# Supplementary material for: Whole-transcriptome insights into follicle selection: deciphering key regulatory networks in Luxi gamecock
Source: Front Genet. 2025 Aug 6;16:1620058. doi: 10.3389/fgene.2025.1620058 (PMC12364954; doi:10.3389/fgene.2025.1620058)
Supplement: Supplementary file 1 [file Table2.xlsx]

## Sheet: mRNA
Sample	Raw Data (bp)	Clean Data (bp)	Q20(%)	Q30(%)	GC(%)	Unique Mapped (%)	Multiple Mapped (%)	Total Mapped (%)
SYF-L-1	13754687700	13552888922	0.9643	0.9159	0.5653	0.8603	0.0702	0.9305
SYF-L-2	11876978100	11690509527	0.9671	0.9174	0.5486	0.8706	0.0621	0.9326
SYF-L-3	18706736100	18322833819	0.9564	0.8987	0.5849	0.8373	0.0822	0.9195
LYF-L-1	14059576800	13874780017	0.9673	0.9229	0.5803	0.8381	0.0908	0.929
LYF-L-2	12466652700	12246173823	0.9679	0.9235	0.5824	0.8084	0.1249	0.9334
LYF-L-3	13812743100	13570455648	0.9559	0.8957	0.5808	0.8081	0.1093	0.9173

## Sheet: miRNA
Sample	clean_reads	high_quality	3'adapter_null	insert_null	5'adapter_contaminants	polyA	clean_tags	total_abundance	match_abundance	other_abundance
SYF-m-1	9461898 (100%)	9352124 (98.8398%)	18914 (0.2022%)	57696 (0.6169%)	6690 (0.0715%)	149 (0.0016%)	9124435 (96.4335%)	9124435	7225966 (79.19%)	1898469 (20.81%)
SYF-m-2	15072409 (100%)	14916657 (98.9666%)	23826 (0.1597%)	65734 (0.4407%)	7134 (0.0478%)	186 (0.0012%)	14642088 (97.1450%)	14642088	11493595 (78.50%)	3148493 (21.50%)
SYF-m-3	14844525 (100%)	14696497 (99.0028%)	13051 (0.0888%)	53551 (0.3644%)	9164 (0.0624%)	173 (0.0012%)	14487747 (97.5966%)	14487747	11559486 (79.79%)	2928261 (20.21%)
LYF-m-1	14836810 (100%)	14699678 (99.0757%)	29588 (0.2013%)	59181 (0.4026%)	6428 (0.0437%)	129 (0.0009%)	14474529 (97.5582%)	14474529	11200258 (77.38%)	3274271 (22.62%)
LYF-m-2	11065985 (100%)	10945216 (98.9086%)	7985 (0.0730%)	33869 (0.3094%)	2736 (0.0250%)	64 (0.0006%)	10837392 (97.9343%)	10837392	8342802 (76.98%)	2494590 (23.02%)
LYF-m-3	14328068 (100%)	14195563 (99.0752%)	32654 (0.2300%)	57103 (0.4023%)	4374 (0.0308%)	195 (0.0014%)	13927043 (97.2011%)	13927043	11055103 (79.38%)	2871940 (20.62%)
