# Supplementary material for: Whole-transcriptome insights into follicle selection: deciphering key regulatory networks in Luxi gamecock
Source: Front Genet. 2025 Aug 6;16:1620058. doi: 10.3389/fgene.2025.1620058 (PMC12364954; doi:10.3389/fgene.2025.1620058)
Supplement: Supplementary file 3 [file Table3.xlsx]

## Sheet: mRNA
id	SYF-L-1_fpkm	SYF-L-2_fpkm	SYF-L-3_fpkm	LYF-L-1_fpkm	LYF-L-2_fpkm	LYF-L-3_fpkm	SYF-L-1_count	SYF-L-2_count	SYF-L-3_count	LYF-L-1_count	LYF-L-2_count	LYF-L-3_count	Symbol	Description	KEGG_A_class	KEGG_B_class	Pathway	K_ID	GO Component	GO Function	GO Process	TF_family
ENSGALG00000000003	0.38	0.308	0.335	0.406	0.188	0.76	30	21	34	33	13	59	PANX2	pannexin 2 [Source:NCBI gene;Acc:426934]	-	-	-	-	GO:0005737//cytoplasm;GO:0005886//plasma membrane	GO:0015267//channel activity	GO:0002931//response to ischemia;GO:0006812//cation transport;GO:0032732//positive regulation of interleukin-1 production;GO:0055085//transmembrane transport	--
ENSGALG00000000011	8.561	8.128	7.026	5.007	4.893	4.684	377	312	405	219	174	198	C10orf88	chromosome 10 open reading frame 88 [Source:HGNC Symbol;Acc:HGNC:25822]	-	-	-	-	GO:0005737//cytoplasm;GO:0005739//mitochondrion	GO:0016887//ATPase activity;GO:0042802//identical protein binding	-	--
ENSGALG00000000038	0	0.193	0.324	0.324	0.286	0	0	4	10	8	6	0	CTRB2	chymotrypsinogen B2 [Source:NCBI gene;Acc:431235]	Organismal Systems;Organismal Systems	Digestive system;Digestive system	ko04972//Pancreatic secretion;ko04974//Protein digestion and absorption	K01310;K01310	-	GO:0004252//serine-type endopeptidase activity	GO:0006508//proteolysis	--
ENSGALG00000000044	1.237	1.507	1.856	1.583	1.536	1.258	57	60	110	75	62	57	WFIKKN1	WAP, follistatin/kazal, immunoglobulin, kunitz and netrin domain containing 1 [Source:HGNC Symbol;Acc:HGNC:30912]	-	-	-	-	GO:0005576//extracellular region;GO:0005615//extracellular space	GO:0004857//enzyme inhibitor activity;GO:0004867//serine-type endopeptidase inhibitor activity;GO:0005515//protein binding;GO:0008191//metalloendopeptidase inhibitor activity;GO:0030414//peptidase inhibitor activity;GO:0048019//receptor antagonist activity;GO:0050431//transforming growth factor beta binding	GO:0001501//skeletal system development;GO:0010466//negative regulation of peptidase activity;GO:0010951//negative regulation of endopeptidase activity;GO:0030512//negative regulation of transforming growth factor beta receptor signaling pathway;GO:0032091//negative regulation of protein binding;GO:0043392//negative regulation of DNA binding;GO:0055001//muscle cell development;GO:0060021//palate …	--
ENSGALG00000000048	0.336	0.178	0.355	0.102	0.279	0.261	19	11	26	6	14	15	ATP6V1A	V-type proton ATPase catalytic subunit A-like [Source:NCBI gene;Acc:776719]	Metabolism;Human Diseases;Cellular Processes;Human Diseases;Environmental Information Processing;Metabolism;Organismal Systems;Human Diseases;Human Diseases;Organismal Systems	Global and overview maps;Infectious disease: viral;Transport and catabolism;Immune disease;Signal transduction;Energy metabolism;Nervous system;Infectious disease: bacterial;Infectious disease: bacterial;Excretory system	ko01100//Metabolic pathways;ko05165//Human papillomavirus infection;ko04145//Phagosome;ko05323//Rheumatoid arthritis;ko04150//mTOR signaling pathway;ko00190//Oxidative phosphorylation;ko04721//Synaptic vesicle cycle;ko05120//Epithelial cell signaling in Helicobacter pylori infection;ko05110//Vibrio cholerae infection;ko04966//Collecting duct acid secretion	K02145;K02145;K02145;K02145;K02145;K02145;K02145;K02145;K02145;K02145	GO:0033180//proton-transporting V-type ATPase, V1 domain	GO:0005524//ATP binding;GO:0046961//proton-transporting ATPase activity, rotational mechanism	GO:0046034//ATP metabolic process;GO:1902600//hydrogen ion transmembrane transport	--
ENSGALG00000000055	27.215	25.328	29.049	24.663	18.318	19.19	1011	813	1388	942	596	701	LAMTOR3	late endosomal/lysosomal adaptor, MAPK and MTOR activator 3 [Source:NCBI gene;Acc:425210]	Environmental Information Processing;Environmental Information Processing	Signal transduction;Signal transduction	ko04010//MAPK signaling pathway;ko04150//mTOR signaling pathway	K04370;K04370	GO:0005770//late endosome;GO:0071986//Ragulator complex	GO:0005085//guanyl-nucleotide exchange factor activity;GO:0019209//kinase activator activity;GO:0060090//binding, bridging	GO:0032006//regulation of TOR signaling;GO:0032008//positive regulation of TOR signaling;GO:0034613//cellular protein localization;GO:0043410//positive regulation of MAPK cascade;GO:0071230//cellular response to amino acid stimulus;GO:1902414//protein localization to cell junction	--
ENSGALG00000000059	3.32	3.455	8.116	1.807	1.335	1.677	159.02	143	500.02	89	56	79	TUBB3	tubulin, beta 3 class III [Source:NCBI gene;Acc:431043]	Human Diseases;Human Diseases;Human Diseases;Cellular Processes;Cellular Processes	Neurodegenerative disease;Infectious disease: bacterial;Neurodegenerative disease;Transport and catabolism;Cellular community - eukaryotes	ko05010//Alzheimer disease;ko05130//Pathogenic Escherichia coli infection;ko05016//Huntington disease;ko04145//Phagosome;ko04540//Gap junction	K07375;K07375;K07375;K07375;K07375	GO:0005737//cytoplasm;GO:0005874//microtubule;GO:0015630//microtubule cytoskeleton;GO:0030027//lamellipodium;GO:0030175//filopodium;GO:0030424//axon;GO:0030425//dendrite;GO:0030426//growth cone;GO:0043025//neuronal cell body;GO:0071944//cell periphery	GO:0003924//GTPase activity;GO:0005200//structural constituent of cytoskeleton;GO:0005525//GTP binding;GO:1990890//netrin receptor binding	GO:0007017//microtubule-based process;GO:0007411//axon guidance;GO:0038007//netrin-activated signaling pathway	--
ENSGALG00000000067	7.494	7.526	10.737	10.481	11.903	12.575	363	315	669	522	505	599	SPR	sepiapterin reductase (7,8-dihydrobiopterin:NADP+ oxidoreductase) [Source:NCBI gene;Acc:425255]	Metabolism;Metabolism	Global and overview maps;Metabolism of cofactors and vitamins	ko01100//Metabolic pathways;ko00790//Folate biosynthesis	K00072;K00072	GO:0005654//nucleoplasm;GO:0005829//cytosol	GO:0004757//sepiapterin reductase activity;GO:0016491//oxidoreductase activity	GO:0006729//tetrahydrobiopterin biosynthetic process;GO:0006809//nitric oxide biosynthetic process	--
ENSGALG00000000071	2.658	3.264	2.352	1.982	1.245	1.631	254	269	289	195	105	153	DDIAS	DNA damage induced apoptosis suppressor [Source:NCBI gene;Acc:101750305]	-	-	-	-	-	-	GO:1902230//negative regulation of intrinsic apoptotic signaling pathway in response to DNA damage	--
ENSGALG00000000081	1.552	0.402	0.142	1.67	1.484	0.39	85	19	10	94	72	21	IL4I1	interleukin 4 induced 1 [Source:NCBI gene;Acc:417039]	Metabolism;Metabolism;Metabolism;Metabolism;Metabolism;Metabolism;Metabolism;Metabolism	Global and overview maps;Amino acid metabolism;Amino acid metabolism;Amino acid metabolism;Amino acid metabolism;Amino acid metabolism;Amino acid metabolism;Amino acid metabolism	ko01100//Metabolic pathways;ko00280//Valine, leucine and isoleucine degradation;ko00270//Cysteine and methionine metabolism;ko00380//Tryptophan metabolism;ko00350//Tyrosine metabolism;ko00250//Alanine, aspartate and glutamate metabolism;ko00360//Phenylalanine metabolism;ko00400//Phenylalanine, tyrosine and tryptophan biosynthesis	K03334;K03334;K03334;K03334;K03334;K03334;K03334;K03334	-	GO:0001716//L-amino-acid oxidase activity;GO:0016491//oxidoreductase activity;GO:0046592//polyamine oxidase activity	GO:0009063//cellular amino acid catabolic process	--
ENSGALG00000000086	25.898	24.464	29.795	26.246	27.837	34.856	1382	1128	2045	1440	1301	1829	TIMM17B	translocase of inner mitochondrial membrane 17 homolog B (yeast) [Source:NCBI gene;Acc:421147]	-	-	-	-	GO:0005654//nucleoplasm;GO:0005739//mitochondrion;GO:0005743//mitochondrial inner membrane;GO:0005744//mitochondrial inner membrane presequence translocase complex;GO:0031305//integral component of mitochondrial inner membrane	GO:0008320//protein transmembrane transporter activity	GO:0030150//protein import into mitochondrial matrix	--
ENSGALG00000000091	24.678	25.517	24.474	18.506	15.839	16.316	2264	2029	2911	1766	1281	1489	INTS4	integrator complex subunit 4 [Source:NCBI gene;Acc:419028]	-	-	-	-	GO:0005634//nucleus;GO:0005730//nucleolus;GO:0032039//integrator complex	-	GO:0016180//snRNA processing	--
ENSGALG00000000094	38.849	32.861	43.668	30.839	26.051	30.6	2218	1623	3209	1812	1307	1719	ADIPOR1	adiponectin receptor 1 [Source:NCBI gene;Acc:421148]	Human Diseases;Environmental Information Processing;Organismal Systems;Organismal Systems	Endocrine and metabolic disease;Signal transduction;Aging;Endocrine system	ko04932//Non-alcoholic fatty liver disease;ko04152//AMPK signaling pathway;ko04211//Longevity regulating pathway;ko04920//Adipocytokine signaling pathway	K07297;K07297;K07297;K07297	GO:0005886//plasma membrane;GO:0016021//integral component of membrane;GO:0031226//intrinsic component of plasma membrane	GO:0019901//protein kinase binding;GO:0055100//adiponectin binding;GO:0097003//adipokinetic hormone receptor activity	GO:0009755//hormone-mediated signaling pathway;GO:0010633//negative regulation of epithelial cell migration;GO:0010719//negative regulation of epithelial to mesenchymal transition;GO:0019395//fatty acid oxidation;GO:0033211//adiponectin-activated signaling pathway;GO:0046426//negative regulation of JAK-STAT cascade;GO:1901223//negative regulation of NIK/NF-kappaB signaling	--
ENSGALG00000000102	15.223	19.125	14.99	17.337	14.146	16.206	343	372	438	400	281	362	UBE2T	ubiquitin conjugating enzyme E2 T [Source:NCBI gene;Acc:421149]	Genetic Information Processing	Replication and repair	ko03460//Fanconi anemia pathway	K13960	GO:0005654//nucleoplasm;GO:0005730//nucleolus	GO:0003682//chromatin binding;GO:0004842//ubiquitin-protein transferase activity;GO:0031625//ubiquitin protein ligase binding;GO:0061631//ubiquitin conjugating enzyme activity	GO:0006281//DNA repair;GO:0006513//protein monoubiquitination;GO:0006974//cellular response to DNA damage stimulus;GO:0035519//protein K29-linked ubiquitination;GO:0044314//protein K27-linked ubiquitination;GO:0051865//protein autoubiquitination;GO:0070534//protein K63-linked ubiquitination;GO:0070936//protein K48-linked ubiquitination;GO:0070979//protein K11-linked ubiquitination;GO:0085020//pro…	--
ENSGALG00000000104	3.155	3.098	3.092	4.464	3.847	4.814	515.56	366.59	560.62	476.2	361.5	480.67	CRY1	cryptochrome 4 [Source:NCBI gene;Acc:395100]	Organismal Systems	Environmental adaptation	ko04710//Circadian rhythm	K02295	GO:0005634//nucleus;GO:0005737//cytoplasm;GO:0005829//cytosol	GO:0003677//DNA binding;GO:0071949//FAD binding	GO:0009646//response to absence of light;GO:0018298//protein-chromophore linkage;GO:0032922//circadian regulation of gene expression;GO:0043153//entrainment of circadian clock by photoperiod	--
ENSGALG00000000106	7.902	8.277	6.314	5.537	5.349	5.422	864.44	782.41	888.38	622.8	512.5	583.33	LRIF1	ligand dependent nuclear receptor interacting factor 1 [Source:NCBI gene;Acc:421150]	-	-	-	-	GO:0000781//chromosome, telomeric region;GO:0005654//nucleoplasm;GO:0034451//centriolar satellite	GO:0042974//retinoic acid receptor binding	GO:0006355//regulation of transcription, DNA-templated	--
ENSGALG00000000107	0.438	0.508	1.346	0.677	0.958	0.94	22	22.06	87	35	42.19	46.46	TRIM7.1	tripartite motif containing 7.1 [Source:NCBI gene;Acc:417040]	-	-	-	-	GO:0005737//cytoplasm	GO:0005515//protein binding;GO:0008270//zinc ion binding;GO:0046872//metal ion binding;GO:0061630//ubiquitin protein ligase activity	GO:0016567//protein ubiquitination	--
ENSGALG00000000109	3.797	2.636	3.583	3.076	3.117	5.016	150	90	182	125	108	195	AFMID	arylformamidase [Source:NCBI gene;Acc:769005]	Metabolism;Metabolism;Metabolism	Global and overview maps;Amino acid metabolism;Carbohydrate metabolism	ko01100//Metabolic pathways;ko00380//Tryptophan metabolism;ko00630//Glyoxylate and dicarboxylate metabolism	K01432;K01432;K01432	-	GO:0004061//arylformamidase activity;GO:0016787//hydrolase activity	GO:0019441//tryptophan catabolic process to kynurenine	--
ENSGALG00000000112	0.351	0.081	0.328	0.219	0.112	0.286	25	5	30	16	7	20	PLP1	proteolipid protein 1 [Source:NCBI gene;Acc:396214]	-	-	-	-	GO:0005886//plasma membrane;GO:0016021//integral component of membrane	-	-	--
ENSGALG00000000115	0.244	0	0	0.19	0	0	5	0	0	4	0	0	HEP21	hen egg protein 21 kDa [Source:NCBI gene;Acc:395192]	-	-	-	-	-	-	-	--
ENSGALG00000000120	0	0	0	0	0	0	0	0	0	0	0	0	BMP10	bone morphogenetic protein 10 [Source:NCBI gene;Acc:395177]	Environmental Information Processing	Signaling molecules and interaction	ko04060//Cytokine-cytokine receptor interaction	K22670	GO:0005615//extracellular space;GO:0005737//cytoplasm;GO:0009986//cell surface;GO:0030018//Z disc	GO:0005179//hormone activity;GO:0008083//growth factor activity;GO:0031433//telethonin binding;GO:0033612//receptor serine/threonine kinase binding	GO:0001822//kidney development;GO:0007507//heart development;GO:0007512//adult heart development;GO:0010596//negative regulation of endothelial cell migration;GO:0010613//positive regulation of cardiac muscle hypertrophy;GO:0010614//negative regulation of cardiac muscle hypertrophy;GO:0010628//positive regulation of gene expression;GO:0010862//positive regulation of pathway-restricted SMAD protei…	--
ENSGALG00000000122	448.247	480.355	514.198	532.019	738.36	668.084	27617	25572	40748	33702	39843	40476	GNB2L1	receptor for activated C kinase 1 [Source:NCBI gene;Acc:417044]	Human Diseases	Infectious disease: viral	ko05162//Measles	K14753	GO:0001891//phagocytic cup;GO:0005634//nucleus;GO:0005654//nucleoplasm;GO:0005737//cytoplasm;GO:0005739//mitochondrion;GO:0005829//cytosol;GO:0005840//ribosome;GO:0005886//plasma membrane;GO:0015935//small ribosomal subunit;GO:0016020//membrane;GO:0030425//dendrite;GO:0030496//midbody;GO:0042995//cell projection;GO:0043025//neuronal cell body;GO:0043204//perikaryon;GO:0048471//perinuclear region …	GO:0005080//protein kinase C binding;GO:0005515//protein binding;GO:0008656//cysteine-type endopeptidase activator activity involved in apoptotic process;GO:0019899//enzyme binding;GO:0019903//protein phosphatase binding;GO:0030292//protein tyrosine kinase inhibitor activity;GO:0030332//cyclin binding;GO:0030971//receptor tyrosine kinase binding;GO:0035591//signaling adaptor activity;GO:0042169//…	GO:0001934//positive regulation of protein phosphorylation;GO:0006919//activation of cysteine-type endopeptidase activity involved in apoptotic process;GO:0007165//signal transduction;GO:0010629//negative regulation of gene expression;GO:0016567//protein ubiquitination;GO:0030178//negative regulation of Wnt signaling pathway;GO:0030308//negative regulation of cell growth;GO:0030335//positive regu…	--
ENSGALG00000000129	28.416	27.798	37.581	25.967	30.119	29.801	1820.13	1445	2908	1693.07	1587	1763	TCF25	transcription factor 25 [Source:NCBI gene;Acc:425450]	-	-	-	-	GO:0005634//nucleus	GO:0003714//transcription corepressor activity;GO:0005515//protein binding	GO:0000122//negative regulation of transcription from RNA polymerase II promoter	--
ENSGALG00000000136	0.073	0	0.113	0.071	0.125	0	2	0	4	2	3	0	BLEC2	C-type lectin-like receptor 2 [Source:NCBI gene;Acc:693259]	Human Diseases	Infectious disease: parasitic	ko05144//Malaria	K06543	-	-	-	--
ENSGALG00000000137	5.725	7.815	7.304	11.457	12.528	13.696	156	184	256	321	299	367	SNRPE	small nuclear ribonucleoprotein polypeptide E [Source:NCBI gene;Acc:396180]	Genetic Information Processing	Transcription	ko03040//Spliceosome	K11097	GO:0005634//nucleus;GO:0005681//spliceosomal complex;GO:0005682//U5 snRNP;GO:0005683//U7 snRNP;GO:0005685//U1 snRNP;GO:0005686//U2 snRNP;GO:0005687//U4 snRNP;GO:0005689//U12-type spliceosomal complex;GO:0005697//telomerase holoenzyme complex;GO:0005737//cytoplasm;GO:0005829//cytosol;GO:0034709//methylosome;GO:0034715//pICln-Sm protein complex;GO:0034719//SMN-Sm protein complex;GO:0046540//U4/U6 x…	GO:0003723//RNA binding	GO:0000387//spliceosomal snRNP assembly;GO:0000398//mRNA splicing, via spliceosome;GO:0006397//mRNA processing;GO:0008380//RNA splicing	--
ENSGALG00000000141	53.521	41.058	41.951	52.327	45.799	37.172	1684.1	1116.85	1698.1	1692.86	1262.36	1150.48	BLB1	Major histocompatibility complex class II beta chain BLB1 [Source:NCBI gene;Acc:693256]	Human Diseases;Human Diseases;Human Diseases;Cellular Processes;Human Diseases;Human Diseases;Organismal Systems;Human Diseases;Environmental Information Processing;Human Diseases;Human Diseases;Human Diseases;Human Diseases;Human Diseases;Human Diseases;Organismal Systems;Organismal Systems;Human Diseases;Human Diseases;Organismal Systems;Organismal Systems;Human Diseases;Human Diseases;Human Di…	Infectious disease: viral;Infectious disease: bacterial;Infectious disease: viral;Transport and catabolism;Infectious disease: viral;Immune disease;Immune system;Immune disease;Signaling molecules and interaction;Infectious disease: viral;Cardiovascular disease;Infectious disease: bacterial;Immune disease;Infectious disease: parasitic;Immune disease;Immune system;Immune system;Immune disease;Infe…	ko05169//Epstein-Barr virus infection;ko05152//Tuberculosis;ko05168//Herpes simplex virus 1 infection;ko04145//Phagosome;ko05166//Human T-cell leukemia virus 1 infection;ko05323//Rheumatoid arthritis;ko04640//Hematopoietic cell lineage;ko05322//Systemic lupus erythematosus;ko04514//Cell adhesion molecules;ko05164//Influenza A;ko05416//Viral myocarditis;ko05150//Staphylococcus aureus infection;ko0…	K06752;K06752;K06752;K06752;K06752;K06752;K06752;K06752;K06752;K06752;K06752;K06752;K06752;K06752;K06752;K06752;K06752;K06752;K06752;K06752;K06752;K06752;K06752;K06752	GO:0016020//membrane;GO:0042613//MHC class II protein complex	-	GO:0006955//immune response;GO:0019882//antigen processing and presentation	--
ENSGALG00000000142	24.577	23.779	24.766	18.212	17.734	16.565	1518	1269	1965	1155	960	1007	CEPT1	choline/ethanolamine phosphotransferase 1 [Source:NCBI gene;Acc:421152]	Metabolism;Metabolism;Metabolism;Metabolism	Global and overview maps;Lipid metabolism;Lipid metabolism;Metabolism of other amino acids	ko01100//Metabolic pathways;ko00564//Glycerophospholipid metabolism;ko00565//Ether lipid metabolism;ko00440//Phosphonate and phosphinate metabolism	K13644;K13644;K13644;K13644	GO:0005789//endoplasmic reticulum membrane;GO:0005794//Golgi apparatus;GO:0016020//membrane;GO:0016021//integral component of membrane	GO:0004142//diacylglycerol cholinephosphotransferase activity;GO:0004307//ethanolaminephosphotransferase activity;GO:0016740//transferase activity;GO:0016780//phosphotransferase activity, for other substituted phosphate groups	GO:0006646//phosphatidylethanolamine biosynthetic process;GO:0006657//CDP-choline pathway;GO:0008654//phospholipid biosynthetic process;GO:0046474//glycerophospholipid biosynthetic process	--
ENSGALG00000000146	25.819	29.298	25.265	24.546	21.691	25.223	4305	4212	5498	4277	3304	4156	SUPT6H	SPT6 homolog, histone chaperone [Source:NCBI gene;Acc:425418]	-	-	-	-	GO:0000791//euchromatin;GO:0005634//nucleus;GO:0008023//transcription elongation factor complex	GO:0003676//nucleic acid binding;GO:0003677//DNA binding;GO:0031491//nucleosome binding;GO:0042393//histone binding	GO:0006139//nucleobase-containing compound metabolic process;GO:0006368//transcription elongation from RNA polymerase II promoter;GO:0010793//regulation of mRNA export from nucleus;GO:0032968//positive regulation of transcription elongation from RNA polymerase II promoter;GO:0034728//nucleosome organization;GO:0042789//mRNA transcription from RNA polymerase II promoter;GO:0045191//regulation of i…	--
ENSGALG00000000150	200.662	275.297	212.591	258.914	451.817	362.281	10742	12734	14638	14251	21184	19071	RPL9	ribosomal protein L9 [Source:NCBI gene;Acc:425468]	Genetic Information Processing	Translation	ko03010//Ribosome	K02940	GO:0005840//ribosome;GO:0022625//cytosolic large ribosomal subunit;GO:0022626//cytosolic ribosome	GO:0003735//structural constituent of ribosome;GO:0019843//rRNA binding	GO:0006412//translation	--
ENSGALG00000000151	7.052	5.83	5.34	7.532	4.923	6.945	847	603	821	899	532	802	ADAMTS19	ADAM metallopeptidase with thrombospondin type 1 motif, 19 [Source:NCBI gene;Acc:415600]	-	-	-	-	-	GO:0004222//metalloendopeptidase activity;GO:0008237//metallopeptidase activity	GO:0006508//proteolysis	--
ENSGALG00000000154	10.822	10.727	15.89	7.537	4.902	5.838	534	459	1015	380	218	283	DENND2D	DENN domain containing 2D [Source:NCBI gene;Acc:421153]	-	-	-	-	GO:0005654//nucleoplasm;GO:0005829//cytosol	GO:0005085//guanyl-nucleotide exchange factor activity	-	--
ENSGALG00000000156	79.842	78.211	76.81	88.591	71.213	72.786	7745	6555	9591	8828	6045	6941	BRD2	bromodomain containing 2 [Source:NCBI gene;Acc:417049]	-	-	-	-	GO:0000785//chromatin;GO:0005634//nucleus;GO:0005654//nucleoplasm;GO:0005737//cytoplasm;GO:0016607//nuclear speck	GO:0003682//chromatin binding;GO:0004674//protein serine/threonine kinase activity;GO:0005515//protein binding;GO:0031493//nucleosomal histone binding;GO:0070577//lysine-acetylated histone binding	GO:0001843//neural tube closure;GO:0006325//chromatin organization;GO:0006334//nucleosome assembly;GO:0006338//chromatin remodeling;GO:0006355//regulation of transcription, DNA-templated;GO:0006357//regulation of transcription from RNA polymerase II promoter;GO:0006468//protein phosphorylation;GO:0010468//regulation of gene expression	--
ENSGALG00000000158	15.255	9.865	13.58	21.437	17.621	17.426	397.03	221.85	454.61	573.66	401.67	446	DMA	major histocompatibility complex, class II, DM alpha [Source:NCBI gene;Acc:417050]	Human Diseases;Human Diseases;Human Diseases;Cellular Processes;Human Diseases;Human Diseases;Organismal Systems;Human Diseases;Environmental Information Processing;Human Diseases;Human Diseases;Human Diseases;Human Diseases;Human Diseases;Human Diseases;Organismal Systems;Organismal Systems;Human Diseases;Human Diseases;Organismal Systems;Organismal Systems;Human Diseases;Human Diseases;Human Di…	Infectious disease: viral;Infectious disease: bacterial;Infectious disease: viral;Transport and catabolism;Infectious disease: viral;Immune disease;Immune system;Immune disease;Signaling molecules and interaction;Infectious disease: viral;Cardiovascular disease;Infectious disease: bacterial;Immune disease;Infectious disease: parasitic;Immune disease;Immune system;Immune system;Immune disease;Infe…	ko05169//Epstein-Barr virus infection;ko05152//Tuberculosis;ko05168//Herpes simplex virus 1 infection;ko04145//Phagosome;ko05166//Human T-cell leukemia virus 1 infection;ko05323//Rheumatoid arthritis;ko04640//Hematopoietic cell lineage;ko05322//Systemic lupus erythematosus;ko04514//Cell adhesion molecules;ko05164//Influenza A;ko05416//Viral myocarditis;ko05150//Staphylococcus aureus infection;ko0…	K06752;K06752;K06752;K06752;K06752;K06752;K06752;K06752;K06752;K06752;K06752;K06752;K06752;K06752;K06752;K06752;K06752;K06752;K06752;K06752;K06752;K06752;K06752;K06752	GO:0005765//lysosomal membrane;GO:0009986//cell surface;GO:0016020//membrane;GO:0016021//integral component of membrane;GO:0031902//late endosome membrane;GO:0042613//MHC class II protein complex;GO:0043231//intracellular membrane-bounded organelle	GO:0023026//MHC class II protein complex binding	GO:0002503//peptide antigen assembly with MHC class II protein complex;GO:0006955//immune response;GO:0019882//antigen processing and presentation;GO:0019886//antigen processing and presentation of exogenous peptide antigen via MHC class II;GO:0050870//positive regulation of T cell activation	--
ENSGALG00000000161	4.328	3.792	3.781	5.553	3.946	3.4	262	187	277	279	214	203	ISOC1	isochorismatase domain containing 1 [Source:NCBI gene;Acc:415601]	-	-	-	-	-	-	-	--
ENSGALG00000000162	0.263	0.179	0.04	0.154	0.23	0	7.97	7.15	2.39	7.34	9.33	0	DMB1	major histocompatibility complex, class II, DM beta 1 [Source:NCBI gene;Acc:106182184]	Human Diseases;Human Diseases;Human Diseases;Cellular Processes;Human Diseases;Human Diseases;Organismal Systems;Human Diseases;Environmental Information Processing;Human Diseases;Human Diseases;Human Diseases;Human Diseases;Human Diseases;Human Diseases;Organismal Systems;Organismal Systems;Human Diseases;Human Diseases;Organismal Systems;Organismal Systems;Human Diseases;Human Diseases;Human Di…	Infectious disease: viral;Infectious disease: bacterial;Infectious disease: viral;Transport and catabolism;Infectious disease: viral;Immune disease;Immune system;Immune disease;Signaling molecules and interaction;Infectious disease: viral;Cardiovascular disease;Infectious disease: bacterial;Immune disease;Infectious disease: parasitic;Immune disease;Immune system;Immune system;Immune disease;Infe…	ko05169//Epstein-Barr virus infection;ko05152//Tuberculosis;ko05168//Herpes simplex virus 1 infection;ko04145//Phagosome;ko05166//Human T-cell leukemia virus 1 infection;ko05323//Rheumatoid arthritis;ko04640//Hematopoietic cell lineage;ko05322//Systemic lupus erythematosus;ko04514//Cell adhesion molecules;ko05164//Influenza A;ko05416//Viral myocarditis;ko05150//Staphylococcus aureus infection;ko0…	K06752;K06752;K06752;K06752;K06752;K06752;K06752;K06752;K06752;K06752;K06752;K06752;K06752;K06752;K06752;K06752;K06752;K06752;K06752;K06752;K06752;K06752;K06752;K06752	GO:0016020//membrane;GO:0042613//MHC class II protein complex	-	GO:0006955//immune response;GO:0019882//antigen processing and presentation	--
ENSGALG00000000164	0.017	0.079	0.133	0	0	0.122	1	4	10	0	0	7	MYBPHL	myosin binding protein H like [Source:NCBI gene;Acc:421154]	-	-	-	-	-	GO:0005515//protein binding	-	--
ENSGALG00000000168	2.209	1.829	2.458	3.843	3.493	4.616	109	78	156	195	151	224	ADORA1	adenosine A1 receptor [Source:NCBI gene;Acc:374212]	Environmental Information Processing;Environmental Information Processing;Environmental Information Processing;Environmental Information Processing;Human Diseases;Organismal Systems;Organismal Systems	Signaling molecules and interaction;Signal transduction;Signal transduction;Signal transduction;Substance dependence;Endocrine system;Endocrine system	ko04080//Neuroactive ligand-receptor interaction;ko04024//cAMP signaling pathway;ko04022//cGMP-PKG signaling pathway;ko04071//Sphingolipid signaling pathway;ko05032//Morphine addiction;ko04924//Renin secretion;ko04923//Regulation of lipolysis in adipocytes	K04265;K04265;K04265;K04265;K04265;K04265;K04265	GO:0005886//plasma membrane;GO:0016021//integral component of membrane;GO:0043197//dendritic spine;GO:0045202//synapse	GO:0001609//G-protein coupled adenosine receptor activity;GO:0004930//G-protein coupled receptor activity	GO:0001973//adenosine receptor signaling pathway;GO:0002686//negative regulation of leukocyte migration;GO:0003093//regulation of glomerular filtration;GO:0007186//G-protein coupled receptor signaling pathway;GO:0010035//response to inorganic substance;GO:0014074//response to purine-containing compound;GO:0050728//negative regulation of inflammatory response;GO:0051930//regulation of sensory perc…	--
ENSGALG00000000172	0	0	0	0	0	0	0	0	0	0	0	0	MYOG	myogenin [Source:NCBI gene;Acc:374004]	-	-	-	-	GO:0005634//nucleus;GO:0005654//nucleoplasm;GO:0005667//transcription factor complex;GO:0032993//protein-DNA complex	GO:0000977//RNA polymerase II regulatory region sequence-specific DNA binding;GO:0000978//RNA polymerase II core promoter proximal region sequence-specific DNA binding;GO:0000981//RNA polymerase II transcription factor activity, sequence-specific DNA binding;GO:0000987//core promoter proximal region sequence-specific DNA binding;GO:0001228//transcriptional activator activity, RNA polymerase II tr…	GO:0001503//ossification;GO:0006355//regulation of transcription, DNA-templated;GO:0006357//regulation of transcription from RNA polymerase II promoter;GO:0007517//muscle organ development;GO:0007519//skeletal muscle tissue development;GO:0008285//negative regulation of cell proliferation;GO:0009408//response to heat;GO:0010831//positive regulation of myotube differentiation;GO:0014737//positive …	bHLH
ENSGALG00000000184	4.457	4.409	3.109	3.327	4.047	4.589	335	284	317	245	252	331	SLC27A6	solute carrier family 27 (fatty acid transporter), member 6 [Source:NCBI gene;Acc:769933]	Human Diseases;Organismal Systems	Endocrine and metabolic disease;Endocrine system	ko04931//Insulin resistance;ko03320//PPAR signaling pathway	K08749;K08749	GO:0016021//integral component of membrane	GO:0004467//long-chain fatty acid-CoA ligase activity;GO:0031957//very long-chain fatty acid-CoA ligase activity	GO:0015908//fatty acid transport	--
ENSGALG00000000186	6.668	6.932	8.859	4.909	4.016	4.275	487	436	815	368	256	306	MTCH1	mitochondrial carrier 1 [Source:NCBI gene;Acc:425491]	-	-	-	-	GO:0005739//mitochondrion	-	GO:0006919//activation of cysteine-type endopeptidase activity involved in apoptotic process;GO:0043065//positive regulation of apoptotic process	--
ENSGALG00000000189	6.915	8.203	6.846	4.095	2.984	2.918	876	899	1115	532	330	363	YTHDC2	YTH domain containing 2 [Source:NCBI gene;Acc:415602]	-	-	-	-	GO:0005634//nucleus;GO:0005737//cytoplasm;GO:0005783//endoplasmic reticulum;GO:0035770//ribonucleoprotein granule	GO:0000166//nucleotide binding;GO:0003676//nucleic acid binding;GO:0003723//RNA binding;GO:0003724//RNA helicase activity;GO:0004386//helicase activity;GO:0005524//ATP binding;GO:0008186//RNA-dependent ATPase activity;GO:0016887//ATPase activity;GO:0034458//3'-5' RNA helicase activity;GO:0070063//RNA polymerase binding;GO:1990247//N6-methyladenosine-containing RNA binding	GO:0007286//spermatid development;GO:0034612//response to tumor necrosis factor;GO:0044829//positive regulation by host of viral genome replication;GO:0048599//oocyte development;GO:0051729//germline cell cycle switching, mitotic to meiotic cell cycle;GO:0070555//response to interleukin-1	--
ENSGALG00000000195	14.969	10.597	10.386	7.763	7.362	6.793	1085	671	975	582	477	484	SLC23A2	solute carrier family 23 member 2 [Source:NCBI gene;Acc:419520]	-	-	-	-	GO:0005737//cytoplasm;GO:0005886//plasma membrane;GO:0009925//basal plasma membrane;GO:0016020//membrane;GO:0016021//integral component of membrane;GO:0016323//basolateral plasma membrane;GO:0016324//apical plasma membrane	GO:0008520//L-ascorbate:sodium symporter activity;GO:0015229//L-ascorbic acid transporter activity;GO:0022857//transmembrane transporter activity	GO:0015882//L-ascorbic acid transport;GO:0055085//transmembrane transport;GO:0070904//transepithelial L-ascorbic acid transport	--
ENSGALG00000000201	9.605	8.373	12.705	7.576	6.427	6.804	1082	818	1919	898	639	778	PLEKHM1	pleckstrin homology and RUN domain containing M1 [Source:NCBI gene;Acc:419939]	Human Diseases	Infectious disease: bacterial	ko05132//Salmonella infection	K23282	GO:0005730//nucleolus;GO:0005764//lysosome;GO:0005768//endosome;GO:0043231//intracellular membrane-bounded organelle;GO:0044754//autolysosome	-	GO:0006914//autophagy;GO:0032418//lysosome localization;GO:1902774//late endosome to lysosome transport	--
ENSGALG00000000208	15.8	16.787	13.98	9.746	6.806	5.662	1849	1648	2095	1150	675	648	MCC	mutated in colorectal cancers [Source:NCBI gene;Acc:415603]	-	-	-	-	GO:0005634//nucleus;GO:0005654//nucleoplasm;GO:0005737//cytoplasm;GO:0005829//cytosol;GO:0005886//plasma membrane;GO:0036464//cytoplasmic ribonucleoprotein granule	GO:0005509//calcium ion binding	GO:0010633//negative regulation of epithelial cell migration;GO:0045184//establishment of protein localization;GO:0050680//negative regulation of epithelial cell proliferation;GO:0090090//negative regulation of canonical Wnt signaling pathway	--
ENSGALG00000000209	23.474	20.416	20.311	21.687	18.817	19.901	1497	1125	1666	1422	1051	1248	PRNP	prion protein [Source:NCBI gene;Acc:396452]	Cellular Processes;Human Diseases	Cell growth and death;Neurodegenerative disease	ko04216//Ferroptosis;ko05020//Prion disease	K05634;K05634	GO:0005604//basement membrane;GO:0005634//nucleus;GO:0005737//cytoplasm;GO:0005783//endoplasmic reticulum;GO:0005794//Golgi apparatus;GO:0005829//cytosol;GO:0005886//plasma membrane;GO:0009986//cell surface;GO:0016020//membrane;GO:0016234//inclusion body;GO:0030425//dendrite;GO:0031225//anchored component of membrane;GO:0031965//nuclear membrane;GO:0043083//synaptic cleft;GO:0043195//terminal bou…	GO:0001540//beta-amyloid binding;GO:0002020//protease binding;GO:0005507//copper ion binding;GO:0005509//calcium ion binding;GO:0005515//protein binding;GO:0005539//glycosaminoglycan binding;GO:0008017//microtubule binding;GO:0015631//tubulin binding;GO:0019828//aspartic-type endopeptidase inhibitor activity;GO:0031802//type 5 metabotropic glutamate receptor binding;GO:0038023//signaling receptor…	GO:0001933//negative regulation of protein phosphorylation;GO:0006979//response to oxidative stress;GO:0007611//learning or memory;GO:0010628//positive regulation of gene expression;GO:0010942//positive regulation of cell death;GO:0010951//negative regulation of endopeptidase activity;GO:0031648//protein destabilization;GO:0032147//activation of protein kinase activity;GO:0032689//negative regula…	--
ENSGALG00000000215	8.823	7.729	8.058	6.517	4.201	4.631	687	506	799	520	290	353	DCP2	decapping mRNA 2 [Source:NCBI gene;Acc:769972]	Genetic Information Processing	Folding, sorting and degradation	ko03018//RNA degradation	K12613	GO:0000932//cytoplasmic mRNA processing body;GO:0005654//nucleoplasm;GO:0005737//cytoplasm;GO:0016442//RISC complex;GO:0030054//cell junction;GO:0036464//cytoplasmic ribonucleoprotein granule	GO:0003723//RNA binding;GO:0004534//5'-3' exoribonuclease activity;GO:0016787//hydrolase activity;GO:0030145//manganese ion binding;GO:0046872//metal ion binding;GO:0050072//m7G(5')pppN diphosphatase activity	GO:0000184//nuclear-transcribed mRNA catabolic process, nonsense-mediated decay;GO:0000290//deadenylation-dependent decapping of nuclear-transcribed mRNA;GO:0006402//mRNA catabolic process;GO:0032211//negative regulation of telomere maintenance via telomerase;GO:0043488//regulation of mRNA stability;GO:0071044//histone mRNA catabolic process;GO:1904872//regulation of telomerase RNA localization t…	--
ENSGALG00000000217	0.593	0.696	0.815	0.586	0.532	0.71	61	62	108	62	48	72	PPFIA4	PTPRF interacting protein alpha 4 [Source:NCBI gene;Acc:421155]	-	-	-	-	GO:0045202//synapse;GO:0048786//presynaptic active zone	GO:0005515//protein binding	-	--
ENSGALG00000000218	3.516	3.906	3.171	4.445	4.121	3.313	150	144	174	195	154	139	SRP19	signal recognition particle 19 [Source:NCBI gene;Acc:770061]	Genetic Information Processing	Folding, sorting and degradation	ko03060//Protein export	K03105	GO:0005730//nucleolus;GO:0005786//signal recognition particle, endoplasmic reticulum targeting;GO:0005829//cytosol;GO:0016604//nuclear body;GO:0048500//signal recognition particle	GO:0008312//7S RNA binding;GO:0043022//ribosome binding	GO:0006614//SRP-dependent cotranslational protein targeting to membrane	--
ENSGALG00000000220	11.568	10.644	8.771	14.066	11.325	9.656	3451	2675	3409	4166	2825	2764	APC	APC, WNT signaling pathway regulator [Source:NCBI gene;Acc:415607]	Human Diseases;Human Diseases;Human Diseases;Cellular Processes;Human Diseases;Human Diseases;Environmental Information Processing;Environmental Information Processing;Human Diseases;Human Diseases;Human Diseases;Cellular Processes;Human Diseases;Human Diseases;Human Diseases	Cancer: overview;Infectious disease: viral;Neurodegenerative disease;Cell motility;Cancer: specific types;Cancer: overview;Signal transduction;Signal transduction;Endocrine and metabolic disease;Cancer: specific types;Cancer: specific types;Cellular community - eukaryotes;Cancer: specific types;Cancer: specific types;Cancer: specific types	ko05200//Pathways in cancer;ko05165//Human papillomavirus infection;ko05010//Alzheimer disease;ko04810//Regulation of actin cytoskeleton;ko05225//Hepatocellular carcinoma;ko05206//MicroRNAs in cancer;ko04310//Wnt signaling pathway;ko04390//Hippo signaling pathway;ko04934//Cushing syndrome;ko05226//Gastric cancer;ko05224//Breast cancer;ko04550//Signaling pathways regulating pluripotency of stem ce…	K02085;K02085;K02085;K02085;K02085;K02085;K02085;K02085;K02085;K02085;K02085;K02085;K02085;K02085;K02085	GO:0005634//nucleus;GO:0005737//cytoplasm	GO:0005515//protein binding;GO:0008013//beta-catenin binding;GO:0008017//microtubule binding	GO:0000281//mitotic cytokinesis;GO:0006974//cellular response to DNA damage stimulus;GO:0007026//negative regulation of microtubule depolymerization;GO:0008285//negative regulation of cell proliferation;GO:0016055//Wnt signaling pathway;GO:0016477//cell migration;GO:0030178//negative regulation of Wnt signaling pathway;GO:0043065//positive regulation of apoptotic process;GO:0051726//regulation of…	--
ENSGALG00000000223	30.26	30.852	32.544	29.853	28.406	32.465	1234	1085	1704	1249	1014	1301	TMEM183A	transmembrane protein 183A [Source:NCBI gene;Acc:421156]	-	-	-	-	-	GO:0005515//protein binding	-	--
ENSGALG00000000225	2.511	2.334	1.527	3.664	2.644	2.555	121	101	101	179	114	121	MGAT4C	mannosyl (alpha-1,3-)-glycoprotein beta-1,4-N-acetylglucosaminyltransferase, isozyme C (putative) [Source:NCBI gene;Acc:395415]	Metabolism;Metabolism;Metabolism	Global and overview maps;Glycan biosynthesis and metabolism;Glycan biosynthesis and metabolism	ko01100//Metabolic pathways;ko00510//N-Glycan biosynthesis;ko00513//Various types of N-glycan biosynthesis	K13748;K13748;K13748	-	GO:0008375//acetylglucosaminyltransferase activity	GO:0006487//protein N-linked glycosylation	--
ENSGALG00000000226	2.88	3.15	4.1	2.282	1.845	1.982	139	129	246	106	78	89	TMEM9	transmembrane protein 9 [Source:NCBI gene;Acc:421157]	-	-	-	-	GO:0005764//lysosome;GO:0005765//lysosomal membrane;GO:0005770//late endosome;GO:0015630//microtubule cytoskeleton;GO:0032585//multivesicular body membrane;GO:0043231//intracellular membrane-bounded organelle;GO:0045171//intercellular bridge;GO:0072686//mitotic spindle	-	GO:0007042//lysosomal lumen acidification;GO:0042176//regulation of protein catabolic process;GO:0048388//endosomal lumen acidification;GO:0070070//proton-transporting V-type ATPase complex assembly;GO:0090263//positive regulation of canonical Wnt signaling pathway	--
ENSGALG00000000227	40.862	35.452	40.673	43.618	39.012	48.867	2855	2140	3655	3133	2387	3357	DPYSL2	dihydropyrimidinase like 2 [Source:NCBI gene;Acc:395155]	-	-	-	-	GO:0005737//cytoplasm;GO:0005829//cytosol;GO:0005886//plasma membrane;GO:0030424//axon;GO:0030425//dendrite;GO:0043025//neuronal cell body	GO:0008017//microtubule binding;GO:0016787//hydrolase activity;GO:0016810//hydrolase activity, acting on carbon-nitrogen (but not peptide) bonds;GO:0019901//protein kinase binding	GO:0007010//cytoskeleton organization;GO:0007399//nervous system development;GO:0007411//axon guidance;GO:0007420//brain development;GO:0010975//regulation of neuron projection development;GO:0030154//cell differentiation;GO:0030516//regulation of axon extension;GO:0045664//regulation of neuron differentiation	--
ENSGALG00000000233	8.377	10.452	10.508	8.45	7.272	6.572	622	658	979	631	490	498	SP2	Sp2 transcription factor [Source:NCBI gene;Acc:425673]	-	-	-	-	GO:0005654//nucleoplasm	GO:0000978//RNA polymerase II core promoter proximal region sequence-specific DNA binding;GO:0001227//transcriptional repressor activity, RNA polymerase II transcription regulatory region sequence-specific binding;GO:0042826//histone deacetylase binding;GO:1990837//sequence-specific double-stranded DNA binding	GO:0000122//negative regulation of transcription from RNA polymerase II promoter;GO:0035264//multicellular organism growth	zf-C2H2
ENSGALG00000000234	1.924	1.714	1.572	1.692	1.032	1.523	129	106	145	124	65	107	EPB41L4A	erythrocyte membrane protein band 4.1 like 4A [Source:NCBI gene;Acc:415608]	-	-	-	-	GO:0005856//cytoskeleton	-	-	--
ENSGALG00000000235	29.242	28.075	23.119	20.659	17.717	18.284	1930	1602	1964	1398	1021	1186	PPP2R2A	protein phosphatase 2 regulatory subunit Balpha [Source:NCBI gene;Acc:419523]	Environmental Information Processing;Human Diseases;Cellular Processes;Environmental Information Processing;Human Diseases;Organismal Systems;Organismal Systems;Environmental Information Processing;Human Diseases;Environmental Information Processing;Genetic Information Processing;Environmental Information Processing	Signal transduction;Infectious disease: viral;Cellular community - eukaryotes;Signal transduction;Infectious disease: viral;Circulatory system;Nervous system;Signal transduction;Infectious disease: parasitic;Signal transduction;Translation;Signal transduction	ko04151//PI3K-Akt signaling pathway;ko05165//Human papillomavirus infection;ko04530//Tight junction;ko04390//Hippo signaling pathway;ko05160//Hepatitis C;ko04261//Adrenergic signaling in cardiomyocytes;ko04728//Dopaminergic synapse;ko04152//AMPK signaling pathway;ko05142//Chagas disease;ko04071//Sphingolipid signaling pathway;ko03015//mRNA surveillance pathway;ko04391//Hippo signaling pathway - f…	K04354;K04354;K04354;K04354;K04354;K04354;K04354;K04354;K04354;K04354;K04354;K04354	GO:0000159//protein phosphatase type 2A complex;GO:0045202//synapse	GO:0005515//protein binding;GO:0019888//protein phosphatase regulator activity	GO:0006470//protein dephosphorylation;GO:0043278//response to morphine;GO:0050790//regulation of catalytic activity	--
ENSGALG00000000241	3.499	3.389	3.852	5.701	7.696	8.78	322	235	318	334	409	522	STARD4	StAR related lipid transfer domain containing 4 [Source:NCBI gene;Acc:769322]	-	-	-	-	GO:0005737//cytoplasm;GO:0031410//cytoplasmic vesicle	GO:0008289//lipid binding;GO:0015485//cholesterol binding	GO:0010873//positive regulation of cholesterol esterification;GO:0010879//cholesterol transport involved in cholesterol storage;GO:0032367//intracellular cholesterol transport;GO:0070508//cholesterol import;GO:0070859//positive regulation of bile acid biosynthetic process	--
ENSGALG00000000242	0.08	0.209	0.072	0.228	0.015	0.04	6	11	7	12	1	3	EBF2	early B-cell factor 2 [Source:NCBI gene;Acc:395176]	-	-	-	-	GO:0005634//nucleus	GO:0000978//RNA polymerase II core promoter proximal region sequence-specific DNA binding;GO:0000981//RNA polymerase II transcription factor activity, sequence-specific DNA binding;GO:0001228//transcriptional activator activity, RNA polymerase II transcription regulatory region sequence-specific binding;GO:0003677//DNA binding;GO:0003682//chromatin binding;GO:0003700//transcription factor activit…	GO:0001709//cell fate determination;GO:0006355//regulation of transcription, DNA-templated;GO:0006357//regulation of transcription from RNA polymerase II promoter;GO:0035563//positive regulation of chromatin binding;GO:0045893//positive regulation of transcription, DNA-templated;GO:0045944//positive regulation of transcription from RNA polymerase II promoter;GO:0060612//adipose tissue development	--
ENSGALG00000000243	13.406	16.172	16.795	8.86	13.417	10.043	543	566	875	369	476	400	RDM1	RAD52 motif containing 1 [Source:NCBI gene;Acc:395228]	-	-	-	-	GO:0005730//nucleolus;GO:0005829//cytosol	GO:0003676//nucleic acid binding;GO:0003723//RNA binding	-	--
ENSGALG00000000244	2.515	2.969	2.024	2.323	3.42	2.287	199	203	206	189	237	178	CAMK4	calcium/calmodulin dependent protein kinase IV [Source:NCBI gene;Acc:723973]	Environmental Information Processing;Environmental Information Processing;Organismal Systems;Human Diseases;Environmental Information Processing;Organismal Systems;Organismal Systems;Organismal Systems;Organismal Systems;Organismal Systems;Human Diseases;Organismal Systems;Human Diseases	Signal transduction;Signal transduction;Endocrine system;Substance dependence;Signal transduction;Nervous system;Nervous system;Development and regeneration;Aging;Endocrine system;Cancer: specific types;Nervous system;Substance dependence	ko04020//Calcium signaling pathway;ko04024//cAMP signaling pathway;ko04921//Oxytocin signaling pathway;ko05034//Alcoholism;ko04371//Apelin signaling pathway;ko04722//Neurotrophin signaling pathway;ko04725//Cholinergic synapse;ko04380//Osteoclast differentiation;ko04211//Longevity regulating pathway;ko04925//Aldosterone synthesis and secretion;ko05214//Glioma;ko04720//Long-term potentiation;ko0503…	K05869;K05869;K05869;K05869;K05869;K05869;K05869;K05869;K05869;K05869;K05869;K05869;K05869	GO:0001650//fibrillar center;GO:0005654//nucleoplasm	GO:0004672//protein kinase activity;GO:0004683//calmodulin-dependent protein kinase activity;GO:0005524//ATP binding	GO:0006468//protein phosphorylation;GO:0007616//long-term memory;GO:0043011//myeloid dendritic cell differentiation;GO:0045893//positive regulation of transcription, DNA-templated	--
ENSGALG00000000247	12.64	11.715	10.871	7.928	9.484	9.024	1225	981	1355	790	805	860	WDR36	WD repeat domain 36 [Source:NCBI gene;Acc:415609]	Genetic Information Processing	Translation	ko03008//Ribosome biogenesis in eukaryotes	K14554	GO:0005730//nucleolus;GO:0032040//small-subunit processome	GO:0005515//protein binding	GO:0001895//retina homeostasis;GO:0006364//rRNA processing;GO:0030516//regulation of axon extension	--
ENSGALG00000000249	0	0	0	0	0	0	0	0	0	0	0	0	GH	growth hormone [Source:NCBI gene;Acc:378781]	Environmental Information Processing;Environmental Information Processing;Environmental Information Processing;Environmental Information Processing;Organismal Systems	Signal transduction;Signaling molecules and interaction;Signaling molecules and interaction;Signal transduction;Endocrine system	ko04151//PI3K-Akt signaling pathway;ko04080//Neuroactive ligand-receptor interaction;ko04060//Cytokine-cytokine receptor interaction;ko04630//JAK-STAT signaling pathway;ko04935//Growth hormone synthesis, secretion and action	K05438;K05438;K05438;K05438;K05438	GO:0005576//extracellular region;GO:0005615//extracellular space;GO:0005634//nucleus;GO:0005802//trans-Golgi network;GO:0005886//plasma membrane;GO:0030141//secretory granule	GO:0005131//growth hormone receptor binding;GO:0005179//hormone activity;GO:0005515//protein binding;GO:0008083//growth factor activity;GO:0046872//metal ion binding;GO:0097153//cysteine-type endopeptidase activity involved in apoptotic process	GO:0006915//apoptotic process;GO:0010628//positive regulation of gene expression;GO:0010629//negative regulation of gene expression;GO:0031667//response to nutrient levels;GO:0032094//response to food;GO:0032869//cellular response to insulin stimulus;GO:0035846//oviduct epithelium development;GO:0040018//positive regulation of multicellular organism growth;GO:0042531//positive regulation of tyros…	--
ENSGALG00000000251	0.198	0.019	0.129	0.113	0.245	0.05	12	1	10	7	13	3	CD79B	CD79b molecule [Source:NCBI gene;Acc:419940]	Organismal Systems	Immune system	ko04662//B cell receptor signaling pathway	K06507	GO:0016020//membrane;GO:0019815//B cell receptor complex	GO:0004888//transmembrane signaling receptor activity;GO:0042802//identical protein binding	GO:0007166//cell surface receptor signaling pathway;GO:0050853//B cell receptor signaling pathway	--
ENSGALG00000000253	7.088	9.207	7.028	6.537	8.264	7.106	425	477	542	403	434	419	SLC25A46	solute carrier family 25 member 46 [Source:NCBI gene;Acc:415610]	-	-	-	-	GO:0005739//mitochondrion;GO:0005741//mitochondrial outer membrane;GO:0016020//membrane;GO:0016021//integral component of membrane	GO:0044877//macromolecular complex binding	GO:0000266//mitochondrial fission;GO:0008535//respiratory chain complex IV assembly;GO:0042407//cristae formation;GO:0055091//phospholipid homeostasis;GO:0061564//axon development;GO:0065003//macromolecular complex assembly;GO:0090149//mitochondrial membrane fission	--
ENSGALG00000000255	36.179	32.293	31	30.148	23.092	24.12	4564	3520	5030	3878	2510	2956	MAN2A1	mannosidase alpha class 2A member 1 [Source:NCBI gene;Acc:415611]	Metabolism;Metabolism;Metabolism	Global and overview maps;Glycan biosynthesis and metabolism;Glycan biosynthesis and metabolism	ko01100//Metabolic pathways;ko00510//N-Glycan biosynthesis;ko00513//Various types of N-glycan biosynthesis	K01231;K01231;K01231	GO:0000139//Golgi membrane;GO:0005615//extracellular space;GO:0005794//Golgi apparatus;GO:0005797//Golgi medial cisterna;GO:0005801//cis-Golgi network	GO:0003824//catalytic activity;GO:0004559//alpha-mannosidase activity;GO:0015923//mannosidase activity;GO:0016787//hydrolase activity;GO:0016799//hydrolase activity, hydrolyzing N-glycosyl compounds;GO:0030246//carbohydrate binding	GO:0001889//liver development;GO:0005975//carbohydrate metabolic process;GO:0006013//mannose metabolic process;GO:0006491//N-glycan processing;GO:0007005//mitochondrion organization;GO:0007033//vacuole organization;GO:0007585//respiratory gaseous exchange;GO:0048286//lung alveolus development;GO:0050769//positive regulation of neurogenesis;GO:0060042//retina morphogenesis in camera-type eye	--
ENSGALG00000000259	30.532	28.31	33.34	26.402	24.625	27.97	2047	1640	2875	1820	1446	1844	PSMF1	proteasome inhibitor subunit 1 [Source:NCBI gene;Acc:430115]	Genetic Information Processing	Folding, sorting and degradation	ko03050//Proteasome	K06700	GO:0005737//cytoplasm;GO:0005783//endoplasmic reticulum;GO:0005829//cytosol;GO:0048471//perinuclear region of cytoplasm	GO:0004866//endopeptidase inhibitor activity;GO:0042803//protein homodimerization activity;GO:0046982//protein heterodimerization activity;GO:0070628//proteasome binding	GO:0006511//ubiquitin-dependent protein catabolic process;GO:0010951//negative regulation of endopeptidase activity;GO:0043161//proteasome-mediated ubiquitin-dependent protein catabolic process;GO:1901799//negative regulation of proteasomal protein catabolic process	--
ENSGALG00000000264	12.388	15.465	12.465	8.872	8.64	6.173	856	894	1101	633	505	420	PJA2	praja ring finger ubiquitin ligase 2 [Source:NCBI gene;Acc:415612]	-	-	-	-	GO:0016020//membrane;GO:0016021//integral component of membrane	GO:0004842//ubiquitin-protein transferase activity;GO:0046872//metal ion binding	GO:0010738//regulation of protein kinase A signaling;GO:0016567//protein ubiquitination;GO:0035329//hippo signaling	--
ENSGALG00000000273	5.28	5.276	3.774	4.63	5.732	5.012	886	680	883	841	821	879	FER	fer (fps/fes related) tyrosine kinase [Source:NCBI gene;Acc:415614]	Cellular Processes	Cellular community - eukaryotes	ko04520//Adherens junction	K08889	GO:0000785//chromatin;GO:0005634//nucleus;GO:0005737//cytoplasm;GO:0005829//cytosol;GO:0015629//actin cytoskeleton;GO:0015630//microtubule cytoskeleton;GO:0030027//lamellipodium;GO:0030054//cell junction;GO:0031234//extrinsic component of cytoplasmic side of plasma membrane	GO:0004672//protein kinase activity;GO:0004713//protein tyrosine kinase activity;GO:0004715//non-membrane spanning protein tyrosine kinase activity;GO:0005154//epidermal growth factor receptor binding;GO:0005524//ATP binding;GO:0008157//protein phosphatase 1 binding;GO:0008289//lipid binding	GO:0000226//microtubule cytoskeleton organization;GO:0001932//regulation of protein phosphorylation;GO:0006468//protein phosphorylation;GO:0006935//chemotaxis;GO:0007155//cell adhesion;GO:0007165//signal transduction;GO:0007260//tyrosine phosphorylation of STAT protein;GO:0008283//cell proliferation;GO:0008284//positive regulation of cell proliferation;GO:0010591//regulation of lamellipodium asse…	--
ENSGALG00000000274	0	0	0	0	0	0	0	0	0	0	0	0	Vipr1	growth hormone releasing hormone receptor [Source:NCBI gene;Acc:771308]	Environmental Information Processing	Signaling molecules and interaction	ko04080//Neuroactive ligand-receptor interaction	K04589	GO:0016020//membrane;GO:0016021//integral component of membrane	GO:0004888//transmembrane signaling receptor activity;GO:0004930//G-protein coupled receptor activity;GO:0004999//vasoactive intestinal polypeptide receptor activity	GO:0007166//cell surface receptor signaling pathway;GO:0007186//G-protein coupled receptor signaling pathway	--
ENSGALG00000000275	6.167	5.842	4.695	5.186	4.608	4.943	628	514	615	543	411	495	KCTD9	potassium channel tetramerization domain containing 9 [Source:NCBI gene;Acc:419526]	-	-	-	-	-	GO:0005515//protein binding;GO:0042802//identical protein binding;GO:0043621//protein self-association;GO:0097602//cullin family protein binding	GO:0035556//intracellular signal transduction;GO:0051260//protein homooligomerization	--
ENSGALG00000000276	5.771	4.855	5.529	5.35	5.233	4.13	575	426	616	488	385	411	FBXL17	F-box and leucine rich repeat protein 17 [Source:NCBI gene;Acc:415615]	-	-	-	-	GO:0005634//nucleus;GO:0005654//nucleoplasm;GO:0005737//cytoplasm;GO:0019005//SCF ubiquitin ligase complex	GO:0005515//protein binding	GO:0000209//protein polyubiquitination;GO:0006515//misfolded or incompletely synthesized protein catabolic process;GO:0008589//regulation of smoothened signaling pathway;GO:0016567//protein ubiquitination;GO:0031146//SCF-dependent proteasomal ubiquitin-dependent protein catabolic process;GO:0043161//proteasome-mediated ubiquitin-dependent protein catabolic process	--
ENSGALG00000000277	0	0	0	0	0	0.071	0	0	0	0	0	2	GnRH-I	gonadotropin releasing hormone 1 [Source:NCBI gene;Acc:770134]	Environmental Information Processing;Organismal Systems;Organismal Systems	Signaling molecules and interaction;Endocrine system;Endocrine system	ko04080//Neuroactive ligand-receptor interaction;ko04912//GnRH signaling pathway;ko04929//GnRH secretion	K05252;K05252;K05252	GO:0005576//extracellular region;GO:0005615//extracellular space;GO:0030424//axon;GO:0043204//perikaryon	GO:0005179//hormone activity;GO:0005183//gonadotropin hormone-releasing hormone activity;GO:0005515//protein binding;GO:0031530//gonadotropin-releasing hormone receptor binding	GO:0000003//reproduction;GO:0007165//signal transduction;GO:0007275//multicellular organism development;GO:0010468//regulation of gene expression;GO:0032275//luteinizing hormone secretion;GO:0033686//positive regulation of luteinizing hormone secretion;GO:0043279//response to alkaloid;GO:0045471//response to ethanol;GO:0046885//regulation of hormone biosynthetic process;GO:0048545//response to st…	--
ENSGALG00000000280	12.735	13.287	11.918	9.877	7.867	8.447	1005	855	1112	670	457	542	EFNA5	ephrin A5 [Source:NCBI gene;Acc:396100]	Environmental Information Processing;Environmental Information Processing;Environmental Information Processing;Environmental Information Processing;Human Diseases;Organismal Systems	Signal transduction;Signal transduction;Signal transduction;Signal transduction;Cancer: overview;Development and regeneration	ko04151//PI3K-Akt signaling pathway;ko04010//MAPK signaling pathway;ko04014//Ras signaling pathway;ko04015//Rap1 signaling pathway;ko05206//MicroRNAs in cancer;ko04360//Axon guidance	K05462;K05462;K05462;K05462;K05462;K05462	GO:0005604//basement membrane;GO:0005886//plasma membrane;GO:0005912//adherens junction;GO:0016020//membrane;GO:0031362//anchored component of external side of plasma membrane;GO:0071944//cell periphery	GO:0005169//neurotrophin TRKB receptor binding;GO:0045499//chemorepellent activity;GO:0046875//ephrin receptor binding	GO:0007411//axon guidance;GO:0022407//regulation of cell-cell adhesion;GO:0022604//regulation of cell morphogenesis;GO:0031290//retinal ganglion cell axon guidance;GO:0032956//regulation of actin cytoskeleton organization;GO:0043087//regulation of GTPase activity;GO:0048013//ephrin receptor signaling pathway;GO:0048668//collateral sprouting;GO:0048672//positive regulation of collateral sprouting;…	--
ENSGALG00000000284	16.062	16.197	15.215	28.648	29.016	38.799	563	499	701	1054	921	1358	HOXB4	homeobox B4 [Source:NCBI gene;Acc:396230]	-	-	-	-	GO:0005634//nucleus;GO:0005654//nucleoplasm;GO:0005813//centrosome	GO:0000978//RNA polymerase II core promoter proximal region sequence-specific DNA binding;GO:0000981//RNA polymerase II transcription factor activity, sequence-specific DNA binding;GO:0003677//DNA binding;GO:0003700//transcription factor activity, sequence-specific DNA binding;GO:1990837//sequence-specific double-stranded DNA binding	GO:0000122//negative regulation of transcription from RNA polymerase II promoter;GO:0002011//morphogenesis of an epithelial sheet;GO:0006355//regulation of transcription, DNA-templated;GO:0006357//regulation of transcription from RNA polymerase II promoter;GO:0008283//cell proliferation;GO:0009952//anterior/posterior pattern specification;GO:0030097//hemopoiesis;GO:0045944//positive regulation of…	TF_Otx
ENSGALG00000000293	0.109	0.008	0.096	0.12	0.05	0.066	15	1	17	17	6	9	A2ML1	alpha-2-macroglobulin-like 4 [Source:NCBI gene;Acc:100858010]	-	-	-	-	GO:0005576//extracellular region;GO:0005615//extracellular space	GO:0004866//endopeptidase inhibitor activity	-	--
ENSGALG00000000295	0.025	0.052	0.048	0.01	0.017	0.04	5	9	12	2	3	8	IGFN1	immunoglobulin-like and fibronectin type III domain containing 1 [Source:NCBI gene;Acc:771410]	-	-	-	-	-	GO:0005515//protein binding	-	--
ENSGALG00000000296	23.598	25.211	21.528	18.101	14.97	15.607	4854	4464	5690	3820	2699	3159	PCNX1	pecanex homolog 1 (Drosophila) [Source:NCBI gene;Acc:426230]	-	-	-	-	GO:0016020//membrane;GO:0016021//integral component of membrane	-	-	--
ENSGALG00000000299	5.143	5.253	7.846	5.084	7.127	4.565	573	551	1069	624	679	520	PKP1	plakophilin 1 [Source:NCBI gene;Acc:421158]	-	-	-	-	GO:0001533//cornified envelope;GO:0005634//nucleus;GO:0005654//nucleoplasm;GO:0005886//plasma membrane;GO:0030057//desmosome;GO:1990124//messenger ribonucleoprotein complex	GO:0005515//protein binding;GO:0005521//lamin binding	GO:0007155//cell adhesion;GO:0010628//positive regulation of gene expression;GO:0045110//intermediate filament bundle assembly;GO:0098609//cell-cell adhesion;GO:1902373//negative regulation of mRNA catabolic process	--
ENSGALG00000000302	0	0	0	0	0	0	0	0	0	0	0	0	TNNT2	troponin T2, cardiac type [Source:NCBI gene;Acc:396433]	Human Diseases;Organismal Systems;Human Diseases;Organismal Systems	Cardiovascular disease;Circulatory system;Cardiovascular disease;Circulatory system	ko05414//Dilated cardiomyopathy;ko04261//Adrenergic signaling in cardiomyocytes;ko05410//Hypertrophic cardiomyopathy;ko04260//Cardiac muscle contraction	K12045;K12045;K12045;K12045	GO:0005861//troponin complex;GO:0005865//striated muscle thin filament;GO:0097512//cardiac myofibril;GO:1990584//cardiac Troponin complex	GO:0003779//actin binding;GO:0005523//tropomyosin binding;GO:0030172//troponin C binding;GO:0031013//troponin I binding	GO:0006937//regulation of muscle contraction;GO:0008016//regulation of heart contraction;GO:0030049//muscle filament sliding;GO:0032780//negative regulation of ATPase activity;GO:0032781//positive regulation of ATPase activity;GO:0051592//response to calcium ion;GO:0055010//ventricular cardiac muscle tissue morphogenesis;GO:0060048//cardiac muscle contraction	--
ENSGALG00000000309	0.034	0.058	0.026	0.039	0.173	0.034	2	3	2	2	9	2	Lad1	ladinin 1 [Source:NCBI gene;Acc:421160]	-	-	-	-	-	GO:0005198//structural molecule activity	-	--
ENSGALG00000000311	13.79	17.796	15.175	13.853	9.995	7.899	2434	2714	3445	2514	1545	1371	DOCK5	dedicator of cytokinesis 5 [Source:NCBI gene;Acc:419527]	-	-	-	-	GO:0005737//cytoplasm;GO:0005829//cytosol;GO:0005886//plasma membrane	GO:0005085//guanyl-nucleotide exchange factor activity;GO:0005096//GTPase activator activity;GO:0005515//protein binding	GO:0007264//small GTPase mediated signal transduction;GO:0010634//positive regulation of epithelial cell migration;GO:0016477//cell migration;GO:0050790//regulation of catalytic activity;GO:1900026//positive regulation of substrate adhesion-dependent cell spreading;GO:1904694//negative regulation of vascular smooth muscle contraction;GO:1904754//positive regulation of vascular associated smooth m…	--
ENSGALG00000000313	0.156	0.677	0.424	0.881	0.372	1.475	4	15	10	22	7	27	TNNI1	troponin I type 1 (skeletal, slow) [Source:NCBI gene;Acc:421161]	-	-	-	-	GO:0005861//troponin complex	-	GO:0014883//transition between fast and slow fiber;GO:0055010//ventricular cardiac muscle tissue morphogenesis	--
ENSGALG00000000314	31.032	34.509	39.758	21.204	11.544	10.265	1866	1793	3075	1311	608	607	NEFL	neurofilament light [Source:HGNC Symbol;Acc:HGNC:7739]	Human Diseases	Neurodegenerative disease	ko05014//Amyotrophic lateral sclerosis	K04572	GO:0005737//cytoplasm;GO:0005882//intermediate filament;GO:0005883//neurofilament;GO:0030424//axon;GO:0031594//neuromuscular junction;GO:0043005//neuron projection;GO:1904115//axon cytoplasm	GO:0005198//structural molecule activity;GO:0005200//structural constituent of cytoskeleton;GO:0008022//protein C-terminus binding;GO:0030674//protein binding, bridging;GO:0042802//identical protein binding	GO:0000226//microtubule cytoskeleton organization;GO:0008089//anterograde axonal transport;GO:0008090//retrograde axonal transport;GO:0014012//peripheral nervous system axon regeneration;GO:0019896//axon transport of mitochondrion;GO:0031133//regulation of axon diameter;GO:0033693//neurofilament bundle assembly;GO:0040011//locomotion;GO:0043524//negative regulation of neuron apoptotic process;GO:…	--
ENSGALG00000000317	2.54	2.926	2.592	1.976	1.841	1.213	230	229	302	184	146	108	NEFM	neurofilament, medium polypeptide [Source:NCBI gene;Acc:396206]	Human Diseases	Neurodegenerative disease	ko05014//Amyotrophic lateral sclerosis	K04573	GO:0005882//intermediate filament;GO:0005883//neurofilament	GO:0005198//structural molecule activity	GO:0033693//neurofilament bundle assembly	--
ENSGALG00000000318	177.192	214.484	207.821	365.392	412.453	499.638	7777	8134	11732	16489	15855	21564	CSRP1	cysteine and glycine rich protein 1 [Source:NCBI gene;Acc:396176]	-	-	-	-	GO:0001725//stress fiber;GO:0005634//nucleus;GO:0005737//cytoplasm;GO:0005856//cytoskeleton;GO:0005925//focal adhesion;GO:0030018//Z disc;GO:0031252//cell leading edge	GO:0008307//structural constituent of muscle;GO:0042805//actinin binding;GO:0046872//metal ion binding;GO:0051219//phosphoprotein binding;GO:0051393//alpha-actinin binding	GO:0030036//actin cytoskeleton organization;GO:0045214//sarcomere organization;GO:0060537//muscle tissue development	--
ENSGALG00000000329	28.572	27.645	31.766	26.683	23.276	26.185	2700	2250	3868	2595	1928	2441	AHCYL1	adenosylhomocysteinase like 1 [Source:NCBI gene;Acc:419803]	Metabolism;Metabolism	Global and overview maps;Amino acid metabolism	ko01100//Metabolic pathways;ko00270//Cysteine and methionine metabolism	K01251;K01251	GO:0005829//cytosol;GO:0043231//intracellular membrane-bounded organelle;GO:0044233//ER-mitochondrion membrane contact site	GO:0004013//adenosylhomocysteinase activity;GO:0042802//identical protein binding	GO:0006378//mRNA polyadenylation;GO:0006611//protein export from nucleus;GO:0006915//apoptotic process;GO:0010765//positive regulation of sodium ion transport;GO:0031440//regulation of mRNA 3'-end processing;GO:0032412//regulation of ion transmembrane transporter activity;GO:0038166//angiotensin-activated signaling pathway;GO:0042045//epithelial fluid transport;GO:0044070//regulation of anion tra…	--
ENSGALG00000000336	55.478	70.375	70.565	50.669	39.379	44.367	3528	3907	5941	3192	2023	2442	PPP1R12B	protein phosphatase 1 regulatory subunit 12B [Source:HGNC Symbol;Acc:HGNC:7619]	Cellular Processes;Human Diseases;Cellular Processes;Organismal Systems;Organismal Systems	Cellular community - eukaryotes;Cancer: overview;Cell motility;Endocrine system;Circulatory system	ko04510//Focal adhesion;ko05205//Proteoglycans in cancer;ko04810//Regulation of actin cytoskeleton;ko04921//Oxytocin signaling pathway;ko04270//Vascular smooth muscle contraction	K12329;K12329;K12329;K12329;K12329	GO:0005737//cytoplasm	GO:0005515//protein binding;GO:0019208//phosphatase regulator activity;GO:0019901//protein kinase binding	GO:0007165//signal transduction;GO:0050790//regulation of catalytic activity	--
ENSGALG00000000337	0	0	0	0.108	0.151	0.039	0	0	0	0.75	0.89	0.26	CTXN1	cortexin 1 [Source:HGNC Symbol;Acc:HGNC:31108]	-	-	-	-	GO:0016020//membrane;GO:0016021//integral component of membrane	-	-	--
ENSGALG00000000341	0	0	0	0	0	0	0	0	0	0	0	0	KRTAP10-4	keratin associated protein 10-4 [Source:NCBI gene;Acc:425968]	-	-	-	-	-	-	-	--
ENSGALG00000000349	49.507	54.509	57.554	66.324	85.716	83.978	1984	1889	2969	2735	3011	3312	PSMC5	proteasome 26S subunit, ATPase 5 [Source:NCBI gene;Acc:428274]	Human Diseases;Genetic Information Processing	Infectious disease: viral;Folding, sorting and degradation	ko05169//Epstein-Barr virus infection;ko03050//Proteasome	K03066;K03066	GO:0000502//proteasome complex;GO:0005634//nucleus;GO:0005737//cytoplasm;GO:0031410//cytoplasmic vesicle	GO:0005524//ATP binding;GO:0016887//ATPase activity;GO:0031531//thyrotropin-releasing hormone receptor binding;GO:0036402//proteasome-activating ATPase activity	GO:0006357//regulation of transcription from RNA polymerase II promoter;GO:0030163//protein catabolic process;GO:0043161//proteasome-mediated ubiquitin-dependent protein catabolic process	--
ENSGALG00000000352	0	0	0	0	0	0	0	0	0	0	0	0	TIMM44	translocase of inner mitochondrial membrane 44 [Source:NCBI gene;Acc:420053]	-	-	-	-	GO:0001650//fibrillar center;GO:0005739//mitochondrion;GO:0005743//mitochondrial inner membrane;GO:0005759//mitochondrial matrix	GO:0051087//chaperone binding	GO:0030150//protein import into mitochondrial matrix	--
ENSGALG00000000357	0.725	0.539	0.348	0.435	0.961	0.555	81	52	50	50	94	61	--	ADAM like decysin 1 [Source:NCBI gene;Acc:419529]	-	-	-	-	-	GO:0004222//metalloendopeptidase activity;GO:0008237//metallopeptidase activity	GO:0006508//proteolysis	--
ENSGALG00000000364	119.023	29.38	39.793	9.118	10.128	7.49	10038	2247	3798	732	676	580	STC1	stanniocalcin 1 [Source:NCBI gene;Acc:428201]	-	-	-	-	GO:0005576//extracellular region;GO:0005615//extracellular space;GO:0005634//nucleus;GO:0005737//cytoplasm	GO:0005179//hormone activity;GO:0042802//identical protein binding	GO:0001886//endothelial cell morphogenesis;GO:0003421//growth plate cartilage axis specification;GO:0006874//cellular calcium ion homeostasis;GO:0010596//negative regulation of endothelial cell migration;GO:0030336//negative regulation of cell migration;GO:0035988//chondrocyte proliferation;GO:0044070//regulation of anion transport;GO:0051926//negative regulation of calcium ion transport;GO:00603…	--
ENSGALG00000000365	0	0	0	0.033	0	0	0	0	0	1	0	0	NKX2-6	NK2 homeobox 6 [Source:NCBI gene;Acc:396037]	-	-	-	-	-	GO:0000981//RNA polymerase II transcription factor activity, sequence-specific DNA binding;GO:0003677//DNA binding	GO:0006355//regulation of transcription, DNA-templated	TF_Otx
ENSGALG00000000367	0.024	0	0.019	0.047	0.027	0.073	1	0	1	2	1	3	ASIC2	acid sensing ion channel subunit 2 [Source:NCBI gene;Acc:419945]	Organismal Systems;Organismal Systems	Sensory system;Sensory system	ko04750//Inflammatory mediator regulation of TRP channels;ko04742//Taste transduction	K04828;K04828	GO:0016020//membrane;GO:0016021//integral component of membrane	GO:0005272//sodium channel activity;GO:0015280//ligand-gated sodium channel activity	GO:0006814//sodium ion transport;GO:0050915//sensory perception of sour taste	--
ENSGALG00000000371	0.322	0.172	0.192	0.096	0	0.126	13	6	10	4	0	5	CRHR1	corticotropin releasing hormone receptor 1 [Source:NCBI gene;Acc:374218]	Environmental Information Processing;Human Diseases;Organismal Systems	Signaling molecules and interaction;Endocrine and metabolic disease;Nervous system	ko04080//Neuroactive ligand-receptor interaction;ko04934//Cushing syndrome;ko04730//Long-term depression	K04578;K04578;K04578	GO:0016020//membrane;GO:0016021//integral component of membrane	GO:0004888//transmembrane signaling receptor activity;GO:0004930//G-protein coupled receptor activity	GO:0007166//cell surface receptor signaling pathway;GO:0007186//G-protein coupled receptor signaling pathway	--
ENSGALG00000000374	20.608	19.841	26.015	20.539	18.426	21.733	1362	1101	2158	1404	1061	1441	RNPEP	arginyl aminopeptidase [Source:NCBI gene;Acc:421165]	-	-	-	-	GO:0005615//extracellular space	GO:0004177//aminopeptidase activity;GO:0008237//metallopeptidase activity;GO:0008270//zinc ion binding	GO:0006508//proteolysis	--
ENSGALG00000000377	35.85	51.914	29.542	49.504	46.507	45.942	3011	3764	3278	4084	3426	3524	HNRNPM	heterogeneous nuclear ribonucleoprotein M [Source:NCBI gene;Acc:420054]	Genetic Information Processing	Transcription	ko03040//Spliceosome	K12887	GO:0005634//nucleus;GO:0005654//nucleoplasm;GO:0005681//spliceosomal complex;GO:0005737//cytoplasm;GO:0016363//nuclear matrix;GO:0042382//paraspeckles;GO:0071013//catalytic step 2 spliceosome;GO:0071014//post-mRNA release spliceosomal complex;GO:1990904//ribonucleoprotein complex	GO:0003676//nucleic acid binding;GO:0003723//RNA binding;GO:0003729//mRNA binding;GO:0019904//protein domain specific binding	GO:0000380//alternative mRNA splicing, via spliceosome;GO:0000398//mRNA splicing, via spliceosome;GO:2000815//regulation of mRNA stability involved in response to oxidative stress	--
ENSGALG00000000378	6.101	6.502	7.664	9.42	7.516	6.94	177	163	286	281	191	198	SLC25A37	solute carrier family 25 (mitochondrial iron transporter), member 37 [Source:NCBI gene;Acc:419530]	-	-	-	-	GO:0005739//mitochondrion;GO:0005743//mitochondrial inner membrane	GO:0005381//iron ion transmembrane transporter activity	GO:0046985//positive regulation of hemoglobin biosynthetic process;GO:0048250//mitochondrial iron ion transport;GO:0055085//transmembrane transport	--
ENSGALG00000000379	9.336	6.45	7.013	11.127	10.868	14.313	918	548	887	1125	936	1384	ITGB3	integrin subunit beta 3 [Source:NCBI gene;Acc:374209]	Environmental Information Processing;Human Diseases;Human Diseases;Cellular Processes;Human Diseases;Cellular Processes;Human Diseases;Cellular Processes;Environmental Information Processing;Organismal Systems;Human Diseases;Human Diseases;Human Diseases;Organismal Systems;Organismal Systems;Environmental Information Processing;Organismal Systems;Human Diseases;Human Diseases	Signal transduction;Infectious disease: viral;Infectious disease: viral;Transport and catabolism;Infectious disease: viral;Cellular community - eukaryotes;Cancer: overview;Cell motility;Signal transduction;Immune system;Cardiovascular disease;Cancer: overview;Cardiovascular disease;Immune system;Endocrine system;Signaling molecules and interaction;Development and regeneration;Cardiovascular disea…	ko04151//PI3K-Akt signaling pathway;ko05165//Human papillomavirus infection;ko05168//Herpes simplex virus 1 infection;ko04145//Phagosome;ko05163//Human cytomegalovirus infection;ko04510//Focal adhesion;ko05205//Proteoglycans in cancer;ko04810//Regulation of actin cytoskeleton;ko04015//Rap1 signaling pathway;ko04640//Hematopoietic cell lineage;ko05414//Dilated cardiomyopathy;ko05206//MicroRNAs in …	K06493;K06493;K06493;K06493;K06493;K06493;K06493;K06493;K06493;K06493;K06493;K06493;K06493;K06493;K06493;K06493;K06493;K06493;K06493	GO:0005925//focal adhesion;GO:0008305//integrin complex;GO:0009897//external side of plasma membrane;GO:0009986//cell surface;GO:0016324//apical plasma membrane;GO:0035866//alphav-beta3 integrin-PKCalpha complex;GO:0045202//synapse;GO:0071133//alpha9-beta1 integrin-ADAM8 complex	GO:0005080//protein kinase C binding;GO:0005178//integrin binding;GO:0019899//enzyme binding	GO:0001954//positive regulation of cell-matrix adhesion;GO:0007044//cell-substrate junction assembly;GO:0007155//cell adhesion;GO:0007160//cell-matrix adhesion;GO:0007229//integrin-mediated signaling pathway;GO:0010628//positive regulation of gene expression;GO:0010763//positive regulation of fibroblast migration;GO:0030334//regulation of cell migration;GO:0030335//positive regulation of cell mig…	--
ENSGALG00000000390	11.664	12.864	11.443	8.26	7.204	7.672	964	916	1213	700	520	622	ENTPD4	ectonucleoside triphosphate diphosphohydrolase 4 [Source:NCBI gene;Acc:419531]	Metabolism;Metabolism;Cellular Processes;Metabolism	Global and overview maps;Nucleotide metabolism;Transport and catabolism;Nucleotide metabolism	ko01100//Metabolic pathways;ko00230//Purine metabolism;ko04142//Lysosome;ko00240//Pyrimidine metabolism	K12305;K12305;K12305;K12305	GO:0030173//integral component of Golgi membrane;GO:0097637//integral component of autophagosome membrane	GO:0004382//guanosine-diphosphatase activity;GO:0016787//hydrolase activity;GO:0017110//nucleoside-diphosphatase activity;GO:0017111//nucleoside-triphosphatase activity;GO:0036384//cytidine diphosphatase activity;GO:0043273//CTPase activity;GO:0045134//uridine-diphosphatase activity	GO:0006256//UDP catabolic process;GO:0034656//nucleobase-containing small molecule catabolic process;GO:0046036//CTP metabolic process;GO:0046712//GDP catabolic process	--
ENSGALG00000000394	2.575	2.028	2.635	1.274	0.318	0.693	258	182	345	137	26	71	SLC6A17	solute carrier family 6 member 17 [Source:NCBI gene;Acc:419805]	-	-	-	-	GO:0005887//integral component of plasma membrane;GO:0016021//integral component of membrane	-	GO:0007420//brain development	--
ENSGALG00000000396	10.133	11.103	11.498	7.086	7.585	7.31	464	434	670	332	305	330	METTL2B	methyltransferase like 2B [Source:NCBI gene;Acc:419948]	-	-	-	-	-	GO:0008168//methyltransferase activity;GO:0016427//tRNA (cytosine) methyltransferase activity;GO:0016740//transferase activity;GO:0052735//tRNA (cytosine-3-)-methyltransferase activity	GO:0008033//tRNA processing;GO:0030488//tRNA methylation;GO:0032259//methylation	--
ENSGALG00000000397	26.991	28.656	29.076	22.657	21.163	23.25	3243	2975	4493	2799	2227	2747	IPO9	importin 9 [Source:NCBI gene;Acc:421167]	-	-	-	-	GO:0005737//cytoplasm	GO:0031267//small GTPase binding;GO:0061608//nuclear import signal receptor activity	GO:0006606//protein import into nucleus;GO:0006886//intracellular protein transport	--
ENSGALG00000000399	0.291	0.202	0.045	0.235	0.442	0.532	15	9	3	11	20	27	DUSP28	dual specificity phosphatase 28 [Source:NCBI gene;Acc:430912]	-	-	-	-	-	GO:0008138//protein tyrosine/serine/threonine phosphatase activity;GO:0016791//phosphatase activity;GO:0017017//MAP kinase tyrosine/serine/threonine phosphatase activity	GO:0006470//protein dephosphorylation;GO:0016311//dephosphorylation	--
ENSGALG00000000400	0.418	0.063	0.393	0.141	0.173	0.1	24	3	25	10	12	7	KCNC4	potassium voltage-gated channel, Shaw-related subfamily, member 4 [Source:NCBI gene;Acc:419806]	-	-	-	-	GO:0008076//voltage-gated potassium channel complex;GO:0016020//membrane;GO:0016021//integral component of membrane	GO:0005216//ion channel activity;GO:0005249//voltage-gated potassium channel activity;GO:0005515//protein binding	GO:0006811//ion transport;GO:0006813//potassium ion transport;GO:0051260//protein homooligomerization;GO:0055085//transmembrane transport	--
ENSGALG00000000401	6.864	5.788	7.424	7.571	5.304	6.569	560	408	779	635	379	527	RBM15	RNA binding motif protein 15 [Source:NCBI gene;Acc:100859595]	-	-	-	-	GO:0005634//nucleus;GO:0005654//nucleoplasm;GO:0016607//nuclear speck;GO:0036396//MIS complex	GO:0003676//nucleic acid binding;GO:0003723//RNA binding;GO:0003729//mRNA binding	GO:0000122//negative regulation of transcription from RNA polymerase II promoter;GO:0000381//regulation of alternative mRNA splicing, via spliceosome;GO:0001510//RNA methylation;GO:0001569//patterning of blood vessels;GO:0007221//positive regulation of transcription of Notch receptor target;GO:0038163//thrombopoietin-mediated signaling pathway;GO:0045638//negative regulation of myeloid cell diffe…	--
ENSGALG00000000402	51.32	52.617	43.565	59.142	48.411	65.467	6305	5563	6866	7377	5143	7734	LOXL2	lysyl oxidase like 2 [Source:NCBI gene;Acc:419533]	-	-	-	-	GO:0000785//chromatin;GO:0005615//extracellular space;GO:0005634//nucleus;GO:0005654//nucleoplasm;GO:0005783//endoplasmic reticulum;GO:0016020//membrane	GO:0004720//protein-lysine 6-oxidase activity;GO:0005044//scavenger receptor activity;GO:0005507//copper ion binding;GO:0005509//calcium ion binding;GO:0016641//oxidoreductase activity, acting on the CH-NH2 group of donors, oxygen as acceptor;GO:0070492//oligosaccharide binding	GO:0000122//negative regulation of transcription from RNA polymerase II promoter;GO:0001666//response to hypoxia;GO:0001837//epithelial to mesenchymal transition;GO:0001935//endothelial cell proliferation;GO:0002040//sprouting angiogenesis;GO:0006464//cellular protein modification process;GO:0010718//positive regulation of epithelial to mesenchymal transition;GO:0018057//peptidyl-lysine oxidation…	--
ENSGALG00000000404	11.829	10.839	9.034	10.316	12.03	9.275	677	536	665	607	603	522	COPS2	COP9 signalosome subunit 2 [Source:NCBI gene;Acc:430917]	-	-	-	-	GO:0005634//nucleus;GO:0005737//cytoplasm;GO:0008180//COP9 signalosome	GO:0003714//transcription corepressor activity;GO:0005515//protein binding	GO:0000338//protein deneddylation;GO:0006468//protein phosphorylation;GO:0008283//cell proliferation;GO:0035914//skeletal muscle cell differentiation;GO:0045892//negative regulation of transcription, DNA-templated	--
ENSGALG00000000407	11.748	11.969	11.484	10.699	13.907	11.746	528	464	661	493	547	515	--	LSM7 homolog, U6 small nuclear RNA and mRNA degradation associated [Source:NCBI gene;Acc:420055]	-	-	-	-	-	GO:0005515//protein binding	-	--
ENSGALG00000000409	77.924	76.796	90.239	51.789	46.904	42.582	6060	5201	8990	4149	3214	3266	CHMP7	charged multivesicular body protein 7 [Source:NCBI gene;Acc:419535]	Cellular Processes;Cellular Processes	Transport and catabolism;Cell growth and death	ko04144//Endocytosis;ko04217//Necroptosis	K15053;K15053	GO:0000421//autophagosome membrane;GO:0000776//kinetochore;GO:0000785//chromatin;GO:0000815//ESCRT III complex;GO:0005634//nucleus;GO:0005635//nuclear envelope;GO:0005643//nuclear pore;GO:0005654//nucleoplasm;GO:0005737//cytoplasm;GO:0005765//lysosomal membrane;GO:0005771//multivesicular body;GO:0005828//kinetochore microtubule;GO:0005829//cytosol;GO:0005886//plasma membrane;GO:0030496//midbody;G…	-	GO:0001778//plasma membrane repair;GO:0006900//membrane budding;GO:0006914//autophagy;GO:0006997//nucleus organization;GO:0007034//vacuolar transport;GO:0007080//mitotic metaphase plate congression;GO:0010458//exit from mitosis;GO:0015031//protein transport;GO:0031468//nuclear envelope reassembly;GO:0032511//late endosome to vacuole transport via multivesicular body sorting pathway;GO:0039702//vi…	--
ENSGALG00000000410	19.81	22.886	19.76	16.485	12.353	12.052	2538	2487	3271	2154	1382	1575	TLK2	tousled-like kinase 2 [Source:NCBI gene;Acc:419949]	-	-	-	-	GO:0005634//nucleus;GO:0005882//intermediate filament;GO:0048471//perinuclear region of cytoplasm	GO:0004672//protein kinase activity;GO:0004674//protein serine/threonine kinase activity;GO:0005524//ATP binding;GO:0042802//identical protein binding	GO:0001672//regulation of chromatin assembly or disassembly;GO:0006468//protein phosphorylation;GO:0006974//cellular response to DNA damage stimulus;GO:0007059//chromosome segregation;GO:0018105//peptidyl-serine phosphorylation;GO:0032435//negative regulation of proteasomal ubiquitin-dependent protein catabolic process;GO:0035556//intracellular signal transduction;GO:0071480//cellular response to…	--
ENSGALG00000000417	3.236	2.992	3.574	4.683	4.394	5.452	169	135	242	252	201	280	SLC16A4	solute carrier family 16 member 4 [Source:NCBI gene;Acc:419809]	-	-	-	-	-	GO:0022857//transmembrane transporter activity	GO:0055085//transmembrane transport	--
ENSGALG00000000419	43.293	41.364	49.852	42.401	41.111	44.135	814	672	1203	819	677	816	LAMTOR5	late endosomal/lysosomal adaptor, MAPK and MTOR activator 5 [Source:NCBI gene;Acc:419811]	Environmental Information Processing	Signal transduction	ko04150//mTOR signaling pathway	K16344	GO:0005737//cytoplasm;GO:0005764//lysosome;GO:0005829//cytosol;GO:0032991//macromolecular complex;GO:0071986//Ragulator complex	GO:0005085//guanyl-nucleotide exchange factor activity;GO:0060090//binding, bridging	GO:0008361//regulation of cell size;GO:0010628//positive regulation of gene expression;GO:0032008//positive regulation of TOR signaling;GO:0032757//positive regulation of interleukin-8 production;GO:0043066//negative regulation of apoptotic process;GO:0043123//positive regulation of I-kappaB kinase/NF-kappaB signaling;GO:0043154//negative regulation of cysteine-type endopeptidase activity involve…	--
ENSGALG00000000424	30.469	26.424	24.753	25.12	28.552	29.31	2369.13	2052.55	2676.23	2103.54	1902.11	2135.26	CMTM3	CKLF like MARVEL transmembrane domain containing 3 [Source:NCBI gene;Acc:414829]	-	-	-	-	GO:0005737//cytoplasm;GO:0005829//cytosol;GO:0016020//membrane;GO:0031410//cytoplasmic vesicle;GO:0031965//nuclear membrane	-	GO:0050861//positive regulation of B cell receptor signaling pathway	--
ENSGALG00000000430	8.625	9.575	8.222	8.187	6.889	8.861	1371	1315	1681	1338	959	1385	SPPL2C	signal peptide peptidase like 2C [Source:NCBI gene;Acc:420056]	-	-	-	-	GO:0005654//nucleoplasm;GO:0005765//lysosomal membrane;GO:0005813//centrosome;GO:0005886//plasma membrane;GO:0010008//endosome membrane;GO:0015629//actin cytoskeleton;GO:0016020//membrane;GO:0016021//integral component of membrane;GO:0030660//Golgi-associated vesicle membrane;GO:0071458//integral component of cytoplasmic side of endoplasmic reticulum membrane;GO:0071556//integral component of lum…	GO:0004190//aspartic-type endopeptidase activity;GO:0042500//aspartic endopeptidase activity, intramembrane cleaving;GO:0042803//protein homodimerization activity	GO:0006509//membrane protein ectodomain proteolysis;GO:0031293//membrane protein intracellular domain proteolysis;GO:0033619//membrane protein proteolysis;GO:0050776//regulation of immune response	--
ENSGALG00000000433	0.918	0.595	1.136	0.589	0.962	0.846	62.05	34.76	98.69	40.92	56.94	56.2	TUBA4A	tubulin alpha 4a [Source:NCBI gene;Acc:100857247]	Human Diseases;Human Diseases;Human Diseases;Cellular Processes;Cellular Processes;Cellular Processes;Cellular Processes	Neurodegenerative disease;Infectious disease: bacterial;Neurodegenerative disease;Transport and catabolism;Cellular community - eukaryotes;Cell growth and death;Cellular community - eukaryotes	ko05010//Alzheimer disease;ko05130//Pathogenic Escherichia coli infection;ko05016//Huntington disease;ko04145//Phagosome;ko04530//Tight junction;ko04210//Apoptosis;ko04540//Gap junction	K07374;K07374;K07374;K07374;K07374;K07374;K07374	GO:0005874//microtubule	GO:0003924//GTPase activity;GO:0005200//structural constituent of cytoskeleton;GO:0005525//GTP binding	GO:0007017//microtubule-based process	--
ENSGALG00000000436	24.676	19.186	29.188	26.538	19.923	23.222	762	514	1164	846	541	708	RABIF	RAB interacting factor [Source:NCBI gene;Acc:421170]	-	-	-	-	-	GO:0005085//guanyl-nucleotide exchange factor activity	GO:0007264//small GTPase mediated signal transduction	--
ENSGALG00000000437	0	0	0	0	0	0	0	0	0	0	0	0	PGA3	pepsinogen 3, group I (pepsinogen A) [Source:NCBI gene;Acc:395926]	-	-	-	-	-	GO:0004190//aspartic-type endopeptidase activity	GO:0006508//proteolysis	--
ENSGALG00000000438	8.242	8.464	7.7	5.025	4.687	4.232	1075	930	1390	789	584	636	ERMP1	endoplasmic reticulum metallopeptidase 1 [Source:NCBI gene;Acc:426644]	-	-	-	-	-	GO:0008235//metalloexopeptidase activity	GO:0030968//endoplasmic reticulum unfolded protein response;GO:0034599//cellular response to oxidative stress	--
ENSGALG00000000441	0.127	0.21	0.099	0.088	0.083	0.074	7	10	7	5	4	4	KCNA10	potassium voltage-gated channel subfamily A member 10 [Source:NCBI gene;Acc:395116]	-	-	-	-	GO:0008076//voltage-gated potassium channel complex;GO:0016020//membrane;GO:0016021//integral component of membrane	GO:0005216//ion channel activity;GO:0005244//voltage-gated ion channel activity;GO:0005249//voltage-gated potassium channel activity;GO:0005251//delayed rectifier potassium channel activity;GO:0005267//potassium channel activity;GO:0005515//protein binding	GO:0006811//ion transport;GO:0006813//potassium ion transport;GO:0034765//regulation of ion transmembrane transport;GO:0051260//protein homooligomerization;GO:0055085//transmembrane transport;GO:0071805//potassium ion transmembrane transport	--
ENSGALG00000000442	6.199	6.041	6.389	4.85	3.14	3.555	399	336	529	321	177	225	KCNA2	potassium voltage-gated channel subfamily A member 2 [Source:NCBI gene;Acc:395117]	-	-	-	-	GO:0005887//integral component of plasma membrane;GO:0008076//voltage-gated potassium channel complex;GO:0016020//membrane;GO:0030424//axon;GO:0030425//dendrite;GO:0032809//neuronal cell body membrane;GO:0043194//axon initial segment;GO:0043204//perikaryon;GO:0043679//axon terminus;GO:0044224//juxtaparanode region of axon	GO:0005216//ion channel activity;GO:0005249//voltage-gated potassium channel activity;GO:0005515//protein binding	GO:0006811//ion transport;GO:0006813//potassium ion transport;GO:0014059//regulation of dopamine secretion;GO:0021633//optic nerve structural organization;GO:0045188//regulation of circadian sleep/wake cycle, non-REM sleep;GO:0051260//protein homooligomerization;GO:0055085//transmembrane transport;GO:0071805//potassium ion transmembrane transport	--
ENSGALG00000000451	0.746	0.387	0.56	0.15	0.088	0.105	29	13	28	6	3	4	MEIG1	meiosis/spermiogenesis associated 1 [Source:NCBI gene;Acc:769589]	-	-	-	-	GO:0005634//nucleus	-	-	--
ENSGALG00000000452	14.058	5.44	3.553	5.701	5.178	2.416	955	321	311	399	306	162	TNFRSF10B	tumor necrosis factor receptor superfamily, member 10b [Source:NCBI gene;Acc:373904]	Human Diseases;Environmental Information Processing;Human Diseases;Organismal Systems;Human Diseases;Cellular Processes;Cellular Processes;Environmental Information Processing	Infectious disease: bacterial;Signaling molecules and interaction;Infectious disease: bacterial;Immune system;Infectious disease: viral;Cell growth and death;Cell growth and death;Signaling molecules and interaction	ko05130//Pathogenic Escherichia coli infection;ko04060//Cytokine-cytokine receptor interaction;ko05132//Salmonella infection;ko04650//Natural killer cell mediated cytotoxicity;ko05164//Influenza A;ko04217//Necroptosis;ko04210//Apoptosis;ko04061//Viral protein interaction with cytokine and cytokine receptor	K04722;K04722;K04722;K04722;K04722;K04722;K04722;K04722	GO:0005886//plasma membrane;GO:0009986//cell surface;GO:0016020//membrane;GO:0016021//integral component of membrane	GO:0005515//protein binding;GO:0045569//TRAIL binding	GO:0006915//apoptotic process;GO:0007165//signal transduction;GO:0036462//TRAIL-activated apoptotic signaling pathway;GO:0043065//positive regulation of apoptotic process	--
ENSGALG00000000458	0.855	0.942	1.695	0.852	0.453	1.103	82	78	209	84	38	104	TMPRSS9	transmembrane protease, serine 9 [Source:NCBI gene;Acc:428320]	-	-	-	-	-	GO:0004252//serine-type endopeptidase activity;GO:0005515//protein binding	GO:0006508//proteolysis	--
ENSGALG00000000461	156.329	137.75	140.085	172.702	135.071	200.378	24299	18318	27295	27955	18279	30206	MRC2	mannose receptor C type 2 [Source:NCBI gene;Acc:419950]	Human Diseases;Cellular Processes	Infectious disease: bacterial;Transport and catabolism	ko05152//Tuberculosis;ko04145//Phagosome	K06560;K06560	-	GO:0005518//collagen binding	GO:0030574//collagen catabolic process	--
ENSGALG00000000466	1.081	0.356	0.557	0.865	0.483	0.376	125.17	35.59	82.89	102.98	49	42.81	LCK	LCK proto-oncogene, Src family tyrosine kinase [Source:NCBI gene;Acc:396460]	Human Diseases;Environmental Information Processing;Organismal Systems;Organismal Systems;Human Diseases;Human Diseases;Organismal Systems;Human Diseases;Organismal Systems;Organismal Systems	Infectious disease: viral;Signal transduction;Immune system;Immune system;Infectious disease: bacterial;Immune disease;Immune system;Cancer: overview;Immune system;Development and regeneration	ko05166//Human T-cell leukemia virus 1 infection;ko04064//NF-kappa B signaling pathway;ko04650//Natural killer cell mediated cytotoxicity;ko04660//T cell receptor signaling pathway;ko05135//Yersinia infection;ko05340//Primary immunodeficiency;ko04659//Th17 cell differentiation;ko05235//PD-L1 expression and PD-1 checkpoint pathway in cancer;ko04658//Th1 and Th2 cell differentiation;ko04380//Osteoc…	K05856;K05856;K05856;K05856;K05856;K05856;K05856;K05856;K05856;K05856	GO:0000242//pericentriolar material;GO:0001772//immunological synapse;GO:0005886//plasma membrane;GO:0045121//membrane raft	GO:0001784//phosphotyrosine binding;GO:0004672//protein kinase activity;GO:0004713//protein tyrosine kinase activity;GO:0004715//non-membrane spanning protein tyrosine kinase activity;GO:0004722//protein serine/threonine phosphatase activity;GO:0005515//protein binding;GO:0005524//ATP binding;GO:0008022//protein C-terminus binding;GO:0016004//phospholipase activator activity;GO:0019901//protein k…	GO:0006468//protein phosphorylation;GO:0006882//cellular zinc ion homeostasis;GO:0006919//activation of cysteine-type endopeptidase activity involved in apoptotic process;GO:0009410//response to xenobiotic stimulus;GO:0018108//peptidyl-tyrosine phosphorylation;GO:0030217//T cell differentiation;GO:0034116//positive regulation of heterotypic cell-cell adhesion;GO:0035556//intracellular signal tran…	--
ENSGALG00000000469	0	0	0	0.08	0	0	0	0	0	5	0	0	ADRA1A	adrenoceptor alpha 1A [Source:NCBI gene;Acc:428203]	Environmental Information Processing;Environmental Information Processing;Environmental Information Processing;Organismal Systems;Organismal Systems;Environmental Information Processing;Organismal Systems	Signaling molecules and interaction;Signal transduction;Signal transduction;Circulatory system;Circulatory system;Signal transduction;Digestive system	ko04080//Neuroactive ligand-receptor interaction;ko04020//Calcium signaling pathway;ko04022//cGMP-PKG signaling pathway;ko04261//Adrenergic signaling in cardiomyocytes;ko04270//Vascular smooth muscle contraction;ko04152//AMPK signaling pathway;ko04970//Salivary secretion	K04135;K04135;K04135;K04135;K04135;K04135;K04135	GO:0005634//nucleus;GO:0005654//nucleoplasm;GO:0005737//cytoplasm;GO:0005829//cytosol;GO:0005886//plasma membrane;GO:0016021//integral component of membrane;GO:0031965//nuclear membrane;GO:0043231//intracellular membrane-bounded organelle	GO:0004930//G-protein coupled receptor activity;GO:0004935//adrenergic receptor activity;GO:0004937//alpha1-adrenergic receptor activity;GO:0046982//protein heterodimerization activity	GO:0006937//regulation of muscle contraction;GO:0007186//G-protein coupled receptor signaling pathway;GO:0019229//regulation of vasoconstriction;GO:0043410//positive regulation of MAPK cascade;GO:0055117//regulation of cardiac muscle contraction	--
ENSGALG00000000470	83.891	93.838	70.26	96.819	98.846	108.764	12777	11760	13378	14136	12314	15244	LMNA	lamin A/C [Source:NCBI gene;Acc:396222]	Cellular Processes;Cellular Processes	Cell growth and death;Cell growth and death	ko04210//Apoptosis;ko04214//Apoptosis - fly	K07611;K07611	GO:0031965//nuclear membrane	GO:0042802//identical protein binding	-	--
ENSGALG00000000474	284.985	326.457	377.886	396.675	600.805	748.666	3175	3141	5415	4542	5865	8199	RPL36	ribosomal protein L36 [Source:NCBI gene;Acc:373936]	Genetic Information Processing	Translation	ko03010//Ribosome	K02920	GO:0005730//nucleolus;GO:0005737//cytoplasm;GO:0005783//endoplasmic reticulum;GO:0005829//cytosol;GO:0005840//ribosome;GO:0022625//cytosolic large ribosomal subunit;GO:0022626//cytosolic ribosome;GO:0042788//polysomal ribosome	GO:0003735//structural constituent of ribosome	GO:0002181//cytoplasmic translation;GO:0006412//translation	--
ENSGALG00000000476	0.183	0.124	0.15	0.136	0.172	0.371	17	10	18	13	14	34	LRRTM4	leucine rich repeat transmembrane neuronal 4 [Source:NCBI gene;Acc:419539]	-	-	-	-	-	GO:0005515//protein binding	-	--
ENSGALG00000000478	8.167	8.524	9.482	6.749	4.173	5.47	2382	1978	3444	1837	1068	1461	TANC2	tetratricopeptide repeat, ankyrin repeat and coiled-coil containing 2 [Source:NCBI gene;Acc:419951]	-	-	-	-	-	GO:0005515//protein binding	-	--
ENSGALG00000000497	4.33	1.996	3.935	0.673	0.066	0.182	187	77	222	28	2	7	Bcl2l14	chromosome 26 open reading frame, human C6orf222 [Source:NCBI gene;Acc:419812]	-	-	-	-	-	-	GO:0042981//regulation of apoptotic process	--
ENSGALG00000000498	8.435	5.334	5.679	9.213	5.253	4.789	1089	595	943	1223	594	608	ACE	angiotensin I converting enzyme [Source:NCBI gene;Acc:419953]	Human Diseases;Human Diseases;Organismal Systems;Organismal Systems	Infectious disease: parasitic;Cardiovascular disease;Endocrine system;Endocrine system	ko05142//Chagas disease;ko05410//Hypertrophic cardiomyopathy;ko04924//Renin secretion;ko04614//Renin-angiotensin system	K01283;K01283;K01283;K01283	GO:0016020//membrane	GO:0008237//metallopeptidase activity;GO:0008241//peptidyl-dipeptidase activity	GO:0006508//proteolysis	--
ENSGALG00000000504	1.08	0.698	1.086	0.988	0.399	0.161	34	19	44	32	11	5	ETV7	ETS variant 7 [Source:NCBI gene;Acc:419813]	Human Diseases;Environmental Information Processing;Organismal Systems	Cancer: overview;Signal transduction;Development and regeneration	ko05202//Transcriptional misregulation in cancer;ko04013//MAPK signaling pathway - fly;ko04320//Dorso-ventral axis formation	K03211;K03211;K03211	GO:0005654//nucleoplasm	GO:0000977//RNA polymerase II regulatory region sequence-specific DNA binding;GO:0001227//transcriptional repressor activity, RNA polymerase II transcription regulatory region sequence-specific binding;GO:0003700//transcription factor activity, sequence-specific DNA binding;GO:0043565//sequence-specific DNA binding;GO:1990837//sequence-specific double-stranded DNA binding	GO:0000122//negative regulation of transcription from RNA polymerase II promoter;GO:0006355//regulation of transcription, DNA-templated	ETS
ENSGALG00000000505	0.153	0.082	0.044	0.157	0.092	0.099	19	8	7	20	10	10	KCNH6	potassium voltage-gated channel subfamily H member 6 [Source:NCBI gene;Acc:414871]	-	-	-	-	GO:0016020//membrane	GO:0005216//ion channel activity;GO:0005249//voltage-gated potassium channel activity	GO:0006811//ion transport;GO:0006813//potassium ion transport;GO:0055085//transmembrane transport	--
ENSGALG00000000507	0	0.047	0.08	0	0.14	0	0	2	5	0	6	0	CPNE7	copine VII [Source:NCBI gene;Acc:415851]	-	-	-	-	GO:0005634//nucleus;GO:0005737//cytoplasm;GO:0005886//plasma membrane	-	GO:0071277//cellular response to calcium ion	--
ENSGALG00000000510	12.771	12.291	12.24	10.071	9.765	9.81	2482	2134	2882	1949	1648	1783	DCAF7	DDB1 and CUL4 associated factor 7 [Source:NCBI gene;Acc:771554]	-	-	-	-	-	GO:0005515//protein binding	-	--
ENSGALG00000000511	28.865	36.492	29.379	26.208	27.872	24.497	1871	1975	2343	1589	1407	1409	KCTD20	potassium channel tetramerization domain containing 20 [Source:NCBI gene;Acc:419814]	-	-	-	-	GO:0005737//cytoplasm	GO:0005515//protein binding	GO:0042327//positive regulation of phosphorylation	--
ENSGALG00000000513	9.997	12.448	13.933	8.571	8.011	8.265	540	581	968	476	379	439	ZNF276	zinc finger protein 276 [Source:NCBI gene;Acc:415853]	-	-	-	-	GO:0000776//kinetochore;GO:0005634//nucleus	GO:0008270//zinc ion binding;GO:1990837//sequence-specific double-stranded DNA binding	-	zf-C2H2
ENSGALG00000000516	4.274	3.668	5.263	2.947	1.929	2.412	553	406	865	388	214	299	FANCA	Fanconi anemia complementation group A [Source:NCBI gene;Acc:415854]	Genetic Information Processing	Replication and repair	ko03460//Fanconi anemia pathway	K10888	GO:0000785//chromatin;GO:0005634//nucleus;GO:0005654//nucleoplasm;GO:0043240//Fanconi anaemia nuclear complex	-	GO:0006513//protein monoubiquitination;GO:0007140//male meiosis;GO:0008584//male gonad development;GO:0008585//female gonad development;GO:0036297//interstrand cross-link repair;GO:0042127//regulation of cell proliferation;GO:0045589//regulation of regulatory T cell differentiation;GO:0050727//regulation of inflammatory response;GO:0051090//regulation of sequence-specific DNA binding transcriptio…	--
ENSGALG00000000518	5.508	3.811	5.014	3.503	2.781	3.114	404.74	277.42	543.31	337.96	135.21	257.99	KLHL12	kelch like family member 12 [Source:NCBI gene;Acc:101748977]	-	-	-	-	GO:0030127//COPII vesicle coat;GO:0030134//ER to Golgi transport vesicle;GO:0031463//Cul3-RING ubiquitin ligase complex;GO:0034451//centriolar satellite;GO:0043231//intracellular membrane-bounded organelle	GO:0005515//protein binding;GO:0042802//identical protein binding	GO:0006513//protein monoubiquitination;GO:0006888//ER to Golgi vesicle-mediated transport;GO:0014029//neural crest formation;GO:0014032//neural crest cell development;GO:0016055//Wnt signaling pathway;GO:0048208//COPII vesicle coating	--
ENSGALG00000000521	0.489	0.189	0.342	0.254	0.149	0.58	30	10	27	16	8	35	SPIRE2	spire-type actin nucleation factor 2 [Source:NCBI gene;Acc:415855]	-	-	-	-	GO:0005938//cell cortex;GO:0030659//cytoplasmic vesicle membrane;GO:0032154//cleavage furrow	GO:0003779//actin binding	GO:0016192//vesicle-mediated transport;GO:0030036//actin cytoskeleton organization;GO:0036089//cleavage furrow formation;GO:0040038//polar body extrusion after meiotic divisions;GO:0045010//actin nucleation;GO:0046907//intracellular transport;GO:0051295//establishment of meiotic spindle localization;GO:0070649//formin-nucleated actin cable assembly;GO:2000781//positive regulation of double-strand…	--
ENSGALG00000000523	15.401	16.645	15.536	11.949	10.501	10.612	1689	1556	2183	1365	1046	1182	STK38	serine/threonine kinase 38 [Source:NCBI gene;Acc:428260]	-	-	-	-	GO:0005634//nucleus;GO:0005737//cytoplasm;GO:0005829//cytosol	GO:0000287//magnesium ion binding;GO:0004672//protein kinase activity;GO:0004674//protein serine/threonine kinase activity;GO:0005524//ATP binding;GO:0031435//mitogen-activated protein kinase kinase kinase binding	GO:0006464//cellular protein modification process;GO:0006468//protein phosphorylation;GO:0035556//intracellular signal transduction;GO:0043407//negative regulation of MAP kinase activity	--
ENSGALG00000000525	26.203	29.969	24.872	19.941	16.292	16.088	2784	2595	3396	2036	1399	1727	MAP3K3	mitogen-activated protein kinase kinase kinase 3 [Source:NCBI gene;Acc:419954]	Environmental Information Processing;Human Diseases;Organismal Systems;Human Diseases;Organismal Systems	Signal transduction;Infectious disease: viral;Nervous system;Cancer: overview;Endocrine system	ko04010//MAPK signaling pathway;ko05166//Human T-cell leukemia virus 1 infection;ko04722//Neurotrophin signaling pathway;ko05235//PD-L1 expression and PD-1 checkpoint pathway in cancer;ko04912//GnRH signaling pathway	K04421;K04421;K04421;K04421;K04421	-	GO:0004672//protein kinase activity;GO:0005515//protein binding;GO:0005524//ATP binding	GO:0001568//blood vessel development;GO:0006468//protein phosphorylation;GO:0035556//intracellular signal transduction;GO:0043123//positive regulation of I-kappaB kinase/NF-kappaB signaling;GO:0046777//protein autophosphorylation;GO:0071864//positive regulation of cell proliferation in bone marrow;GO:0090050//positive regulation of cell migration involved in sprouting angiogenesis;GO:1900745//pos…	--
ENSGALG00000000528	15.393	16.181	24.472	12.993	9.101	12.349	458	411	918	401	241	365	DBNDD1	dysbindin (dystrobrevin binding protein 1) domain containing 1 [Source:NCBI gene;Acc:415857]	-	-	-	-	GO:0005737//cytoplasm	-	-	--
ENSGALG00000000529	25.686	27.231	31.437	28.087	40.982	49.102	906	840	1445	1023	1279	1709	LIMD2	LIM domain containing 2 [Source:NCBI gene;Acc:419955]	-	-	-	-	GO:0005654//nucleoplasm;GO:0005829//cytosol	-	-	--
ENSGALG00000000533	46.276	47.236	51.299	54.435	65.673	60.77	1881	1659	2682	2275	2338	2429	SRSF3	serine and arginine rich splicing factor 3 [Source:NCBI gene;Acc:419815]	Human Diseases;Genetic Information Processing	Infectious disease: viral;Transcription	ko05168//Herpes simplex virus 1 infection;ko03040//Spliceosome	K12892;K12892	GO:0016607//nuclear speck	GO:0003676//nucleic acid binding;GO:0003723//RNA binding;GO:0043274//phospholipase binding	GO:0006406//mRNA export from nucleus;GO:0048024//regulation of mRNA splicing, via spliceosome;GO:1990830//cellular response to leukemia inhibitory factor	--
ENSGALG00000000535	13.975	14.284	10.037	8.716	10.002	7.224	1222	1101	1170	820	784	650	ERRFI1	ERBB receptor feedback inhibitor 1 [Source:NCBI gene;Acc:419364]	-	-	-	-	GO:0005737//cytoplasm;GO:0005829//cytosol;GO:0031234//extrinsic component of cytoplasmic side of plasma membrane	GO:0019901//protein kinase binding	GO:0007175//negative regulation of epidermal growth factor-activated receptor activity;GO:0031953//negative regulation of protein autophosphorylation;GO:0042059//negative regulation of epidermal growth factor receptor signaling pathway;GO:0043589//skin morphogenesis;GO:0045616//regulation of keratinocyte differentiation;GO:0048286//lung alveolus development;GO:0060426//lung vasculature developmen…	--
ENSGALG00000000538	5.501	7.654	6.864	8.174	7.22	5.996	216	266	342	331	248	227	RNF113B	ring finger protein 113B [Source:NCBI gene;Acc:419956]	-	-	-	-	-	GO:0046872//metal ion binding	-	zf-CCCH
ENSGALG00000000540	2.95	4.047	3.301	3.737	4.108	3.673	205	243	295	267	250	251	GAS8	growth arrest specific 8 [Source:NCBI gene;Acc:415858]	-	-	-	-	GO:0005737//cytoplasm;GO:0005794//Golgi apparatus;GO:0005829//cytosol;GO:0005874//microtubule;GO:0005886//plasma membrane;GO:0005929//cilium;GO:0005930//axoneme;GO:0015630//microtubule cytoskeleton;GO:0031514//motile cilium;GO:0036064//ciliary basal body;GO:0036126//sperm flagellum	GO:0008017//microtubule binding;GO:0031267//small GTPase binding	GO:0003351//epithelial cilium movement;GO:0007368//determination of left/right symmetry;GO:0007420//brain development;GO:0030317//sperm motility;GO:0034613//cellular protein localization;GO:0035082//axoneme assembly;GO:0045880//positive regulation of smoothened signaling pathway;GO:0048870//cell motility;GO:0060294//cilium movement involved in cell motility;GO:1903566//positive regulation of prot…	--
ENSGALG00000000541	20.848	22.287	23.717	18.048	12.451	15.142	1846	1672	2711	1605	1013	1287	ZC3H11B	zinc finger CCCH-type containing 11B pseudogene [Source:NCBI gene;Acc:421172]	-	-	-	-	-	GO:0046872//metal ion binding	-	--
ENSGALG00000000542	126.139	137.908	165.311	127.052	185.367	177.466	2386	2254	4022	2471	3071	3301	ZNF593	zinc finger protein 593 [Source:NCBI gene;Acc:419549]	-	-	-	-	GO:0005654//nucleoplasm;GO:0005730//nucleolus	GO:0003676//nucleic acid binding;GO:0008270//zinc ion binding;GO:0046872//metal ion binding	GO:0045944//positive regulation of transcription from RNA polymerase II promoter;GO:1903026//negative regulation of RNA polymerase II regulatory region sequence-specific DNA binding	--
ENSGALG00000000544	0.389	0.21	0.186	0.503	0.194	0.189	55	26	32	65	22	23	Rab44	RAB44, member RAS oncogene family [Source:NCBI gene;Acc:100859805]	-	-	-	-	-	GO:0003924//GTPase activity;GO:0005509//calcium ion binding;GO:0005525//GTP binding	-	--
ENSGALG00000000545	0.681	0.448	0.589	0.301	0.212	0.315	44	25	49	20	12	20	REN	renin [Source:NCBI gene;Acc:431167]	Organismal Systems;Organismal Systems	Endocrine system;Endocrine system	ko04924//Renin secretion;ko04614//Renin-angiotensin system	K01380;K01380	GO:0005615//extracellular space;GO:0045177//apical part of cell	GO:0004175//endopeptidase activity;GO:0004190//aspartic-type endopeptidase activity;GO:0005102//receptor binding;GO:0008233//peptidase activity	GO:0001822//kidney development;GO:0001823//mesonephros development;GO:0002003//angiotensin maturation;GO:0002016//regulation of blood volume by renin-angiotensin;GO:0002018//renin-angiotensin regulation of aldosterone production;GO:0006508//proteolysis;GO:0008217//regulation of blood pressure;GO:0008584//male gonad development;GO:0009755//hormone-mediated signaling pathway;GO:0010033//response to…	--
ENSGALG00000000549	1.273	1.03	1.963	1.78	1.874	1.953	20	14	40	29	26	30	URAH	5-hydroxyisourate hydrolase [Source:NCBI gene;Acc:415859]	Metabolism;Metabolism	Global and overview maps;Nucleotide metabolism	ko01100//Metabolic pathways;ko00230//Purine metabolism	K07127;K07127	-	GO:0033971//hydroxyisourate hydrolase activity	GO:0006144//purine nucleobase metabolic process	--
ENSGALG00000000550	21.243	21.078	22.686	17.237	16.606	15.849	1567	1349	2154	1316	1085	1161	STRADA	STE20-related kinase adaptor alpha [Source:NCBI gene;Acc:419957]	Environmental Information Processing;Environmental Information Processing	Signal transduction;Signal transduction	ko04150//mTOR signaling pathway;ko04152//AMPK signaling pathway	K08271;K08271	GO:0005634//nucleus;GO:0005654//nucleoplasm;GO:0005737//cytoplasm;GO:0005829//cytosol;GO:1902554//serine/threonine protein kinase complex	GO:0004672//protein kinase activity;GO:0005524//ATP binding;GO:0019900//kinase binding;GO:0030295//protein kinase activator activity;GO:0043539//protein serine/threonine kinase activator activity	GO:0006468//protein phosphorylation;GO:0006611//protein export from nucleus;GO:0032147//activation of protein kinase activity;GO:0070314//G1 to G0 transition	--
ENSGALG00000000551	21.228	22.671	23.319	12.434	11.238	11.611	3192	2945	4510	1926	1480	1719	C26H6orf89	chromosome 26 C6orf89 homolog [Source:NCBI gene;Acc:419817]	-	-	-	-	GO:0000139//Golgi membrane;GO:0005737//cytoplasm;GO:0005886//plasma membrane;GO:0030496//midbody	-	GO:0042060//wound healing;GO:0045787//positive regulation of cell cycle;GO:0050673//epithelial cell proliferation;GO:1901727//positive regulation of histone deacetylase activity	--
ENSGALG00000000556	0	0	0.096	0	0	0	0	0	2	0	0	0	UTS2	urotensin 2 [Source:NCBI gene;Acc:404535]	Environmental Information Processing	Signaling molecules and interaction	ko04080//Neuroactive ligand-receptor interaction	K05248	GO:0005576//extracellular region;GO:0005615//extracellular space	GO:0005179//hormone activity	GO:0007165//signal transduction;GO:0008217//regulation of blood pressure	--
ENSGALG00000000557	1.058	0.657	1.144	1.556	1.326	1.391	41	22	57	62	45	53	ETNK2	ethanolamine kinase 2 [Source:NCBI gene;Acc:426690]	Metabolism;Metabolism	Global and overview maps;Lipid metabolism	ko01100//Metabolic pathways;ko00564//Glycerophospholipid metabolism	K00894;K00894	-	GO:0004305//ethanolamine kinase activity	GO:0006646//phosphatidylethanolamine biosynthetic process;GO:0009791//post-embryonic development;GO:0016310//phosphorylation;GO:0035264//multicellular organism growth	--
ENSGALG00000000558	8.19	9.109	6.014	9.342	9.861	11.03	845	812	798	991	891	1119	SLC1A6	solute carrier family 1 (high affinity aspartate/glutamate transporter), member 6 [Source:NCBI gene;Acc:420057]	Organismal Systems;Human Diseases;Organismal Systems	Nervous system;Neurodegenerative disease;Nervous system	ko04724//Glutamatergic synapse;ko05017//Spinocerebellar ataxia;ko04721//Synaptic vesicle cycle	K05617;K05617;K05617	GO:0016021//integral component of membrane	GO:0015293//symporter activity	-	--
ENSGALG00000000560	0.053	0.2	0.031	0.013	0.046	0.054	4	13	3	1	3	4	PI16	peptidase inhibitor 16 [Source:NCBI gene;Acc:419818]	-	-	-	-	GO:0005576//extracellular region	-	-	--
ENSGALG00000000564	9.692	11.752	7.803	11.916	11.54	10.64	818	857	847	1034	853	883	CCDC47	coiled-coil domain containing 47 [Source:NCBI gene;Acc:419958]	-	-	-	-	GO:0005783//endoplasmic reticulum;GO:0005791//rough endoplasmic reticulum;GO:0030176//integral component of endoplasmic reticulum membrane	GO:0005509//calcium ion binding;GO:0043022//ribosome binding;GO:0044183//protein binding involved in protein folding	GO:0006983//ER overload response;GO:0007029//endoplasmic reticulum organization;GO:0009791//post-embryonic development;GO:0030433//ER-associated ubiquitin-dependent protein catabolic process;GO:0032469//endoplasmic reticulum calcium ion homeostasis;GO:0036503//ERAD pathway;GO:0045048//protein insertion into ER membrane;GO:0055074//calcium ion homeostasis	--
ENSGALG00000000568	0	0	0	0	0	0.073	0	0	0	0	0	2	LGR6	leucine rich repeat containing G protein-coupled receptor 6 [Source:HGNC Symbol;Acc:HGNC:19719]	Environmental Information Processing	Signal transduction	ko04310//Wnt signaling pathway	K08399	GO:0005615//extracellular space;GO:0031012//extracellular matrix;GO:0031982//vesicle	GO:0005515//protein binding	GO:0030177//positive regulation of Wnt signaling pathway;GO:0030335//positive regulation of cell migration;GO:0042246//tissue regeneration;GO:1990523//bone regeneration	--
ENSGALG00000000573	2.929	2.515	3.182	2.211	1.952	1.572	608.37	455.75	849.34	482.79	357.2	327.11	PER3	period circadian clock 3 [Source:NCBI gene;Acc:419366]	Organismal Systems;Organismal Systems	Environmental adaptation;Environmental adaptation	ko04713//Circadian entrainment;ko04710//Circadian rhythm	K21945;K21945	GO:0005634//nucleus;GO:0005737//cytoplasm	GO:0005515//protein binding;GO:0019900//kinase binding;GO:0031625//ubiquitin protein ligase binding	GO:0000122//negative regulation of transcription from RNA polymerase II promoter;GO:0007623//circadian rhythm;GO:0032922//circadian regulation of gene expression;GO:0045187//regulation of circadian sleep/wake cycle, sleep;GO:0050821//protein stabilization	--
ENSGALG00000000576	2.861	2.429	4.73	3.184	2.207	2.777	138	101	293	158	95	132	METTL25B	ribosomal RNA adenine dimethylase domain containing 1 [Source:NCBI gene;Acc:768974]	-	-	-	-	-	GO:0000179//rRNA (adenine-N6,N6-)-dimethyltransferase activity;GO:0008649//rRNA methyltransferase activity	GO:0000154//rRNA modification	--
ENSGALG00000000577	25.044	27.51	26.575	22.178	19.581	20.897	2111	1968	2861	1882	1437	1665	RANBP3	RAN binding protein 3 [Source:NCBI gene;Acc:420058]	-	-	-	-	GO:0005634//nucleus;GO:0005643//nuclear pore;GO:0005654//nucleoplasm;GO:0005737//cytoplasm	GO:0005096//GTPase activator activity;GO:0070412//R-SMAD binding	GO:0006611//protein export from nucleus;GO:0046907//intracellular transport;GO:0050790//regulation of catalytic activity	--
ENSGALG00000000579	89.847	88.814	110.794	85.067	92.163	97.854	1750.63	1495.25	2776.66	1704.21	1572.8	1874.89	VAMP3	vesicle-associated membrane protein 3 [Source:NCBI gene;Acc:419368]	Cellular Processes;Genetic Information Processing	Transport and catabolism;Folding, sorting and degradation	ko04145//Phagosome;ko04130//SNARE interactions in vesicular transport	K13505;K13505	GO:0005769//early endosome;GO:0005829//cytosol;GO:0005886//plasma membrane;GO:0009986//cell surface;GO:0016021//integral component of membrane;GO:0030136//clathrin-coated vesicle;GO:0030141//secretory granule;GO:0031201//SNARE complex;GO:0031410//cytoplasmic vesicle;GO:0043231//intracellular membrane-bounded organelle;GO:0045335//phagocytic vesicle;GO:0048471//perinuclear region of cytoplasm;GO:0…	-	GO:0001921//positive regulation of receptor recycling;GO:0016192//vesicle-mediated transport;GO:0017156//calcium ion regulated exocytosis;GO:0034446//substrate adhesion-dependent cell spreading;GO:0035493//SNARE complex assembly;GO:0042147//retrograde transport, endosome to Golgi;GO:0043001//Golgi to plasma membrane protein transport;GO:0071346//cellular response to interferon-gamma;GO:1903531//n…	--
ENSGALG00000000581	25.858	30.527	31.985	21.117	18.456	19.045	3137	3200	4991	2634	1961	2272	DDX42	DEAD-box helicase 42 [Source:NCBI gene;Acc:419959]	Genetic Information Processing	Transcription	ko03040//Spliceosome	K12835	GO:0005634//nucleus;GO:0005737//cytoplasm;GO:0005829//cytosol;GO:0016607//nuclear speck	GO:0003676//nucleic acid binding;GO:0003723//RNA binding;GO:0003724//RNA helicase activity;GO:0005524//ATP binding	GO:0008104//protein localization;GO:0042981//regulation of apoptotic process	--
ENSGALG00000000583	2.009	2.409	2.545	2.759	2.352	4.297	119	124	196	168	122	253	SOX13	SRY-box 13 [Source:NCBI gene;Acc:419820]	-	-	-	-	GO:0005634//nucleus;GO:0005654//nucleoplasm;GO:0005737//cytoplasm	GO:0000976//transcription regulatory region sequence-specific DNA binding;GO:0000977//RNA polymerase II regulatory region sequence-specific DNA binding;GO:0001217//bacterial-type RNA polymerase transcriptional repressor activity, sequence-specific DNA binding;GO:0001227//transcriptional repressor activity, RNA polymerase II transcription regulatory region sequence-specific binding;GO:0003677//DNA…	GO:0000122//negative regulation of transcription from RNA polymerase II promoter;GO:0006355//regulation of transcription, DNA-templated;GO:0021529//spinal cord oligodendrocyte cell differentiation;GO:0042492//gamma-delta T cell differentiation;GO:0045586//regulation of gamma-delta T cell differentiation;GO:0045588//positive regulation of gamma-delta T cell differentiation;GO:0045892//negative reg…	HMG
ENSGALG00000000584	3.514	3.618	3.558	4.261	4.042	6.383	765	678	988	955	771	1358	Ptprv	protein tyrosine phosphatase, receptor type, V, pseudogene [Source:NCBI gene;Acc:421174]	-	-	-	-	-	GO:0004725//protein tyrosine phosphatase activity;GO:0005515//protein binding;GO:0016791//phosphatase activity	GO:0006470//protein dephosphorylation;GO:0016311//dephosphorylation	--
ENSGALG00000000585	3.658	6.471	5.457	11.195	20.308	27.978	123	188	236	387	598	925	MYL4	myosin, light chain 4, alkali; atrial, embryonic [Source:NCBI gene;Acc:396472]	Organismal Systems;Environmental Information Processing;Organismal Systems	Circulatory system;Signal transduction;Circulatory system	ko04261//Adrenergic signaling in cardiomyocytes;ko04371//Apelin signaling pathway;ko04260//Cardiac muscle contraction	K12750;K12750;K12750	-	GO:0005509//calcium ion binding	-	--
ENSGALG00000000589	1.301	0.78	1.373	1.853	1.088	2.009	56	29	76	82	41	85	BTN1A1	butyrophilin subfamily 1 member A1 [Source:NCBI gene;Acc:420061]	-	-	-	-	GO:0009897//external side of plasma membrane;GO:0016020//membrane;GO:0016021//integral component of membrane	GO:0005102//receptor binding;GO:0005515//protein binding	GO:0001817//regulation of cytokine production;GO:0050852//T cell receptor signaling pathway	--
ENSGALG00000000593	0	0	0	0	0	0	0	0	0	0	0	0	--	uncharacterized LOC426710 [Source:NCBI gene;Acc:426710]	-	-	-	-	-	GO:0005515//protein binding	-	--
ENSGALG00000000596	22.721	29.234	23.027	16.737	15.766	16.648	2642	2931	3438	2005	1612	1909	CDC27	cell division cycle 27 [Source:NCBI gene;Acc:419960]	Human Diseases;Genetic Information Processing;Cellular Processes;Cellular Processes;Organismal Systems	Infectious disease: viral;Folding, sorting and degradation;Cell growth and death;Cell growth and death;Endocrine system	ko05166//Human T-cell leukemia virus 1 infection;ko04120//Ubiquitin mediated proteolysis;ko04110//Cell cycle;ko04114//Oocyte meiosis;ko04914//Progesterone-mediated oocyte maturation	K03350;K03350;K03350;K03350;K03350	GO:0005634//nucleus;GO:0005654//nucleoplasm;GO:0005680//anaphase-promoting complex;GO:0005737//cytoplasm;GO:0005813//centrosome;GO:0005819//spindle;GO:0072686//mitotic spindle	GO:0005515//protein binding;GO:0019903//protein phosphatase binding	GO:0007091//metaphase/anaphase transition of mitotic cell cycle;GO:0016567//protein ubiquitination;GO:0031145//anaphase-promoting complex-dependent proteasomal ubiquitin-dependent protein catabolic process;GO:0045842//positive regulation of mitotic metaphase/anaphase transition;GO:0051301//cell division;GO:0070979//protein K11-linked ubiquitination	--
ENSGALG00000000599	15.553	11.493	15.208	12.153	8.302	13.059	320	200	393	258	148	263	MARCHF2	membrane associated ring-CH-type finger 2 [Source:NCBI gene;Acc:420062]	-	-	-	-	GO:0000139//Golgi membrane;GO:0005737//cytoplasm;GO:0005783//endoplasmic reticulum;GO:0005829//cytosol;GO:0005886//plasma membrane;GO:0016020//membrane;GO:0016021//integral component of membrane;GO:0031410//cytoplasmic vesicle	GO:0004842//ubiquitin-protein transferase activity;GO:0008270//zinc ion binding;GO:0061630//ubiquitin protein ligase activity	GO:0016567//protein ubiquitination;GO:0044790//negative regulation by host of viral release from host cell	--
ENSGALG00000000603	28.383	27.089	29.514	24.59	19.604	21.083	3282	2728	4409	3006	1995	2416	KANSL1	KAT8 regulatory NSL complex subunit 1 [Source:NCBI gene;Acc:419961]	-	-	-	-	GO:0000123//histone acetyltransferase complex;GO:0005634//nucleus;GO:0005654//nucleoplasm;GO:0044545//NSL complex;GO:0071339//MLL1 complex	-	GO:0043981//histone H4-K5 acetylation;GO:0043982//histone H4-K8 acetylation;GO:0043984//histone H4-K16 acetylation;GO:0051571//positive regulation of histone H3-K4 methylation	--
ENSGALG00000000604	1.978	1.725	1.042	2.433	2.563	2.189	140	109	101	179	166	155	NKAIN1	Na+/K+ transporting ATPase interacting 1 [Source:NCBI gene;Acc:107049081]	-	-	-	-	GO:0005886//plasma membrane;GO:0016020//membrane;GO:0016021//integral component of membrane	-	GO:0002028//regulation of sodium ion transport	--
ENSGALG00000000606	27.373	24.359	31.567	25.563	24.032	26.675	1558	1198	2311	1496	1198	1493	ARL8A	ADP ribosylation factor like GTPase 8A [Source:NCBI gene;Acc:421175]	-	-	-	-	GO:0005737//cytoplasm;GO:0030496//midbody;GO:0051233//spindle midzone	GO:0003924//GTPase activity;GO:0005525//GTP binding	GO:0008089//anterograde axonal transport;GO:0015031//protein transport	--
ENSGALG00000000607	1.1	1.094	0.988	1.16	0.548	1.229	71	61	82	77	31	78	GPR37L1	G protein-coupled receptor 37 like 1 [Source:NCBI gene;Acc:421176]	-	-	-	-	GO:0005886//plasma membrane;GO:0016021//integral component of membrane;GO:0043235//receptor complex	GO:0004930//G-protein coupled receptor activity;GO:0008528//G-protein coupled peptide receptor activity;GO:0036505//prosaposin receptor activity;GO:0042277//peptide binding	GO:0003085//negative regulation of systemic arterial blood pressure;GO:0007186//G-protein coupled receptor signaling pathway;GO:0007193//adenylate cyclase-inhibiting G-protein coupled receptor signaling pathway;GO:0021940//positive regulation of cerebellar granule cell precursor proliferation;GO:0043410//positive regulation of MAPK cascade;GO:0045665//negative regulation of neuron differentiation…	--
ENSGALG00000000608	5.958	7.369	7.184	4.186	3.104	1.818	583.4	620.86	903.63	426.29	267.43	174.95	CDH1	cadherin 1 [Source:NCBI gene;Acc:415860]	Human Diseases;Environmental Information Processing;Environmental Information Processing;Environmental Information Processing;Human Diseases;Environmental Information Processing;Human Diseases;Cellular Processes;Human Diseases;Human Diseases;Human Diseases;Human Diseases	Cancer: overview;Signal transduction;Signaling molecules and interaction;Signal transduction;Cancer: specific types;Signal transduction;Infectious disease: bacterial;Cellular community - eukaryotes;Cancer: specific types;Cancer: specific types;Cancer: specific types;Cancer: specific types	ko05200//Pathways in cancer;ko04015//Rap1 signaling pathway;ko04514//Cell adhesion molecules;ko04390//Hippo signaling pathway;ko05226//Gastric cancer;ko04371//Apelin signaling pathway;ko05100//Bacterial invasion of epithelial cells;ko04520//Adherens junction;ko05218//Melanoma;ko05213//Endometrial cancer;ko05219//Bladder cancer;ko05216//Thyroid cancer	K05689;K05689;K05689;K05689;K05689;K05689;K05689;K05689;K05689;K05689;K05689;K05689	GO:0005802//trans-Golgi network;GO:0005886//plasma membrane;GO:0005912//adherens junction;GO:0009898//cytoplasmic side of plasma membrane;GO:0015629//actin cytoskeleton;GO:0016020//membrane;GO:0016021//integral component of membrane;GO:0016328//lateral plasma membrane;GO:0016342//catenin complex;GO:0016600//flotillin complex;GO:0030027//lamellipodium;GO:0030054//cell junction;GO:0030864//cortical…	GO:0005509//calcium ion binding;GO:0008013//beta-catenin binding;GO:0030506//ankyrin binding;GO:0032794//GTPase activating protein binding;GO:0042802//identical protein binding;GO:0045295//gamma-catenin binding;GO:0050839//cell adhesion molecule binding	GO:0007155//cell adhesion;GO:0007156//homophilic cell adhesion via plasma membrane adhesion molecules;GO:0010468//regulation of gene expression;GO:0022408//negative regulation of cell-cell adhesion;GO:0030336//negative regulation of cell migration;GO:0034332//adherens junction organization;GO:0042307//positive regulation of protein import into nucleus;GO:0045893//positive regulation of transcript…	--
ENSGALG00000000611	23.948	22.34	23.377	21.868	16.268	16.735	1965	1540	2404	1765	1131	1266	PPP1R15B	protein phosphatase 1 regulatory subunit 15B [Source:NCBI gene;Acc:100857158]	-	-	-	-	-	-	-	--
ENSGALG00000000613	95.555	93.022	91.731	65.238	60.147	65.019	6969	5862	8605	4892	3842	4663	RAB11B	RAB11B, member RAS oncogene family [Source:NCBI gene;Acc:420063]	Cellular Processes;Human Diseases;Environmental Information Processing;Organismal Systems	Transport and catabolism;Infectious disease: viral;Signal transduction;Excretory system	ko04144//Endocytosis;ko05164//Influenza A;ko04152//AMPK signaling pathway;ko04962//Vasopressin-regulated water reabsorption	K07905;K07905;K07905;K07905	-	GO:0003924//GTPase activity;GO:0005525//GTP binding	-	--
ENSGALG00000000615	22.184	25.474	26.479	26.957	26.21	25.383	1151	1142	1767	1438	1191	1295	NWD1	NACHT and WD repeat domain containing 1 [Source:NCBI gene;Acc:419556]	Genetic Information Processing	Transcription	ko03040//Spliceosome	K12857	GO:0005829//cytosol;GO:0016607//nuclear speck;GO:0071007//U2-type catalytic step 2 spliceosome;GO:0071013//catalytic step 2 spliceosome	GO:0005515//protein binding	-	--
ENSGALG00000000616	6.632	6.638	6.271	8.417	8.712	4.999	259	224	315	338	298	192	ELF3	E74 like ETS transcription factor 3 [Source:NCBI gene;Acc:421177]	-	-	-	-	GO:0005634//nucleus;GO:0005654//nucleoplasm;GO:0005794//Golgi apparatus;GO:0005829//cytosol	GO:0000978//RNA polymerase II core promoter proximal region sequence-specific DNA binding;GO:0001228//transcriptional activator activity, RNA polymerase II transcription regulatory region sequence-specific binding;GO:0003677//DNA binding;GO:0003700//transcription factor activity, sequence-specific DNA binding;GO:0043565//sequence-specific DNA binding;GO:1990837//sequence-specific double-stranded …	GO:0006355//regulation of transcription, DNA-templated;GO:0006366//transcription from RNA polymerase II promoter;GO:0006954//inflammatory response;GO:0009653//anatomical structure morphogenesis;GO:0030198//extracellular matrix organization;GO:0030855//epithelial cell differentiation;GO:0045892//negative regulation of transcription, DNA-templated;GO:0045944//positive regulation of transcription fr…	ETS
ENSGALG00000000618	15.215	15.822	13.967	10.218	9.094	8.158	699	627	825	482	366	369	ZCCHC17	zinc finger CCHC-type containing 17 [Source:NCBI gene;Acc:404295]	-	-	-	-	GO:0005730//nucleolus;GO:0022625//cytosolic large ribosomal subunit	GO:0003676//nucleic acid binding;GO:0008270//zinc ion binding;GO:0042802//identical protein binding	-	--
ENSGALG00000000619	56.98	38.686	45.642	18.417	16.361	12.022	4807	2820	4952	1597	1209	997	ANGPTL4	angiopoietin like 4 [Source:NCBI gene;Acc:769087]	Organismal Systems;Organismal Systems	Endocrine system;Digestive system	ko03320//PPAR signaling pathway;ko04979//Cholesterol metabolism	K08767;K08767	GO:0005576//extracellular region;GO:0005615//extracellular space	GO:0004857//enzyme inhibitor activity;GO:0042802//identical protein binding	GO:0001525//angiogenesis;GO:0043066//negative regulation of apoptotic process;GO:0043335//protein unfolding;GO:0051005//negative regulation of lipoprotein lipase activity;GO:0070328//triglyceride homeostasis;GO:2000352//negative regulation of endothelial cell apoptotic process	--
ENSGALG00000000621	43.337	38.021	45.46	56.626	57.45	69.96	5278	4018	7136	7145	6194	8395	KANK3	KN motif and ankyrin repeat domains 3 [Source:NCBI gene;Acc:428321]	-	-	-	-	-	GO:0005515//protein binding	-	--
ENSGALG00000000625	4.338	5.581	4.975	6.482	3.279	3.376	205	234	302	329	136	158	MAPT	microtubule associated protein tau [Source:NCBI gene;Acc:426737]	Human Diseases;Environmental Information Processing	Neurodegenerative disease;Signal transduction	ko05010//Alzheimer disease;ko04010//MAPK signaling pathway	K04380;K04380	GO:0005737//cytoplasm;GO:0005829//cytosol;GO:0005856//cytoskeleton;GO:0005874//microtubule;GO:0005886//plasma membrane;GO:0016020//membrane;GO:0030424//axon;GO:0030425//dendrite;GO:0042995//cell projection	GO:0008017//microtubule binding;GO:0015631//tubulin binding	-	--
ENSGALG00000000627	16.081	19.23	17.545	17.925	15.446	15.381	1449	1493	2028	1656	1217	1361	DNAJC11	DnaJ heat shock protein family (Hsp40) member C11 [Source:NCBI gene;Acc:428173]	-	-	-	-	GO:0001401//mitochondrial sorting and assembly machinery complex;GO:0005654//nucleoplasm;GO:0005739//mitochondrion;GO:0016607//nuclear speck;GO:0061617//MICOS complex	-	GO:0042407//cristae formation	--
ENSGALG00000000629	57.291	76.264	75.704	74.772	86.743	88.831	1012	1164	1720	1358	1342	1543	NDUFA7	NADH:ubiquinone oxidoreductase subunit A7 [Source:NCBI gene;Acc:420065]	Metabolism;Human Diseases;Human Diseases;Organismal Systems;Organismal Systems;Human Diseases;Human Diseases;Metabolism	Global and overview maps;Neurodegenerative disease;Neurodegenerative disease;Environmental adaptation;Nervous system;Endocrine and metabolic disease;Neurodegenerative disease;Energy metabolism	ko01100//Metabolic pathways;ko05010//Alzheimer disease;ko05016//Huntington disease;ko04714//Thermogenesis;ko04723//Retrograde endocannabinoid signaling;ko04932//Non-alcoholic fatty liver disease;ko05012//Parkinson disease;ko00190//Oxidative phosphorylation	K03951;K03951;K03951;K03951;K03951;K03951;K03951;K03951	GO:0005743//mitochondrial inner membrane	-	GO:0042773//ATP synthesis coupled electron transport	--
ENSGALG00000000630	0.011	0	0.042	0	0	0	1	0	5	0	0	0	HAS3	hyaluronan synthase 3 [Source:NCBI gene;Acc:427564]	-	-	-	-	GO:0005634//nucleus;GO:0005737//cytoplasm;GO:0036117//hyaluranon cable	GO:0042802//identical protein binding;GO:0050501//hyaluronan synthase activity	GO:0030213//hyaluronan biosynthetic process;GO:0045226//extracellular polysaccharide biosynthetic process;GO:0045893//positive regulation of transcription, DNA-templated;GO:0085029//extracellular matrix assembly;GO:1900106//positive regulation of hyaluranon cable assembly	--
ENSGALG00000000632	32.682	29.286	40.038	26.132	19.891	26.389	894	695	1408	745	488	723	CHTF8	chromosome transmission fidelity factor 8 [Source:NCBI gene;Acc:769609]	-	-	-	-	GO:0031390//Ctf18 RFC-like complex	GO:0003689//DNA clamp loader activity;GO:0017116//single-stranded DNA-dependent ATP-dependent DNA helicase activity	GO:0007064//mitotic sister chromatid cohesion;GO:1900264//positive regulation of DNA-directed DNA polymerase activity	--
ENSGALG00000000636	27.856	28.056	28.975	19.862	20.882	20.658	3407	2939	4541	2669	2116	2357	MDM4	MDM4, p53 regulator [Source:NCBI gene;Acc:419823]	Human Diseases;Cellular Processes	Cancer: overview;Cell growth and death	ko05206//MicroRNAs in cancer;ko04115//p53 signaling pathway	K10127;K10127	GO:0005634//nucleus;GO:0005654//nucleoplasm;GO:0017053//transcriptional repressor complex	GO:0019899//enzyme binding	GO:0000122//negative regulation of transcription from RNA polymerase II promoter;GO:0030330//DNA damage response, signal transduction by p53 class mediator;GO:0042177//negative regulation of protein catabolic process;GO:0043066//negative regulation of apoptotic process;GO:0045892//negative regulation of transcription, DNA-templated;GO:0050821//protein stabilization;GO:0051726//regulation of cell …	--
ENSGALG00000000637	6.063	7.344	7.812	5.78	5.033	3.857	601	629	996	587	437	376	ZBTB48	zinc finger and BTB domain containing 48 [Source:NCBI gene;Acc:419370]	-	-	-	-	GO:0000781//chromosome, telomeric region	GO:0000976//transcription regulatory region sequence-specific DNA binding;GO:0000978//RNA polymerase II core promoter proximal region sequence-specific DNA binding;GO:0003691//double-stranded telomeric DNA binding;GO:0003700//transcription factor activity, sequence-specific DNA binding;GO:0005515//protein binding;GO:0042802//identical protein binding	GO:0006357//regulation of transcription from RNA polymerase II promoter;GO:0010833//telomere maintenance via telomere lengthening;GO:0045893//positive regulation of transcription, DNA-templated	ZBTB
ENSGALG00000000638	19.768	16.121	23.864	14.439	13.257	12.191	2149.61	1488.97	3354	1941.53	1454.22	1527.44	UTP4	UTP4, small subunit processome component [Source:NCBI gene;Acc:769632]	Genetic Information Processing	Translation	ko03008//Ribosome biogenesis in eukaryotes	K14548	GO:0001650//fibrillar center;GO:0005694//chromosome;GO:0005730//nucleolus;GO:0034455//t-UTP complex	GO:0005515//protein binding	GO:0006355//regulation of transcription, DNA-templated;GO:0030490//maturation of SSU-rRNA	--
ENSGALG00000000639	0.05	0	0	0.016	0	0	3	0	0	1	0	0	LRRN2	leucine rich repeat neuronal 2 [Source:NCBI gene;Acc:428261]	-	-	-	-	-	GO:0005515//protein binding	-	--
ENSGALG00000000643	5.344	5.064	6.12	5.335	4.447	5.659	567	473	846	569	430	588	ANKS3	ankyrin repeat and sterile alpha motif domain containing 3 [Source:NCBI gene;Acc:769431]	-	-	-	-	-	GO:0005515//protein binding	-	--
ENSGALG00000000645	0.175	0.144	0.213	0.509	0.128	0.051	7	5	11	21	6	2	Espn	OXB59682.1 hypothetical protein ASZ78_005010 [Callipepla squamata]	-	-	-	-	GO:0005737//cytoplasm	GO:0003779//actin binding;GO:0051015//actin filament binding	GO:0051017//actin filament bundle assembly	--
ENSGALG00000000650	57.282	53.348	76.468	53.014	80.724	83.183	1299	1046	2231	1236	1606	1857	NIP7	NIP7, nucleolar pre-rRNA processing protein [Source:NCBI gene;Acc:415863]	-	-	-	-	GO:0005634//nucleus;GO:0005654//nucleoplasm;GO:0005730//nucleolus;GO:0005829//cytosol	GO:0003723//RNA binding	GO:0042255//ribosome assembly	--
ENSGALG00000000652	12.408	13.117	15.127	19.059	24.443	26.023	590	533	916	916	1013	1203	ACOT7	acyl-CoA thioesterase 7 [Source:NCBI gene;Acc:419371]	Metabolism;Metabolism	Lipid metabolism;Lipid metabolism	ko01040//Biosynthesis of unsaturated fatty acids;ko00062//Fatty acid elongation	K17360;K17360	GO:0005654//nucleoplasm;GO:0005829//cytosol	GO:0000062//fatty-acyl-CoA binding;GO:0016290//palmitoyl-CoA hydrolase activity;GO:0016790//thiolester hydrolase activity;GO:0036042//long-chain fatty acyl-CoA binding;GO:0042803//protein homodimerization activity	GO:0015937//coenzyme A biosynthetic process;GO:0036114//medium-chain fatty-acyl-CoA catabolic process;GO:0036116//long-chain fatty-acyl-CoA catabolic process;GO:0051792//medium-chain fatty acid biosynthetic process;GO:1900535//palmitic acid biosynthetic process	--
ENSGALG00000000653	0.009	0	0.014	0.052	0.041	0.054	1	0	2	6	4	6	CNTN2	contactin 2 [Source:NCBI gene;Acc:419825]	Environmental Information Processing	Signaling molecules and interaction	ko04514//Cell adhesion molecules	K06760	GO:0009986//cell surface;GO:0030424//axon;GO:0033268//node of Ranvier;GO:0043005//neuron projection;GO:0043025//neuronal cell body;GO:0043194//axon initial segment;GO:0043209//myelin sheath;GO:0044224//juxtaparanode region of axon	GO:0005515//protein binding;GO:0030246//carbohydrate binding;GO:0043621//protein self-association	GO:0000226//microtubule cytoskeleton organization;GO:0001764//neuron migration;GO:0002021//response to dietary excess;GO:0002023//reduction of food intake in response to dietary excess;GO:0007411//axon guidance;GO:0007413//axonal fasciculation;GO:0007612//learning;GO:0007628//adult walking behavior;GO:0010769//regulation of cell morphogenesis involved in differentiation;GO:0010954//positive regul…	--
ENSGALG00000000654	0.163	0.235	0.316	0.04	0	0.083	4	5	10	1	0	2	TMED6	transmembrane p24 trafficking protein 6 [Source:NCBI gene;Acc:101750075]	-	-	-	-	-	-	-	--
ENSGALG00000000657	31.125	35.557	35.981	21.718	19.044	19.559	2633	2599	3915	1889	1411	1627	TERF2	telomeric repeat binding factor 2 [Source:NCBI gene;Acc:395598]	-	-	-	-	GO:0000781//chromosome, telomeric region;GO:0005634//nucleus	GO:0042162//telomeric DNA binding;GO:0042803//protein homodimerization activity	GO:0000723//telomere maintenance;GO:0031848//protection from non-homologous end joining at telomere	MYB
ENSGALG00000000660	35.156	46.217	43.103	40.002	47.572	49.982	1442	1638	2274	1687	1709	2016	CYB5B	cytochrome b5 type B [Source:NCBI gene;Acc:415865]	-	-	-	-	-	GO:0020037//heme binding	-	--
ENSGALG00000000667	36.931	31.531	37.949	5.472	4.934	4.235	2829	2087	3739	431	331	319	EDN2	endothelin 2 [Source:NCBI gene;Acc:419559]	Environmental Information Processing;Environmental Information Processing;Organismal Systems;Organismal Systems	Signaling molecules and interaction;Signal transduction;Circulatory system;Endocrine system	ko04080//Neuroactive ligand-receptor interaction;ko04024//cAMP signaling pathway;ko04270//Vascular smooth muscle contraction;ko04924//Renin secretion	K16367;K16367;K16367;K16367	GO:0005576//extracellular region;GO:0005615//extracellular space	GO:0005179//hormone activity;GO:0031708//endothelin B receptor binding	GO:0001516//prostaglandin biosynthetic process;GO:0001525//angiogenesis;GO:0001659//temperature homeostasis;GO:0001944//vasculature development;GO:0002690//positive regulation of leukocyte chemotaxis;GO:0003100//regulation of systemic arterial blood pressure by endothelin;GO:0007204//positive regulation of cytosolic calcium ion concentration;GO:0008284//positive regulation of cell proliferation;G…	--
ENSGALG00000000668	35.593	38.033	37.981	24.049	21.687	19.841	4749.07	4252.89	6370.2	3223.1	2471.1	2645.15	RBBP5	RB binding protein 5, histone lysine methyltransferase complex subunit [Source:NCBI gene;Acc:419826]	Human Diseases	Endocrine and metabolic disease	ko04934//Cushing syndrome	K14961	GO:0005634//nucleus;GO:0005654//nucleoplasm;GO:0005730//nucleolus;GO:0035097//histone methyltransferase complex;GO:0044665//MLL1/2 complex;GO:0044666//MLL3/4 complex;GO:0048188//Set1C/COMPASS complex;GO:0071339//MLL1 complex	GO:0000976//transcription regulatory region sequence-specific DNA binding;GO:0005515//protein binding;GO:0035064//methylated histone binding;GO:0042800//histone methyltransferase activity (H3-K4 specific)	GO:0006974//cellular response to DNA damage stimulus;GO:0043627//response to estrogen;GO:0051568//histone H3-K4 methylation	--
ENSGALG00000000669	38.735	39.385	37.94	31.672	21.402	22.299	2528	2296	3343	2243	1271	1452	ETV3	ETS variant 3 [Source:NCBI gene;Acc:426718]	-	-	-	-	GO:0000785//chromatin;GO:0005654//nucleoplasm;GO:0017053//transcriptional repressor complex;GO:0043231//intracellular membrane-bounded organelle;GO:0090571//RNA polymerase II transcription repressor complex	GO:0000977//RNA polymerase II regulatory region sequence-specific DNA binding;GO:0001227//transcriptional repressor activity, RNA polymerase II transcription regulatory region sequence-specific binding;GO:0003700//transcription factor activity, sequence-specific DNA binding;GO:0017151//DEAD/H-box RNA helicase binding;GO:0043565//sequence-specific DNA binding;GO:1990837//sequence-specific double-s…	GO:0000122//negative regulation of transcription from RNA polymerase II promoter;GO:0006355//regulation of transcription, DNA-templated;GO:0008285//negative regulation of cell proliferation;GO:0097011//cellular response to granulocyte macrophage colony-stimulating factor stimulus	ETS
ENSGALG00000000672	12.199	11.504	13.318	12.714	10.006	9.592	900	754	1282	1004	674	767	SCMH1	sex comb on midleg homolog 1 (Drosophila) [Source:NCBI gene;Acc:768916]	-	-	-	-	GO:0005634//nucleus;GO:0010369//chromocenter	GO:0005515//protein binding	GO:0006338//chromatin remodeling;GO:0006355//regulation of transcription, DNA-templated;GO:0007283//spermatogenesis;GO:0009952//anterior/posterior pattern specification	--
ENSGALG00000000674	11.648	11.202	10.941	13.498	15.446	14.374	1259	960	1508	1473	1379	1451	MYO1D	myosin ID [Source:NCBI gene;Acc:419963]	Human Diseases	Infectious disease: bacterial	ko05130//Pathogenic Escherichia coli infection	K10356	GO:0016459//myosin complex	GO:0003774//motor activity;GO:0005515//protein binding;GO:0005524//ATP binding;GO:0019904//protein domain specific binding	-	--
ENSGALG00000000678	68.525	57.427	77.839	65.892	81.962	85.338	3125	2379	4615	3060	3289	3742	CITED4	Cbp/p300 interacting transactivator with Glu/Asp rich carboxy-terminal domain 4 [Source:NCBI gene;Acc:395465]	-	-	-	-	GO:0005634//nucleus;GO:0005737//cytoplasm	GO:0003713//transcription coactivator activity	GO:0006355//regulation of transcription, DNA-templated;GO:0043627//response to estrogen;GO:0045893//positive regulation of transcription, DNA-templated	--
ENSGALG00000000681	13.008	17.228	16.66	13.637	8.578	7.993	1140	1350	2011	1107	619	640	PAK1	p21 (RAC1) activated kinase 1 [Source:NCBI gene;Acc:419083]	Human Diseases;Environmental Information Processing;Environmental Information Processing;Environmental Information Processing;Human Diseases;Cellular Processes;Human Diseases;Human Diseases;Cellular Processes;Organismal Systems;Organismal Systems;Organismal Systems;Organismal Systems;Organismal Systems;Organismal Systems;Environmental Information Processing;Human Diseases;Human Diseases;Environme…	Infectious disease: bacterial;Signal transduction;Signal transduction;Signal transduction;Infectious disease: bacterial;Cellular community - eukaryotes;Cancer: overview;Infectious disease: viral;Cell motility;Immune system;Immune system;Immune system;Development and regeneration;Immune system;Immune system;Signal transduction;Infectious disease: bacterial;Cancer: specific types;Signal transduction	ko05130//Pathogenic Escherichia coli infection;ko04010//MAPK signaling pathway;ko04024//cAMP signaling pathway;ko04014//Ras signaling pathway;ko05132//Salmonella infection;ko04510//Focal adhesion;ko05205//Proteoglycans in cancer;ko05170//Human immunodeficiency virus 1 infection;ko04810//Regulation of actin cytoskeleton;ko04666//Fc gamma R-mediated phagocytosis;ko04650//Natural killer cell mediate…	K04409;K04409;K04409;K04409;K04409;K04409;K04409;K04409;K04409;K04409;K04409;K04409;K04409;K04409;K04409;K04409;K04409;K04409;K04409	GO:0001726//ruffle;GO:0005654//nucleoplasm;GO:0005737//cytoplasm;GO:0005829//cytosol;GO:0005884//actin filament;GO:0005886//plasma membrane;GO:0005911//cell-cell junction;GO:0032991//macromolecular complex	GO:0004672//protein kinase activity;GO:0004674//protein serine/threonine kinase activity;GO:0005518//collagen binding;GO:0005524//ATP binding;GO:0031267//small GTPase binding;GO:0043015//gamma-tubulin binding	GO:0001934//positive regulation of protein phosphorylation;GO:0006338//chromatin remodeling;GO:0006468//protein phosphorylation;GO:0006974//cellular response to DNA damage stimulus;GO:0008284//positive regulation of cell proliferation;GO:0016310//phosphorylation;GO:0016477//cell migration;GO:0030335//positive regulation of cell migration;GO:0031116//positive regulation of microtubule polymerizati…	--
ENSGALG00000000684	2.74	3.469	2.985	5.404	4.275	6.52	299	270	386	476	355	599	KLHDC8A	kelch domain containing 8A [Source:NCBI gene;Acc:419829]	-	-	-	-	-	GO:0005515//protein binding	-	--
ENSGALG00000000685	16.359	14.702	18.524	20.884	24.546	22.579	1682	1261	2168	2077	1459	1843	MAP3K14	mitogen-activated protein kinase kinase kinase 14 [Source:NCBI gene;Acc:419964]	Human Diseases;Environmental Information Processing;Human Diseases;Environmental Information Processing;Cellular Processes;Organismal Systems;Organismal Systems;Organismal Systems;Environmental Information Processing;Organismal Systems;Human Diseases	Infectious disease: viral;Signal transduction;Infectious disease: viral;Signal transduction;Cell growth and death;Immune system;Immune system;Development and regeneration;Signal transduction;Immune system;Infectious disease: bacterial	ko05169//Epstein-Barr virus infection;ko04010//MAPK signaling pathway;ko05166//Human T-cell leukemia virus 1 infection;ko04064//NF-kappa B signaling pathway;ko04210//Apoptosis;ko04672//Intestinal immune network for IgA production;ko04660//T cell receptor signaling pathway;ko04380//Osteoclast differentiation;ko04668//TNF signaling pathway;ko04625//C-type lectin receptor signaling pathway;ko05120//…	K04466;K04466;K04466;K04466;K04466;K04466;K04466;K04466;K04466;K04466;K04466	GO:0001650//fibrillar center;GO:0005654//nucleoplasm;GO:0005829//cytosol;GO:0043231//intracellular membrane-bounded organelle	GO:0004672//protein kinase activity;GO:0004674//protein serine/threonine kinase activity;GO:0004704//NF-kappaB-inducing kinase activity;GO:0005524//ATP binding	GO:0006468//protein phosphorylation;GO:0006955//immune response;GO:0007249//I-kappaB kinase/NF-kappaB signaling;GO:0043123//positive regulation of I-kappaB kinase/NF-kappaB signaling;GO:0051607//defense response to virus;GO:0071260//cellular response to mechanical stimulus	--
ENSGALG00000000690	0.617	0.532	0.282	0.73	0.359	0.234	51	38	30	62	26	19	GDPD4	glycerophosphodiester phosphodiesterase domain containing 4 [Source:NCBI gene;Acc:419084]	-	-	-	-	-	GO:0008081//phosphoric diester hydrolase activity	GO:0006629//lipid metabolic process	--
ENSGALG00000000692	7.42	8.134	10.112	8.324	6.748	5.998	1028	994	1804	1161	801	830	CDK18	cyclin dependent kinase 18 [Source:NCBI gene;Acc:771736]	-	-	-	-	-	GO:0000166//nucleotide binding;GO:0004672//protein kinase activity;GO:0004674//protein serine/threonine kinase activity;GO:0005524//ATP binding	GO:0006468//protein phosphorylation	--
ENSGALG00000000693	43.506	36.997	49.877	34.003	30.458	32.421	2006	1474	2958	1612	1230	1470	NOB1	NIN1/PSMD8 binding protein 1 homolog [Source:NCBI gene;Acc:415867]	Genetic Information Processing	Translation	ko03008//Ribosome biogenesis in eukaryotes	K11883	-	GO:0004521//endoribonuclease activity	GO:0000469//cleavage involved in rRNA processing;GO:0007601//visual perception;GO:0042274//ribosomal small subunit biogenesis	--
ENSGALG00000000695	1.998	2.638	2.512	2.36	2.587	2.672	149	170	241	181	169	196	MFSD4A	major facilitator superfamily domain containing 4A [Source:NCBI gene;Acc:419831]	-	-	-	-	-	-	-	--
ENSGALG00000000699	23.724	22.95	27.2	18.01	11.824	13.202	2309	1903	3544	1798	1029	1255	WWP2	WW domain containing E3 ubiquitin protein ligase 2 [Source:NCBI gene;Acc:415868]	Genetic Information Processing	Folding, sorting and degradation	ko04120//Ubiquitin mediated proteolysis	K05630	GO:0005634//nucleus;GO:0005737//cytoplasm	GO:0004842//ubiquitin-protein transferase activity;GO:0005515//protein binding;GO:0061629//RNA polymerase II sequence-specific DNA binding transcription factor binding;GO:0061630//ubiquitin protein ligase activity	GO:0000122//negative regulation of transcription from RNA polymerase II promoter;GO:0006511//ubiquitin-dependent protein catabolic process;GO:0006858//extracellular transport;GO:0010629//negative regulation of gene expression;GO:0016567//protein ubiquitination;GO:0032410//negative regulation of transporter activity;GO:0034765//regulation of ion transmembrane transport;GO:0042391//regulation of me…	--
ENSGALG00000000703	9.421	7.736	8.725	6.856	5.417	6.574	1517	1071	1807	1135	764	1041	SLC45A3	solute carrier family 45 member 3 [Source:NCBI gene;Acc:771751]	Human Diseases;Human Diseases	Cancer: overview;Cancer: overview	ko05202//Transcriptional misregulation in cancer;ko05206//MicroRNAs in cancer	K15379;K15379	-	GO:0008506//sucrose:proton symporter activity;GO:0022857//transmembrane transporter activity	GO:0010907//positive regulation of glucose metabolic process;GO:0015770//sucrose transport;GO:0045723//positive regulation of fatty acid biosynthetic process;GO:0048713//regulation of oligodendrocyte differentiation;GO:0055085//transmembrane transport	--
ENSGALG00000000707	53.937	67.446	54.27	75.54	84.499	89.533	1591	1719	2059	2291	2183	2597	PSMD7	proteasome 26S subunit, non-ATPase 7 [Source:NCBI gene;Acc:415869]	Human Diseases;Genetic Information Processing	Infectious disease: viral;Folding, sorting and degradation	ko05169//Epstein-Barr virus infection;ko03050//Proteasome	K03038;K03038	GO:0000502//proteasome complex;GO:0005654//nucleoplasm;GO:0005838//proteasome regulatory particle	GO:0005515//protein binding;GO:0008237//metallopeptidase activity;GO:0042803//protein homodimerization activity;GO:0070122//isopeptidase activity	-	--
ENSGALG00000000708	65.816	81.852	49.016	63.398	58.524	55.39	10184	9934	9715	9427	7205	8090	NUCKS1	nuclear casein kinase and cyclin dependent kinase substrate 1 [Source:NCBI gene;Acc:404775]	-	-	-	-	GO:0000785//chromatin;GO:0005634//nucleus;GO:0005654//nucleoplasm;GO:0005730//nucleolus;GO:0005737//cytoplasm	GO:0003682//chromatin binding;GO:0003690//double-stranded DNA binding;GO:0003713//transcription coactivator activity	GO:0000724//double-strand break repair via homologous recombination;GO:0006275//regulation of DNA replication;GO:0019046//release from viral latency;GO:0031297//replication fork processing;GO:0036297//interstrand cross-link repair;GO:0043923//positive regulation by host of viral transcription;GO:0044829//positive regulation by host of viral genome replication;GO:0060382//regulation of DNA strand …	--
ENSGALG00000000712	7.76	8.821	8.966	6.438	7.658	7.851	884.68	868.9	1314.74	754.65	764.62	880.2	RAB29	RAB29, member RAS oncogene family [Source:HGNC Symbol;Acc:HGNC:9789]	-	-	-	-	GO:0005737//cytoplasm;GO:0005739//mitochondrion;GO:0005769//early endosome;GO:0005773//vacuole;GO:0005794//Golgi apparatus;GO:0005801//cis-Golgi network;GO:0005802//trans-Golgi network;GO:0005829//cytosol;GO:0012505//endomembrane system;GO:0016020//membrane;GO:0031982//vesicle;GO:0042470//melanosome;GO:0043231//intracellular membrane-bounded organelle;GO:0055037//recycling endosome	GO:0000166//nucleotide binding;GO:0003924//GTPase activity;GO:0005525//GTP binding;GO:0019003//GDP binding;GO:0019894//kinesin binding;GO:0031267//small GTPase binding;GO:0070840//dynein complex binding	GO:0001921//positive regulation of receptor recycling;GO:0006886//intracellular protein transport;GO:0007005//mitochondrion organization;GO:0007030//Golgi organization;GO:0007416//synapse assembly;GO:0009617//response to bacterium;GO:0010977//negative regulation of neuron projection development;GO:0016192//vesicle-mediated transport;GO:0032438//melanosome organization;GO:0039694//viral RNA genome…	--
ENSGALG00000000713	9.628	9.389	8.795	10.961	7.447	9.232	3441	2874	4030	4019	2323	3196	ZFHX3	zinc finger homeobox 3 [Source:NCBI gene;Acc:395682]	Cellular Processes	Cellular community - eukaryotes	ko04550//Signaling pathways regulating pluripotency of stem cells	K09378	GO:0005634//nucleus;GO:0005654//nucleoplasm;GO:0005667//transcription factor complex;GO:0005737//cytoplasm;GO:0016604//nuclear body	GO:0000978//RNA polymerase II core promoter proximal region sequence-specific DNA binding;GO:0000981//RNA polymerase II transcription factor activity, sequence-specific DNA binding;GO:0001227//transcriptional repressor activity, RNA polymerase II transcription regulatory region sequence-specific binding;GO:0003676//nucleic acid binding;GO:0003677//DNA binding;GO:0008270//zinc ion binding;GO:00198…	GO:0000122//negative regulation of transcription from RNA polymerase II promoter;GO:0006355//regulation of transcription, DNA-templated;GO:0045893//positive regulation of transcription, DNA-templated;GO:0071559//response to transforming growth factor beta	TF_Otx
ENSGALG00000000719	22.12	37.256	20.747	47.284	65.556	56.905	470	684	567	1033	1220	1189	RPL22	ribosomal protein L22 [Source:NCBI gene;Acc:373937]	Genetic Information Processing	Translation	ko03010//Ribosome	K02891	GO:0005840//ribosome;GO:0098793//presynapse	GO:0003723//RNA binding;GO:0003735//structural constituent of ribosome;GO:0008201//heparin binding;GO:0045182//translation regulator activity	GO:0002181//cytoplasmic translation;GO:0006412//translation;GO:0046632//alpha-beta T cell differentiation;GO:0099577//regulation of translation at presynapse, modulating synaptic transmission	--
ENSGALG00000000720	18.221	9.386	18.227	19.913	13.271	21.356	2878	1281	3703	3234	1836	3317	GBP1	guanylate binding protein 1 [Source:NCBI gene;Acc:419563]	Organismal Systems	Immune system	ko04621//NOD-like receptor signaling pathway	K20899	-	GO:0003924//GTPase activity;GO:0005525//GTP binding	-	--
ENSGALG00000000721	8.107	6.412	8.193	5.253	5.33	4.922	618.48	422.67	803.89	410.41	356.1	369.22	SLC41A1	solute carrier family 41 member 1 [Source:HGNC Symbol;Acc:HGNC:19429]	-	-	-	-	GO:0005886//plasma membrane;GO:0016020//membrane;GO:0016021//integral component of membrane;GO:0016323//basolateral plasma membrane;GO:0032991//macromolecular complex	GO:0008324//cation transmembrane transporter activity;GO:0015095//magnesium ion transmembrane transporter activity;GO:0022857//transmembrane transporter activity;GO:0022890//inorganic cation transmembrane transporter activity	GO:0006812//cation transport;GO:0010961//cellular magnesium ion homeostasis;GO:0015693//magnesium ion transport;GO:0030001//metal ion transport;GO:0035725//sodium ion transmembrane transport;GO:0071286//cellular response to magnesium ion;GO:0098655//cation transmembrane transport;GO:1903830//magnesium ion transmembrane transport	--
ENSGALG00000000722	0.02	0.144	0.016	0.063	0.182	0.061	1	6	1	3	8	3	SLC1A7	excitatory amino acid transporter 5-like [Source:NCBI gene;Acc:428322]	Organismal Systems;Organismal Systems	Nervous system;Nervous system	ko04724//Glutamatergic synapse;ko04721//Synaptic vesicle cycle	K05618;K05618	GO:0016021//integral component of membrane	GO:0015293//symporter activity	-	--
ENSGALG00000000723	25.888	25.838	21.567	24.864	24.318	23.786	2284.4	1750.71	3128.44	2419.93	1645.33	1815.82	STX12	syntaxin 12 [Source:NCBI gene;Acc:769300]	Cellular Processes	Transport and catabolism	ko04145//Phagosome	K13813	GO:0000407//pre-autophagosomal structure;GO:0005654//nucleoplasm;GO:0005794//Golgi apparatus;GO:0016020//membrane;GO:0031083//BLOC-1 complex;GO:0031201//SNARE complex;GO:0031982//vesicle;GO:0043231//intracellular membrane-bounded organelle;GO:0045121//membrane raft;GO:0045335//phagocytic vesicle	GO:0005484//SNAP receptor activity	GO:0000045//autophagosome assembly;GO:0006886//intracellular protein transport;GO:0016192//vesicle-mediated transport;GO:0033344//cholesterol efflux;GO:0050821//protein stabilization	--
ENSGALG00000000724	30.458	29.366	32.721	19.872	14.99	17.567	3560.84	2854.43	4436.37	2452.94	1598.28	1945.57	PM20D1	peptidase M20 domain containing 1 [Source:NCBI gene;Acc:419838]	-	-	-	-	GO:0005615//extracellular space	GO:0016787//hydrolase activity;GO:0016811//hydrolase activity, acting on carbon-nitrogen (but not peptide) bonds, in linear amides	GO:0006520//cellular amino acid metabolic process;GO:0043604//amide biosynthetic process;GO:0043605//cellular amide catabolic process;GO:0044255//cellular lipid metabolic process;GO:0097009//energy homeostasis;GO:1901215//negative regulation of neuron death;GO:1990845//adaptive thermogenesis;GO:2000275//regulation of oxidative phosphorylation uncoupler activity	--
ENSGALG00000000726	47.549	50.746	41.325	43.608	40.191	40.46	3173	2926	3547	2992	2349	2655	ELAVL1	ELAV like RNA binding protein 1 [Source:NCBI gene;Acc:395637]	Environmental Information Processing;Organismal Systems	Signal transduction;Immune system	ko04152//AMPK signaling pathway;ko04657//IL-17 signaling pathway	K13088;K13088	GO:0005634//nucleus;GO:0005654//nucleoplasm;GO:0005737//cytoplasm;GO:0005829//cytosol;GO:1990904//ribonucleoprotein complex	GO:0003676//nucleic acid binding;GO:0003723//RNA binding;GO:0003725//double-stranded RNA binding;GO:0003730//mRNA 3'-UTR binding;GO:0019901//protein kinase binding;GO:0035198//miRNA binding;GO:0035925//mRNA 3'-UTR AU-rich region binding;GO:0042803//protein homodimerization activity	GO:0045727//positive regulation of translation;GO:0048255//mRNA stabilization;GO:0051260//protein homooligomerization;GO:0060965//negative regulation of gene silencing by miRNA;GO:0070935//3'-UTR-mediated mRNA stabilization	--
ENSGALG00000000729	15.967	21.516	12.236	11.443	15.924	15.194	1951.6	2272.29	1923.56	1438.07	1704.67	1826.18	PPP1R8	protein phosphatase 1 regulatory subunit 8 [Source:NCBI gene;Acc:419564]	-	-	-	-	GO:0005654//nucleoplasm;GO:0016607//nuclear speck	GO:0005515//protein binding;GO:0019888//protein phosphatase regulator activity	GO:0008283//cell proliferation	--
ENSGALG00000000731	2.198	1.263	2.008	3.394	2.264	1.454	143	71	168	227	129	93	THEMIS2	thymocyte selection associated family member 2 [Source:NCBI gene;Acc:419565]	-	-	-	-	GO:0005634//nucleus;GO:0005737//cytoplasm	-	GO:0050852//T cell receptor signaling pathway;GO:0050864//regulation of B cell activation	--
ENSGALG00000000734	35.602	37.734	33.882	29.614	31.654	31.997	1437	1316	1759	1229	1119	1270	RPA2	replication protein A2 [Source:NCBI gene;Acc:419566]	Genetic Information Processing;Genetic Information Processing;Genetic Information Processing;Genetic Information Processing;Genetic Information Processing	Replication and repair;Replication and repair;Replication and repair;Replication and repair;Replication and repair	ko03460//Fanconi anemia pathway;ko03420//Nucleotide excision repair;ko03440//Homologous recombination;ko03030//DNA replication;ko03430//Mismatch repair	K10739;K10739;K10739;K10739;K10739	GO:0000781//chromosome, telomeric region;GO:0000785//chromatin;GO:0005634//nucleus;GO:0005654//nucleoplasm;GO:0005662//DNA replication factor A complex;GO:0016604//nuclear body;GO:0016605//PML body;GO:0035861//site of double-strand break	GO:0003677//DNA binding;GO:0003684//damaged DNA binding;GO:0003697//single-stranded DNA binding;GO:0019899//enzyme binding;GO:0019903//protein phosphatase binding;GO:0031625//ubiquitin protein ligase binding;GO:0098505//G-rich strand telomeric DNA binding	GO:0000723//telomere maintenance;GO:0000724//double-strand break repair via homologous recombination;GO:0006260//DNA replication;GO:0006281//DNA repair;GO:0006284//base-excision repair;GO:0006289//nucleotide-excision repair;GO:0006298//mismatch repair;GO:0006310//DNA recombination;GO:0010569//regulation of double-strand break repair via homologous recombination;GO:0031571//mitotic G1 DNA damage c…	--
ENSGALG00000000736	0.521	0.446	0.365	0.709	0.483	0.42	28	21	25	39	22	22	MATK	megakaryocyte-associated tyrosine kinase [Source:NCBI gene;Acc:769076]	Organismal Systems	Nervous system	ko04722//Neurotrophin signaling pathway	K08888	-	GO:0004672//protein kinase activity;GO:0004713//protein tyrosine kinase activity;GO:0005515//protein binding;GO:0005524//ATP binding	GO:0006468//protein phosphorylation	--
ENSGALG00000000737	7.081	7.364	8.713	5.232	5.323	4.95	472	426	744	358	306	324	SMPDL3B	sphingomyelin phosphodiesterase acid like 3B [Source:NCBI gene;Acc:769013]	-	-	-	-	GO:0005615//extracellular space;GO:0005886//plasma membrane	GO:0004767//sphingomyelin phosphodiesterase activity;GO:0008081//phosphoric diester hydrolase activity;GO:0008270//zinc ion binding;GO:0016787//hydrolase activity	GO:0006685//sphingomyelin catabolic process;GO:0034122//negative regulation of toll-like receptor signaling pathway;GO:0046466//membrane lipid catabolic process;GO:0050728//negative regulation of inflammatory response	--
ENSGALG00000000740	10.234	11.2	16.213	9.014	7.154	7.534	1104	1035	2221	991	664	800	APBA3	amyloid beta (A4) precursor protein-binding, family A, member 3 [Source:NCBI gene;Acc:420069]	-	-	-	-	GO:0008021//synaptic vesicle;GO:0048471//perinuclear region of cytoplasm	GO:0001540//beta-amyloid binding;GO:0004857//enzyme inhibitor activity;GO:0005515//protein binding;GO:0019899//enzyme binding	GO:0007268//synaptic transmission;GO:0010468//regulation of gene expression;GO:0043086//negative regulation of catalytic activity;GO:0065003//macromolecular complex assembly	--
ENSGALG00000000745	0.086	0.025	0	0	0	0	8	2	0	0	0	0	SLC26A9	solute carrier family 26 member 9 [Source:NCBI gene;Acc:428262]	Organismal Systems	Digestive system	ko04978//Mineral absorption	K14706	GO:0009986//cell surface;GO:0016020//membrane;GO:0016021//integral component of membrane;GO:0016324//apical plasma membrane	GO:0005254//chloride channel activity;GO:0008271//secondary active sulfate transmembrane transporter activity;GO:0015116//sulfate transmembrane transporter activity;GO:0015301//anion:anion antiporter activity;GO:0051117//ATPase binding	GO:0006811//ion transport;GO:0006820//anion transport;GO:0006821//chloride transport;GO:0008272//sulfate transport;GO:0010628//positive regulation of gene expression;GO:0015701//bicarbonate transport;GO:0055085//transmembrane transport	--
ENSGALG00000000747	1.839	1.876	1.383	1.764	1.367	1.59	323	286	314	320	211	276	CHD5	chromodomain helicase DNA binding protein 5 [Source:NCBI gene;Acc:100857108]	-	-	-	-	GO:0005634//nucleus;GO:0005654//nucleoplasm;GO:0005829//cytosol;GO:0016607//nuclear speck	GO:0003677//DNA binding;GO:0003678//DNA helicase activity;GO:0005524//ATP binding;GO:0061628//H3K27me3 modified histone binding;GO:0070615//nucleosome-dependent ATPase activity	GO:0006357//regulation of transcription from RNA polymerase II promoter;GO:0098532//histone H3-K27 trimethylation	--
ENSGALG00000000748	1.989	2.332	2.161	2.467	1.73	1.751	229	207	298	305	164	188	TJP3	tight junction protein 3 [Source:NCBI gene;Acc:420070]	Cellular Processes	Cellular community - eukaryotes	ko04530//Tight junction	K06097	GO:0005634//nucleus;GO:0005654//nucleoplasm;GO:0005886//plasma membrane;GO:0005923//bicellular tight junction;GO:0030054//cell junction	GO:0005515//protein binding	-	--
ENSGALG00000000751	65.833	66.705	82.42	58.803	56.79	55.819	4900	4290	7821	4519	3695	4089	ARNT	aryl hydrocarbon receptor nuclear translocator [Source:NCBI gene;Acc:374026]	Human Diseases;Human Diseases;Environmental Information Processing;Human Diseases;Human Diseases	Cancer: overview;Endocrine and metabolic disease;Signal transduction;Cancer: specific types;Cancer: overview	ko05200//Pathways in cancer;ko04934//Cushing syndrome;ko04066//HIF-1 signaling pathway;ko05211//Renal cell carcinoma;ko05204//Chemical carcinogenesis - DNA adducts	K09097;K09097;K09097;K09097;K09097	GO:0005634//nucleus;GO:0005654//nucleoplasm;GO:0005667//transcription factor complex;GO:0005737//cytoplasm;GO:0016604//nuclear body;GO:0090575//RNA polymerase II transcription factor complex	GO:0000978//RNA polymerase II core promoter proximal region sequence-specific DNA binding;GO:0000981//RNA polymerase II transcription factor activity, sequence-specific DNA binding;GO:0000987//core promoter proximal region sequence-specific DNA binding;GO:0003700//transcription factor activity, sequence-specific DNA binding;GO:0004879//RNA polymerase II transcription factor activity, ligand-activ…	GO:0001666//response to hypoxia;GO:0006355//regulation of transcription, DNA-templated;GO:0010575//positive regulation of vascular endothelial growth factor production;GO:0030154//cell differentiation;GO:0033235//positive regulation of protein sumoylation;GO:0043619//regulation of transcription from RNA polymerase II promoter in response to oxidative stress;GO:0045893//positive regulation of tran…	bHLH
ENSGALG00000000755	23.844	26.147	17.75	14.438	13.976	13.527	3472	3258	3313	2080	1766	1834	ACER3	alkaline ceramidase 3 [Source:NCBI gene;Acc:419087]	Metabolism;Metabolism	Global and overview maps;Lipid metabolism	ko01100//Metabolic pathways;ko00600//Sphingolipid metabolism	K04711;K04711	GO:0016020//membrane;GO:0016021//integral component of membrane;GO:0030173//integral component of Golgi membrane;GO:0030176//integral component of endoplasmic reticulum membrane	GO:0005509//calcium ion binding;GO:0008270//zinc ion binding;GO:0016787//hydrolase activity;GO:0016811//hydrolase activity, acting on carbon-nitrogen (but not peptide) bonds, in linear amides;GO:0017040//ceramidase activity;GO:0070774//phytoceramidase activity;GO:0071633//dihydroceramidase activity	GO:0006629//lipid metabolic process;GO:0006665//sphingolipid metabolic process;GO:0006672//ceramide metabolic process;GO:0006954//inflammatory response;GO:0008284//positive regulation of cell proliferation;GO:0042552//myelination;GO:0043067//regulation of programmed cell death;GO:0046512//sphingosine biosynthetic process;GO:0046514//ceramide catabolic process;GO:0071602//phytosphingosine biosynth…	--
ENSGALG00000000761	10.027	9.054	8.186	9.056	9.296	10.885	999	810	1017	933	807	1027	TSKU	tsukushi, small leucine rich proteoglycan [Source:NCBI gene;Acc:419088]	-	-	-	-	GO:0005576//extracellular region;GO:0005615//extracellular space;GO:0031012//extracellular matrix	GO:0005515//protein binding;GO:0050431//transforming growth factor beta binding	GO:0003431//growth plate cartilage chondrocyte development;GO:0008203//cholesterol metabolic process;GO:0010468//regulation of gene expression;GO:0010977//negative regulation of neuron projection development;GO:0021540//corpus callosum morphogenesis;GO:0021670//lateral ventricle development;GO:0021766//hippocampus development;GO:0021960//anterior commissure morphogenesis;GO:0030178//negative regu…	--
ENSGALG00000000764	122.101	127.094	130.608	146.702	184.656	175.277	4006	3605	5523	4953	5304	5662	SSR2	signal sequence receptor subunit 2 [Source:NCBI gene;Acc:425656]	Genetic Information Processing	Folding, sorting and degradation	ko04141//Protein processing in endoplasmic reticulum	K13250	GO:0005783//endoplasmic reticulum;GO:0005789//endoplasmic reticulum membrane;GO:0016020//membrane;GO:0016021//integral component of membrane	-	-	--
ENSGALG00000000769	3.836	2.674	2.895	3.949	4.79	4.882	171	103	166	181	187	214	RAB7B	RAB7B, member RAS oncogene family [Source:NCBI gene;Acc:771782]	Cellular Processes;Human Diseases;Human Diseases;Cellular Processes;Cellular Processes	Transport and catabolism;Infectious disease: bacterial;Infectious disease: parasitic;Transport and catabolism;Transport and catabolism	ko04145//Phagosome;ko05132//Salmonella infection;ko05146//Amoebiasis;ko04140//Autophagy - animal;ko04137//Mitophagy - animal	K07898;K07898;K07898;K07898;K07898	GO:0005764//lysosome;GO:0005770//late endosome;GO:0005794//Golgi apparatus;GO:0005802//trans-Golgi network;GO:0045335//phagocytic vesicle	GO:0003924//GTPase activity;GO:0005525//GTP binding	GO:0032755//positive regulation of interleukin-6 production;GO:0034144//negative regulation of toll-like receptor 4 signaling pathway;GO:0034164//negative regulation of toll-like receptor 9 signaling pathway;GO:0034499//late endosome to Golgi transport;GO:0045654//positive regulation of megakaryocyte differentiation;GO:0051092//positive regulation of NF-kappaB transcription factor activity;GO:007…	--
ENSGALG00000000775	85.858	56.059	74.224	109.839	81.02	54.168	3775	2131	4203	4987	3131	2351	CTSS	cathepsin S [Source:NCBI gene;Acc:425657]	Human Diseases;Cellular Processes;Cellular Processes;Cellular Processes;Organismal Systems	Infectious disease: bacterial;Transport and catabolism;Cell growth and death;Transport and catabolism;Immune system	ko05152//Tuberculosis;ko04145//Phagosome;ko04210//Apoptosis;ko04142//Lysosome;ko04612//Antigen processing and presentation	K01368;K01368;K01368;K01368;K01368	-	GO:0008234//cysteine-type peptidase activity	GO:0006508//proteolysis	--
ENSGALG00000000776	16.56	18.74	18.052	10.605	8.011	10.601	2371	2381	3284	1510	947	1292	BRPF3	bromodomain and PHD finger containing, 3 [Source:NCBI gene;Acc:421182]	-	-	-	-	GO:0000123//histone acetyltransferase complex;GO:0070776//MOZ/MORF histone acetyltransferase complex	GO:0005515//protein binding	GO:0043966//histone H3 acetylation;GO:0044154//histone H3-K14 acetylation;GO:0045740//positive regulation of DNA replication	--
ENSGALG00000000777	23.262	28.618	24.646	21.336	18.09	17.846	1854	1945	2466	1733	1281	1356	EYA3	EYA transcriptional coactivator and phosphatase 3 [Source:NCBI gene;Acc:395717]	-	-	-	-	GO:0005634//nucleus;GO:0005654//nucleoplasm;GO:0005667//transcription factor complex;GO:0005813//centrosome	GO:0004721//phosphoprotein phosphatase activity;GO:0004725//protein tyrosine phosphatase activity;GO:0016787//hydrolase activity;GO:0046872//metal ion binding	GO:0006281//DNA repair;GO:0006302//double-strand break repair;GO:0006974//cellular response to DNA damage stimulus;GO:0007275//multicellular organism development;GO:0010212//response to ionizing radiation;GO:0016576//histone dephosphorylation;GO:0035335//peptidyl-tyrosine dephosphorylation;GO:0045739//positive regulation of DNA repair	--
ENSGALG00000000783	3.404	2.468	2.008	4.346	3.122	2.805	355	205	269	447	299	258	PTAFR	platelet activating factor receptor [Source:NCBI gene;Acc:428209]	Environmental Information Processing;Environmental Information Processing;Human Diseases	Signaling molecules and interaction;Signal transduction;Infectious disease: bacterial	ko04080//Neuroactive ligand-receptor interaction;ko04020//Calcium signaling pathway;ko05150//Staphylococcus aureus infection	K04279;K04279;K04279	GO:0016021//integral component of membrane	GO:0001530//lipopolysaccharide binding;GO:0001875//lipopolysaccharide receptor activity;GO:0004930//G-protein coupled receptor activity;GO:0004992//platelet activating factor receptor activity;GO:0005543//phospholipid binding	GO:0006935//chemotaxis;GO:0006954//inflammatory response;GO:0007186//G-protein coupled receptor signaling pathway;GO:0032496//response to lipopolysaccharide;GO:0032959//inositol trisphosphate biosynthetic process;GO:0048015//phosphatidylinositol-mediated signaling	--
ENSGALG00000000784	60.371	63.093	71.566	43.559	35.865	32.62	4395	3999	6664	3286	2254	2397	PIP5K1C	phosphatidylinositol-4-phosphate 5-kinase, type I, gamma [Source:NCBI gene;Acc:420072]	Metabolism;Cellular Processes;Environmental Information Processing;Cellular Processes;Organismal Systems;Human Diseases;Human Diseases;Environmental Information Processing;Metabolism	Global and overview maps;Transport and catabolism;Signal transduction;Cell motility;Immune system;Infectious disease: bacterial;Cancer: overview;Signal transduction;Carbohydrate metabolism	ko01100//Metabolic pathways;ko04144//Endocytosis;ko04072//Phospholipase D signaling pathway;ko04810//Regulation of actin cytoskeleton;ko04666//Fc gamma R-mediated phagocytosis;ko05135//Yersinia infection;ko05231//Choline metabolism in cancer;ko04070//Phosphatidylinositol signaling system;ko00562//Inositol phosphate metabolism	K00889;K00889;K00889;K00889;K00889;K00889;K00889;K00889;K00889	GO:0005654//nucleoplasm;GO:0005829//cytosol;GO:0010008//endosome membrane	GO:0016307//phosphatidylinositol phosphate kinase activity	GO:0046488//phosphatidylinositol metabolic process	--
ENSGALG00000000785	15.815	12.622	15.742	9.223	9.258	9.77	745.84	514.35	954.91	447.23	382.41	453.1	HYAL1	hyaluronoglucosaminidase 1 [Source:NCBI gene;Acc:426739]	Metabolism;Cellular Processes;Metabolism	Global and overview maps;Transport and catabolism;Glycan biosynthesis and metabolism	ko01100//Metabolic pathways;ko04142//Lysosome;ko00531//Glycosaminoglycan degradation	K01197;K01197;K01197	GO:0005615//extracellular space;GO:0005737//cytoplasm;GO:0005764//lysosome;GO:0031410//cytoplasmic vesicle;GO:0036117//hyaluranon cable	GO:0003824//catalytic activity;GO:0004415//hyalurononglucosaminidase activity;GO:0050501//hyaluronan synthase activity	GO:0000302//response to reactive oxygen species;GO:0005975//carbohydrate metabolic process;GO:0006954//inflammatory response;GO:0009615//response to virus;GO:0010634//positive regulation of epithelial cell migration;GO:0030212//hyaluronan metabolic process;GO:0030213//hyaluronan biosynthetic process;GO:0030214//hyaluronan catabolic process;GO:0030307//positive regulation of cell growth;GO:0030308…	--
ENSGALG00000000786	0	0	0	0	0	0	0	0	0	0	0	0	CTSE	cathepsin E [Source:NCBI gene;Acc:771791]	Cellular Processes	Transport and catabolism	ko04142//Lysosome	K01382	GO:0005768//endosome;GO:0043231//intracellular membrane-bounded organelle	GO:0004190//aspartic-type endopeptidase activity;GO:0008233//peptidase activity;GO:0042802//identical protein binding	GO:0006508//proteolysis;GO:0016540//protein autoprocessing;GO:0019886//antigen processing and presentation of exogenous peptide antigen via MHC class II	--
ENSGALG00000000787	22.919	25.041	25.385	25.545	22.562	23.212	2699	2548	3845	3093	2327	2688	DHX38	DEAH-box helicase 38 [Source:NCBI gene;Acc:415875]	Genetic Information Processing	Transcription	ko03040//Spliceosome	K12815	GO:0071013//catalytic step 2 spliceosome	GO:0003676//nucleic acid binding;GO:0004386//helicase activity;GO:0005524//ATP binding	GO:0000398//mRNA splicing, via spliceosome	--
ENSGALG00000000788	0.083	0	0.021	0.027	0.188	0	3	0	1	1	6	0	AVPR1B	arginine vasopressin receptor 1B [Source:NCBI gene;Acc:428263]	Environmental Information Processing;Environmental Information Processing;Environmental Information Processing;Organismal Systems	Signaling molecules and interaction;Signal transduction;Signal transduction;Circulatory system	ko04080//Neuroactive ligand-receptor interaction;ko04020//Calcium signaling pathway;ko04072//Phospholipase D signaling pathway;ko04270//Vascular smooth muscle contraction	K04227;K04227;K04227;K04227	GO:0005794//Golgi apparatus;GO:0005886//plasma membrane;GO:0016021//integral component of membrane	GO:0004930//G-protein coupled receptor activity;GO:0005000//vasopressin receptor activity	GO:0001992//regulation of systemic arterial blood pressure by vasopressin;GO:0007186//G-protein coupled receptor signaling pathway;GO:0007202//activation of phospholipase C activity;GO:0008217//regulation of blood pressure;GO:0010259//multicellular organism aging;GO:0032430//positive regulation of phospholipase A2 activity;GO:0042127//regulation of cell proliferation;GO:0043410//positive regulati…	--
ENSGALG00000000790	39.615	50.684	35.606	43.311	37.869	38.684	1525	1617	1911	1568	1252	1448	DNAJC8	DnaJ heat shock protein family (Hsp40) member C8 [Source:NCBI gene;Acc:419569]	-	-	-	-	GO:0005634//nucleus;GO:0005654//nucleoplasm;GO:0005829//cytosol;GO:0045171//intercellular bridge	GO:0030544//Hsp70 protein binding	-	--
ENSGALG00000000791	8.114	7.15	5.948	6.8	5.263	7.269	425	323	400	368	241	381	FAM72A	family with sequence similarity 72 member A [Source:NCBI gene;Acc:419841]	-	-	-	-	-	-	-	--
ENSGALG00000000793	85.175	91.732	100.843	93.289	98.868	102.87	3108.43	2892.62	4733.57	3500.49	3160.16	3691.69	VPS72	vacuolar protein sorting-associated protein 72 homolog [Source:NCBI gene;Acc:425660]	-	-	-	-	GO:0000786//nucleosome;GO:0005634//nucleus;GO:0016607//nuclear speck;GO:0032991//macromolecular complex;GO:0035267//NuA4 histone acetyltransferase complex	GO:0042393//histone binding	GO:0006338//chromatin remodeling;GO:0006355//regulation of transcription, DNA-templated;GO:0035019//somatic stem cell population maintenance;GO:0043486//histone exchange;GO:0043967//histone H4 acetylation;GO:0043968//histone H2A acetylation;GO:0051726//regulation of cell cycle	--
ENSGALG00000000795	27.668	26.33	32.628	25.713	22.465	19.005	1479.56	1216.61	2244.2	1413.78	1052.16	999.37	MFSD12	major facilitator superfamily domain containing 12 [Source:NCBI gene;Acc:420074]	-	-	-	-	GO:0005764//lysosome;GO:0005770//late endosome;GO:0016021//integral component of membrane;GO:0042470//melanosome	GO:0015293//symporter activity;GO:0033229//cysteine transmembrane transporter activity	GO:0008643//carbohydrate transport;GO:0043474//pigment metabolic process involved in pigmentation;GO:0048021//regulation of melanin biosynthetic process;GO:0048022//negative regulation of melanin biosynthetic process;GO:1903712//cysteine transmembrane transport	--
ENSGALG00000000802	20.747	18.251	26.274	21.124	28.617	28.989	1067	811	1738	1117	1289	1466	DHODH	dihydroorotate dehydrogenase (quinone) [Source:NCBI gene;Acc:415876]	Metabolism;Metabolism	Global and overview maps;Nucleotide metabolism	ko01100//Metabolic pathways;ko00240//Pyrimidine metabolism	K00254;K00254	GO:0005737//cytoplasm;GO:0016020//membrane	GO:0003824//catalytic activity;GO:0004152//dihydroorotate dehydrogenase activity;GO:0016627//oxidoreductase activity, acting on the CH-CH group of donors	GO:0006207//'de novo' pyrimidine nucleobase biosynthetic process	--
ENSGALG00000000803	20.519	23.904	27.937	12.033	7.333	13.922	607	611	1063	366	190	405	--	lisH domain-containing protein C1711.05-like [Source:NCBI gene;Acc:100859850]	-	-	-	-	-	-	-	--
ENSGALG00000000806	0.058	0	0.045	0	0.066	0	3	0	3	0	3	0	LINGO3	leucine rich repeat and Ig domain containing 3 [Source:NCBI gene;Acc:420075]	-	-	-	-	-	GO:0005515//protein binding	-	--
ENSGALG00000000808	0.011	0	0.009	0.011	0.102	0.057	1	0	1	1	8	5	GUCY2F	guanylate cyclase 2D, retinal [Source:NCBI gene;Acc:419089]	Metabolism;Metabolism;Organismal Systems	Global and overview maps;Nucleotide metabolism;Sensory system	ko01100//Metabolic pathways;ko00230//Purine metabolism;ko04744//Phototransduction	K12322;K12322;K12322	-	GO:0004672//protein kinase activity;GO:0004984//olfactory receptor activity;GO:0005524//ATP binding;GO:0005549//odorant binding;GO:0016849//phosphorus-oxygen lyase activity	GO:0003031//detection of carbon dioxide;GO:0006468//protein phosphorylation;GO:0007608//sensory perception of smell;GO:0008355//olfactory learning;GO:0009190//cyclic nucleotide biosynthetic process;GO:0010753//positive regulation of cGMP-mediated signaling;GO:0035556//intracellular signal transduction;GO:0042048//olfactory behavior;GO:0050911//detection of chemical stimulus involved in sensory pe…	--
ENSGALG00000000811	40.751	37.369	44.94	35.849	35.083	33.914	2908	2308	4146	2645	2194	2402	IST1	IST1, ESCRT-III associated factor [Source:NCBI gene;Acc:415877]	Cellular Processes	Transport and catabolism	ko04144//Endocytosis	K19476	GO:0000785//chromatin;GO:0005793//endoplasmic reticulum-Golgi intermediate compartment;GO:0005813//centrosome;GO:0005829//cytosol;GO:0030496//midbody;GO:0043231//intracellular membrane-bounded organelle;GO:0090543//Flemming body	GO:0019904//protein domain specific binding;GO:0044877//macromolecular complex binding;GO:0090541//MIT domain binding	GO:0008104//protein localization;GO:0009838//abscission;GO:0015031//protein transport;GO:0019076//viral release from host cell;GO:0045184//establishment of protein localization;GO:0045862//positive regulation of proteolysis;GO:0046745//viral capsid secondary envelopment;GO:0048672//positive regulation of collateral sprouting;GO:0051301//cell division;GO:0061640//cytoskeleton-dependent cytokinesis	--
ENSGALG00000000812	192.467	200.31	169.244	206.468	291.337	262.012	3564	3205	4031	3931	4725	4771	OAZ1	ornithine decarboxylase antizyme 1 [Source:NCBI gene;Acc:395746]	-	-	-	-	GO:0005634//nucleus;GO:0005737//cytoplasm;GO:0005829//cytosol	GO:0008073//ornithine decarboxylase inhibitor activity	GO:0006595//polyamine metabolic process;GO:0043086//negative regulation of catalytic activity;GO:0045732//positive regulation of protein catabolic process;GO:0090316//positive regulation of intracellular protein transport;GO:1902268//negative regulation of polyamine transmembrane transport	--
ENSGALG00000000814	35.937	45.984	31.223	41.974	33.849	38.354	2556	2864	2943	3028	2125	2814	HNRNPR	heterogeneous nuclear ribonucleoprotein R [Source:NCBI gene;Acc:419570]	-	-	-	-	GO:0005634//nucleus;GO:0005654//nucleoplasm;GO:0071013//catalytic step 2 spliceosome;GO:1990904//ribonucleoprotein complex	GO:0003676//nucleic acid binding	-	--
ENSGALG00000000816	8.947	9.067	8.117	7.689	6.232	8.069	1526	1253	1775	1373	917	1247	SRGAP2	SLIT-ROBO Rho GTPase activating protein 2 [Source:NCBI gene;Acc:419843]	Organismal Systems	Development and regeneration	ko04360//Axon guidance	K07526	GO:0005829//cytosol;GO:0005886//plasma membrane;GO:0014069//postsynaptic density;GO:0045211//postsynaptic membrane;GO:0045335//phagocytic vesicle	GO:0005096//GTPase activator activity;GO:0005515//protein binding;GO:0031267//small GTPase binding;GO:0042803//protein homodimerization activity	GO:0007165//signal transduction;GO:0021816//extension of a leading process involved in cell motility in cerebral cortex radial glia guided migration;GO:0043547//positive regulation of GTPase activity;GO:0046847//filopodium assembly;GO:0048812//neuron projection morphogenesis;GO:0060996//dendritic spine development	--
ENSGALG00000000817	5.549	5.661	4.249	4.364	4.117	4.057	486	466	525	453	355	407	ZNF821	zinc finger protein 821 [Source:NCBI gene;Acc:415878]	-	-	-	-	-	GO:0000978//RNA polymerase II core promoter proximal region sequence-specific DNA binding;GO:0003700//transcription factor activity, sequence-specific DNA binding;GO:1990837//sequence-specific double-stranded DNA binding	GO:0006357//regulation of transcription from RNA polymerase II promoter	zf-C2H2
ENSGALG00000000818	12.874	13.308	9.178	11.627	11.685	12.695	1385	1237	1270	1286	1101	1343	Podn	leucine rich repeat containing 32 [Source:NCBI gene;Acc:428121]	-	-	-	-	-	GO:0005515//protein binding	-	--
ENSGALG00000000820	1.175	1.007	0.835	1.176	0.942	0.896	104	77	95	107	73	78	HTR1D	5-hydroxytryptamine (serotonin) receptor 1D, G protein-coupled [Source:NCBI gene;Acc:769107]	Environmental Information Processing;Environmental Information Processing;Organismal Systems;Organismal Systems	Signaling molecules and interaction;Signal transduction;Nervous system;Sensory system	ko04080//Neuroactive ligand-receptor interaction;ko04024//cAMP signaling pathway;ko04726//Serotonergic synapse;ko04742//Taste transduction	K04153;K04153;K04153;K04153	GO:0005887//integral component of plasma membrane;GO:0016021//integral component of membrane	GO:0004930//G-protein coupled receptor activity;GO:0004993//G-protein coupled serotonin receptor activity;GO:0051378//serotonin binding	GO:0006939//smooth muscle contraction;GO:0007186//G-protein coupled receptor signaling pathway;GO:0007268//synaptic transmission;GO:0009636//response to toxic substance;GO:0040012//regulation of locomotion;GO:0042310//vasoconstriction;GO:0050795//regulation of behavior	--
ENSGALG00000000824	5.111	5.438	6.074	2.953	1.43	2.07	242	222	368	144	59	96	Mylk	myosin light chain kinase, smooth muscle-like [Source:NCBI gene;Acc:428278]	Environmental Information Processing;Cellular Processes;Cellular Processes;Environmental Information Processing;Organismal Systems;Organismal Systems;Environmental Information Processing;Organismal Systems;Organismal Systems	Signal transduction;Cellular community - eukaryotes;Cell motility;Signal transduction;Endocrine system;Circulatory system;Signal transduction;Immune system;Digestive system	ko04020//Calcium signaling pathway;ko04510//Focal adhesion;ko04810//Regulation of actin cytoskeleton;ko04022//cGMP-PKG signaling pathway;ko04921//Oxytocin signaling pathway;ko04270//Vascular smooth muscle contraction;ko04371//Apelin signaling pathway;ko04611//Platelet activation;ko04971//Gastric acid secretion	K00907;K00907;K00907;K00907;K00907;K00907;K00907;K00907;K00907	-	GO:0004672//protein kinase activity;GO:0005524//ATP binding	GO:0006468//protein phosphorylation	--
ENSGALG00000000830	0.766	0.313	1.086	0.658	0.309	1.283	17	6	31	15	6	28	EMSY	XP_025002709.1 LOW QUALITY PROTEIN: BRCA2-interacting transcriptional repressor EMSY [Gallus gallus]	-	-	-	-	GO:0005634//nucleus;GO:0005654//nucleoplasm	-	GO:0006355//regulation of transcription, DNA-templated	--
ENSGALG00000000835	47.753	43.535	62.016	31.747	27.086	28.952	3571	2813	5965	2441	1774	2129	PLEKHJ1	pleckstrin homology domain containing J1 [Source:NCBI gene;Acc:428324]	-	-	-	-	GO:0005769//early endosome;GO:0005802//trans-Golgi network;GO:0005829//cytosol;GO:0055037//recycling endosome	-	GO:0001881//receptor recycling;GO:0007032//endosome organization;GO:0042147//retrograde transport, endosome to Golgi	--
ENSGALG00000000836	6.203	5.604	6.634	6.986	5.628	6.339	330	254	455	383	262	331	RFX5	regulatory factor X5 [Source:HGNC Symbol;Acc:HGNC:9986]	Human Diseases;Human Diseases;Organismal Systems	Infectious disease: bacterial;Immune disease;Immune system	ko05152//Tuberculosis;ko05340//Primary immunodeficiency;ko04612//Antigen processing and presentation	K08061;K08061;K08061	GO:0005634//nucleus;GO:0005654//nucleoplasm;GO:0043231//intracellular membrane-bounded organelle;GO:0090575//RNA polymerase II transcription factor complex	GO:0000977//RNA polymerase II regulatory region sequence-specific DNA binding;GO:0000978//RNA polymerase II core promoter proximal region sequence-specific DNA binding;GO:0000981//RNA polymerase II transcription factor activity, sequence-specific DNA binding;GO:0001228//transcriptional activator activity, RNA polymerase II transcription regulatory region sequence-specific binding;GO:0003677//DNA …	GO:0006355//regulation of transcription, DNA-templated;GO:0006357//regulation of transcription from RNA polymerase II promoter;GO:0045944//positive regulation of transcription from RNA polymerase II promoter	RFX
ENSGALG00000000838	2.481	2.791	2.656	2.202	3.181	2.523	252	245	347	230	283	252	THAP12	THAP domain containing 12 [Source:NCBI gene;Acc:428122]	-	-	-	-	GO:0005634//nucleus	GO:0046983//protein dimerization activity	-	THAP
ENSGALG00000000839	0.019	0.044	0.045	0.056	0.044	0.176	1	2	3	3	2	9	WNT11	Wnt family member 11 [Source:NCBI gene;Acc:395562]	Human Diseases;Human Diseases;Human Diseases;Human Diseases;Human Diseases;Environmental Information Processing;Environmental Information Processing;Environmental Information Processing;Human Diseases;Human Diseases;Human Diseases;Cellular Processes;Organismal Systems;Human Diseases	Cancer: overview;Infectious disease: viral;Neurodegenerative disease;Cancer: overview;Cancer: specific types;Signal transduction;Signal transduction;Signal transduction;Endocrine and metabolic disease;Cancer: specific types;Cancer: specific types;Cellular community - eukaryotes;Endocrine system;Cancer: specific types	ko05200//Pathways in cancer;ko05165//Human papillomavirus infection;ko05010//Alzheimer disease;ko05205//Proteoglycans in cancer;ko05225//Hepatocellular carcinoma;ko04310//Wnt signaling pathway;ko04390//Hippo signaling pathway;ko04150//mTOR signaling pathway;ko04934//Cushing syndrome;ko05226//Gastric cancer;ko05224//Breast cancer;ko04550//Signaling pathways regulating pluripotency of stem cells;ko…	K01384;K01384;K01384;K01384;K01384;K01384;K01384;K01384;K01384;K01384;K01384;K01384;K01384;K01384	GO:0005576//extracellular region;GO:0005615//extracellular space;GO:0005737//cytoplasm;GO:0031012//extracellular matrix	GO:0005096//GTPase activator activity;GO:0005102//receptor binding;GO:0005109//frizzled binding;GO:0005125//cytokine activity;GO:0030295//protein kinase activator activity;GO:0042056//chemoattractant activity	GO:0001649//osteoblast differentiation;GO:0001822//kidney development;GO:0001837//epithelial to mesenchymal transition;GO:0003138//primary heart field specification;GO:0003139//secondary heart field specification;GO:0003151//outflow tract morphogenesis;GO:0003281//ventricular septum development;GO:0003283//atrial septum development;GO:0003402//planar cell polarity pathway involved in axis elongat…	--
ENSGALG00000000843	20.794	16.942	15.541	14.112	12.466	12.434	4346	2939	3996	3007	2295	2580	DOT1L	DOT1 like histone lysine methyltransferase [Source:NCBI gene;Acc:420078]	Metabolism;Human Diseases;Metabolism	Global and overview maps;Cancer: overview;Amino acid metabolism	ko01100//Metabolic pathways;ko05202//Transcriptional misregulation in cancer;ko00310//Lysine degradation	K11427;K11427;K11427	GO:0005634//nucleus;GO:0005654//nucleoplasm;GO:0005737//cytoplasm;GO:0032991//macromolecular complex;GO:0043231//intracellular membrane-bounded organelle	GO:0018024//histone-lysine N-methyltransferase activity;GO:0031151//histone methyltransferase activity (H3-K79 specific);GO:0042054//histone methyltransferase activity	GO:0006342//chromatin silencing;GO:0008284//positive regulation of cell proliferation;GO:0010467//gene expression;GO:0034729//histone H3-K79 methylation;GO:0045944//positive regulation of transcription from RNA polymerase II promoter;GO:0046425//regulation of JAK-STAT cascade;GO:0051726//regulation of cell cycle;GO:2000677//regulation of transcription regulatory region DNA binding	--
ENSGALG00000000845	10.376	14.799	11.306	9.171	7.957	6.054	1041	1152	1367	931	610	589	UVRAG	UV radiation resistance associated [Source:NCBI gene;Acc:419091]	Cellular Processes	Transport and catabolism	ko04140//Autophagy - animal	K21249	GO:0000421//autophagosome membrane;GO:0005764//lysosome;GO:0005769//early endosome;GO:0005770//late endosome;GO:0005783//endoplasmic reticulum;GO:0005813//centrosome;GO:0030496//midbody;GO:0032991//macromolecular complex;GO:0035032//phosphatidylinositol 3-kinase complex, class III;GO:0045335//phagocytic vesicle;GO:0070418//DNA-dependent protein kinase complex	GO:0000149//SNARE binding;GO:0017124//SH3 domain binding	GO:0006281//DNA repair;GO:0006468//protein phosphorylation;GO:0006890//retrograde vesicle-mediated transport, Golgi to ER;GO:0006914//autophagy;GO:0007051//spindle organization;GO:0007059//chromosome segregation;GO:0007098//centrosome cycle;GO:0010506//regulation of autophagy;GO:0032465//regulation of cytokinesis;GO:0032801//receptor catabolic process;GO:0035493//SNARE complex assembly;GO:0036092…	--
ENSGALG00000000847	9.997	12.104	9.479	9.406	11.337	10.407	1056	1115	1296	997	1059	1062	GARNL3	GTPase activating Rap/RanGAP domain like 3 [Source:NCBI gene;Acc:417087]	-	-	-	-	-	GO:0005096//GTPase activator activity	GO:0051056//regulation of small GTPase mediated signal transduction	--
ENSGALG00000000848	49.374	48.881	46.44	36.517	35.089	36.744	5150	4516	6470	4074	3508	3954	AP1G1	adaptor related protein complex 1 gamma 1 subunit [Source:NCBI gene;Acc:415880]	Human Diseases;Cellular Processes	Infectious disease: viral;Transport and catabolism	ko05170//Human immunodeficiency virus 1 infection;ko04142//Lysosome	K12391;K12391	GO:0005794//Golgi apparatus;GO:0005829//cytosol;GO:0030117//membrane coat;GO:0030121//AP-1 adaptor complex;GO:0030136//clathrin-coated vesicle;GO:0043231//intracellular membrane-bounded organelle;GO:0055037//recycling endosome	GO:0019894//kinesin binding;GO:0030742//GTP-dependent protein binding;GO:0031267//small GTPase binding	GO:0006886//intracellular protein transport;GO:0016192//vesicle-mediated transport;GO:0035646//endosome to melanosome transport;GO:0043323//positive regulation of natural killer cell degranulation;GO:0045954//positive regulation of natural killer cell mediated cytotoxicity;GO:0090160//Golgi to lysosome transport	--
ENSGALG00000000853	6.13	6.497	6.976	7.184	7.175	6.881	466	426	690	560	479	513	SLC2A8	solute carrier family 2 member 8 [Source:NCBI gene;Acc:378802]	-	-	-	-	GO:0016020//membrane;GO:0016021//integral component of membrane	GO:0022857//transmembrane transporter activity	GO:0055085//transmembrane transport	--
ENSGALG00000000855	14.313	15.276	14.001	13.496	13.348	12.95	1015	936	1277	984	829	903	ZMPSTE24	zinc metallopeptidase STE24 [Source:NCBI gene;Acc:419572]	Metabolism	Metabolism of terpenoids and polyketides	ko00900//Terpenoid backbone biosynthesis	K06013	GO:0032991//macromolecular complex	GO:0004222//metalloendopeptidase activity;GO:0008233//peptidase activity	GO:0006508//proteolysis;GO:0050688//regulation of defense response to virus;GO:0071586//CAAX-box protein processing	--
ENSGALG00000000856	16.179	19.87	15.944	15.209	16.966	15.889	1226	1301	1554	1185	1126	1184	EIF2D	eukaryotic translation initiation factor 2D [Source:NCBI gene;Acc:419845]	-	-	-	-	GO:0005737//cytoplasm;GO:0005829//cytosol;GO:0016604//nuclear body;GO:0022627//cytosolic small ribosomal subunit	GO:0003743//translation initiation factor activity	GO:0001731//formation of translation preinitiation complex;GO:0006413//translational initiation;GO:0032790//ribosome disassembly;GO:0075522//IRES-dependent viral translational initiation	--
ENSGALG00000000857	28.966	27.445	31.86	27.007	25.212	26.191	2129	1743	3012	2041	1623	1893	NMT1	N-myristoyltransferase 1 [Source:NCBI gene;Acc:419966]	-	-	-	-	GO:0005737//cytoplasm;GO:0005829//cytosol;GO:0005886//plasma membrane;GO:0019898//extrinsic component of membrane	GO:0004379//glycylpeptide N-tetradecanoyltransferase activity;GO:0019107//myristoyltransferase activity	GO:0006499//N-terminal protein myristoylation;GO:0018008//N-terminal peptidyl-glycine N-myristoylation;GO:0042180//cellular ketone metabolic process	--
ENSGALG00000000862	12.348	13.848	11.423	7.365	6.519	5.562	2120	2012	2536	1307	983	944	RLF	rearranged L-myc fusion [Source:NCBI gene;Acc:419573]	-	-	-	-	-	-	-	zf-C2H2
ENSGALG00000000863	7.734	8.76	7.317	8.396	8.088	8.9	838	800	997	884	804	912	DYRK3	dual specificity tyrosine phosphorylation regulated kinase 3 [Source:NCBI gene;Acc:419846]	-	-	-	-	GO:0000242//pericentriolar material;GO:0005634//nucleus;GO:0005654//nucleoplasm;GO:0005737//cytoplasm;GO:0005829//cytosol;GO:0010494//cytoplasmic stress granule;GO:0016607//nuclear speck;GO:0043231//intracellular membrane-bounded organelle	GO:0000287//magnesium ion binding;GO:0004672//protein kinase activity;GO:0004674//protein serine/threonine kinase activity;GO:0005524//ATP binding	GO:0006468//protein phosphorylation;GO:0030218//erythrocyte differentiation;GO:0035063//nuclear speck organization;GO:0035617//stress granule disassembly;GO:0043066//negative regulation of apoptotic process;GO:0043518//negative regulation of DNA damage response, signal transduction by p53 class mediator;GO:0080135//regulation of cellular response to stress;GO:1902751//positive regulation of cell …	--
ENSGALG00000000864	8.324	8.448	8.525	8.302	8.045	8.175	788	691	1038	808	667	761	FBXW2	F-box and WD repeat domain containing 2 [Source:NCBI gene;Acc:417088]	-	-	-	-	-	GO:0005515//protein binding	-	--
ENSGALG00000000866	29.151	27.43	31.216	37.236	39.39	44.254	1630	1328	2252	2148	1940	2446	SELENBP1	selenium binding protein 1 [Source:NCBI gene;Acc:425664]	Metabolism;Metabolism	Global and overview maps;Energy metabolism	ko01100//Metabolic pathways;ko00920//Sulfur metabolism	K17285;K17285	-	GO:0005515//protein binding;GO:0008430//selenium binding	-	--
ENSGALG00000000868	21.31	21.505	27.744	22.17	22.685	29.275	803	701	1320	856	746	1085	RNF121	ring finger protein 175 [Source:NCBI gene;Acc:419092]	-	-	-	-	-	GO:0046872//metal ion binding	-	--
ENSGALG00000000870	1.584	1.108	1.887	1.243	0.931	1.717	62	39	95	48	32	68	DCAKD	dephospho-CoA kinase domain containing [Source:NCBI gene;Acc:419967]	-	-	-	-	-	GO:0004140//dephospho-CoA kinase activity;GO:0005524//ATP binding	GO:0015937//coenzyme A biosynthetic process	--
ENSGALG00000000871	0.274	0	0.241	0.267	0.089	0.08	7	0	7.91	7	2	2	ART1	ADP-ribosyltransferase 1 [Source:NCBI gene;Acc:429485]	-	-	-	-	-	GO:0003956//NAD(P)+-protein-arginine ADP-ribosyltransferase activity	GO:0006471//protein ADP-ribosylation	--
ENSGALG00000000875	16.295	16.764	16.697	11.373	8.671	10.494	1944	1728	2562	1395	906	1231	PHLPP2	PH domain and leucine rich repeat protein phosphatase 2 [Source:NCBI gene;Acc:415881]	Environmental Information Processing	Signal transduction	ko04151//PI3K-Akt signaling pathway	K16340	GO:0005654//nucleoplasm;GO:0005737//cytoplasm;GO:0005829//cytosol;GO:0045171//intercellular bridge;GO:0072686//mitotic spindle	GO:0005515//protein binding;GO:0016791//phosphatase activity	-	--
ENSGALG00000000881	14.025	15.754	17.023	10.929	9.08	8.591	679	659	1060	544	385	409	GPATCH3	G-patch domain containing 3 [Source:NCBI gene;Acc:419577]	-	-	-	-	GO:0005634//nucleus;GO:0005654//nucleoplasm;GO:0005737//cytoplasm;GO:0005829//cytosol	GO:0003676//nucleic acid binding	GO:0032480//negative regulation of type I interferon production;GO:0039536//negative regulation of RIG-I signaling pathway;GO:0045893//positive regulation of transcription, DNA-templated	--
ENSGALG00000000883	83.725	77.259	82.768	83.051	65.606	73.476	3399	2805	4308	3545	2453	2977	MAPKAPK2	mitogen-activated protein kinase-activated protein kinase 2 [Source:NCBI gene;Acc:419847]	Environmental Information Processing;Human Diseases;Human Diseases;Cellular Processes;Organismal Systems;Organismal Systems;Organismal Systems;Environmental Information Processing	Signal transduction;Cancer: overview;Infectious disease: viral;Cell growth and death;Nervous system;Development and regeneration;Immune system;Signal transduction	ko04010//MAPK signaling pathway;ko05203//Viral carcinogenesis;ko05167//Kaposi sarcoma-associated herpesvirus infection;ko04218//Cellular senescence;ko04722//Neurotrophin signaling pathway;ko04361//Axon regeneration;ko04625//C-type lectin receptor signaling pathway;ko04370//VEGF signaling pathway	K04443;K04443;K04443;K04443;K04443;K04443;K04443;K04443	GO:0005634//nucleus;GO:0005654//nucleoplasm;GO:0005737//cytoplasm;GO:0005813//centrosome	GO:0004672//protein kinase activity;GO:0004674//protein serine/threonine kinase activity;GO:0005524//ATP binding	GO:0002224//toll-like receptor signaling pathway;GO:0006468//protein phosphorylation;GO:0006954//inflammatory response;GO:0006974//cellular response to DNA damage stimulus;GO:0018105//peptidyl-serine phosphorylation;GO:0032496//response to lipopolysaccharide;GO:0032675//regulation of interleukin-6 production;GO:0032680//regulation of tumor necrosis factor production;GO:0032760//positive regulatio…	--
ENSGALG00000000884	14.259	13.001	12.891	12.675	13.685	14.899	872	687	1014	797	733	896	CXXC5	CXXC finger protein 5 [Source:NCBI gene;Acc:416138]	-	-	-	-	GO:0005654//nucleoplasm;GO:0005829//cytosol	GO:0003677//DNA binding;GO:0008270//zinc ion binding;GO:0008327//methyl-CpG binding;GO:0043565//sequence-specific DNA binding	GO:0000122//negative regulation of transcription from RNA polymerase II promoter	--
ENSGALG00000000887	0.243	0.362	0.108	0.254	0.139	0	14	18	8	15	7	0	NR0B2	nuclear receptor subfamily 0 group B member 2 [Source:NCBI gene;Acc:768353]	Organismal Systems	Digestive system	ko04976//Bile secretion	K08563	GO:0000785//chromatin;GO:0005634//nucleus;GO:0005654//nucleoplasm;GO:0005737//cytoplasm;GO:0043231//intracellular membrane-bounded organelle	GO:0003714//transcription corepressor activity;GO:0019904//protein domain specific binding;GO:0042803//protein homodimerization activity	GO:0007219//Notch signaling pathway;GO:0007623//circadian rhythm;GO:0010628//positive regulation of gene expression;GO:0010629//negative regulation of gene expression;GO:0032922//circadian regulation of gene expression;GO:0043433//negative regulation of sequence-specific DNA binding transcription factor activity;GO:0045892//negative regulation of transcription, DNA-templated;GO:0045893//positive …	--
ENSGALG00000000891	12.364	10.879	13.576	8.36	8.504	8.771	830	631	1173.76	577	500	579	NSUN5	NOP2/Sun RNA methyltransferase family member 5 [Source:NCBI gene;Acc:417462]	-	-	-	-	GO:0005654//nucleoplasm;GO:0005730//nucleolus	GO:0008168//methyltransferase activity;GO:0009383//rRNA (cytosine-C5-)-methyltransferase activity	GO:0001510//RNA methylation;GO:0014003//oligodendrocyte development;GO:0021987//cerebral cortex development;GO:0022038//corpus callosum development;GO:0031641//regulation of myelination;GO:0045727//positive regulation of translation;GO:0050890//cognition;GO:0070475//rRNA base methylation	--
ENSGALG00000000892	0	0	0.093	0	0	0	0	0	2	0	0	0	IL10	interleukin 10 [Source:NCBI gene;Acc:428264]	Human Diseases;Environmental Information Processing;Human Diseases;Human Diseases;Human Diseases;Environmental Information Processing;Human Diseases;Human Diseases;Human Diseases;Organismal Systems;Organismal Systems;Human Diseases;Environmental Information Processing;Human Diseases;Human Diseases;Human Diseases;Human Diseases;Organismal Systems;Human Diseases;Environmental Information Processing…	Infectious disease: bacterial;Signaling molecules and interaction;Infectious disease: parasitic;Immune disease;Infectious disease: bacterial;Signal transduction;Immune disease;Infectious disease: parasitic;Immune disease;Immune system;Immune system;Infectious disease: bacterial;Signal transduction;Infectious disease: parasitic;Infectious disease: parasitic;Immune disease;Infectious disease: paras…	ko05152//Tuberculosis;ko04060//Cytokine-cytokine receptor interaction;ko05146//Amoebiasis;ko05322//Systemic lupus erythematosus;ko05150//Staphylococcus aureus infection;ko04630//JAK-STAT signaling pathway;ko05320//Autoimmune thyroid disease;ko05140//Leishmaniasis;ko05330//Allograft rejection;ko04672//Intestinal immune network for IgA production;ko04660//T cell receptor signaling pathway;ko05135//…	K05443;K05443;K05443;K05443;K05443;K05443;K05443;K05443;K05443;K05443;K05443;K05443;K05443;K05443;K05443;K05443;K05443;K05443;K05443;K05443;K05443;K05443	GO:0005576//extracellular region;GO:0005615//extracellular space	GO:0005125//cytokine activity;GO:0046983//protein dimerization activity	GO:0001817//regulation of cytokine production;GO:0001818//negative regulation of cytokine production;GO:0001819//positive regulation of cytokine production;GO:0001938//positive regulation of endothelial cell proliferation;GO:0002237//response to molecule of bacterial origin;GO:0002639//positive regulation of immunoglobulin production;GO:0002719//negative regulation of cytokine production involved…	--
ENSGALG00000000893	1.142	1.289	1.305	0.549	0.419	0.617	81	79	119	40	26	43	TAT	tyrosine aminotransferase [Source:NCBI gene;Acc:415884]	Metabolism;Metabolism;Metabolism;Metabolism;Metabolism;Metabolism;Metabolism	Global and overview maps;Global and overview maps;Amino acid metabolism;Amino acid metabolism;Amino acid metabolism;Metabolism of cofactors and vitamins;Amino acid metabolism	ko01100//Metabolic pathways;ko01230//Biosynthesis of amino acids;ko00270//Cysteine and methionine metabolism;ko00350//Tyrosine metabolism;ko00360//Phenylalanine metabolism;ko00130//Ubiquinone and other terpenoid-quinone biosynthesis;ko00400//Phenylalanine, tyrosine and tryptophan biosynthesis	K00815;K00815;K00815;K00815;K00815;K00815;K00815	-	GO:0003824//catalytic activity;GO:0004838//L-tyrosine:2-oxoglutarate aminotransferase activity;GO:0008483//transaminase activity;GO:0030170//pyridoxal phosphate binding;GO:0042802//identical protein binding	GO:0006103//2-oxoglutarate metabolic process;GO:0006520//cellular amino acid metabolic process;GO:0006536//glutamate metabolic process;GO:0006572//tyrosine catabolic process;GO:0009058//biosynthetic process;GO:0009072//aromatic amino acid family metabolic process;GO:0009074//aromatic amino acid family catabolic process	--
ENSGALG00000000895	83.13	88.105	78.942	79.761	81.782	73.733	5117	4686	6250	5048	4409	4463	NUDC	nuclear distribution C, dynein complex regulator [Source:NCBI gene;Acc:419578]	-	-	-	-	GO:0005737//cytoplasm;GO:0005829//cytosol;GO:0030496//midbody;GO:0072686//mitotic spindle	-	GO:0007052//mitotic spindle organization;GO:0007080//mitotic metaphase plate congression	--
ENSGALG00000000901	0.339	0.071	0.24	0.12	0.141	0.063	11	2	10	4	4	2	CHST4	XP_015148201.1 carbohydrate sulfotransferase 4 [Gallus gallus]	Metabolism	Glycan biosynthesis and metabolism	ko00533//Glycosaminoglycan biosynthesis - keratan sulfate	K04746	GO:0000139//Golgi membrane;GO:0005802//trans-Golgi network;GO:0016020//membrane	GO:0001517//N-acetylglucosamine 6-O-sulfotransferase activity;GO:0008146//sulfotransferase activity;GO:0016740//transferase activity	GO:0005975//carbohydrate metabolic process;GO:0006044//N-acetylglucosamine metabolic process;GO:0006790//sulfur compound metabolic process;GO:0018146//keratan sulfate biosynthetic process	--
ENSGALG00000000902	22.091	21.272	29.429	8.576	7.564	5.036	2277	1890	3887	907	665	516	KDF1	keratinocyte differentiation factor 1 [Source:NCBI gene;Acc:769268]	-	-	-	-	GO:0005737//cytoplasm;GO:0005938//cell cortex;GO:0030054//cell junction;GO:0031252//cell leading edge	-	GO:0003334//keratinocyte development;GO:0010482//regulation of epidermal cell division;GO:0010839//negative regulation of keratinocyte proliferation;GO:0016331//morphogenesis of embryonic epithelium;GO:0045606//positive regulation of epidermal cell differentiation;GO:0048589//developmental growth;GO:0060887//limb epidermis development;GO:0061436//establishment of skin barrier;GO:2000647//negative…	--
ENSGALG00000000903	15.304	17.708	16.109	16.003	15.796	14.19	1074	1076	1454	1159	967	979	TERF2IP	TERF2 interacting protein [Source:NCBI gene;Acc:395122]	-	-	-	-	GO:0000781//chromosome, telomeric region;GO:0000783//nuclear telomere cap complex;GO:0005634//nucleus;GO:0005654//nucleoplasm;GO:0005737//cytoplasm;GO:0005829//cytosol;GO:0016604//nuclear body;GO:0070187//telosome	GO:0019902//phosphatase binding;GO:0042162//telomeric DNA binding;GO:0098505//G-rich strand telomeric DNA binding	GO:0000723//telomere maintenance;GO:0001933//negative regulation of protein phosphorylation;GO:0006355//regulation of transcription, DNA-templated;GO:0010569//regulation of double-strand break repair via homologous recombination;GO:0010833//telomere maintenance via telomere lengthening;GO:0016233//telomere capping;GO:0031848//protection from non-homologous end joining at telomere;GO:0032204//regu…	--
ENSGALG00000000905	161.519	160.586	170.37	228.852	229.911	251.694	4236	3639	5747	6171	5281	6491	PSMB4	proteasome subunit beta 4 [Source:NCBI gene;Acc:429986]	Genetic Information Processing	Folding, sorting and degradation	ko03050//Proteasome	K02736	GO:0000502//proteasome complex;GO:0005654//nucleoplasm;GO:0005739//mitochondrion;GO:0005839//proteasome core complex;GO:0036064//ciliary basal body	GO:0004298//threonine-type endopeptidase activity	GO:0051603//proteolysis involved in cellular protein catabolic process	--
ENSGALG00000000906	2.093	2.299	1.84	1.792	2.007	1.833	148	128	159	117	117	112	RALGPS1	Ral GEF with PH domain and SH3 binding motif 1 [Source:NCBI gene;Acc:417089]	-	-	-	-	-	GO:0005085//guanyl-nucleotide exchange factor activity	GO:0007264//small GTPase mediated signal transduction;GO:0032485//regulation of Ral protein signal transduction;GO:0050790//regulation of catalytic activity	--
ENSGALG00000000907	63.137	70.28	58.917	67.567	89.402	79.417	3938.77	3833.06	4784.43	4371	4878.84	4885.35	KARS	lysyl-tRNA synthetase [Source:NCBI gene;Acc:415885]	Genetic Information Processing	Translation	ko00970//Aminoacyl-tRNA biosynthesis	K04567	GO:0005615//extracellular space;GO:0005634//nucleus;GO:0005737//cytoplasm;GO:0005739//mitochondrion;GO:0005829//cytosol;GO:0005886//plasma membrane;GO:0017101//aminoacyl-tRNA synthetase multienzyme complex	GO:0000166//nucleotide binding;GO:0003676//nucleic acid binding;GO:0003877//ATP adenylyltransferase activity;GO:0004812//aminoacyl-tRNA ligase activity;GO:0004824//lysine-tRNA ligase activity;GO:0005524//ATP binding;GO:0042802//identical protein binding;GO:0042803//protein homodimerization activity	GO:0002276//basophil activation involved in immune response;GO:0002863//positive regulation of inflammatory response to antigenic stimulus;GO:0006418//tRNA aminoacylation for protein translation;GO:0006430//lysyl-tRNA aminoacylation;GO:0015966//diadenosine tetraphosphate biosynthetic process;GO:0043032//positive regulation of macrophage activation;GO:0045893//positive regulation of transcription,…	--
ENSGALG00000000908	3.649	4.046	3.669	2.243	2.65	1.988	294.23	281.94	380.57	186	187.16	157.65	ADAT1	adenosine deaminase, tRNA specific 1 [Source:NCBI gene;Acc:415886]	-	-	-	-	-	GO:0003723//RNA binding;GO:0004000//adenosine deaminase activity	GO:0006396//RNA processing	--
ENSGALG00000000909	0.044	0.069	0.173	0.043	0.338	0.317	3	4	15	3	20	21	GFAP	glial fibrillary acidic protein [Source:NCBI gene;Acc:419969]	Environmental Information Processing	Signal transduction	ko04630//JAK-STAT signaling pathway	K05640	GO:0005737//cytoplasm;GO:0005856//cytoskeleton;GO:0005882//intermediate filament;GO:0016020//membrane;GO:0042995//cell projection;GO:0044297//cell body;GO:0045111//intermediate filament cytoskeleton;GO:0097386//glial cell projection;GO:0097449//astrocyte projection;GO:0097450//astrocyte end-foot	GO:0005200//structural constituent of cytoskeleton;GO:0042802//identical protein binding	GO:0006886//intracellular protein transport;GO:0010467//gene expression;GO:0010625//positive regulation of Schwann cell proliferation;GO:0010977//negative regulation of neuron projection development;GO:0014002//astrocyte development;GO:0030198//extracellular matrix organization;GO:0031102//neuron projection regeneration;GO:0045103//intermediate filament-based process;GO:0045109//intermediate fila…	--
ENSGALG00000000911	0	0	0	0.069	0	0	0	0	0	3	0	0	IL19	interleukin 20 [Source:NCBI gene;Acc:428265]	Environmental Information Processing;Environmental Information Processing;Environmental Information Processing	Signaling molecules and interaction;Signal transduction;Signaling molecules and interaction	ko04060//Cytokine-cytokine receptor interaction;ko04630//JAK-STAT signaling pathway;ko04061//Viral protein interaction with cytokine and cytokine receptor	K22667;K22667;K22667	-	-	GO:0010989//negative regulation of low-density lipoprotein particle clearance;GO:0072593//reactive oxygen species metabolic process;GO:2001235//positive regulation of apoptotic signaling pathway;GO:2001237//negative regulation of extrinsic apoptotic signaling pathway;GO:2001244//positive regulation of intrinsic apoptotic signaling pathway	--
ENSGALG00000000913	7.178	6.491	6.624	7.329	8.975	8.838	390.27	317.2	467.72	417.16	424.57	474.49	CHST6	carbohydrate sulfotransferase 6 [Source:NCBI gene;Acc:770257]	Metabolism	Glycan biosynthesis and metabolism	ko00533//Glycosaminoglycan biosynthesis - keratan sulfate	K09671	GO:0000139//Golgi membrane;GO:0005802//trans-Golgi network;GO:0016020//membrane;GO:0016021//integral component of membrane	GO:0001517//N-acetylglucosamine 6-O-sulfotransferase activity;GO:0008146//sulfotransferase activity;GO:0016740//transferase activity	GO:0005975//carbohydrate metabolic process;GO:0006044//N-acetylglucosamine metabolic process;GO:0006790//sulfur compound metabolic process;GO:0018146//keratan sulfate biosynthetic process	--
ENSGALG00000000914	0	0	0	0	0	0	0	0	0	0	0	0	FAM187A	family with sequence similarity 187 member A [Source:NCBI gene;Acc:101747521]	-	-	-	-	-	-	-	--
ENSGALG00000000918	0.361	0.452	0.571	0.408	0.558	0.702	6	8	15	9	10	13	CCDC103	coiled-coil domain containing 103 [Source:NCBI gene;Acc:419970]	-	-	-	-	GO:0036157//outer dynein arm	GO:0042803//protein homodimerization activity	GO:0001947//heart looping;GO:0003341//cilium movement;GO:0036158//outer dynein arm assembly;GO:0036159//inner dynein arm assembly;GO:0070286//axonemal dynein complex assembly;GO:0071907//determination of digestive tract left/right asymmetry	--
ENSGALG00000000919	0.014	0	0	0	0	0	1	0	0	0	0	0	PIGR	polymeric immunoglobulin receptor [Source:NCBI gene;Acc:419848]	Organismal Systems	Immune system	ko04672//Intestinal immune network for IgA production	K13073	-	-	-	--
ENSGALG00000000927	14.469	15.304	8.289	17.359	13.122	14.602	1045	955	770	1289	830	1037	ANGPTL2	angiopoietin-like 2 [Source:NCBI gene;Acc:776031]	-	-	-	-	-	-	-	--
ENSGALG00000000934	6.137	5.656	4.984	4.194	4.398	3.523	427	340	446	300	268	241	ZBTB43	zinc finger and BTB domain containing 43 [Source:NCBI gene;Acc:417091]	-	-	-	-	-	GO:0001025//RNA polymerase III transcription factor binding;GO:0005515//protein binding;GO:1990837//sequence-specific double-stranded DNA binding	-	ZBTB
ENSGALG00000000943	56.238	56.25	62.086	44.802	44.766	47.419	6285	5246	9037	5158	4135	5066	WDTC1	WD and tetratricopeptide repeats 1 [Source:NCBI gene;Acc:419581]	-	-	-	-	GO:0005634//nucleus;GO:0005829//cytosol	GO:0004857//enzyme inhibitor activity;GO:0005515//protein binding;GO:0042393//histone binding;GO:0042826//histone deacetylase binding	GO:0000122//negative regulation of transcription from RNA polymerase II promoter;GO:0006006//glucose metabolic process;GO:0008361//regulation of cell size;GO:0032869//cellular response to insulin stimulus;GO:0035264//multicellular organism growth;GO:0045717//negative regulation of fatty acid biosynthetic process;GO:0055082//cellular chemical homeostasis	--
ENSGALG00000000944	40.064	39.139	51.59	39.03	46.159	49.227	886	759	1480	891	889	1078	SUPT4H1	SPT4 homolog, DSIF elongation factor subunit [Source:NCBI gene;Acc:417470]	-	-	-	-	GO:0005634//nucleus	GO:0008270//zinc ion binding	GO:0006355//regulation of transcription, DNA-templated;GO:0032786//positive regulation of DNA-templated transcription, elongation	--
ENSGALG00000000946	15.489	26.222	11.168	34.265	44.546	34.892	243	356	228	531	582	513	PFDN1	prefoldin subunit 1 [Source:NCBI gene;Acc:416142]	-	-	-	-	GO:0016272//prefoldin complex	GO:0001540//beta-amyloid binding;GO:0044183//protein binding involved in protein folding;GO:0051082//unfolded protein binding	GO:0006457//protein folding	--
ENSGALG00000000949	12.173	5.333	7.639	3.777	3.21	3.095	420	159	339	134	97	105	HBEGF	heparin binding EGF like growth factor [Source:NCBI gene;Acc:395654]	Human Diseases;Organismal Systems;Organismal Systems;Organismal Systems;Human Diseases;Environmental Information Processing;Human Diseases;Human Diseases	Cancer: overview;Endocrine system;Endocrine system;Endocrine system;Drug resistance: antineoplastic;Signal transduction;Infectious disease: bacterial;Cancer: specific types	ko05205//Proteoglycans in cancer;ko04915//Estrogen signaling pathway;ko04928//Parathyroid hormone synthesis, secretion and action;ko04912//GnRH signaling pathway;ko01522//Endocrine resistance;ko04012//ErbB signaling pathway;ko05120//Epithelial cell signaling in Helicobacter pylori infection;ko05219//Bladder cancer	K08523;K08523;K08523;K08523;K08523;K08523;K08523;K08523	GO:0005576//extracellular region;GO:0005615//extracellular space;GO:0005886//plasma membrane;GO:0005887//integral component of plasma membrane;GO:0009986//cell surface;GO:0016020//membrane;GO:0016021//integral component of membrane	GO:0005154//epidermal growth factor receptor binding;GO:0005515//protein binding;GO:0008083//growth factor activity;GO:0008201//heparin binding	GO:0007173//epidermal growth factor receptor signaling pathway;GO:0008016//regulation of heart contraction;GO:0008284//positive regulation of cell proliferation;GO:0016477//cell migration;GO:0021545//cranial nerve development;GO:0030335//positive regulation of cell migration;GO:0035313//wound healing, spreading of epidermal cells;GO:0045741//positive regulation of epidermal growth factor-activate…	--
ENSGALG00000000950	14.018	11.301	14.465	16.242	13.136	15.029	1403	1081	1972	1603	1130	1331	MVB12B	multivesicular body subunit 12B [Source:NCBI gene;Acc:417092]	Cellular Processes	Transport and catabolism	ko04144//Endocytosis	K12186	GO:0000813//ESCRT I complex;GO:0005634//nucleus;GO:0005737//cytoplasm;GO:0005768//endosome;GO:0005769//early endosome;GO:0005770//late endosome;GO:0005829//cytosol;GO:0005886//plasma membrane;GO:0010008//endosome membrane;GO:0016020//membrane;GO:0031902//late endosome membrane;GO:0031982//vesicle	GO:0008289//lipid binding	GO:0015031//protein transport;GO:0019075//virus maturation;GO:0042058//regulation of epidermal growth factor receptor signaling pathway;GO:0046755//viral budding	--
ENSGALG00000000955	30.313	22.98	32.495	22.77	15.894	22.062	2689	1763	3642	2167	1244	2008	TMEM222	transmembrane protein 222 [Source:NCBI gene;Acc:419582]	-	-	-	-	-	-	-	--
ENSGALG00000000962	4.332	6.084	5.659	5.228	5.113	5.396	202.95	246.27	341.02	251.81	209.79	248.57	PUS3	pseudouridylate synthase 3 [Source:NCBI gene;Acc:419708]	-	-	-	-	-	GO:0003723//RNA binding;GO:0009982//pseudouridine synthase activity	GO:0001522//pseudouridine synthesis;GO:0009451//RNA modification;GO:0031119//tRNA pseudouridine synthesis	--
ENSGALG00000000966	3.81	3.418	5.182	3.615	3.141	2.752	541	419	944	529	392	386	NPHP4	nephrocystin 4 [Source:NCBI gene;Acc:419377]	-	-	-	-	GO:0005654//nucleoplasm;GO:0005737//cytoplasm;GO:0005813//centrosome;GO:0005829//cytosol;GO:0005856//cytoskeleton;GO:0005911//cell-cell junction;GO:0016604//nuclear body;GO:0032391//photoreceptor connecting cilium;GO:0035869//ciliary transition zone;GO:0043231//intracellular membrane-bounded organelle;GO:0097470//ribbon synapse;GO:0097546//ciliary base	-	GO:0030317//sperm motility;GO:0035845//photoreceptor cell outer segment organization;GO:0045494//photoreceptor cell maintenance;GO:0060041//retina development in camera-type eye;GO:0090090//negative regulation of canonical Wnt signaling pathway;GO:1903348//positive regulation of bicellular tight junction assembly	--
ENSGALG00000000972	13.154	14.481	10.722	19.142	16.559	17.207	1046	985	1135	1469	1105	1341	PBX3	PBX homeobox 3 [Source:NCBI gene;Acc:417093]	Human Diseases	Cancer: overview	ko05202//Transcriptional misregulation in cancer	K15610	GO:0005634//nucleus	GO:0000981//RNA polymerase II transcription factor activity, sequence-specific DNA binding;GO:0003677//DNA binding;GO:0003700//transcription factor activity, sequence-specific DNA binding	GO:0006355//regulation of transcription, DNA-templated	TF_Otx
ENSGALG00000000975	14.855	14.296	13.048	15.03	15.621	15.159	570	474	644	593	525	572	C1orf174	chromosome 21 C1orf174 homolog [Source:NCBI gene;Acc:419378]	-	-	-	-	GO:0005654//nucleoplasm	-	-	--
ENSGALG00000000977	10.923	15.303	14.406	12.328	14.782	13.997	598	729	991	709	712	751	MAPKAP1	mitogen-activated protein kinase associated protein 1 [Source:NCBI gene;Acc:395627]	Environmental Information Processing	Signal transduction	ko04150//mTOR signaling pathway	K20410	GO:0005654//nucleoplasm;GO:0005737//cytoplasm;GO:0005794//Golgi apparatus;GO:0005829//cytosol;GO:0005886//plasma membrane;GO:0031932//TORC2 complex	GO:0005546//phosphatidylinositol-4,5-bisphosphate binding;GO:0005547//phosphatidylinositol-3,4,5-trisphosphate binding;GO:0019901//protein kinase binding;GO:0031267//small GTPase binding;GO:0043325//phosphatidylinositol-3,4-bisphosphate binding;GO:0070300//phosphatidic acid binding;GO:0080025//phosphatidylinositol-3,5-bisphosphate binding	GO:0016310//phosphorylation;GO:0033138//positive regulation of peptidyl-serine phosphorylation;GO:0038203//TORC2 signaling;GO:0046580//negative regulation of Ras protein signal transduction;GO:1900407//regulation of cellular response to oxidative stress	--
ENSGALG00000000978	7.842	8.378	7.184	7.979	7.714	7.299	650	600	766	680	560	595	CEP104	centrosomal protein 104 [Source:NCBI gene;Acc:419379]	-	-	-	-	GO:0005814//centriole	-	-	--
ENSGALG00000000988	74.98	77.666	88.482	55.325	49.476	46.185	7418	6645	11265	5637	4309	4491	EFTUD2	elongation factor Tu GTP binding domain containing 2 [Source:NCBI gene;Acc:428281]	Genetic Information Processing	Transcription	ko03040//Spliceosome	K12852	GO:0005634//nucleus;GO:0005654//nucleoplasm;GO:0005681//spliceosomal complex;GO:0005829//cytosol;GO:0015030//Cajal body;GO:0016607//nuclear speck;GO:0043231//intracellular membrane-bounded organelle;GO:0046540//U4/U6 x U5 tri-snRNP complex;GO:0071005//U2-type precatalytic spliceosome;GO:0071007//U2-type catalytic step 2 spliceosome;GO:0071013//catalytic step 2 spliceosome;GO:1990904//ribonucleopr…	GO:0000166//nucleotide binding;GO:0003924//GTPase activity;GO:0005525//GTP binding;GO:0030623//U5 snRNA binding	GO:0000398//mRNA splicing, via spliceosome;GO:0006397//mRNA processing;GO:0008380//RNA splicing	--
ENSGALG00000000990	76.708	87.274	74.778	88.14	83.49	83.147	5012	4931	6272	5848	4764	5331	SRSF6	serine and arginine rich splicing factor 6 [Source:NCBI gene;Acc:419116]	Human Diseases;Genetic Information Processing	Infectious disease: viral;Transcription	ko05168//Herpes simplex virus 1 infection;ko03040//Spliceosome	K12893;K12893	GO:0016607//nuclear speck	GO:0003676//nucleic acid binding;GO:0003723//RNA binding;GO:0003729//mRNA binding;GO:0036002//pre-mRNA binding	GO:0000380//alternative mRNA splicing, via spliceosome;GO:0000381//regulation of alternative mRNA splicing, via spliceosome;GO:0006376//mRNA splice site selection;GO:0010837//regulation of keratinocyte proliferation;GO:0045617//negative regulation of keratinocyte differentiation;GO:0048025//negative regulation of mRNA splicing, via spliceosome;GO:0060501//positive regulation of epithelial cell pr…	--
ENSGALG00000000991	23.146	21.733	24.592	24.211	23.008	26.488	742	602	1014	798	646	835	TAF12	TATA-box binding protein associated factor 12 [Source:NCBI gene;Acc:419585]	Genetic Information Processing	Transcription	ko03022//Basal transcription factors	K03126	GO:0000124//SAGA complex;GO:0005634//nucleus;GO:0005669//transcription factor TFIID complex;GO:0033276//transcription factor TFTC complex;GO:0046695//SLIK (SAGA-like) complex	GO:0003677//DNA binding;GO:0003713//transcription coactivator activity;GO:0046982//protein heterodimerization activity	GO:0006352//DNA-templated transcription, initiation;GO:0006357//regulation of transcription from RNA polymerase II promoter;GO:0006367//transcription initiation from RNA polymerase II promoter;GO:0006468//protein phosphorylation;GO:0035521//monoubiquitinated histone deubiquitination;GO:0035522//monoubiquitinated histone H2A deubiquitination;GO:0042789//mRNA transcription from RNA polymerase II pr…	--
ENSGALG00000000993	20.651	24.695	19.666	18.094	16.825	17.671	3456	3669	4221	3044	2396	2812	GAPVD1	GTPase activating protein and VPS9 domains 1 [Source:NCBI gene;Acc:417095]	-	-	-	-	GO:0005829//cytosol;GO:0005886//plasma membrane	GO:0005085//guanyl-nucleotide exchange factor activity;GO:0032794//GTPase activating protein binding	GO:0007165//signal transduction;GO:0043087//regulation of GTPase activity;GO:0051223//regulation of protein transport	--
ENSGALG00000000994	0.055	0.064	0.043	0	0	0.056	1	1	1	0	0	1	RAB39B	RAB42, member RAS oncogene family [Source:NCBI gene;Acc:428212]	Cellular Processes	Transport and catabolism	ko04140//Autophagy - animal	K07925	-	GO:0003924//GTPase activity;GO:0005525//GTP binding	-	--
ENSGALG00000000996	48.322	47.731	45.065	35.989	27.61	35.393	6590	5814	7920	5563	3636	4893	AP3D1	adaptor related protein complex 3 delta 1 subunit [Source:NCBI gene;Acc:420079]	Cellular Processes	Transport and catabolism	ko04142//Lysosome	K12396	GO:0030117//membrane coat;GO:0030123//AP-3 adaptor complex	-	GO:0006886//intracellular protein transport;GO:0015031//protein transport;GO:0016192//vesicle-mediated transport	--
ENSGALG00000000997	8.644	7.236	7.538	6.856	6.414	8.625	477	345	535	389	310	468	GJC3	gap junction protein gamma 3 [Source:NCBI gene;Acc:396501]	-	-	-	-	GO:0005886//plasma membrane;GO:0005921//gap junction;GO:0005922//connexon complex;GO:0016020//membrane;GO:0016021//integral component of membrane;GO:0030054//cell junction;GO:0045202//synapse	GO:0005216//ion channel activity;GO:0005243//gap junction channel activity;GO:0086077//gap junction channel activity involved in AV node cell-bundle of His cell electrical coupling	GO:0001570//vasculogenesis;GO:0007154//cell communication;GO:0007267//cell-cell signaling;GO:0007268//synaptic transmission;GO:0007507//heart development;GO:0007601//visual perception;GO:0016264//gap junction assembly;GO:0034220//ion transmembrane transport;GO:0048468//cell development;GO:0048738//cardiac muscle tissue development;GO:0055085//transmembrane transport;GO:0086053//AV node cell to bu…	--
ENSGALG00000000998	23.768	22.765	23.911	19.732	20.27	21.008	1156	920	1448	927	773	936	MTFR1L	mitochondrial fission regulator 1 like [Source:NCBI gene;Acc:419586]	-	-	-	-	-	-	-	--
ENSGALG00000000999	13.746	10.874	16.826	9.816	7.184	9.705	651	445	1025	478	298	452	ZNF319	zinc finger protein 319 [Source:NCBI gene;Acc:427526]	-	-	-	-	GO:0005634//nucleus	-	-	zf-C2H2
ENSGALG00000001000	478.469	452.192	372.128	538.893	444.754	434.665	32840.7	26817.9	32852.4	38030.3	26736.4	29337.3	HSPA5	heat shock 70kDa protein 5 (glucose-regulated protein, 78kDa) [Source:NCBI gene;Acc:396487]	Genetic Information Processing;Organismal Systems;Genetic Information Processing;Human Diseases	Folding, sorting and degradation;Endocrine system;Folding, sorting and degradation;Neurodegenerative disease	ko04141//Protein processing in endoplasmic reticulum;ko04918//Thyroid hormone synthesis;ko03060//Protein export;ko05020//Prion disease	K09490;K09490;K09490;K09490	-	GO:0005524//ATP binding;GO:0016887//ATPase activity	-	--
ENSGALG00000001003	38.064	34.99	38.801	35.054	31.255	35.473	4724	3753	6195	4474	3398	4330	SELENON	NP_001108444.1 selenoprotein N precursor [Gallus gallus]	-	-	-	-	-	-	-	--
ENSGALG00000001006	7.604	9.199	11.432	4.911	2.694	3.288	637	671	1242	428	200	266	TP73	tumor protein p73 [Source:NCBI gene;Acc:419382]	Environmental Information Processing;Human Diseases;Organismal Systems;Cellular Processes	Signal transduction;Infectious disease: viral;Nervous system;Cell growth and death	ko04390//Hippo signaling pathway;ko05162//Measles;ko04722//Neurotrophin signaling pathway;ko04115//p53 signaling pathway	K10148;K10148;K10148;K10148	GO:0005634//nucleus;GO:0005654//nucleoplasm;GO:0005794//Golgi apparatus;GO:0030054//cell junction;GO:0043231//intracellular membrane-bounded organelle	GO:0000976//transcription regulatory region sequence-specific DNA binding;GO:0000978//RNA polymerase II core promoter proximal region sequence-specific DNA binding;GO:0000981//RNA polymerase II transcription factor activity, sequence-specific DNA binding;GO:0001228//transcriptional activator activity, RNA polymerase II transcription regulatory region sequence-specific binding;GO:0002039//p53 bind…	GO:0006355//regulation of transcription, DNA-templated;GO:0006915//apoptotic process;GO:0006974//cellular response to DNA damage stimulus;GO:0007346//regulation of mitotic cell cycle;GO:0010468//regulation of gene expression;GO:0042771//intrinsic apoptotic signaling pathway in response to DNA damage by p53 class mediator;GO:0045893//positive regulation of transcription, DNA-templated;GO:0045944//…	P53
ENSGALG00000001013	19.208	20.375	22.502	16.283	15.203	16.253	1723.07	1587.75	2589.47	1498.27	1199.18	1421	PPP6C	protein phosphatase 6 catalytic subunit [Source:NCBI gene;Acc:772354]	-	-	-	-	-	GO:0016787//hydrolase activity	-	--
ENSGALG00000001014	0.996	0.456	0.972	0.139	0.08	0	25.93	10.25	32.53	3.73	1.82	0	ARPC5L	actin related protein 2/3 complex subunit 5 like [Source:NCBI gene;Acc:101752218]	Human Diseases;Cellular Processes;Human Diseases;Human Diseases;Cellular Processes;Organismal Systems;Human Diseases	Infectious disease: bacterial;Transport and catabolism;Infectious disease: bacterial;Infectious disease: bacterial;Cell motility;Immune system;Infectious disease: bacterial	ko05130//Pathogenic Escherichia coli infection;ko04144//Endocytosis;ko05131//Shigellosis;ko05132//Salmonella infection;ko04810//Regulation of actin cytoskeleton;ko04666//Fc gamma R-mediated phagocytosis;ko05100//Bacterial invasion of epithelial cells	K05754;K05754;K05754;K05754;K05754;K05754;K05754	GO:0005885//Arp2/3 protein complex;GO:0015629//actin cytoskeleton;GO:0045202//synapse	-	GO:0030833//regulation of actin filament polymerization;GO:0034314//Arp2/3 complex-mediated actin nucleation	--
ENSGALG00000001017	16.787	20.47	17.266	11.573	18.671	11.472	1054	1103	1399	769	1093	733	WRAP73	WD repeat containing, antisense to TP73 [Source:NCBI gene;Acc:419383]	-	-	-	-	GO:0005813//centrosome;GO:0036064//ciliary basal body	GO:0005515//protein binding	GO:0090307//mitotic spindle assembly;GO:1902857//positive regulation of nonmotile primary cilium assembly	--
ENSGALG00000001019	43.139	36.34	48.597	32.101	24.4	25.821	2929	2132	4244	2241	1451	1724	BTBD2	BTB domain containing 2 [Source:NCBI gene;Acc:420080]	-	-	-	-	GO:0000932//cytoplasmic mRNA processing body	GO:0005515//protein binding	-	--
ENSGALG00000001021	22.823	21.715	20.97	15.29	12.37	11.792	2818	2218	3286	1962	1315	1419	MYOCD	myocardin [Source:NCBI gene;Acc:427790]	-	-	-	-	GO:0005634//nucleus	GO:0003713//transcription coactivator activity	GO:0001666//response to hypoxia;GO:0003257//positive regulation of transcription from RNA polymerase II promoter involved in myocardial precursor cell differentiation;GO:0008285//negative regulation of cell proliferation;GO:0045736//negative regulation of cyclin-dependent protein serine/threonine kinase activity;GO:0045893//positive regulation of transcription, DNA-templated;GO:0045944//positive …	--
ENSGALG00000001022	5.376	7.772	7.233	5.336	5.112	4.161	293	366	507	299	244	223	CCDC43	coiled-coil domain containing 43 [Source:NCBI gene;Acc:419971]	-	-	-	-	GO:0005829//cytosol	-	-	--
ENSGALG00000001024	96.49	113.231	107.406	88.509	91.691	91.586	5223	5296	7478	4926	4347	4875	TPRG1L	tumor protein p63 regulated 1-like [Source:NCBI gene;Acc:419384]	-	-	-	-	-	-	-	--
ENSGALG00000001025	5.821	7.549	4.805	8.57	6.773	6.043	687	734	779	989	667	691	GOLGA1	golgin A1 [Source:NCBI gene;Acc:417097]	-	-	-	-	GO:0005794//Golgi apparatus;GO:0005802//trans-Golgi network	-	-	--
ENSGALG00000001028	1.405	1.58	1.855	1.337	1.108	1.265	139	135	236	136	96	123	RNF43	ring finger protein 43 [Source:NCBI gene;Acc:100857874]	Environmental Information Processing	Signal transduction	ko04310//Wnt signaling pathway	K15694	GO:0005886//plasma membrane;GO:0005887//integral component of plasma membrane;GO:0016020//membrane;GO:0016021//integral component of membrane	GO:0005109//frizzled binding;GO:0016740//transferase activity;GO:0046872//metal ion binding;GO:0061630//ubiquitin protein ligase activity	GO:0006511//ubiquitin-dependent protein catabolic process;GO:0016567//protein ubiquitination;GO:0030178//negative regulation of Wnt signaling pathway;GO:0038018//Wnt receptor catabolic process;GO:0072089//stem cell proliferation	--
ENSGALG00000001030	55.84	48.683	59.349	52.092	40.79	44.143	4305	3419	5925	3893	2739	3294	SCAMP4	secretory carrier membrane protein 4 [Source:NCBI gene;Acc:420081]	-	-	-	-	GO:0016021//integral component of membrane	-	GO:0015031//protein transport	--
ENSGALG00000001031	0.154	0.032	0.054	0.149	0	0.114	11	2	5	11	0	8	HSF5	heat shock transcription factor 5 [Source:NCBI gene;Acc:417471]	-	-	-	-	-	-	-	--
ENSGALG00000001034	25.131	19.667	27.745	20.682	19.598	23.718	1612	1090	2289	1364	1101	1496	AAR2	AAR2 splicing factor homolog [Source:NCBI gene;Acc:419118]	-	-	-	-	-	-	-	--
ENSGALG00000001035	0.327	0.262	0.137	0.196	0.172	0.102	13	9	7	8	6	4	RORB	nuclear receptor subfamily 1, group D, member 1 [Source:NCBI gene;Acc:431047]	Organismal Systems	Environmental adaptation	ko04710//Circadian rhythm	K08533	GO:0005634//nucleus	GO:0003677//DNA binding;GO:0003700//transcription factor activity, sequence-specific DNA binding;GO:0004879//RNA polymerase II transcription factor activity, ligand-activated sequence-specific DNA binding;GO:0008270//zinc ion binding;GO:0043565//sequence-specific DNA binding	GO:0006355//regulation of transcription, DNA-templated	THR-like
ENSGALG00000001036	15.271	14.39	18.195	12.082	10.957	11.495	1324	1078	2029	1077	832	980	ELAC2	elaC ribonuclease Z 2 [Source:NCBI gene;Acc:417313]	Genetic Information Processing	Translation	ko03013//Nucleocytoplasmic transport	K00784	GO:0005634//nucleus;GO:0005654//nucleoplasm;GO:0005739//mitochondrion;GO:0042645//mitochondrial nucleoid	-	GO:0008033//tRNA processing;GO:0072684//mitochondrial tRNA 3'-trailer cleavage, endonucleolytic	--
ENSGALG00000001037	5.045	5.149	4.425	3.52	4.335	3.028	247	229	283	175	170	139	SCAI	suppressor of cancer cell invasion [Source:NCBI gene;Acc:427751]	-	-	-	-	GO:0005634//nucleus;GO:0005654//nucleoplasm;GO:0005737//cytoplasm;GO:0031965//nuclear membrane	GO:0003714//transcription corepressor activity	GO:0006351//transcription, DNA-templated;GO:0030336//negative regulation of cell migration;GO:0035024//negative regulation of Rho protein signal transduction	--
ENSGALG00000001038	22.894	23.514	21.79	26.993	18.938	25.049	1868	1621	2299	2235	1350	1972	MAN1C1	mannosidase, alpha, class 1C, member 1 [Source:NCBI gene;Acc:419588]	Metabolism;Genetic Information Processing;Metabolism;Metabolism	Global and overview maps;Folding, sorting and degradation;Glycan biosynthesis and metabolism;Glycan biosynthesis and metabolism	ko01100//Metabolic pathways;ko04141//Protein processing in endoplasmic reticulum;ko00510//N-Glycan biosynthesis;ko00513//Various types of N-glycan biosynthesis	K01230;K01230;K01230;K01230	GO:0016020//membrane	GO:0004571//mannosyl-oligosaccharide 1,2-alpha-mannosidase activity;GO:0005509//calcium ion binding	GO:0005975//carbohydrate metabolic process	--
ENSGALG00000001042	28.519	27.402	33.455	22.765	17.319	19.606	3681	3061	5555	3017	1958	2491	MTMR4	myotubularin related protein 4 [Source:NCBI gene;Acc:417472]	Metabolism;Cellular Processes;Environmental Information Processing;Metabolism	Global and overview maps;Transport and catabolism;Signal transduction;Carbohydrate metabolism	ko01100//Metabolic pathways;ko04140//Autophagy - animal;ko04070//Phosphatidylinositol signaling system;ko00562//Inositol phosphate metabolism	K18082;K18082;K18082;K18082	GO:0005737//cytoplasm;GO:0016020//membrane	GO:0004438//phosphatidylinositol-3-phosphatase activity;GO:0004721//phosphoprotein phosphatase activity;GO:0004722//protein serine/threonine phosphatase activity;GO:0004725//protein tyrosine phosphatase activity;GO:0016791//phosphatase activity;GO:0046872//metal ion binding	GO:0006470//protein dephosphorylation;GO:0007179//transforming growth factor beta receptor signaling pathway;GO:0016311//dephosphorylation;GO:0035335//peptidyl-tyrosine dephosphorylation	--
ENSGALG00000001043	18.596	23.36	20.948	14.998	13.378	13.752	2065	2236	2964	1727	1312	1486	REXO1	RNA exonuclease 1 homolog [Source:NCBI gene;Acc:428327]	Genetic Information Processing	Translation	ko03008//Ribosome biogenesis in eukaryotes	K14570	GO:0005654//nucleoplasm;GO:0016604//nuclear body	GO:0003676//nucleic acid binding	-	--
ENSGALG00000001046	50.746	53.218	53.317	39.785	35.858	39.729	3243	3115	4437	2735	2011	2475	DLGAP4	discs, large (Drosophila) homolog-associated protein 4 [Source:NCBI gene;Acc:419119]	-	-	-	-	GO:0031594//neuromuscular junction;GO:0045202//synapse;GO:0099572//postsynaptic specialization	-	GO:0023052//signaling	--
ENSGALG00000001048	27.504	27.797	30.328	33.648	22.884	34.774	2068	1806	2936	2604	1509	2572	OLFML2A	olfactomedin like 2A [Source:NCBI gene;Acc:417098]	-	-	-	-	GO:0031012//extracellular matrix	GO:0042802//identical protein binding;GO:0050840//extracellular matrix binding	GO:0030198//extracellular matrix organization	--
ENSGALG00000001049	14.114	14.022	13.472	19.652	20.511	17.872	679	565	858	965	888	831	CASP1	caspase 1 [Source:NCBI gene;Acc:395764]	Human Diseases;Human Diseases;Human Diseases;Human Diseases;Organismal Systems;Cellular Processes;Human Diseases;Organismal Systems;Human Diseases;Human Diseases;Organismal Systems;Human Diseases	Infectious disease: bacterial;Infectious disease: bacterial;Infectious disease: bacterial;Infectious disease: viral;Immune system;Cell growth and death;Infectious disease: bacterial;Immune system;Infectious disease: bacterial;Infectious disease: bacterial;Immune system;Neurodegenerative disease	ko05130//Pathogenic Escherichia coli infection;ko05131//Shigellosis;ko05132//Salmonella infection;ko05164//Influenza A;ko04621//NOD-like receptor signaling pathway;ko04217//Necroptosis;ko05135//Yersinia infection;ko04625//C-type lectin receptor signaling pathway;ko05133//Pertussis;ko05134//Legionellosis;ko04623//Cytosolic DNA-sensing pathway;ko05014//Amyotrophic lateral sclerosis	K01370;K01370;K01370;K01370;K01370;K01370;K01370;K01370;K01370;K01370;K01370;K01370	-	GO:0004197//cysteine-type endopeptidase activity;GO:0008234//cysteine-type peptidase activity	GO:0006508//proteolysis;GO:0042981//regulation of apoptotic process	--
ENSGALG00000001051	14.543	17.17	16.588	13.769	15.108	16.448	1176.77	1089.39	1488.56	1156.5	1080.73	1321.8	Ldlrap1	low density lipoprotein receptor adaptor protein 1 [Source:NCBI gene;Acc:419589]	Cellular Processes;Organismal Systems	Transport and catabolism;Digestive system	ko04144//Endocytosis;ko04979//Cholesterol metabolism	K12474;K12474	-	-	-	--
ENSGALG00000001054	33.516	34.458	32.12	34.149	41.042	35.63	2248	1997	2771	2355	2411	2350	C20H20ORF24	chromosome 20 open reading frame, human C20orf24 [Source:NCBI gene;Acc:768550]	-	-	-	-	-	-	-	--
ENSGALG00000001055	21.437	22.29	21.838	15.992	15.169	16.884	2275	2044	2981	1745	1410	1762	NSF	N-ethylmaleimide sensitive factor, vesicle fusing ATPase [Source:NCBI gene;Acc:419972]	Organismal Systems;Organismal Systems;Organismal Systems	Nervous system;Nervous system;Excretory system	ko04721//Synaptic vesicle cycle;ko04727//GABAergic synapse;ko04962//Vasopressin-regulated water reabsorption	K06027;K06027;K06027	GO:0005794//Golgi apparatus;GO:0005829//cytosol;GO:0005886//plasma membrane	GO:0005524//ATP binding;GO:0016887//ATPase activity;GO:0017075//syntaxin-1 binding;GO:0019901//protein kinase binding;GO:0019905//syntaxin binding;GO:0030165//PDZ domain binding;GO:0035255//ionotropic glutamate receptor binding;GO:0044877//macromolecular complex binding	GO:0001921//positive regulation of receptor recycling;GO:0006813//potassium ion transport;GO:0006886//intracellular protein transport;GO:0035494//SNARE complex disassembly;GO:0045732//positive regulation of protein catabolic process	--
ENSGALG00000001056	6.698	6.515	6.352	4.797	4.954	5.666	220	182	263	160	146	185	ABHD11	abhydrolase domain containing 11 [Source:NCBI gene;Acc:417473]	-	-	-	-	-	-	-	--
ENSGALG00000001058	2.824	2.92	3.843	2.054	1.261	2.036	229	180	370	170	83	150	ARHGEF16	Rho guanine nucleotide exchange factor 16 [Source:NCBI gene;Acc:419386]	-	-	-	-	-	GO:0005085//guanyl-nucleotide exchange factor activity;GO:0030165//PDZ domain binding;GO:0030971//receptor tyrosine kinase binding;GO:0031267//small GTPase binding	GO:0060326//cell chemotaxis;GO:0090630//activation of GTPase activity;GO:1903078//positive regulation of protein localization to plasma membrane	--
ENSGALG00000001062	1.747	1.994	1.99	1.511	1.269	1.023	99	96	145	88	63	57	GGT7	gamma-glutamyltransferase 7 [Source:NCBI gene;Acc:419121]	Metabolism;Metabolism;Metabolism	Global and overview maps;Metabolism of other amino acids;Metabolism of other amino acids	ko01100//Metabolic pathways;ko00480//Glutathione metabolism;ko00430//Taurine and hypotaurine metabolism	K00681;K00681;K00681	-	GO:0036374//glutathione hydrolase activity	GO:0006751//glutathione catabolic process;GO:1902883//negative regulation of response to oxidative stress	--
ENSGALG00000001067	9.977	13.674	7.929	11.975	11.131	10.582	885	994	935	1069	870	954	TMEM57	transmembrane protein 57 [Source:NCBI gene;Acc:419590]	-	-	-	-	GO:0005634//nucleus;GO:0030424//axon;GO:0030867//rough endoplasmic reticulum membrane;GO:0031965//nuclear membrane;GO:0043005//neuron projection;GO:0044306//neuron projection terminus;GO:0045202//synapse	-	GO:0007420//brain development;GO:0023041//neuronal signal transduction	--
ENSGALG00000001073	6.766	6.903	6.562	6.384	4.047	5.133	985	784	1248	662	468	576	NR6A1	nuclear receptor subfamily 6 group A member 1 [Source:NCBI gene;Acc:772325]	-	-	-	-	GO:0005667//transcription factor complex	GO:0000978//RNA polymerase II core promoter proximal region sequence-specific DNA binding;GO:0001228//transcriptional activator activity, RNA polymerase II transcription regulatory region sequence-specific binding;GO:0003700//transcription factor activity, sequence-specific DNA binding;GO:0008270//zinc ion binding;GO:0042803//protein homodimerization activity;GO:0043565//sequence-specific DNA bin…	GO:0000122//negative regulation of transcription from RNA polymerase II promoter;GO:0006355//regulation of transcription, DNA-templated;GO:0007276//gamete generation;GO:0045944//positive regulation of transcription from RNA polymerase II promoter	GCNF-like
ENSGALG00000001076	8.861	8.315	10.868	6.277	4.519	4.487	703	570	1109	512	314	350	LIMK1	LIM domain kinase 1 [Source:NCBI gene;Acc:373922]	Human Diseases;Cellular Processes;Organismal Systems;Organismal Systems;Human Diseases	Infectious disease: viral;Cell motility;Immune system;Development and regeneration;Infectious disease: bacterial	ko05170//Human immunodeficiency virus 1 infection;ko04810//Regulation of actin cytoskeleton;ko04666//Fc gamma R-mediated phagocytosis;ko04360//Axon guidance;ko05135//Yersinia infection	K05743;K05743;K05743;K05743;K05743	GO:0005634//nucleus;GO:0005737//cytoplasm;GO:0005829//cytosol;GO:0005856//cytoskeleton;GO:0005925//focal adhesion;GO:0016020//membrane;GO:0016607//nuclear speck;GO:0030027//lamellipodium;GO:0030426//growth cone;GO:0042995//cell projection;GO:0043005//neuron projection	GO:0000166//nucleotide binding;GO:0004672//protein kinase activity;GO:0004674//protein serine/threonine kinase activity;GO:0004712//protein serine/threonine/tyrosine kinase activity;GO:0005515//protein binding;GO:0005524//ATP binding;GO:0016301//kinase activity;GO:0016740//transferase activity;GO:0031072//heat shock protein binding;GO:0046872//metal ion binding	GO:0006468//protein phosphorylation;GO:0016310//phosphorylation;GO:0030036//actin cytoskeleton organization;GO:0032233//positive regulation of actin filament bundle assembly;GO:0045773//positive regulation of axon extension;GO:0051444//negative regulation of ubiquitin-protein transferase activity;GO:0051496//positive regulation of stress fiber assembly	--
ENSGALG00000001078	0.031	0.036	0	0	0	0	1	1	0	0	0	0	ACT1	actin-85C-like [Source:NCBI gene;Acc:107049128]	-	-	-	-	-	-	-	--
ENSGALG00000001079	0	0	0	0	0	0	0	0	0	0	0	0	WNT3	Wnt family member 3 [Source:NCBI gene;Acc:374142]	Human Diseases;Human Diseases;Human Diseases;Human Diseases;Human Diseases;Human Diseases;Environmental Information Processing;Environmental Information Processing;Environmental Information Processing;Human Diseases;Human Diseases;Human Diseases;Cellular Processes;Organismal Systems;Human Diseases	Cancer: overview;Infectious disease: viral;Neurodegenerative disease;Cancer: overview;Cancer: specific types;Cancer: overview;Signal transduction;Signal transduction;Signal transduction;Endocrine and metabolic disease;Cancer: specific types;Cancer: specific types;Cellular community - eukaryotes;Endocrine system;Cancer: specific types	ko05200//Pathways in cancer;ko05165//Human papillomavirus infection;ko05010//Alzheimer disease;ko05205//Proteoglycans in cancer;ko05225//Hepatocellular carcinoma;ko05206//MicroRNAs in cancer;ko04310//Wnt signaling pathway;ko04390//Hippo signaling pathway;ko04150//mTOR signaling pathway;ko04934//Cushing syndrome;ko05226//Gastric cancer;ko05224//Breast cancer;ko04550//Signaling pathways regulating …	K00312;K00312;K00312;K00312;K00312;K00312;K00312;K00312;K00312;K00312;K00312;K00312;K00312;K00312;K00312	GO:0005576//extracellular region;GO:0005615//extracellular space;GO:0031012//extracellular matrix	GO:0005102//receptor binding;GO:0005109//frizzled binding;GO:0005125//cytokine activity;GO:0019904//protein domain specific binding;GO:0048018//receptor agonist activity	GO:0000902//cell morphogenesis;GO:0001707//mesoderm formation;GO:0007275//multicellular organism development;GO:0007276//gamete generation;GO:0007411//axon guidance;GO:0009948//anterior/posterior axis specification;GO:0009950//dorsal/ventral axis specification;GO:0009952//anterior/posterior pattern specification;GO:0010468//regulation of gene expression;GO:0010628//positive regulation of gene exp…	--
ENSGALG00000001080	40.16	40.537	60.436	67.888	44.128	56.19	3687	3218	7135	6405	3539	5058	NR5A1	nuclear receptor subfamily 5 group A member 1 [Source:NCBI gene;Acc:395960]	Human Diseases;Organismal Systems	Endocrine and metabolic disease;Endocrine system	ko04934//Cushing syndrome;ko04927//Cortisol synthesis and secretion	K08560;K08560	GO:0005634//nucleus;GO:0005654//nucleoplasm;GO:0005829//cytosol;GO:0090575//RNA polymerase II transcription factor complex	GO:0000977//RNA polymerase II regulatory region sequence-specific DNA binding;GO:0000978//RNA polymerase II core promoter proximal region sequence-specific DNA binding;GO:0000981//RNA polymerase II transcription factor activity, sequence-specific DNA binding;GO:0001221//transcription cofactor binding;GO:0003677//DNA binding;GO:0003682//chromatin binding;GO:0003700//transcription factor activity, …	GO:0001553//luteinization;GO:0006355//regulation of transcription, DNA-templated;GO:0006357//regulation of transcription from RNA polymerase II promoter;GO:0007530//sex determination;GO:0008584//male gonad development;GO:0008585//female gonad development;GO:0009888//tissue development;GO:0010259//multicellular organism aging;GO:0010628//positive regulation of gene expression;GO:0022414//reproduct…	SF-like
ENSGALG00000001081	0.021	0.049	0.049	0.062	0	0.022	1	2	3	3	0	1	ttc34	tetratricopeptide repeat domain 34 [Source:NCBI gene;Acc:100857353]	-	-	-	-	-	GO:0005515//protein binding	-	--
ENSGALG00000001084	0.302	0.295	0.264	0.358	0.194	0.412	33	27	36	39	18	43	ATP8B3	ATPase phospholipid transporting 8B3 [Source:NCBI gene;Acc:428328]	-	-	-	-	GO:0001669//acrosomal vesicle;GO:0016021//integral component of membrane	GO:0000166//nucleotide binding;GO:0000287//magnesium ion binding;GO:0005215//transporter activity;GO:0005524//ATP binding	GO:0007339//binding of sperm to zona pellucida;GO:0015914//phospholipid transport;GO:0045332//phospholipid translocation	--
ENSGALG00000001091	1.577	0.816	1.018	2.979	2.71	1.024	94	42	78	146	110	51	SARG	chromosome 26 C1orf116 homolog [Source:NCBI gene;Acc:419849]	-	-	-	-	-	-	-	--
ENSGALG00000001093	58.38	60.786	57.457	61.831	49.951	58.373	6961	6005	8690	7318	4926	6525	TCF3	transcription factor 3 [Source:NCBI gene;Acc:395146]	Human Diseases;Human Diseases;Cellular Processes	Cancer: overview;Infectious disease: viral;Cellular community - eukaryotes	ko05202//Transcriptional misregulation in cancer;ko05166//Human T-cell leukemia virus 1 infection;ko04550//Signaling pathways regulating pluripotency of stem cells	K09063;K09063;K09063	GO:0000785//chromatin;GO:0000791//euchromatin;GO:0005634//nucleus;GO:0005654//nucleoplasm;GO:0005667//transcription factor complex;GO:0005737//cytoplasm;GO:0090575//RNA polymerase II transcription factor complex	GO:0000978//RNA polymerase II core promoter proximal region sequence-specific DNA binding;GO:0001227//transcriptional repressor activity, RNA polymerase II transcription regulatory region sequence-specific binding;GO:0001228//transcriptional activator activity, RNA polymerase II transcription regulatory region sequence-specific binding;GO:0003677//DNA binding;GO:0003700//transcription factor acti…	GO:0000122//negative regulation of transcription from RNA polymerase II promoter;GO:0033152//immunoglobulin V(D)J recombination;GO:0045893//positive regulation of transcription, DNA-templated;GO:0045944//positive regulation of transcription from RNA polymerase II promoter;GO:0051091//positive regulation of sequence-specific DNA binding transcription factor activity	bHLH
ENSGALG00000001094	0.591	0.52	0.851	0.618	1.013	0.568	54	41	100	58	81	51	ADGRD2	adhesion G protein-coupled receptor D2 [Source:NCBI gene;Acc:100858563]	-	-	-	-	GO:0016021//integral component of membrane	GO:0004888//transmembrane signaling receptor activity;GO:0004930//G-protein coupled receptor activity	GO:0007166//cell surface receptor signaling pathway;GO:0007186//G-protein coupled receptor signaling pathway	--
ENSGALG00000001096	43.14	47.414	58.64	54.899	76.921	81.117	616	585	1077	806	962	1139	UQCR11	ubiquinol-cytochrome c reductase, complex III subunit XI [Source:NCBI gene;Acc:770135]	Metabolism;Human Diseases;Human Diseases;Organismal Systems;Human Diseases;Human Diseases;Metabolism;Organismal Systems	Global and overview maps;Neurodegenerative disease;Neurodegenerative disease;Environmental adaptation;Endocrine and metabolic disease;Neurodegenerative disease;Energy metabolism;Circulatory system	ko01100//Metabolic pathways;ko05010//Alzheimer disease;ko05016//Huntington disease;ko04714//Thermogenesis;ko04932//Non-alcoholic fatty liver disease;ko05012//Parkinson disease;ko00190//Oxidative phosphorylation;ko04260//Cardiac muscle contraction	K00420;K00420;K00420;K00420;K00420;K00420;K00420;K00420	GO:0005739//mitochondrion;GO:0005750//mitochondrial respiratory chain complex III	-	GO:0006122//mitochondrial electron transport, ubiquinol to cytochrome c	--
ENSGALG00000001097	0	0	0	0	0	0	0	0	0	0	0	0	WNT9B	Wnt family member 9B [Source:NCBI gene;Acc:771092]	Human Diseases;Human Diseases;Human Diseases;Human Diseases;Human Diseases;Environmental Information Processing;Environmental Information Processing;Environmental Information Processing;Human Diseases;Human Diseases;Human Diseases;Cellular Processes;Organismal Systems;Human Diseases	Cancer: overview;Infectious disease: viral;Neurodegenerative disease;Cancer: overview;Cancer: specific types;Signal transduction;Signal transduction;Signal transduction;Endocrine and metabolic disease;Cancer: specific types;Cancer: specific types;Cellular community - eukaryotes;Endocrine system;Cancer: specific types	ko05200//Pathways in cancer;ko05165//Human papillomavirus infection;ko05010//Alzheimer disease;ko05205//Proteoglycans in cancer;ko05225//Hepatocellular carcinoma;ko04310//Wnt signaling pathway;ko04390//Hippo signaling pathway;ko04150//mTOR signaling pathway;ko04934//Cushing syndrome;ko05226//Gastric cancer;ko05224//Breast cancer;ko04550//Signaling pathways regulating pluripotency of stem cells;ko…	K01064;K01064;K01064;K01064;K01064;K01064;K01064;K01064;K01064;K01064;K01064;K01064;K01064;K01064	GO:0005576//extracellular region	GO:0005102//receptor binding;GO:0039706//co-receptor binding;GO:0048018//receptor agonist activity	GO:0001658//branching involved in ureteric bud morphogenesis;GO:0001822//kidney development;GO:0001932//regulation of protein phosphorylation;GO:0003339//regulation of mesenchymal to epithelial transition involved in metanephros morphogenesis;GO:0007275//multicellular organism development;GO:0009267//cellular response to starvation;GO:0009786//regulation of asymmetric cell division;GO:0016055//Wn…	--
ENSGALG00000001099	21.378	23.559	21.055	17.118	13.057	14.222	4997.32	4758.99	6330.5	4112.68	2673.5	3269.56	ANKHD1	ankyrin repeat and KH domain containing 1 [Source:NCBI gene;Acc:416143]	-	-	-	-	-	GO:0003676//nucleic acid binding;GO:0003723//RNA binding;GO:0005515//protein binding	-	--
ENSGALG00000001101	36.057	37.802	40.33	26.391	19.728	22.154	1690	1489	2317	1192	822	984	MBD3	methyl-CpG binding domain protein 3 [Source:NCBI gene;Acc:770153]	-	-	-	-	GO:0016581//NuRD complex	GO:0003677//DNA binding;GO:0008327//methyl-CpG binding	-	MBD
ENSGALG00000001103	71.187	75.737	81.438	99.021	116.649	113.041	2762	2542	4053	3939	3951	4301	PSMB7	proteasome subunit beta 7 [Source:NCBI gene;Acc:378915]	Genetic Information Processing	Folding, sorting and degradation	ko03050//Proteasome	K02739	GO:0000502//proteasome complex;GO:0005654//nucleoplasm;GO:0005829//cytosol;GO:0005839//proteasome core complex;GO:0016604//nuclear body	GO:0004298//threonine-type endopeptidase activity	GO:0051603//proteolysis involved in cellular protein catabolic process	--
ENSGALG00000001107	14.626	16.673	13.858	12.597	14.533	12.91	1473	1349	1678	1222	1191	1153	GOSR2	golgi SNAP receptor complex member 2 [Source:NCBI gene;Acc:419973]	Genetic Information Processing	Folding, sorting and degradation	ko04130//SNARE interactions in vesicular transport	K08496	GO:0005794//Golgi apparatus	GO:0005484//SNAP receptor activity	GO:0016192//vesicle-mediated transport	--
ENSGALG00000001108	10.19	10.908	11.994	8.108	6.234	6.605	1082	943	1683	831	618	697	MIER2	MIER family member 2 [Source:NCBI gene;Acc:770192]	-	-	-	-	GO:0005634//nucleus;GO:0005737//cytoplasm;GO:0032991//macromolecular complex	GO:0004407//histone deacetylase activity;GO:0042826//histone deacetylase binding	GO:0016575//histone deacetylation	MYB
ENSGALG00000001109	6.792	4.519	6.355	4.959	4.368	6.513	245	141	295	184	138	231	GTSF1	gametocyte specific factor 1 [Source:NCBI gene;Acc:771059]	-	-	-	-	-	-	GO:0007283//spermatogenesis	--
ENSGALG00000001110	15.193	14.611	14.649	10.706	7.79	10.263	962	799	1193	697	432	639	tyw1	tRNA-yW synthesizing protein 1 homolog [Source:NCBI gene;Acc:417478]	-	-	-	-	-	GO:0003824//catalytic activity;GO:0010181//FMN binding;GO:0051536//iron-sulfur cluster binding;GO:0051539//4 iron, 4 sulfur cluster binding	GO:0008033//tRNA processing	--
ENSGALG00000001111	0.43	0.461	0.244	0.265	0.215	0.192	41	38	30	26	18	18	DNAH9	XP_415585.5 dynein heavy chain 9, axonemal [Gallus gallus]	Human Diseases	Neurodegenerative disease	ko05016//Huntington disease	K10408	GO:0005737//cytoplasm;GO:0005858//axonemal dynein complex;GO:0005929//cilium;GO:0005930//axoneme;GO:0030286//dynein complex;GO:0031514//motile cilium;GO:0042995//cell projection	GO:0000166//nucleotide binding;GO:0005524//ATP binding;GO:0008569//ATP-dependent microtubule motor activity, minus-end-directed;GO:0045505//dynein intermediate chain binding;GO:0051959//dynein light intermediate chain binding	GO:0003341//cilium movement;GO:0007018//microtubule-based movement	--
ENSGALG00000001115	10.324	12	12.643	6.78	2.347	1.894	1119	1079	1627	711	228	172	MMEL1	membrane metallo-endopeptidase-like 1 [Source:NCBI gene;Acc:770671]	-	-	-	-	GO:0005615//extracellular space;GO:0016020//membrane	GO:0004175//endopeptidase activity;GO:0004222//metalloendopeptidase activity;GO:0008237//metallopeptidase activity	GO:0006508//proteolysis	--
ENSGALG00000001117	4.266	4.02	4.559	4.323	5.754	4.845	527	439	730	551	627	591	PFKFB2	6-phosphofructo-2-kinase/fructose-2,6-biphosphatase 2 [Source:NCBI gene;Acc:419850]	Metabolism;Environmental Information Processing;Organismal Systems;Metabolism	Global and overview maps;Signal transduction;Endocrine system;Carbohydrate metabolism	ko01100//Metabolic pathways;ko04152//AMPK signaling pathway;ko04919//Thyroid hormone signaling pathway;ko00051//Fructose and mannose metabolism	K19029;K19029;K19029;K19029	GO:0005654//nucleoplasm	GO:0003824//catalytic activity;GO:0003873//6-phosphofructo-2-kinase activity;GO:0005524//ATP binding;GO:0019901//protein kinase binding	GO:0006000//fructose metabolic process;GO:0006003//fructose 2,6-bisphosphate metabolic process;GO:0006096//glycolytic process	--
ENSGALG00000001118	47.173	44.448	40.96	52.163	46.658	50.739	4264	3477	4789	4861	3709	4540	NEK6	NIMA related kinase 6 [Source:NCBI gene;Acc:417101]	-	-	-	-	GO:0005634//nucleus;GO:0005654//nucleoplasm;GO:0005737//cytoplasm;GO:0005813//centrosome;GO:0005829//cytosol;GO:0032991//macromolecular complex;GO:0034451//centriolar satellite	GO:0000287//magnesium ion binding;GO:0001222//transcription corepressor binding;GO:0004672//protein kinase activity;GO:0004674//protein serine/threonine kinase activity;GO:0005524//ATP binding;GO:0019894//kinesin binding;GO:0019901//protein kinase binding;GO:0031625//ubiquitin protein ligase binding	GO:0006468//protein phosphorylation;GO:0007059//chromosome segregation;GO:0018105//peptidyl-serine phosphorylation;GO:0030071//regulation of mitotic metaphase/anaphase transition;GO:0046777//protein autophosphorylation	--
ENSGALG00000001121	31.952	30.786	31.455	30.409	25.918	29.977	3104	2588	3936	3037	2201	2857	SH3GL1	SH3 domain containing GRB2 like 1, endophilin A2 [Source:NCBI gene;Acc:395202]	Cellular Processes	Transport and catabolism	ko04144//Endocytosis	K11247	GO:0005737//cytoplasm;GO:0005829//cytosol;GO:0098793//presynapse	GO:0005515//protein binding;GO:0042802//identical protein binding	GO:0016191//synaptic vesicle uncoating	--
ENSGALG00000001122	0	0	0.023	0	0.034	0.211	0	0	1	0	1	7	CALN1	calneuron 1 [Source:NCBI gene;Acc:417479]	-	-	-	-	GO:0016020//membrane;GO:0016021//integral component of membrane;GO:0032588//trans-Golgi network membrane	GO:0005509//calcium ion binding	-	--
ENSGALG00000001124	0.305	0.128	0.086	0.324	0	0.056	11	4	4	12	0	2	LHX2	LIM homeobox 2 [Source:NCBI gene;Acc:395705]	-	-	-	-	GO:0005634//nucleus	GO:0000978//RNA polymerase II core promoter proximal region sequence-specific DNA binding;GO:0000981//RNA polymerase II transcription factor activity, sequence-specific DNA binding;GO:0001228//transcriptional activator activity, RNA polymerase II transcription regulatory region sequence-specific binding;GO:0003677//DNA binding;GO:0003682//chromatin binding;GO:0043565//sequence-specific DNA binding	GO:0001843//neural tube closure;GO:0006355//regulation of transcription, DNA-templated;GO:0007399//nervous system development;GO:0007411//axon guidance;GO:0007420//brain development;GO:0007498//mesoderm development;GO:0009953//dorsal/ventral pattern formation;GO:0021537//telencephalon development;GO:0021772//olfactory bulb development;GO:0021978//telencephalon regionalization;GO:0021987//cerebral…	TF_Otx
ENSGALG00000001126	7.002	8.273	7.011	7.443	6.34	7.131	667	681	859	729	529	668	CHAF1A	chromatin assembly factor 1 subunit A [Source:NCBI gene;Acc:770217]	-	-	-	-	GO:0000785//chromatin;GO:0005634//nucleus;GO:0032991//macromolecular complex;GO:0033186//CAF-1 complex	GO:0042802//identical protein binding;GO:0070087//chromo shadow domain binding	GO:0006260//DNA replication;GO:0006281//DNA repair;GO:0006334//nucleosome assembly;GO:0006335//DNA replication-dependent nucleosome assembly;GO:0006974//cellular response to DNA damage stimulus;GO:0007049//cell cycle;GO:0031497//chromatin assembly	--
ENSGALG00000001130	12.24	14.346	12.741	6.991	5.569	7.662	1131	1143	1515	664	450	696	GALNT17	Williams-Beuren syndrome chromosome region 17 [Source:NCBI gene;Acc:417480]	Metabolism;Metabolism;Metabolism	Global and overview maps;Glycan biosynthesis and metabolism;Glycan biosynthesis and metabolism	ko01100//Metabolic pathways;ko00514//Other types of O-glycan biosynthesis;ko00512//Mucin type O-glycan biosynthesis	K00710;K00710;K00710	-	-	-	--
ENSGALG00000001132	0	0	0	0	0	0	0	0	0	0	0	0	APBB3	amyloid beta (A4) precursor protein-binding, family B, member 3 [Source:NCBI gene;Acc:101750838]	-	-	-	-	GO:0005634//nucleus;GO:0005829//cytosol;GO:0015629//actin cytoskeleton;GO:0016020//membrane	GO:0001540//beta-amyloid binding;GO:0005515//protein binding;GO:0050750//low-density lipoprotein particle receptor binding	GO:0050714//positive regulation of protein secretion	--
ENSGALG00000001136	0.952	0.696	0.701	0.268	0.343	0.331	38	24	36	11	12	13	Hes5	hairy and enhancer of split 5-like [Source:NCBI gene;Acc:419390]	Human Diseases;Human Diseases;Human Diseases;Environmental Information Processing	Cancer: overview;Infectious disease: viral;Cancer: specific types;Signal transduction	ko05200//Pathways in cancer;ko05165//Human papillomavirus infection;ko05224//Breast cancer;ko04330//Notch signaling pathway	K06055;K06055;K06055;K06055	-	GO:0003677//DNA binding;GO:0046983//protein dimerization activity	GO:0006355//regulation of transcription, DNA-templated	bHLH
ENSGALG00000001141	0.025	0.029	0.019	0	0	0	1	1	1	0	0	0	HES5	hes family bHLH transcription factor 5 [Source:NCBI gene;Acc:419392]	Human Diseases;Human Diseases;Human Diseases;Environmental Information Processing	Cancer: overview;Infectious disease: viral;Cancer: specific types;Signal transduction	ko05200//Pathways in cancer;ko05165//Human papillomavirus infection;ko05224//Breast cancer;ko04330//Notch signaling pathway	K06055;K06055;K06055;K06055	-	GO:0001227//transcriptional repressor activity, RNA polymerase II transcription regulatory region sequence-specific binding;GO:0003677//DNA binding;GO:0046983//protein dimerization activity;GO:1990837//sequence-specific double-stranded DNA binding	GO:0000122//negative regulation of transcription from RNA polymerase II promoter;GO:0006355//regulation of transcription, DNA-templated;GO:0007155//cell adhesion;GO:0007219//Notch signaling pathway;GO:0007224//smoothened signaling pathway;GO:0007420//brain development;GO:0008284//positive regulation of cell proliferation;GO:0014003//oligodendrocyte development;GO:0021537//telencephalon developmen…	bHLH
ENSGALG00000001143	30.97	30.051	27.707	32.157	27.464	34.08	3492	2782	3829	3519	2525	3314	ETS1	v-ets avian erythroblastosis virus E26 oncogene homolog 1 [Source:NCBI gene;Acc:396235]	Human Diseases;Human Diseases;Environmental Information Processing;Cellular Processes;Environmental Information Processing;Human Diseases;Organismal Systems	Cancer: overview;Infectious disease: viral;Signal transduction;Cell growth and death;Signal transduction;Cancer: specific types;Development and regeneration	ko05200//Pathways in cancer;ko05166//Human T-cell leukemia virus 1 infection;ko04014//Ras signaling pathway;ko04218//Cellular senescence;ko04013//MAPK signaling pathway - fly;ko05211//Renal cell carcinoma;ko04320//Dorso-ventral axis formation	K02678;K02678;K02678;K02678;K02678;K02678;K02678	GO:0005634//nucleus;GO:0005654//nucleoplasm	GO:0000976//transcription regulatory region sequence-specific DNA binding;GO:0000978//RNA polymerase II core promoter proximal region sequence-specific DNA binding;GO:0000981//RNA polymerase II transcription factor activity, sequence-specific DNA binding;GO:0001222//transcription corepressor binding;GO:0001228//transcriptional activator activity, RNA polymerase II transcription regulatory region …	GO:0006355//regulation of transcription, DNA-templated;GO:0006357//regulation of transcription from RNA polymerase II promoter;GO:0010595//positive regulation of endothelial cell migration;GO:0010628//positive regulation of gene expression;GO:0030578//PML body organization;GO:0043536//positive regulation of blood vessel endothelial cell migration;GO:0045648//positive regulation of erythrocyte dif…	ETS
ENSGALG00000001144	4.375	5.33	4.984	3.767	5.226	5.358	460	408	598	373	414	481	ZNF346	zinc finger protein 346 [Source:NCBI gene;Acc:416144]	-	-	-	-	GO:0005634//nucleus;GO:0005654//nucleoplasm;GO:0005730//nucleolus	GO:0003676//nucleic acid binding;GO:0003725//double-stranded RNA binding;GO:0008270//zinc ion binding;GO:0019899//enzyme binding;GO:0035198//miRNA binding	-	zf-C2H2
ENSGALG00000001146	14.762	19.067	14.968	13.821	12.793	11.646	776	866	1012	747	589	602	UBXN6	UBX domain protein 6 [Source:NCBI gene;Acc:428329]	Genetic Information Processing	Folding, sorting and degradation	ko04141//Protein processing in endoplasmic reticulum	K14011	GO:0005737//cytoplasm;GO:0005765//lysosomal membrane;GO:0005768//endosome;GO:0005829//cytosol;GO:0019898//extrinsic component of membrane;GO:0031901//early endosome membrane;GO:0031902//late endosome membrane;GO:0032991//macromolecular complex	GO:0005515//protein binding	GO:0016236//macroautophagy;GO:0032510//endosome to lysosome transport via multivesicular body sorting pathway;GO:0036503//ERAD pathway	--
ENSGALG00000001149	0.51	0.072	0.271	0.266	0.27	0.418	41	5	28	22	19	33	ADGRG5	adhesion G protein-coupled receptor G5 [Source:NCBI gene;Acc:415634]	-	-	-	-	GO:0016021//integral component of membrane	GO:0004888//transmembrane signaling receptor activity;GO:0004930//G-protein coupled receptor activity	GO:0007166//cell surface receptor signaling pathway;GO:0007186//G-protein coupled receptor signaling pathway	--
ENSGALG00000001153	8.622	9.925	7.006	7.042	4.79	4.829	1072	1051	1092	848	498	558	AUTS2	AUTS2, activator of transcription and developmental regulator [Source:NCBI gene;Acc:417481]	-	-	-	-	-	GO:0003682//chromatin binding	GO:0045944//positive regulation of transcription from RNA polymerase II promoter;GO:0051571//positive regulation of histone H3-K4 methylation;GO:2000620//positive regulation of histone H4-K16 acetylation	--
ENSGALG00000001157	17.319	19.583	16.538	14.645	21.204	14.71	2059	2042	2470	1821	2018	1705	DENND1A	DENN domain containing 1A [Source:NCBI gene;Acc:417102]	-	-	-	-	GO:0005829//cytosol;GO:0030136//clathrin-coated vesicle;GO:0030425//dendrite;GO:0030665//clathrin-coated vesicle membrane;GO:0043025//neuronal cell body;GO:0043231//intracellular membrane-bounded organelle;GO:0045202//synapse	GO:0005085//guanyl-nucleotide exchange factor activity;GO:0017124//SH3 domain binding;GO:0031267//small GTPase binding;GO:0032266//phosphatidylinositol-3-phosphate binding;GO:1901981//phosphatidylinositol phosphate binding	GO:0032456//endocytic recycling;GO:0043547//positive regulation of GTPase activity;GO:0048488//synaptic vesicle endocytosis	--
ENSGALG00000001158	1.891	3.23	1.726	0	0.293	0.318	132.9	196.14	156.05	0	18.03	21.95	UIMC1	ubiquitin interaction motif containing 1 [Source:NCBI gene;Acc:416145]	Genetic Information Processing	Replication and repair	ko03440//Homologous recombination	K20775	GO:0070531//BRCA1-A complex	GO:0070530//K63-linked polyubiquitin binding	GO:0006302//double-strand break repair	--
ENSGALG00000001161	14.14	13.756	12.576	15.372	15.843	15.832	1133.31	989.6	1289.29	1238.67	1100	1251.67	FLI1	Fli-1 proto-oncogene, ETS transcription factor [Source:NCBI gene;Acc:419723]	Human Diseases	Cancer: overview	ko05202//Transcriptional misregulation in cancer	K09436	GO:0005634//nucleus;GO:0005654//nucleoplasm;GO:0005829//cytosol;GO:0016604//nuclear body	GO:0000976//transcription regulatory region sequence-specific DNA binding;GO:0000978//RNA polymerase II core promoter proximal region sequence-specific DNA binding;GO:0001228//transcriptional activator activity, RNA polymerase II transcription regulatory region sequence-specific binding;GO:0003682//chromatin binding;GO:0003700//transcription factor activity, sequence-specific DNA binding;GO:00435…	GO:0006355//regulation of transcription, DNA-templated;GO:0008015//blood circulation;GO:0009887//organ morphogenesis;GO:0035855//megakaryocyte development;GO:0045893//positive regulation of transcription, DNA-templated;GO:0045944//positive regulation of transcription from RNA polymerase II promoter	ETS
ENSGALG00000001163	15.207	17.534	18.036	15.19	12.5	15.074	1146	1148	1773	1177	830	1133	NDEL1	nudE neurodevelopment protein 1-like 1 [Source:NCBI gene;Acc:417317]	-	-	-	-	GO:0000776//kinetochore;GO:0005737//cytoplasm;GO:0005813//centrosome;GO:0005815//microtubule organizing center;GO:0005819//spindle;GO:0005856//cytoskeleton;GO:0005871//kinesin complex;GO:0005874//microtubule;GO:0005875//microtubule associated complex;GO:0008021//synaptic vesicle;GO:0030424//axon;GO:0031252//cell leading edge;GO:0043203//axon hillock;GO:0060053//neurofilament cytoskeleton;GO:19041…	GO:0008017//microtubule binding;GO:0042802//identical protein binding;GO:0043014//alpha-tubulin binding;GO:0048487//beta-tubulin binding	GO:0000132//establishment of mitotic spindle orientation;GO:0000226//microtubule cytoskeleton organization;GO:0001764//neuron migration;GO:0007020//microtubule nucleation;GO:0007059//chromosome segregation;GO:0007100//mitotic centrosome separation;GO:0007399//nervous system development;GO:0008090//retrograde axonal transport;GO:0008286//insulin receptor signaling pathway;GO:0010975//regulation of…	--
ENSGALG00000001165	4.112	3.743	3.958	3.58	3.016	3.031	534	420	661	478	343	387	PANK4	pantothenate kinase 4 [Source:NCBI gene;Acc:100736561]	Metabolism;Metabolism	Global and overview maps;Metabolism of cofactors and vitamins	ko01100//Metabolic pathways;ko00770//Pantothenate and CoA biosynthesis	K09680;K09680	-	GO:0004594//pantothenate kinase activity;GO:0005524//ATP binding	GO:0015937//coenzyme A biosynthetic process	--
ENSGALG00000001167	0	0	0	0	0	0	0	0	0	0	0	0	KCNJ1	potassium inwardly rectifying channel subfamily J member 1 [Source:HGNC Symbol;Acc:HGNC:6255]	Organismal Systems;Organismal Systems	Digestive system;Excretory system	ko04971//Gastric acid secretion;ko04960//Aldosterone-regulated sodium reabsorption	K04995;K04995	GO:0005886//plasma membrane;GO:0016020//membrane;GO:0016021//integral component of membrane	GO:0005242//inward rectifier potassium channel activity;GO:0005244//voltage-gated ion channel activity;GO:0005546//phosphatidylinositol-4,5-bisphosphate binding;GO:0015272//ATP-activated inward rectifier potassium channel activity	GO:0006811//ion transport;GO:0006813//potassium ion transport;GO:0034765//regulation of ion transmembrane transport;GO:1990573//potassium ion import across plasma membrane	--
ENSGALG00000001168	42.815	43.213	57.913	42.301	40.274	46.78	1891	1650	3290	1922	1560	2033	POLR2C	RNA polymerase II subunit C [Source:NCBI gene;Acc:415635]	Human Diseases;Genetic Information Processing	Neurodegenerative disease;Transcription	ko05016//Huntington disease;ko03020//RNA polymerase	K03011;K03011	GO:0005634//nucleus;GO:0005654//nucleoplasm;GO:0005665//DNA-directed RNA polymerase II, core complex;GO:0005829//cytosol	GO:0003677//DNA binding;GO:0003899//DNA-directed RNA polymerase activity;GO:0046983//protein dimerization activity	GO:0006351//transcription, DNA-templated;GO:0006366//transcription from RNA polymerase II promoter	--
ENSGALG00000001169	22.674	21.916	19.494	24.36	23.865	25.692	4610	4099	5247	5370	4439	5471	CRB2	crumbs 2, cell polarity complex component [Source:NCBI gene;Acc:417104]	-	-	-	-	GO:0005737//cytoplasm;GO:0016324//apical plasma membrane;GO:0016327//apicolateral plasma membrane;GO:0030054//cell junction;GO:0032991//macromolecular complex;GO:0035003//subapical complex;GO:0045177//apical part of cell	GO:0005509//calcium ion binding;GO:0019828//aspartic-type endopeptidase inhibitor activity;GO:0044877//macromolecular complex binding	GO:0001707//mesoderm formation;GO:0001756//somitogenesis;GO:0001895//retina homeostasis;GO:0010470//regulation of gastrulation;GO:0010718//positive regulation of epithelial to mesenchymal transition;GO:0010951//negative regulation of endopeptidase activity;GO:0014028//notochord formation;GO:0030010//establishment of cell polarity;GO:0030513//positive regulation of BMP signaling pathway;GO:0045199…	--
ENSGALG00000001171	3.958	3.284	4.045	2.52	1.249	2.045	443	318	583	290	122	225	SEMA6B	semaphorin 6B [Source:NCBI gene;Acc:428330]	-	-	-	-	GO:0005615//extracellular space;GO:0005887//integral component of plasma membrane;GO:0016020//membrane;GO:0016021//integral component of membrane	GO:0005515//protein binding;GO:0030215//semaphorin receptor binding;GO:0045499//chemorepellent activity	GO:0001755//neural crest cell migration;GO:0007411//axon guidance;GO:0007417//central nervous system development;GO:0021766//hippocampus development;GO:0030335//positive regulation of cell migration;GO:0048843//negative regulation of axon extension involved in axon guidance;GO:0050919//negative chemotaxis;GO:0071526//semaphorin-plexin signaling pathway	--
ENSGALG00000001172	0.089	0.18	0.052	0.054	0.089	0	8	14	6	5	7	0	KBP	kainate binding protein [Source:NCBI gene;Acc:396300]	-	-	-	-	GO:0016020//membrane	GO:0004970//ionotropic glutamate receptor activity;GO:0005216//ion channel activity;GO:0015276//ligand-gated ion channel activity;GO:0038023//signaling receptor activity	GO:0006811//ion transport	--
ENSGALG00000001174	8.392	10.26	9.165	8.081	6.976	5.888	603	637	847	597	439	416	RCC1L	RCC1 like [Source:NCBI gene;Acc:417484]	-	-	-	-	GO:0005743//mitochondrial inner membrane;GO:0031966//mitochondrial membrane	GO:0005085//guanyl-nucleotide exchange factor activity;GO:0019843//rRNA binding	GO:0070131//positive regulation of mitochondrial translation;GO:1990613//mitochondrial membrane fusion	--
ENSGALG00000001175	40.969	42.978	37.44	32.206	26.088	21.851	3249	2945	3819	2626	1812	1704	C4BPA	complement component 4 binding protein, alpha [Source:NCBI gene;Acc:395384]	Human Diseases;Organismal Systems;Human Diseases;Organismal Systems;Human Diseases;Human Diseases	Infectious disease: bacterial;Immune system;Infectious disease: parasitic;Immune system;Infectious disease: bacterial;Infectious disease: parasitic	ko05152//Tuberculosis;ko04640//Hematopoietic cell lineage;ko05140//Leishmaniasis;ko04610//Complement and coagulation cascades;ko05134//Legionellosis;ko05144//Malaria	K04011;K04011;K04011;K04011;K04011;K04011	-	-	-	--
ENSGALG00000001177	31.368	26.534	25.107	25.067	14.036	22.365	2150	1573	2215	1767	843	1509	CD34	CD34 molecule [Source:NCBI gene;Acc:419856]	Organismal Systems;Environmental Information Processing	Immune system;Signaling molecules and interaction	ko04640//Hematopoietic cell lineage;ko04514//Cell adhesion molecules	K06474;K06474	GO:0016020//membrane	-	GO:0007155//cell adhesion	--
ENSGALG00000001181	2.848	2.278	2.812	3.815	4.275	4.184	174	119	220	240	228	253	KCNJ5	Potassium inwardly rectifying channel subfamily J member 5 [Source:NCBI gene;Acc:395925]	Organismal Systems;Organismal Systems;Organismal Systems;Organismal Systems;Organismal Systems;Organismal Systems;Human Diseases;Organismal Systems;Organismal Systems	Endocrine system;Nervous system;Nervous system;Endocrine system;Nervous system;Environmental adaptation;Substance dependence;Endocrine system;Endocrine system	ko04921//Oxytocin signaling pathway;ko04723//Retrograde endocannabinoid signaling;ko04728//Dopaminergic synapse;ko04915//Estrogen signaling pathway;ko04726//Serotonergic synapse;ko04713//Circadian entrainment;ko05032//Morphine addiction;ko04925//Aldosterone synthesis and secretion;ko04929//GnRH secretion	K04999;K04999;K04999;K04999;K04999;K04999;K04999;K04999;K04999	GO:0008076//voltage-gated potassium channel complex;GO:0016020//membrane;GO:0016021//integral component of membrane	GO:0005242//inward rectifier potassium channel activity;GO:0015467//G-protein activated inward rectifier potassium channel activity;GO:0086089//voltage-gated potassium channel activity involved in atrial cardiac muscle cell action potential repolarization	GO:0006813//potassium ion transport;GO:0086091//regulation of heart rate by cardiac conduction;GO:0098914//membrane repolarization during atrial cardiac muscle cell action potential;GO:1990573//potassium ion import across plasma membrane	--
ENSGALG00000001182	15.455	18.621	14.141	12.717	10.146	9.545	2876	2961	3363	2430	1647	1747	NCOA6	nuclear receptor coactivator 6 [Source:NCBI gene;Acc:419122]	-	-	-	-	GO:0005634//nucleus;GO:0005654//nucleoplasm;GO:0005829//cytosol;GO:0035097//histone methyltransferase complex;GO:0043231//intracellular membrane-bounded organelle;GO:0044666//MLL3/4 complex	GO:0003713//transcription coactivator activity;GO:0019899//enzyme binding;GO:0030374//ligand-dependent nuclear receptor transcription coactivator activity;GO:0046966//thyroid hormone receptor binding	GO:0006352//DNA-templated transcription, initiation;GO:0006974//cellular response to DNA damage stimulus;GO:0030099//myeloid cell differentiation;GO:0045944//positive regulation of transcription from RNA polymerase II promoter	--
ENSGALG00000001183	100.82	104.653	90.897	119.9	128.814	151.034	18866	18757	20232	25956	21458	29342	MYH10	myosin, heavy chain 10, non-muscle [Source:NCBI gene;Acc:396465]	Human Diseases;Human Diseases;Cellular Processes	Infectious disease: bacterial;Infectious disease: bacterial;Cellular community - eukaryotes	ko05130//Pathogenic Escherichia coli infection;ko05132//Salmonella infection;ko04530//Tight junction	K10352;K10352;K10352	GO:0001725//stress fiber;GO:0005737//cytoplasm;GO:0005829//cytosol;GO:0005844//polysome;GO:0005938//cell cortex;GO:0016459//myosin complex;GO:0016460//myosin II complex;GO:0030496//midbody;GO:0032154//cleavage furrow;GO:0042641//actomyosin;GO:0097513//myosin II filament	GO:0000146//microfilament motor activity;GO:0000166//nucleotide binding;GO:0003774//motor activity;GO:0003779//actin binding;GO:0005515//protein binding;GO:0005524//ATP binding;GO:0035613//RNA stem-loop binding;GO:0043531//ADP binding;GO:0048027//mRNA 5'-UTR binding;GO:0051015//actin filament binding	GO:0000281//mitotic cytokinesis;GO:0030048//actin filament-based movement;GO:0031032//actomyosin structure organization;GO:0050714//positive regulation of protein secretion	--
ENSGALG00000001184	59.785	64.189	83.034	63.961	81.281	75.17	1840	1707	3287	2024	2191	2275	COQ9	coenzyme Q9 [Source:NCBI gene;Acc:415636]	-	-	-	-	GO:0005743//mitochondrial inner membrane	GO:0008289//lipid binding;GO:0042803//protein homodimerization activity	GO:0006120//mitochondrial electron transport, NADH to ubiquinone;GO:0006744//ubiquinone biosynthetic process	--
ENSGALG00000001189	2.247	1.41	1.957	4.089	3.649	1.605	112	61	126	207	160	79	NCF1C	neutrophil cytosolic factor 1C pseudogene [Source:NCBI gene;Acc:417485]	Cellular Processes;Organismal Systems;Organismal Systems;Human Diseases;Human Diseases;Organismal Systems;Organismal Systems	Transport and catabolism;Immune system;Immune system;Infectious disease: parasitic;Cardiovascular disease;Immune system;Development and regeneration	ko04145//Phagosome;ko04666//Fc gamma R-mediated phagocytosis;ko04062//Chemokine signaling pathway;ko05140//Leishmaniasis;ko05418//Fluid shear stress and atherosclerosis;ko04670//Leukocyte transendothelial migration;ko04380//Osteoclast differentiation	K08011;K08011;K08011;K08011;K08011;K08011;K08011	GO:0005737//cytoplasm;GO:0005829//cytosol;GO:0005886//plasma membrane;GO:0016020//membrane;GO:0019898//extrinsic component of membrane;GO:0043020//NADPH oxidase complex	GO:0005515//protein binding;GO:0016175//superoxide-generating NADPH oxidase activity;GO:0016176//superoxide-generating NADPH oxidase activator activity;GO:0017124//SH3 domain binding;GO:0035091//phosphatidylinositol binding;GO:0043325//phosphatidylinositol-3,4-bisphosphate binding	GO:0006612//protein targeting to membrane;GO:0014068//positive regulation of phosphatidylinositol 3-kinase signaling;GO:0034614//cellular response to reactive oxygen species;GO:0042554//superoxide anion generation;GO:0045741//positive regulation of epidermal growth factor-activated receptor activity;GO:0045893//positive regulation of transcription, DNA-templated;GO:0046330//positive regulation of…	--
ENSGALG00000001191	0.382	0.084	0.17	0.195	0.478	0.203	21	4	12	11	23	11	MEOX1	mesenchyme homeobox 1 [Source:NCBI gene;Acc:395533]	-	-	-	-	GO:0005634//nucleus;GO:0005737//cytoplasm	GO:0000978//RNA polymerase II core promoter proximal region sequence-specific DNA binding;GO:0000981//RNA polymerase II transcription factor activity, sequence-specific DNA binding;GO:0001228//transcriptional activator activity, RNA polymerase II transcription regulatory region sequence-specific binding;GO:0003677//DNA binding;GO:0003682//chromatin binding;GO:0003700//transcription factor activit…	GO:0001757//somite specification;GO:0006355//regulation of transcription, DNA-templated;GO:0045944//positive regulation of transcription from RNA polymerase II promoter;GO:0061053//somite development;GO:0061056//sclerotome development	TF_Otx
ENSGALG00000001201	18.886	17.245	25.275	18.765	16.258	17.308	1445	1134	2503	1466	1074	1315	GFOD2	glucose-fructose oxidoreductase domain containing 2 [Source:NCBI gene;Acc:415642]	-	-	-	-	GO:0031012//extracellular matrix	GO:0000166//nucleotide binding	GO:0030198//extracellular matrix organization	--
ENSGALG00000001203	0.122	0	0	0	0.093	0	3	0	0	0	2	0	TMEM45B	transmembrane protein 45B [Source:NCBI gene;Acc:419725]	-	-	-	-	-	-	-	--
ENSGALG00000001204	8.948	9.549	11.7	7.116	6.702	7.519	472	406	778	383	277	371	ENKD1	enkurin domain containing 1 [Source:NCBI gene;Acc:415643]	-	-	-	-	GO:0005881//cytoplasmic microtubule;GO:0015630//microtubule cytoskeleton	-	-	--
ENSGALG00000001206	1.548	2.482	4.278	0.795	0.563	1.526	90	125	322	49	28	91	Trim25	XP_019475941.1 E3 ubiquitin-protein ligase TRIM17-like [Meleagris gallopavo]	Environmental Information Processing;Human Diseases;Organismal Systems	Signal transduction;Infectious disease: viral;Immune system	ko04064//NF-kappa B signaling pathway;ko05164//Influenza A;ko04622//RIG-I-like receptor signaling pathway	K10652;K10652;K10652	-	GO:0008270//zinc ion binding;GO:0046872//metal ion binding	-	--
ENSGALG00000001207	0.563	0.652	0.533	1.611	0.907	0.704	83	83	101	244	117	102	PLCH2	phospholipase C eta 2 [Source:NCBI gene;Acc:428180]	Metabolism;Metabolism	Global and overview maps;Carbohydrate metabolism	ko01100//Metabolic pathways;ko00562//Inositol phosphate metabolism	K19006;K19006	GO:0005886//plasma membrane	GO:0004435//phosphatidylinositol phospholipase C activity;GO:0004629//phospholipase C activity;GO:0005509//calcium ion binding;GO:0008081//phosphoric diester hydrolase activity	GO:0006629//lipid metabolic process;GO:0007165//signal transduction;GO:0035556//intracellular signal transduction;GO:0046488//phosphatidylinositol metabolic process;GO:0048015//phosphatidylinositol-mediated signaling	--
ENSGALG00000001209	9.812	8.933	9.367	7.81	5.981	7.343	1923	1514	2358	1579	1036	1416	TP53INP2	tumor protein p53 inducible nuclear protein 2 [Source:NCBI gene;Acc:769066]	Cellular Processes	Transport and catabolism	ko04140//Autophagy - animal	K21247	GO:0005634//nucleus;GO:0005776//autophagosome;GO:0005829//cytosol	GO:0043130//ubiquitin binding	GO:0000045//autophagosome assembly;GO:0001649//osteoblast differentiation;GO:0001894//tissue homeostasis;GO:0006511//ubiquitin-dependent protein catabolic process;GO:0010508//positive regulation of autophagy;GO:0016236//macroautophagy;GO:0045893//positive regulation of transcription, DNA-templated;GO:1903828//negative regulation of cellular protein localization	--
ENSGALG00000001214	0.717	0.8	1.198	0.749	0.303	0.595	27	26	58	29	10	22	PARD6A	par-6 partitioning defective 6 homolog alpha (C. elegans) [Source:NCBI gene;Acc:101748842]	Human Diseases;Cellular Processes;Environmental Information Processing;Cellular Processes;Environmental Information Processing;Organismal Systems;Environmental Information Processing	Infectious disease: viral;Transport and catabolism;Signal transduction;Cellular community - eukaryotes;Signal transduction;Development and regeneration;Signal transduction	ko05165//Human papillomavirus infection;ko04144//Endocytosis;ko04015//Rap1 signaling pathway;ko04530//Tight junction;ko04390//Hippo signaling pathway;ko04360//Axon guidance;ko04391//Hippo signaling pathway - fly	K06093;K06093;K06093;K06093;K06093;K06093;K06093	GO:0005634//nucleus;GO:0005737//cytoplasm;GO:0005813//centrosome;GO:0005923//bicellular tight junction;GO:0005938//cell cortex;GO:0034451//centriolar satellite	GO:0005515//protein binding;GO:0030742//GTP-dependent protein binding;GO:0031267//small GTPase binding	GO:0001933//negative regulation of protein phosphorylation;GO:0007098//centrosome cycle;GO:0007163//establishment or maintenance of cell polarity;GO:0045197//establishment or maintenance of epithelial cell apical/basal polarity;GO:0045217//cell-cell junction maintenance;GO:0050714//positive regulation of protein secretion;GO:1904781//positive regulation of protein localization to centrosome	--
ENSGALG00000001219	14.565	12.903	14.255	11.863	9.092	10.824	730	574	944	628	410	548	PIGU	phosphatidylinositol glycan anchor biosynthesis class U [Source:NCBI gene;Acc:419124]	Metabolism;Metabolism	Global and overview maps;Glycan biosynthesis and metabolism	ko01100//Metabolic pathways;ko00563//Glycosylphosphatidylinositol (GPI)-anchor biosynthesis	K05293;K05293	GO:0005886//plasma membrane;GO:0016021//integral component of membrane;GO:0042765//GPI-anchor transamidase complex	GO:0034235//GPI anchor binding	GO:0006506//GPI anchor biosynthetic process;GO:0016255//attachment of GPI anchor to protein;GO:0046425//regulation of JAK-STAT cascade	--
ENSGALG00000001220	40.364	30.237	31.956	50.38	49.998	37.344	1782	1240	1802	2373	1932	1606	HERPUD1	homocysteine inducible ER protein with ubiquitin like domain 1 [Source:NCBI gene;Acc:415644]	Genetic Information Processing	Folding, sorting and degradation	ko04141//Protein processing in endoplasmic reticulum	K14027	GO:0005783//endoplasmic reticulum;GO:0005789//endoplasmic reticulum membrane;GO:0016021//integral component of membrane;GO:0044322//endoplasmic reticulum quality control compartment;GO:1990037//Lewy body core	GO:0005515//protein binding;GO:0044325//ion channel binding;GO:1990756//protein binding, bridging involved in substrate recognition for ubiquitination	GO:0006511//ubiquitin-dependent protein catabolic process;GO:0006986//response to unfolded protein;GO:0030433//ER-associated ubiquitin-dependent protein catabolic process;GO:0030968//endoplasmic reticulum unfolded protein response;GO:0030970//retrograde protein transport, ER to cytosol;GO:0031396//regulation of protein ubiquitination;GO:0032469//endoplasmic reticulum calcium ion homeostasis;GO:00…	--
ENSGALG00000001223	18.204	19.378	18.733	14.694	14.753	14.261	667	611	884	553	474	511	PEX10	peroxisomal biogenesis factor 10 [Source:NCBI gene;Acc:419396]	Cellular Processes	Transport and catabolism	ko04146//Peroxisome	K13346	GO:0005777//peroxisome	-	GO:0007031//peroxisome organization;GO:0016558//protein import into peroxisome matrix	--
ENSGALG00000001225	28.878	34.978	27.457	23.643	23.963	20.812	4090	4262	4961	3366	2903	2837	RABGAP1	RAB GTPase activating protein 1 [Source:NCBI gene;Acc:417106]	-	-	-	-	GO:0005829//cytosol	GO:0005096//GTPase activator activity;GO:0031267//small GTPase binding	GO:0043087//regulation of GTPase activity;GO:0043547//positive regulation of GTPase activity	--
ENSGALG00000001229	22.973	25.77	20.384	20.083	14.733	17.968	4108	3999	4532	3469	2232	2933	SKI	SKI proto-oncogene [Source:NCBI gene;Acc:428181]	-	-	-	-	GO:0005634//nucleus;GO:0005654//nucleoplasm;GO:0005813//centrosome;GO:0016604//nuclear body;GO:0016605//PML body;GO:0032991//macromolecular complex	GO:0001227//transcriptional repressor activity, RNA polymerase II transcription regulatory region sequence-specific binding;GO:0008270//zinc ion binding;GO:0019901//protein kinase binding;GO:0019904//protein domain specific binding;GO:0031625//ubiquitin protein ligase binding;GO:0042802//identical protein binding;GO:0046332//SMAD binding	GO:0000122//negative regulation of transcription from RNA polymerase II promoter;GO:0006351//transcription, DNA-templated;GO:0008285//negative regulation of cell proliferation;GO:0010626//negative regulation of Schwann cell proliferation;GO:0014902//myotube differentiation;GO:0030512//negative regulation of transforming growth factor beta receptor signaling pathway;GO:0030514//negative regulation…	--
ENSGALG00000001231	16.587	13.746	13.214	13.434	10.166	7.629	1740	1246	1783	1449	934	787	SAMHD1	SAM and HD domain containing deoxynucleoside triphosphate triphosphohydrolase 1 [Source:NCBI gene;Acc:419125]	Human Diseases	Infectious disease: viral	ko05170//Human immunodeficiency virus 1 infection	K22544	GO:0005634//nucleus;GO:0005654//nucleoplasm;GO:0005694//chromosome;GO:0005886//plasma membrane;GO:0035861//site of double-strand break;GO:0097197//tetraspanin-enriched microdomain	GO:0000166//nucleotide binding;GO:0003676//nucleic acid binding;GO:0003697//single-stranded DNA binding;GO:0003723//RNA binding;GO:0003824//catalytic activity;GO:0005525//GTP binding;GO:0008270//zinc ion binding;GO:0008832//dGTPase activity;GO:0016787//hydrolase activity;GO:0016793//triphosphoric monoester hydrolase activity;GO:0032567//dGTP binding;GO:0042802//identical protein binding;GO:004687…	GO:0000724//double-strand break repair via homologous recombination;GO:0002376//immune system process;GO:0006203//dGTP catabolic process;GO:0006260//DNA replication;GO:0006281//DNA repair;GO:0006974//cellular response to DNA damage stimulus;GO:0008152//metabolic process;GO:0009264//deoxyribonucleotide catabolic process;GO:0016446//somatic hypermutation of immunoglobulin genes;GO:0045087//innate i…	--
ENSGALG00000001234	0.193	0.187	0.138	0.188	0	0.066	12	10	11	12	0	4	CETP	cholesteryl ester transfer protein [Source:NCBI gene;Acc:415645]	Organismal Systems	Digestive system	ko04979//Cholesterol metabolism	K16835	GO:0005615//extracellular space;GO:0031982//vesicle;GO:0034364//high-density lipoprotein particle	GO:0005548//phospholipid transporter activity;GO:0008289//lipid binding;GO:0015485//cholesterol binding;GO:0017129//triglyceride binding;GO:0031210//phosphatidylcholine binding	GO:0006641//triglyceride metabolic process;GO:0006869//lipid transport;GO:0008203//cholesterol metabolic process;GO:0010874//regulation of cholesterol efflux;GO:0030301//cholesterol transport;GO:0032376//positive regulation of cholesterol transport;GO:0034197//triglyceride transport;GO:0034372//very-low-density lipoprotein particle remodeling;GO:0034374//low-density lipoprotein particle remodelin…	--
ENSGALG00000001235	0.045	0.052	0.035	0.022	0.013	0.034	4	4	4	2	1	3	ANKRD24	ankyrin repeat domain 24 [Source:NCBI gene;Acc:428331]	-	-	-	-	-	GO:0005515//protein binding	-	--
ENSGALG00000001238	32.107	32.805	40.286	24.926	23.712	23.811	1028	842	1727	850	692	822	STX8	syntaxin 8 [Source:NCBI gene;Acc:417321]	Genetic Information Processing	Folding, sorting and degradation	ko04130//SNARE interactions in vesicular transport	K08501	GO:0005768//endosome;GO:0005769//early endosome;GO:0005770//late endosome;GO:0005802//trans-Golgi network;GO:0031982//vesicle;GO:0045335//phagocytic vesicle;GO:0048471//perinuclear region of cytoplasm;GO:0055037//recycling endosome	GO:0019869//chloride channel inhibitor activity;GO:0019905//syntaxin binding;GO:0031625//ubiquitin protein ligase binding	GO:0045022//early endosome to late endosome transport;GO:0071346//cellular response to interferon-gamma;GO:1903076//regulation of protein localization to plasma membrane	--
ENSGALG00000001239	6.088	5.324	5.373	3.706	2.801	2.807	530	425	601	341	208	246	SLC26A2	E3 ubiquitin/ISG15 ligase TRIM25-like [Source:NCBI gene;Acc:416147]	-	-	-	-	GO:0005887//integral component of plasma membrane;GO:0016020//membrane;GO:0016021//integral component of membrane	GO:0008271//secondary active sulfate transmembrane transporter activity;GO:0015106//bicarbonate transmembrane transporter activity;GO:0015108//chloride transmembrane transporter activity;GO:0015116//sulfate transmembrane transporter activity;GO:0015301//anion:anion antiporter activity;GO:0019531//oxalate transmembrane transporter activity	GO:0001503//ossification;GO:0006811//ion transport;GO:0008272//sulfate transport;GO:0015701//bicarbonate transport;GO:0019532//oxalate transport;GO:0055085//transmembrane transport;GO:1902358//sulfate transmembrane transport;GO:1902476//chloride transmembrane transport	--
ENSGALG00000001244	3.357	1.724	2.776	0.993	0.46	0.251	316	153	316	92	33	24	tbc1d24	TBC1 domain family member 24-like [Source:NCBI gene;Acc:769242]	-	-	-	-	-	GO:0005515//protein binding	-	--
ENSGALG00000001245	23.062	29.035	30.467	19.743	25.117	22.828	1127	1226	1915	992	1075	1097	SIRT6	sirtuin 6 [Source:NCBI gene;Acc:428332]	Metabolism;Organismal Systems;Human Diseases;Metabolism	Global and overview maps;Environmental adaptation;Cancer: overview;Metabolism of cofactors and vitamins	ko01100//Metabolic pathways;ko04714//Thermogenesis;ko05230//Central carbon metabolism in cancer;ko00760//Nicotinate and nicotinamide metabolism	K11416;K11416;K11416;K11416	GO:0005634//nucleus;GO:0005654//nucleoplasm;GO:0043231//intracellular membrane-bounded organelle	GO:0046969//NAD-dependent histone deacetylase activity (H3-K9 specific);GO:0070403//NAD+ binding	GO:0006476//protein deacetylation;GO:0010569//regulation of double-strand break repair via homologous recombination;GO:0031509//telomeric heterochromatin assembly;GO:0032206//positive regulation of telomere maintenance;GO:0045814//negative regulation of gene expression, epigenetic;GO:1901485//positive regulation of transcription factor catabolic process;GO:1902732//positive regulation of chondroc…	--
ENSGALG00000001250	439.407	514.148	478.472	327.363	252.576	276.268	44643	45183	62608	34201	22459	27574	APLP2	amyloid beta precursor like protein 2 [Source:NCBI gene;Acc:419727]	-	-	-	-	GO:0005634//nucleus;GO:0016021//integral component of membrane	GO:0004867//serine-type endopeptidase inhibitor activity;GO:0008201//heparin binding;GO:0042802//identical protein binding;GO:0046914//transition metal ion binding	-	--
ENSGALG00000001252	0.073	0.238	0.137	0.129	0.252	0.448	5	14	12	9	15	30	CREB3L3	cAMP responsive element binding protein 3 like 3 [Source:NCBI gene;Acc:428333]	Environmental Information Processing;Human Diseases;Human Diseases;Human Diseases;Organismal Systems;Environmental Information Processing;Human Diseases;Human Diseases;Environmental Information Processing;Human Diseases;Human Diseases;Human Diseases;Organismal Systems;Organismal Systems;Environmental Information Processing;Organismal Systems;Organismal Systems;Organismal Systems;Organismal System…	Signal transduction;Infectious disease: viral;Neurodegenerative disease;Infectious disease: viral;Environmental adaptation;Signal transduction;Infectious disease: viral;Cancer: overview;Signal transduction;Infectious disease: viral;Substance dependence;Endocrine and metabolic disease;Circulatory system;Nervous system;Signal transduction;Endocrine system;Endocrine system;Endocrine system;Nervous s…	ko04151//PI3K-Akt signaling pathway;ko05165//Human papillomavirus infection;ko05016//Huntington disease;ko05163//Human cytomegalovirus infection;ko04714//Thermogenesis;ko04024//cAMP signaling pathway;ko05166//Human T-cell leukemia virus 1 infection;ko05203//Viral carcinogenesis;ko04022//cGMP-PKG signaling pathway;ko05161//Hepatitis B;ko05034//Alcoholism;ko04934//Cushing syndrome;ko04261//Adrenerg…	K09048;K09048;K09048;K09048;K09048;K09048;K09048;K09048;K09048;K09048;K09048;K09048;K09048;K09048;K09048;K09048;K09048;K09048;K09048;K09048;K09048;K09048;K09048;K09048;K09048;K09048;K09048;K09048;K09048;K09048;K09048;K09048;K09048	GO:0005634//nucleus;GO:0005783//endoplasmic reticulum	GO:0000976//transcription regulatory region sequence-specific DNA binding;GO:0000977//RNA polymerase II regulatory region sequence-specific DNA binding;GO:0001228//transcriptional activator activity, RNA polymerase II transcription regulatory region sequence-specific binding;GO:0003700//transcription factor activity, sequence-specific DNA binding;GO:0035497//cAMP response element binding;GO:00428…	GO:0006355//regulation of transcription, DNA-templated;GO:0030968//endoplasmic reticulum unfolded protein response;GO:0045944//positive regulation of transcription from RNA polymerase II promoter;GO:1990440//positive regulation of transcription from RNA polymerase II promoter in response to endoplasmic reticulum stress	--
ENSGALG00000001253	31.426	33.779	24.412	18.642	13.381	14.223	5414.84	4908.01	5492.57	3169.6	1933.55	2258.85	RC3H2	ring finger and CCCH-type domains 2 [Source:NCBI gene;Acc:417109]	-	-	-	-	GO:0009986//cell surface;GO:0016020//membrane;GO:0043231//intracellular membrane-bounded organelle	GO:0003677//DNA binding;GO:0003725//double-stranded RNA binding;GO:0003729//mRNA binding;GO:0004842//ubiquitin-protein transferase activity;GO:0035613//RNA stem-loop binding;GO:0046872//metal ion binding;GO:0061630//ubiquitin protein ligase activity	GO:0000209//protein polyubiquitination;GO:0001782//B cell homeostasis;GO:0009791//post-embryonic development;GO:0010468//regulation of gene expression;GO:0010608//posttranscriptional regulation of gene expression;GO:0016567//protein ubiquitination;GO:0035264//multicellular organism growth;GO:0042098//T cell proliferation;GO:0043029//T cell homeostasis;GO:0048286//lung alveolus development;GO:0048…	zf-CCCH
ENSGALG00000001256	3.339	2.135	2.448	2.966	2.316	2.178	708	393	647	667	434	479	NLRC5	NLR family CARD domain containing 5 [Source:NCBI gene;Acc:100857413]	-	-	-	-	GO:0005634//nucleus;GO:0005829//cytosol	GO:0005515//protein binding	GO:0009617//response to bacterium;GO:0032088//negative regulation of NF-kappaB transcription factor activity;GO:0045087//innate immune response;GO:0060339//negative regulation of type I interferon-mediated signaling pathway	--
ENSGALG00000001258	37.018	41.592	41.437	37.564	25.118	27.318	7114	6898	10273	7407	4202	5192	NUMA1	nuclear mitotic apparatus protein 1 [Source:NCBI gene;Acc:768717]	-	-	-	-	GO:0000139//Golgi membrane;GO:0000922//spindle pole;GO:0005634//nucleus;GO:0005654//nucleoplasm;GO:0005813//centrosome;GO:0005829//cytosol;GO:0005876//spindle microtubule;GO:0005938//cell cortex;GO:0016363//nuclear matrix;GO:0019897//extrinsic component of plasma membrane;GO:0031616//spindle pole centrosome;GO:0032991//macromolecular complex;GO:0035371//microtubule plus-end;GO:0036449//microtubul…	GO:0008017//microtubule binding;GO:0008022//protein C-terminus binding;GO:0015631//tubulin binding;GO:0019904//protein domain specific binding;GO:0035091//phosphatidylinositol binding;GO:0044877//macromolecular complex binding;GO:0051010//microtubule plus-end binding;GO:0051011//microtubule minus-end binding;GO:0070840//dynein complex binding	GO:0000132//establishment of mitotic spindle orientation;GO:0001578//microtubule bundle formation;GO:0030513//positive regulation of BMP signaling pathway;GO:0030953//astral microtubule organization;GO:0031116//positive regulation of microtubule polymerization;GO:0032388//positive regulation of intracellular transport;GO:0045618//positive regulation of keratinocyte differentiation;GO:0051798//pos…	--
ENSGALG00000001262	75.919	73.542	64.246	76.181	78.654	90.844	4319	3615	4701	4456	3919	5082	CLIC4	chloride intracellular channel 4 [Source:NCBI gene;Acc:419595]	-	-	-	-	GO:0005737//cytoplasm;GO:0005739//mitochondrion;GO:0005813//centrosome;GO:0005829//cytosol;GO:0005886//plasma membrane;GO:0005902//microvillus;GO:0005911//cell-cell junction;GO:0009986//cell surface;GO:0015630//microtubule cytoskeleton;GO:0016363//nuclear matrix;GO:0030496//midbody;GO:0045177//apical part of cell;GO:0048471//perinuclear region of cytoplasm	GO:0005515//protein binding	GO:0001525//angiogenesis;GO:0001886//endothelial cell morphogenesis;GO:0006749//glutathione metabolic process;GO:0007035//vacuolar acidification;GO:0009566//fertilization;GO:0030216//keratinocyte differentiation;GO:0030336//negative regulation of cell migration;GO:0035264//multicellular organism growth;GO:0048754//branching morphogenesis of an epithelial tube;GO:0061299//retina vasculature morpho…	--
ENSGALG00000001263	3.2	4.505	3.706	4.933	5.24	6.099	294	357	439	467	424	554	GTF2IRD1	GTF2I repeat domain containing 1 [Source:NCBI gene;Acc:417487]	Environmental Information Processing;Genetic Information Processing	Signal transduction;Transcription	ko04022//cGMP-PKG signaling pathway;ko03022//Basal transcription factors	K03121;K03121	GO:0005634//nucleus;GO:0005654//nucleoplasm;GO:0005829//cytosol	GO:0000978//RNA polymerase II core promoter proximal region sequence-specific DNA binding;GO:0001227//transcriptional repressor activity, RNA polymerase II transcription regulatory region sequence-specific binding;GO:0003700//transcription factor activity, sequence-specific DNA binding	GO:0000122//negative regulation of transcription from RNA polymerase II promoter;GO:0014886//transition between slow and fast fiber	GTF2I
ENSGALG00000001264	14.269	15.454	17.29	19	12.188	14.431	3544	3207	5376	4627	2535	3276	PLXNA2	plexin A2 [Source:NCBI gene;Acc:419857]	-	-	-	-	GO:0005887//integral component of plasma membrane	GO:0005515//protein binding;GO:0017154//semaphorin receptor activity;GO:0042802//identical protein binding	GO:0001756//somitogenesis;GO:0007165//signal transduction;GO:0007166//cell surface receptor signaling pathway;GO:0021915//neural tube development;GO:0021935//cerebellar granule cell precursor tangential migration;GO:0030334//regulation of cell migration;GO:0051642//centrosome localization;GO:0060037//pharyngeal system development;GO:0060174//limb bud formation;GO:0071526//semaphorin-plexin signal…	--
ENSGALG00000001267	36.52	34.36	36.429	33.534	28.771	29.035	1548	1256	1965	1451	1058	1200	MAP2K2	mitogen-activated protein kinase kinase 2 [Source:NCBI gene;Acc:396349]	Human Diseases;Environmental Information Processing;Human Diseases;Human Diseases;Environmental Information Processing;Environmental Information Processing;Human Diseases;Environmental Information Processing;Human Diseases;Environmental Information Processing;Human Diseases;Human Diseases;Human Diseases;Cellular Processes;Environmental Information Processing;Human Diseases;Organismal Systems;Envi…	Cancer: overview;Signal transduction;Infectious disease: viral;Neurodegenerative disease;Signal transduction;Signal transduction;Infectious disease: viral;Signal transduction;Infectious disease: viral;Signal transduction;Infectious disease: bacterial;Cancer: overview;Infectious disease: viral;Cell motility;Signal transduction;Infectious disease: viral;Immune system;Signal transduction;Cell growth…	ko05200//Pathways in cancer;ko04151//PI3K-Akt signaling pathway;ko05165//Human papillomavirus infection;ko05010//Alzheimer disease;ko04010//MAPK signaling pathway;ko04072//Phospholipase D signaling pathway;ko05163//Human cytomegalovirus infection;ko04024//cAMP signaling pathway;ko05166//Human T-cell leukemia virus 1 infection;ko04014//Ras signaling pathway;ko05132//Salmonella infection;ko05205//P…	K04369;K04369;K04369;K04369;K04369;K04369;K04369;K04369;K04369;K04369;K04369;K04369;K04369;K04369;K04369;K04369;K04369;K04369;K04369;K04369;K04369;K04369;K04369;K04369;K04369;K04369;K04369;K04369;K04369;K04369;K04369;K04369;K04369;K04369;K04369;K04369;K04369;K04369;K04369;K04369;K04369;K04369;K04369;K04369;K04369;K04369;K04369;K04369;K04369;K04369;K04369;K04369;K04369;K04369;K04369;K04369;K04369;…	-	GO:0004672//protein kinase activity;GO:0005524//ATP binding	GO:0006468//protein phosphorylation	--
ENSGALG00000001270	5.015	4.735	4.129	2.933	2.443	2.457	446	349	455	265	192	211	PRKCZ	protein kinase C zeta [Source:NCBI gene;Acc:419399]	Human Diseases;Cellular Processes;Environmental Information Processing;Cellular Processes;Organismal Systems;Environmental Information Processing;Organismal Systems;Organismal Systems;Human Diseases;Organismal Systems;Organismal Systems;Environmental Information Processing;Human Diseases;Human Diseases;Human Diseases	Infectious disease: viral;Transport and catabolism;Signal transduction;Cellular community - eukaryotes;Immune system;Signal transduction;Development and regeneration;Endocrine system;Cardiovascular disease;Immune system;Endocrine system;Signal transduction;Endocrine and metabolic disease;Endocrine and metabolic disease;Endocrine and metabolic disease	ko05165//Human papillomavirus infection;ko04144//Endocytosis;ko04015//Rap1 signaling pathway;ko04530//Tight junction;ko04062//Chemokine signaling pathway;ko04390//Hippo signaling pathway;ko04360//Axon guidance;ko04910//Insulin signaling pathway;ko05418//Fluid shear stress and atherosclerosis;ko04611//Platelet activation;ko04926//Relaxin signaling pathway;ko04071//Sphingolipid signaling pathway;ko…	K18952;K18952;K18952;K18952;K18952;K18952;K18952;K18952;K18952;K18952;K18952;K18952;K18952;K18952;K18952	GO:0005634//nucleus;GO:0005635//nuclear envelope;GO:0005737//cytoplasm;GO:0005815//microtubule organizing center;GO:0005829//cytosol;GO:0005886//plasma membrane;GO:0005911//cell-cell junction;GO:0005923//bicellular tight junction;GO:0005938//cell cortex;GO:0016324//apical plasma membrane;GO:0016363//nuclear matrix;GO:0031982//vesicle;GO:0035748//myelin sheath abaxonal region;GO:0043203//axon hill…	GO:0004672//protein kinase activity;GO:0004674//protein serine/threonine kinase activity;GO:0005515//protein binding;GO:0005524//ATP binding	GO:0000226//microtubule cytoskeleton organization;GO:0006468//protein phosphorylation;GO:0018105//peptidyl-serine phosphorylation;GO:0031333//negative regulation of protein complex assembly;GO:0032733//positive regulation of interleukin-10 production;GO:0032736//positive regulation of interleukin-13 production;GO:0032753//positive regulation of interleukin-4 production;GO:0032754//positive regula…	--
ENSGALG00000001273	0.538	0.59	0.242	0.138	0	0	19	18	11	5	0	0	C2CD4C	C2 calcium dependent domain containing 4C [Source:NCBI gene;Acc:428334]	-	-	-	-	GO:0005829//cytosol	-	-	--
ENSGALG00000001275	26.247	27.843	26.579	18.164	16.239	18.634	2420.16	2233.99	3133.43	1672.4	1256.45	1621.15	PDCL	phosducin like [Source:NCBI gene;Acc:772371]	-	-	-	-	GO:0005737//cytoplasm	-	GO:0007601//visual perception;GO:0008277//regulation of G-protein coupled receptor protein signaling pathway;GO:0045880//positive regulation of smoothened signaling pathway;GO:1902605//heterotrimeric G-protein complex assembly	--
ENSGALG00000001276	2.478	3.835	1.97	2.087	2.699	2.272	142	154	133	129	150	143	HOXB9	homeobox B9 [Source:NCBI gene;Acc:771865]	-	-	-	-	GO:0005634//nucleus;GO:0005654//nucleoplasm;GO:0090575//RNA polymerase II transcription factor complex	GO:0000977//RNA polymerase II regulatory region sequence-specific DNA binding;GO:0000978//RNA polymerase II core promoter proximal region sequence-specific DNA binding;GO:0000981//RNA polymerase II transcription factor activity, sequence-specific DNA binding;GO:0003677//DNA binding;GO:0003700//transcription factor activity, sequence-specific DNA binding;GO:1990837//sequence-specific double-strand…	GO:0006351//transcription, DNA-templated;GO:0006355//regulation of transcription, DNA-templated;GO:0006357//regulation of transcription from RNA polymerase II promoter;GO:0009952//anterior/posterior pattern specification;GO:0009954//proximal/distal pattern formation;GO:0045944//positive regulation of transcription from RNA polymerase II promoter;GO:0048704//embryonic skeletal system morphogenesis…	TF_Otx
ENSGALG00000001279	14.205	18.439	11.616	15.78	13.657	14.746	1402	1389	1495	1523	1188	1367	ZNF652	zinc finger protein 652 [Source:NCBI gene;Acc:419987]	-	-	-	-	-	-	-	zf-C2H2
ENSGALG00000001282	1.087	1.54	1.005	1.164	1.359	1.533	50	62	58	57	52	68	GABRD	gamma-aminobutyric acid type A receptor delta subunit [Source:NCBI gene;Acc:770710]	Environmental Information Processing;Organismal Systems;Human Diseases;Organismal Systems;Human Diseases	Signaling molecules and interaction;Nervous system;Substance dependence;Nervous system;Substance dependence	ko04080//Neuroactive ligand-receptor interaction;ko04723//Retrograde endocannabinoid signaling;ko05032//Morphine addiction;ko04727//GABAergic synapse;ko05033//Nicotine addiction	K05184;K05184;K05184;K05184;K05184	GO:0016020//membrane;GO:0016021//integral component of membrane;GO:0030424//axon;GO:0030425//dendrite;GO:0043025//neuronal cell body	GO:0004888//transmembrane signaling receptor activity;GO:0004890//GABA-A receptor activity;GO:0005216//ion channel activity;GO:0005230//extracellular ligand-gated ion channel activity;GO:1904315//transmitter-gated ion channel activity involved in regulation of postsynaptic membrane potential	GO:0006811//ion transport;GO:0034220//ion transmembrane transport	--
ENSGALG00000001283	26.342	32.326	24.991	27.728	21.081	23.525	2543	2677	3061	2596	1826	2305	SRRM1	serine and arginine repetitive matrix 1 [Source:NCBI gene;Acc:428216]	Genetic Information Processing;Genetic Information Processing	Translation;Translation	ko03013//Nucleocytoplasmic transport;ko03015//mRNA surveillance pathway	K13171;K13171	GO:0016607//nuclear speck;GO:0071013//catalytic step 2 spliceosome	-	GO:0006397//mRNA processing	--
ENSGALG00000001288	0.347	0.482	0.281	0.378	0.079	0.071	25	30	26	28	5	5	CFAP74	XP_024998364.1 cilia- and flagella-associated protein 74 isoform X1 [Gallus gallus]	-	-	-	-	GO:0005737//cytoplasm	-	-	--
ENSGALG00000001289	3.456	2.601	3.606	2.979	2.668	3.559	386	251	517	342	261	390	Shc2	SHC (Src homology 2 domain containing) transforming protein 2 [Source:NCBI gene;Acc:770341]	Environmental Information Processing;Environmental Information Processing;Cellular Processes;Organismal Systems;Human Diseases;Organismal Systems;Human Diseases;Human Diseases;Human Diseases;Organismal Systems;Organismal Systems;Organismal Systems;Organismal Systems;Organismal Systems;Human Diseases;Environmental Information Processing;Human Diseases;Human Diseases;Human Diseases;Human Diseases;O…	Signal transduction;Signal transduction;Cellular community - eukaryotes;Immune system;Cancer: specific types;Immune system;Substance dependence;Cancer: specific types;Cancer: specific types;Endocrine system;Endocrine system;Nervous system;Endocrine system;Endocrine system;Drug resistance: antineoplastic;Signal transduction;Drug resistance: antineoplastic;Infectious disease: bacterial;Cancer: spec…	ko04072//Phospholipase D signaling pathway;ko04014//Ras signaling pathway;ko04510//Focal adhesion;ko04650//Natural killer cell mediated cytotoxicity;ko05225//Hepatocellular carcinoma;ko04062//Chemokine signaling pathway;ko05034//Alcoholism;ko05226//Gastric cancer;ko05224//Breast cancer;ko04910//Insulin signaling pathway;ko04926//Relaxin signaling pathway;ko04722//Neurotrophin signaling pathway;ko…	K17447;K17447;K17447;K17447;K17447;K17447;K17447;K17447;K17447;K17447;K17447;K17447;K17447;K17447;K17447;K17447;K17447;K17447;K17447;K17447;K17447;K17447	-	GO:0030971//receptor tyrosine kinase binding	GO:0035556//intracellular signal transduction;GO:0043410//positive regulation of MAPK cascade	--
ENSGALG00000001299	0.052	0	0	0.051	0	0	1	0	0	1	0	0	GIP	gastric inhibitory polypeptide [Source:NCBI gene;Acc:419989]	Environmental Information Processing;Environmental Information Processing;Organismal Systems	Signaling molecules and interaction;Signal transduction;Endocrine system	ko04080//Neuroactive ligand-receptor interaction;ko04024//cAMP signaling pathway;ko04911//Insulin secretion	K05258;K05258;K05258	GO:0005576//extracellular region	GO:0005179//hormone activity	GO:0009749//response to glucose;GO:0042304//regulation of fatty acid biosynthetic process;GO:0050796//regulation of insulin secretion	--
ENSGALG00000001304	1.625	2.437	1.711	1.158	1.189	0.666	206	267	279	151	132	83	Tmem52	transmembrane protein 52 [Source:NCBI gene;Acc:419401]	-	-	-	-	-	-	-	--
ENSGALG00000001306	14.791	14.992	16.717	9.934	7.912	8.658	2209	1933	3211	1519	1030	1265	NFRKB	nuclear factor related to kappaB binding protein [Source:NCBI gene;Acc:419730]	-	-	-	-	GO:0005654//nucleoplasm;GO:0031011//Ino80 complex	-	GO:0000723//telomere maintenance;GO:0006282//regulation of DNA repair;GO:0045739//positive regulation of DNA repair;GO:0045995//regulation of embryonic development;GO:1904507//positive regulation of telomere maintenance in response to DNA damage	--
ENSGALG00000001309	5.527	5.491	3.984	6.094	6.745	6.44	247	212	229	280	264	283	SNF8	SNF8, ESCRT-II complex subunit [Source:NCBI gene;Acc:419990]	Cellular Processes	Transport and catabolism	ko04144//Endocytosis	K12188	GO:0000814//ESCRT II complex;GO:0005634//nucleus;GO:0005654//nucleoplasm;GO:0005667//transcription factor complex;GO:0005737//cytoplasm;GO:0005829//cytosol;GO:0005886//plasma membrane;GO:0010008//endosome membrane;GO:0016020//membrane;GO:0031902//late endosome membrane;GO:0048471//perinuclear region of cytoplasm;GO:0055037//recycling endosome	GO:0008022//protein C-terminus binding;GO:0016247//channel regulator activity;GO:0042803//protein homodimerization activity;GO:0047485//protein N-terminus binding	GO:0006357//regulation of transcription from RNA polymerase II promoter;GO:0010628//positive regulation of gene expression;GO:0032456//endocytic recycling;GO:0042176//regulation of protein catabolic process;GO:0045022//early endosome to late endosome transport;GO:0045732//positive regulation of protein catabolic process;GO:0061635//regulation of protein complex stability;GO:0071985//multivesicula…	--
ENSGALG00000001310	2.267	1.509	1.705	0.809	1.279	1.476	61	35	66	26	32	38	TRNAU1AP	tRNA selenocysteine 1 associated protein 1 [Source:NCBI gene;Acc:419597]	-	-	-	-	-	GO:0003676//nucleic acid binding	-	--
ENSGALG00000001311	3.798	3.038	4.451	1.8	0.852	1	339	233	512	165	66	87	ARHGAP44	Rho GTPase activating protein 44 [Source:NCBI gene;Acc:427797]	-	-	-	-	GO:0005737//cytoplasm;GO:0031256//leading edge membrane	GO:0005515//protein binding;GO:0005543//phospholipid binding	GO:0007165//signal transduction	--
ENSGALG00000001313	102.77	108.179	98.942	109.917	117.686	119.574	7106	6471	8796	7794	7113	8101	EIF4H	eukaryotic translation initiation factor 4H [Source:NCBI gene;Acc:417490]	-	-	-	-	-	GO:0003676//nucleic acid binding	GO:0019953//sexual reproduction;GO:0048589//developmental growth	--
ENSGALG00000001314	21.726	23.991	24.769	19.527	16.669	16.267	1634	1559	2396	1510	1098	1203	PTGS1	prostaglandin-endoperoxide synthase 1 (prostaglandin G/H synthase and cyclooxygenase) [Source:NCBI gene;Acc:427752]	Metabolism;Organismal Systems;Organismal Systems;Organismal Systems;Metabolism	Global and overview maps;Immune system;Nervous system;Endocrine system;Lipid metabolism	ko01100//Metabolic pathways;ko04611//Platelet activation;ko04726//Serotonergic synapse;ko04923//Regulation of lipolysis in adipocytes;ko00590//Arachidonic acid metabolism	K00509;K00509;K00509;K00509;K00509	GO:0001750//photoreceptor outer segment;GO:0005737//cytoplasm;GO:0005794//Golgi apparatus;GO:0043231//intracellular membrane-bounded organelle	GO:0004601//peroxidase activity;GO:0004666//prostaglandin-endoperoxide synthase activity;GO:0020037//heme binding	GO:0001516//prostaglandin biosynthetic process;GO:0006693//prostaglandin metabolic process;GO:0006954//inflammatory response;GO:0006979//response to oxidative stress;GO:0008217//regulation of blood pressure;GO:0019371//cyclooxygenase pathway;GO:0042127//regulation of cell proliferation	--
ENSGALG00000001315	13.932	15.484	15.995	14.215	14.049	14.102	428	411	632	449	378	426	UBE2Z	ubiquitin conjugating enzyme E2 Z [Source:NCBI gene;Acc:419991]	Genetic Information Processing	Folding, sorting and degradation	ko04120//Ubiquitin mediated proteolysis	K10585	GO:0005634//nucleus;GO:0005654//nucleoplasm;GO:0005829//cytosol	GO:0061631//ubiquitin conjugating enzyme activity	GO:0006511//ubiquitin-dependent protein catabolic process;GO:0043065//positive regulation of apoptotic process	--
ENSGALG00000001316	8.264	9.273	7.778	9.179	7.269	8.34	527	511	638	597	406	523	CPNE2	copine 2 [Source:NCBI gene;Acc:415646]	-	-	-	-	GO:0005634//nucleus;GO:0005737//cytoplasm;GO:0005886//plasma membrane	-	GO:0071277//cellular response to calcium ion	--
ENSGALG00000001317	33.341	31.97	34.062	28.506	32.559	31.531	3559.96	3092.85	4636.56	3206.42	2861.76	3224	MFSD14A	hyperpolarization activated cyclic nucleotide-gated potassium channel 2 [Source:NCBI gene;Acc:428335]	-	-	-	-	GO:0016020//membrane;GO:0016021//integral component of membrane	GO:0022857//transmembrane transporter activity	GO:0055085//transmembrane transport	--
ENSGALG00000001319	0.397	0.414	0.369	0.237	0.682	0.35	23	22	30	15	39	18	CAMK1G	calcium/calmodulin-dependent protein kinase IG [Source:NCBI gene;Acc:419859]	Environmental Information Processing;Organismal Systems;Organismal Systems;Human Diseases	Signal transduction;Endocrine system;Endocrine system;Cancer: specific types	ko04020//Calcium signaling pathway;ko04921//Oxytocin signaling pathway;ko04925//Aldosterone synthesis and secretion;ko05214//Glioma	K08794;K08794;K08794;K08794	GO:0005886//plasma membrane;GO:0005954//calcium- and calmodulin-dependent protein kinase complex;GO:0012505//endomembrane system	GO:0004672//protein kinase activity;GO:0004683//calmodulin-dependent protein kinase activity;GO:0005524//ATP binding	GO:0006468//protein phosphorylation	--
ENSGALG00000001320	0	0	0	0	0	0	0	0	0	0	0	0	CYP1A2	cytochrome P450, family 1, subfamily A, polypeptide 2 [Source:NCBI gene;Acc:396051]	Metabolism;Organismal Systems;Human Diseases;Metabolism;Metabolism;Metabolism;Metabolism	Global and overview maps;Endocrine system;Cancer: overview;Amino acid metabolism;Metabolism of cofactors and vitamins;Lipid metabolism;Xenobiotics biodegradation and metabolism	ko01100//Metabolic pathways;ko04913//Ovarian steroidogenesis;ko05204//Chemical carcinogenesis - DNA adducts;ko00380//Tryptophan metabolism;ko00830//Retinol metabolism;ko00140//Steroid hormone biosynthesis;ko00980//Metabolism of xenobiotics by cytochrome P450	K07408;K07408;K07408;K07408;K07408;K07408;K07408	-	GO:0004497//monooxygenase activity;GO:0005506//iron ion binding;GO:0016705//oxidoreductase activity, acting on paired donors, with incorporation or reduction of molecular oxygen;GO:0016712//oxidoreductase activity, acting on paired donors, with incorporation or reduction of molecular oxygen, reduced flavin or flavoprotein as one donor, and incorporation of one atom of oxygen;GO:0020037//heme bind…	-	--
ENSGALG00000001325	0.153	0.02	0.119	0	0	0	9	1	9	0	0	0	CYP1A1	cytochrome P450, family 1, subfamily A, polypeptide 1 [Source:NCBI gene;Acc:396052]	Metabolism;Organismal Systems;Human Diseases;Metabolism;Metabolism;Metabolism;Metabolism	Global and overview maps;Endocrine system;Cancer: overview;Amino acid metabolism;Metabolism of cofactors and vitamins;Lipid metabolism;Xenobiotics biodegradation and metabolism	ko01100//Metabolic pathways;ko04913//Ovarian steroidogenesis;ko05204//Chemical carcinogenesis - DNA adducts;ko00380//Tryptophan metabolism;ko00830//Retinol metabolism;ko00140//Steroid hormone biosynthesis;ko00980//Metabolism of xenobiotics by cytochrome P450	K07408;K07408;K07408;K07408;K07408;K07408;K07408	-	GO:0004497//monooxygenase activity;GO:0005506//iron ion binding;GO:0016705//oxidoreductase activity, acting on paired donors, with incorporation or reduction of molecular oxygen;GO:0016712//oxidoreductase activity, acting on paired donors, with incorporation or reduction of molecular oxygen, reduced flavin or flavoprotein as one donor, and incorporation of one atom of oxygen;GO:0020037//heme bind…	-	--
ENSGALG00000001328	171.361	158.792	159.64	194.407	158.178	153.172	8657	6933	10402	10104	6997	7608	BSG	basigin (Ok blood group) [Source:NCBI gene;Acc:770363]	-	-	-	-	GO:0001917//photoreceptor inner segment;GO:0002080//acrosomal membrane;GO:0005886//plasma membrane;GO:0043231//intracellular membrane-bounded organelle	GO:0005515//protein binding	GO:0007155//cell adhesion;GO:0007411//axon guidance;GO:0030593//neutrophil chemotaxis;GO:0072659//protein localization to plasma membrane	--
ENSGALG00000001329	10.89	8.069	8.953	7.309	8.222	5.313	1420	932	1477	1062	969	831	EPB41	erythrocyte membrane protein band 4.1 [Source:NCBI gene;Acc:396493]	-	-	-	-	GO:0005634//nucleus;GO:0005829//cytosol;GO:0005856//cytoskeleton;GO:0005886//plasma membrane;GO:0005938//cell cortex;GO:0016020//membrane;GO:0016604//nuclear body;GO:0030054//cell junction;GO:0030863//cortical cytoskeleton;GO:0032991//macromolecular complex;GO:0045171//intercellular bridge;GO:0072686//mitotic spindle	GO:0003779//actin binding;GO:0005198//structural molecule activity;GO:0005516//calmodulin binding;GO:0005545//1-phosphatidylinositol binding;GO:0008022//protein C-terminus binding;GO:0008092//cytoskeletal protein binding;GO:0047485//protein N-terminus binding;GO:0051219//phosphoprotein binding	GO:0007049//cell cycle;GO:0008360//regulation of cell shape;GO:0030866//cortical actin cytoskeleton organization;GO:0032092//positive regulation of protein binding;GO:0051301//cell division;GO:1904778//positive regulation of protein localization to cell cortex	--
ENSGALG00000001330	63.9	54.627	85.162	75.776	95.927	93.908	1539	1135	2602	1861	2008	2206	ATP5MC1	ATP synthase, H+ transporting, mitochondrial Fo complex subunit C1 (subunit 9) [Source:NCBI gene;Acc:419992]	Metabolism;Human Diseases;Human Diseases;Organismal Systems;Human Diseases;Metabolism	Global and overview maps;Neurodegenerative disease;Neurodegenerative disease;Environmental adaptation;Neurodegenerative disease;Energy metabolism	ko01100//Metabolic pathways;ko05010//Alzheimer disease;ko05016//Huntington disease;ko04714//Thermogenesis;ko05012//Parkinson disease;ko00190//Oxidative phosphorylation	K02128;K02128;K02128;K02128;K02128;K02128	GO:0005739//mitochondrion;GO:0033177//proton-transporting two-sector ATPase complex, proton-transporting domain;GO:0045263//proton-transporting ATP synthase complex, coupling factor F(o)	GO:0015078//hydrogen ion transmembrane transporter activity	GO:0015986//ATP synthesis coupled proton transport;GO:1902600//hydrogen ion transmembrane transport	--
ENSGALG00000001331	15.471	15.377	18.413	20.354	14.296	14.638	1346	1117	2022	1821	1082	1250	ST14	suppression of tumorigenicity 14 [Source:NCBI gene;Acc:419731]	Human Diseases	Cancer: overview	ko05206//MicroRNAs in cancer	K08670	GO:0005576//extracellular region;GO:0016020//membrane;GO:0019897//extrinsic component of plasma membrane	GO:0004252//serine-type endopeptidase activity;GO:0005515//protein binding;GO:0008236//serine-type peptidase activity	GO:0001843//neural tube closure;GO:0006508//proteolysis;GO:0030216//keratinocyte differentiation	--
ENSGALG00000001332	18.493	19.211	19.501	17.158	13.556	16.119	5332	4802.91	7282	5039	3290.89	4383.56	RBL1	RB transcriptional corepressor like 1 [Source:NCBI gene;Acc:419126]	Human Diseases;Human Diseases;Cellular Processes;Cellular Processes;Environmental Information Processing	Infectious disease: viral;Cancer: overview;Cell growth and death;Cell growth and death;Signal transduction	ko05165//Human papillomavirus infection;ko05203//Viral carcinogenesis;ko04218//Cellular senescence;ko04110//Cell cycle;ko04350//TGF-beta signaling pathway	K04681;K04681;K04681;K04681;K04681	GO:0005634//nucleus;GO:0005654//nucleoplasm;GO:0005667//transcription factor complex;GO:0043229//intracellular organelle	GO:1990841//promoter-specific chromatin binding	GO:0000122//negative regulation of transcription from RNA polymerase II promoter;GO:0006325//chromatin organization;GO:0006357//regulation of transcription from RNA polymerase II promoter;GO:0007049//cell cycle;GO:0010629//negative regulation of gene expression;GO:0043550//regulation of lipid kinase activity;GO:0051302//regulation of cell division;GO:0051726//regulation of cell cycle;GO:2000773//…	--
ENSGALG00000001333	9.632	11.728	10.937	8.637	10.387	8.774	482	485	674	419	415	409	MRRFP1	mitochondrial ribosome recycling factor pseudogene 1 [Source:NCBI gene;Acc:417110]	-	-	-	-	-	-	GO:0006412//translation;GO:0032790//ribosome disassembly	--
ENSGALG00000001334	114.822	106.032	96.89	100.751	93.822	105.162	9930	7943	10786	8997	7130	8981	GNB1	G protein subunit beta 1 [Source:NCBI gene;Acc:419402]	Human Diseases;Environmental Information Processing;Human Diseases;Environmental Information Processing;Human Diseases;Human Diseases;Organismal Systems;Organismal Systems;Human Diseases;Organismal Systems;Environmental Information Processing;Organismal Systems;Organismal Systems;Organismal Systems;Organismal Systems;Organismal Systems;Organismal Systems;Human Diseases;Organismal Systems;Organism…	Cancer: overview;Signal transduction;Infectious disease: viral;Signal transduction;Infectious disease: viral;Infectious disease: viral;Immune system;Sensory system;Substance dependence;Nervous system;Signal transduction;Nervous system;Endocrine system;Nervous system;Nervous system;Nervous system;Environmental adaptation;Substance dependence;Nervous system;Sensory system	ko05200//Pathways in cancer;ko04151//PI3K-Akt signaling pathway;ko05163//Human cytomegalovirus infection;ko04014//Ras signaling pathway;ko05170//Human immunodeficiency virus 1 infection;ko05167//Kaposi sarcoma-associated herpesvirus infection;ko04062//Chemokine signaling pathway;ko04740//Olfactory transduction;ko05034//Alcoholism;ko04723//Retrograde endocannabinoid signaling;ko04371//Apelin signa…	K04536;K04536;K04536;K04536;K04536;K04536;K04536;K04536;K04536;K04536;K04536;K04536;K04536;K04536;K04536;K04536;K04536;K04536;K04536;K04536	GO:0001750//photoreceptor outer segment;GO:0005737//cytoplasm;GO:0005834//heterotrimeric G-protein complex	GO:0003924//GTPase activity;GO:0005515//protein binding;GO:0030159//receptor signaling complex scaffold activity;GO:0044877//macromolecular complex binding;GO:0051020//GTPase binding	GO:0007165//signal transduction;GO:0007186//G-protein coupled receptor signaling pathway;GO:0007200//phospholipase C-activating G-protein coupled receptor signaling pathway;GO:0008283//cell proliferation;GO:0050909//sensory perception of taste;GO:0060041//retina development in camera-type eye	--
ENSGALG00000001335	38.34	38.151	34.993	29.378	30.384	27.238	2432	2091	2855	1916	1688	1699	FAM18B1	family with sequence similarity 18, member B1 [Source:NCBI gene;Acc:417324]	-	-	-	-	GO:0016021//integral component of membrane	-	-	--
ENSGALG00000001341	15.706	17.865	14.02	11.868	11.395	10.8	2281	2230	2890	1674	1309	1482	ZBTB44	zinc finger and BTB domain containing 44 [Source:NCBI gene;Acc:101751641]	-	-	-	-	-	GO:0005515//protein binding	-	ZBTB
ENSGALG00000001342	1.299	1.865	2.506	1.264	0.727	0.966	104	129	258	104	51	76	HCN2	hyperpolarization activated cyclic nucleotide-gated potassium channel 2 [Source:NCBI gene;Acc:770384]	Environmental Information Processing;Organismal Systems	Signal transduction;Endocrine system	ko04024//cAMP signaling pathway;ko04929//GnRH secretion	K04955;K04955	GO:0005886//plasma membrane;GO:0005887//integral component of plasma membrane;GO:0016020//membrane;GO:0098855//HCN channel complex	GO:0005216//ion channel activity;GO:0005222//intracellular cAMP activated cation channel activity;GO:0005248//voltage-gated sodium channel activity;GO:0005249//voltage-gated potassium channel activity;GO:0042802//identical protein binding	GO:0003254//regulation of membrane depolarization;GO:0006811//ion transport;GO:0006813//potassium ion transport;GO:0035725//sodium ion transmembrane transport;GO:0042391//regulation of membrane potential;GO:0055085//transmembrane transport;GO:0071320//cellular response to cAMP;GO:0071321//cellular response to cGMP;GO:0071805//potassium ion transmembrane transport;GO:0098719//sodium ion import acr…	--
ENSGALG00000001343	1.139	1.195	1.253	1.267	1.047	0.697	118	107	167	135	95	71	LAMB3	laminin subunit beta 3 [Source:NCBI gene;Acc:428268]	Human Diseases;Environmental Information Processing;Human Diseases;Cellular Processes;Human Diseases;Human Diseases;Environmental Information Processing;Human Diseases	Cancer: overview;Signal transduction;Infectious disease: viral;Cellular community - eukaryotes;Infectious disease: parasitic;Infectious disease: parasitic;Signaling molecules and interaction;Cancer: specific types	ko05200//Pathways in cancer;ko04151//PI3K-Akt signaling pathway;ko05165//Human papillomavirus infection;ko04510//Focal adhesion;ko05146//Amoebiasis;ko05145//Toxoplasmosis;ko04512//ECM-receptor interaction;ko05222//Small cell lung cancer	K06244;K06244;K06244;K06244;K06244;K06244;K06244;K06244	-	-	GO:0035987//endodermal cell differentiation	--
ENSGALG00000001347	3.603	3.571	3.279	4.266	3.932	4.009	576	502	693	695	560	637	LHX6	LIM homeobox 6 [Source:NCBI gene;Acc:772259]	-	-	-	-	GO:0005634//nucleus	GO:0000981//RNA polymerase II transcription factor activity, sequence-specific DNA binding;GO:0003677//DNA binding;GO:1990837//sequence-specific double-stranded DNA binding	GO:0006355//regulation of transcription, DNA-templated	TF_Otx
ENSGALG00000001348	0	0	0	0.13	0.065	0.039	0	0	0	7	3	2	TEKT3	tektin 3 [Source:NCBI gene;Acc:417326]	-	-	-	-	GO:0005737//cytoplasm;GO:0005929//cilium;GO:0015630//microtubule cytoskeleton;GO:0031514//motile cilium;GO:0036126//sperm flagellum;GO:0042995//cell projection	-	GO:0030317//sperm motility;GO:0060271//cilium morphogenesis;GO:0060294//cilium movement involved in cell motility;GO:0060378//regulation of brood size	--
ENSGALG00000001350	8.386	9.223	8.088	5.442	4.9	5.931	827	838	1072	557	436	604	RSPRY1	ring finger and SPRY domain containing 1 [Source:NCBI gene;Acc:415648]	-	-	-	-	-	GO:0004842//ubiquitin-protein transferase activity;GO:0005515//protein binding	GO:0016567//protein ubiquitination	--
ENSGALG00000001362	37.043	43.264	43.685	23.066	18.028	13.54	1889	1895	2870	1238	818	704	CLK3	CDC like kinase 3 [Source:NCBI gene;Acc:415295]	-	-	-	-	GO:0005634//nucleus;GO:0005654//nucleoplasm;GO:0045111//intermediate filament cytoskeleton	GO:0004672//protein kinase activity;GO:0004674//protein serine/threonine kinase activity;GO:0004713//protein tyrosine kinase activity;GO:0005524//ATP binding;GO:0042802//identical protein binding	GO:0006468//protein phosphorylation;GO:0018108//peptidyl-tyrosine phosphorylation;GO:0043484//regulation of RNA splicing;GO:0046777//protein autophosphorylation	--
ENSGALG00000001363	12.805	13.15	11.296	11.036	9.723	9.437	1642	1457	1863	1455	1092	1190	MYBBP1A	MYB binding protein 1a [Source:NCBI gene;Acc:417491]	-	-	-	-	GO:0005634//nucleus;GO:0005730//nucleolus;GO:0005737//cytoplasm;GO:0042564//NLS-dependent protein nuclear import complex;GO:0043231//intracellular membrane-bounded organelle	GO:0003677//DNA binding;GO:0003714//transcription corepressor activity;GO:0008134//transcription factor binding;GO:0070888//E-box binding	GO:0006355//regulation of transcription, DNA-templated;GO:0022904//respiratory electron transport chain;GO:0032922//circadian regulation of gene expression;GO:0042149//cellular response to glucose starvation;GO:0045892//negative regulation of transcription, DNA-templated;GO:0045945//positive regulation of transcription from RNA polymerase III promoter;GO:0072332//intrinsic apoptotic signaling pat…	--
ENSGALG00000001364	137.861	147.576	129.034	112.017	104.383	108.04	10348	9173	12495	8844	6968	8008	CSNK1A1	casein kinase 1 alpha 1 [Source:NCBI gene;Acc:395924]	Human Diseases;Human Diseases;Human Diseases;Environmental Information Processing;Human Diseases;Human Diseases;Environmental Information Processing;Environmental Information Processing	Infectious disease: viral;Neurodegenerative disease;Cancer: specific types;Signal transduction;Cancer: specific types;Cancer: specific types;Signal transduction;Signal transduction	ko05165//Human papillomavirus infection;ko05010//Alzheimer disease;ko05225//Hepatocellular carcinoma;ko04310//Wnt signaling pathway;ko05226//Gastric cancer;ko05224//Breast cancer;ko04340//Hedgehog signaling pathway;ko04341//Hedgehog signaling pathway - fly	K08957;K08957;K08957;K08957;K08957;K08957;K08957;K08957	GO:0000775//chromosome, centromeric region;GO:0000776//kinetochore;GO:0005634//nucleus;GO:0005694//chromosome;GO:0005737//cytoplasm;GO:0005813//centrosome;GO:0005815//microtubule organizing center;GO:0005819//spindle;GO:0005829//cytosol;GO:0005847//mRNA cleavage and polyadenylation specificity factor complex;GO:0005856//cytoskeleton;GO:0016607//nuclear speck;GO:0030877//beta-catenin destruction c…	GO:0000166//nucleotide binding;GO:0004672//protein kinase activity;GO:0004674//protein serine/threonine kinase activity;GO:0004712//protein serine/threonine/tyrosine kinase activity;GO:0005524//ATP binding;GO:0016301//kinase activity;GO:0016740//transferase activity	GO:0006468//protein phosphorylation;GO:0007030//Golgi organization;GO:0007049//cell cycle;GO:0007165//signal transduction;GO:0016055//Wnt signaling pathway;GO:0016310//phosphorylation;GO:0018105//peptidyl-serine phosphorylation;GO:0032436//positive regulation of proteasomal ubiquitin-dependent protein catabolic process;GO:0045104//intermediate filament cytoskeleton organization;GO:0051301//cell d…	--
ENSGALG00000001366	4.893	5.251	6.687	4.145	4.302	4.996	248	230	436	216	191	249	CASP9	caspase 9 [Source:NCBI gene;Acc:426970]	Human Diseases;Environmental Information Processing;Human Diseases;Human Diseases;Human Diseases;Human Diseases;Human Diseases;Human Diseases;Human Diseases;Human Diseases;Human Diseases;Human Diseases;Human Diseases;Human Diseases;Human Diseases;Cellular Processes;Human Diseases;Human Diseases;Organismal Systems;Human Diseases;Human Diseases;Human Diseases;Human Diseases;Human Diseases;Cellular …	Cancer: overview;Signal transduction;Neurodegenerative disease;Infectious disease: viral;Infectious disease: bacterial;Neurodegenerative disease;Infectious disease: bacterial;Infectious disease: viral;Infectious disease: viral;Infectious disease: viral;Infectious disease: viral;Infectious disease: viral;Cardiovascular disease;Infectious disease: viral;Infectious disease: viral;Cell growth and dea…	ko05200//Pathways in cancer;ko04151//PI3K-Akt signaling pathway;ko05010//Alzheimer disease;ko05169//Epstein-Barr virus infection;ko05130//Pathogenic Escherichia coli infection;ko05016//Huntington disease;ko05152//Tuberculosis;ko05168//Herpes simplex virus 1 infection;ko05163//Human cytomegalovirus infection;ko05170//Human immunodeficiency virus 1 infection;ko05167//Kaposi sarcoma-associated herpe…	K04399;K04399;K04399;K04399;K04399;K04399;K04399;K04399;K04399;K04399;K04399;K04399;K04399;K04399;K04399;K04399;K04399;K04399;K04399;K04399;K04399;K04399;K04399;K04399;K04399;K04399;K04399;K04399;K04399;K04399;K04399;K04399	GO:0005634//nucleus;GO:0005829//cytosol;GO:0008303//caspase complex;GO:0032991//macromolecular complex;GO:0043293//apoptosome	GO:0004197//cysteine-type endopeptidase activity;GO:0008233//peptidase activity;GO:0008234//cysteine-type peptidase activity;GO:0017124//SH3 domain binding;GO:0019901//protein kinase binding;GO:0097199//cysteine-type endopeptidase activity involved in apoptotic signaling pathway	GO:0006508//proteolysis;GO:0006915//apoptotic process;GO:0006919//activation of cysteine-type endopeptidase activity involved in apoptotic process;GO:0006974//cellular response to DNA damage stimulus;GO:0008630//intrinsic apoptotic signaling pathway in response to DNA damage;GO:0008635//activation of cysteine-type endopeptidase activity involved in apoptotic process by cytochrome c;GO:0009411//re…	--
ENSGALG00000001369	0.252	0.268	0.164	0.082	0.072	0	12	11	10	4	3	0	HSD11B1	hydroxysteroid (11-beta) dehydrogenase 1b [Source:NCBI gene;Acc:419861]	Metabolism;Human Diseases;Metabolism;Metabolism	Global and overview maps;Cancer: overview;Lipid metabolism;Xenobiotics biodegradation and metabolism	ko01100//Metabolic pathways;ko05204//Chemical carcinogenesis - DNA adducts;ko00140//Steroid hormone biosynthesis;ko00980//Metabolism of xenobiotics by cytochrome P450	K15680;K15680;K15680;K15680	-	GO:0016491//oxidoreductase activity	-	--
ENSGALG00000001370	9.009	7.021	10.804	9.141	6.853	12.023	695	468	1072	725	463	912	ADAMTS8	ADAM metallopeptidase with thrombospondin type 1 motif, 8 [Source:NCBI gene;Acc:769222]	-	-	-	-	-	GO:0004222//metalloendopeptidase activity;GO:0008237//metallopeptidase activity;GO:0008270//zinc ion binding	GO:0006508//proteolysis	--
ENSGALG00000001371	35.666	46.237	39.09	36.551	17.9	20.599	1349.31	1511.43	1902.12	1421.75	593.11	766.33	HS3ST3A1	heparan sulfate-glucosamine 3-sulfotransferase 3B1 [Source:NCBI gene;Acc:769490]	Metabolism	Glycan biosynthesis and metabolism	ko00534//Glycosaminoglycan biosynthesis - heparan sulfate / heparin	K07809	-	GO:0008146//sulfotransferase activity	-	--
ENSGALG00000001373	0.748	0.494	0.868	1.14	0.976	1.039	30	18	44	49	34	42	TRAF3IP3	TRAF3 interacting protein 3 [Source:NCBI gene;Acc:419862]	-	-	-	-	-	-	-	--
ENSGALG00000001374	14.283	15.755	13.317	14.983	18.451	17.851	1365	1304	1661	1456	1518	1634	SLC35E2B	solute carrier family 35 member E2B [Source:HGNC Symbol;Acc:HGNC:33941]	-	-	-	-	GO:0005794//Golgi apparatus;GO:0016020//membrane;GO:0016021//integral component of membrane	GO:0015297//antiporter activity	GO:0055085//transmembrane transport	--
ENSGALG00000001375	13.623	13.739	17.032	10.9	8.604	8.351	1128	983	1814	928	624	680	COX10	COX10, heme A:farnesyltransferase cytochrome c oxidase assembly factor [Source:NCBI gene;Acc:417329]	Metabolism;Organismal Systems;Metabolism;Metabolism	Global and overview maps;Environmental adaptation;Energy metabolism;Metabolism of cofactors and vitamins	ko01100//Metabolic pathways;ko04714//Thermogenesis;ko00190//Oxidative phosphorylation;ko00860//Porphyrin metabolism	K02257;K02257;K02257;K02257	GO:0005730//nucleolus;GO:0005739//mitochondrion;GO:0005829//cytosol;GO:0016021//integral component of membrane;GO:0070069//cytochrome complex	GO:0004311//farnesyltranstransferase activity;GO:0008495//protoheme IX farnesyltransferase activity;GO:0016765//transferase activity, transferring alkyl or aryl (other than methyl) groups	GO:0000266//mitochondrial fission;GO:0006784//heme a biosynthetic process;GO:0007005//mitochondrion organization;GO:0008535//respiratory chain complex IV assembly;GO:0009060//aerobic respiration;GO:0017004//cytochrome complex assembly;GO:0048034//heme O biosynthetic process	--
ENSGALG00000001376	31.922	32.898	37.406	17.307	9.878	10.454	3701	3078	5327	1983	958	1076	ARID3B	AT-rich interaction domain 3B [Source:NCBI gene;Acc:100859297]	-	-	-	-	GO:0005654//nucleoplasm	GO:0003677//DNA binding	GO:0045944//positive regulation of transcription from RNA polymerase II promoter	ARID
ENSGALG00000001377	17.443	15.01	18.937	11.387	8.634	8.598	2129	1583	2973	1429	923	1032	POLRMT	RNA polymerase mitochondrial [Source:NCBI gene;Acc:420084]	-	-	-	-	GO:0005739//mitochondrion;GO:0005759//mitochondrial matrix;GO:0032991//macromolecular complex;GO:0042645//mitochondrial nucleoid	GO:0003677//DNA binding;GO:0003899//DNA-directed RNA polymerase activity;GO:0005515//protein binding;GO:0043565//sequence-specific DNA binding	GO:0006351//transcription, DNA-templated;GO:0006390//transcription from mitochondrial promoter	--
ENSGALG00000001382	17.124	18.311	14.626	14.894	15.317	14.789	972	943	1063	893	781	856	CDC2L1	cell division cycle 2-like 1 (PITSLRE proteins) [Source:NCBI gene;Acc:419406]	-	-	-	-	GO:0005634//nucleus	GO:0004672//protein kinase activity;GO:0005524//ATP binding	GO:0006468//protein phosphorylation;GO:0007088//regulation of mitotic nuclear division;GO:2001234//negative regulation of apoptotic signaling pathway	--
ENSGALG00000001383	1.268	1.5	0.554	0.434	0.239	0.426	31	30	16	11	5	10	HTR4	5-hydroxytryptamine receptor 4 [Source:NCBI gene;Acc:416150]	Environmental Information Processing;Environmental Information Processing;Environmental Information Processing;Organismal Systems	Signaling molecules and interaction;Signal transduction;Signal transduction;Nervous system	ko04080//Neuroactive ligand-receptor interaction;ko04020//Calcium signaling pathway;ko04024//cAMP signaling pathway;ko04726//Serotonergic synapse	K04160;K04160;K04160;K04160	GO:0005737//cytoplasm;GO:0005887//integral component of plasma membrane;GO:0016020//membrane;GO:0016021//integral component of membrane	GO:0004930//G-protein coupled receptor activity;GO:0004993//G-protein coupled serotonin receptor activity	GO:0007186//G-protein coupled receptor signaling pathway;GO:0007268//synaptic transmission;GO:0032098//regulation of appetite	--
ENSGALG00000001387	3.612	4.218	3.616	4.453	5.121	4.35	436	472	535	617	464	500	SPNS2	sphingolipid transporter 2 [Source:HGNC Symbol;Acc:HGNC:26992]	-	-	-	-	GO:0016020//membrane;GO:0016021//integral component of membrane	GO:0022857//transmembrane transporter activity;GO:0046624//sphingolipid transporter activity	GO:0001782//B cell homeostasis;GO:0002260//lymphocyte homeostasis;GO:0002920//regulation of humoral immune response;GO:0003376//sphingosine-1-phosphate signaling pathway;GO:0006665//sphingolipid metabolic process;GO:0006869//lipid transport;GO:0043029//T cell homeostasis;GO:0048073//regulation of eye pigmentation;GO:0048535//lymph node development;GO:0055085//transmembrane transport;GO:0060348//b…	--
ENSGALG00000001389	3.439	3.866	4.156	2.513	3.16	2.762	350	340	544	263	281.66	276.38	TTLL11	tubulin tyrosine ligase like 11 [Source:NCBI gene;Acc:417115]	-	-	-	-	-	-	-	--
ENSGALG00000001391	0.367	0.042	0.029	0.178	0	0.037	10	1	1	5	0	1	PLLP	plasmolipin [Source:NCBI gene;Acc:415650]	-	-	-	-	GO:0016020//membrane	-	-	--
ENSGALG00000001392	7.695	5.768	4.82	9.287	8.023	9.924	772	500	622	958	705	979	MMP23B	matrix metallopeptidase 23A (pseudogene) [Source:NCBI gene;Acc:419407]	-	-	-	-	GO:0031012//extracellular matrix	GO:0004222//metalloendopeptidase activity;GO:0008237//metallopeptidase activity;GO:0008270//zinc ion binding	GO:0000003//reproduction;GO:0006508//proteolysis	--
ENSGALG00000001394	18.236	17.72	25.317	17.087	16.073	17.349	892	750	1590	859	689	835	UBL7	ubiquitin like 7 [Source:NCBI gene;Acc:415297]	-	-	-	-	-	GO:0005515//protein binding	-	--
ENSGALG00000001405	73.344	71.566	92.527	33.58	21.008	17.682	3732	3190	6116	1819	944	875	IRF6	interferon regulatory factor 6 [Source:NCBI gene;Acc:419863]	-	-	-	-	-	GO:0000976//transcription regulatory region sequence-specific DNA binding;GO:0001228//transcriptional activator activity, RNA polymerase II transcription regulatory region sequence-specific binding;GO:0003677//DNA binding;GO:0003700//transcription factor activity, sequence-specific DNA binding;GO:0005515//protein binding	GO:0006355//regulation of transcription, DNA-templated;GO:0008285//negative regulation of cell proliferation;GO:0030216//keratinocyte differentiation;GO:0043588//skin development;GO:0043616//keratinocyte proliferation;GO:0045893//positive regulation of transcription, DNA-templated;GO:0048468//cell development;GO:0060021//palate development;GO:0060173//limb development;GO:1904888//cranial skeletal…	IRF
ENSGALG00000001407	39.881	43.545	61.642	55.135	30.337	29.073	3182	3002	6326	4523	2120	2281	ADAMTS15	ADAM metallopeptidase with thrombospondin type 1 motif, 15 [Source:NCBI gene;Acc:419733]	-	-	-	-	GO:0005615//extracellular space;GO:0009986//cell surface	GO:0004175//endopeptidase activity;GO:0004222//metalloendopeptidase activity;GO:0008201//heparin binding;GO:0008237//metallopeptidase activity;GO:0008270//zinc ion binding;GO:0050840//extracellular matrix binding	GO:0006508//proteolysis;GO:0007520//myoblast fusion;GO:0022617//extracellular matrix disassembly	--
ENSGALG00000001409	0	0	0	0.055	0.117	0	0	0	0	3	4	0	IL12B	interleukin 12B [Source:NCBI gene;Acc:404671]	Human Diseases;Human Diseases;Human Diseases;Environmental Information Processing;Human Diseases;Human Diseases;Human Diseases;Environmental Information Processing;Human Diseases;Human Diseases;Human Diseases;Human Diseases;Human Diseases;Human Diseases;Organismal Systems;Organismal Systems;Organismal Systems;Human Diseases;Organismal Systems;Human Diseases;Human Diseases;Human Diseases	Cancer: overview;Infectious disease: bacterial;Infectious disease: viral;Signaling molecules and interaction;Cancer: overview;Infectious disease: parasitic;Infectious disease: viral;Signal transduction;Infectious disease: parasitic;Immune disease;Infectious disease: viral;Infectious disease: parasitic;Infectious disease: parasitic;Infectious disease: parasitic;Immune system;Immune system;Immune s…	ko05200//Pathways in cancer;ko05152//Tuberculosis;ko05168//Herpes simplex virus 1 infection;ko04060//Cytokine-cytokine receptor interaction;ko05205//Proteoglycans in cancer;ko05146//Amoebiasis;ko05164//Influenza A;ko04630//JAK-STAT signaling pathway;ko05140//Leishmaniasis;ko05330//Allograft rejection;ko05162//Measles;ko05142//Chagas disease;ko05143//African trypanosomiasis;ko05145//Toxoplasmosis;…	K05425;K05425;K05425;K05425;K05425;K05425;K05425;K05425;K05425;K05425;K05425;K05425;K05425;K05425;K05425;K05425;K05425;K05425;K05425;K05425;K05425;K05425	GO:0005576//extracellular region;GO:0005615//extracellular space;GO:0005737//cytoplasm;GO:0009897//external side of plasma membrane;GO:0009986//cell surface;GO:0043235//receptor complex;GO:0043514//interleukin-12 complex;GO:0070743//interleukin-23 complex	GO:0004896//cytokine receptor activity;GO:0005125//cytokine activity;GO:0005126//cytokine receptor binding;GO:0005515//protein binding;GO:0008083//growth factor activity;GO:0019955//cytokine binding;GO:0042164//interleukin-12 alpha subunit binding;GO:0042802//identical protein binding;GO:0045519//interleukin-23 receptor binding;GO:0046982//protein heterodimerization activity	GO:0001916//positive regulation of T cell mediated cytotoxicity;GO:0002230//positive regulation of defense response to virus by host;GO:0002827//positive regulation of T-helper 1 type immune response;GO:0002860//positive regulation of natural killer cell mediated cytotoxicity directed against tumor cell target;GO:0002862//negative regulation of inflammatory response to antigenic stimulus;GO:00071…	--
ENSGALG00000001410	0.56	0.36	0.306	0.686	0.379	0.401	27	15	19	34	16	19	SPNS3	sphingolipid transporter 3 (putative) [Source:NCBI gene;Acc:417493]	-	-	-	-	-	GO:0022857//transmembrane transporter activity	GO:0055085//transmembrane transport	--
ENSGALG00000001412	46.767	39.026	58.919	30.425	22.645	23.494	4334	3125	7023	2899	1838	2141	SEMA7A	semaphorin 7A (John Milton Hagen blood group) [Source:NCBI gene;Acc:415298]	Organismal Systems	Development and regeneration	ko04360//Axon guidance	K06529	GO:0009897//external side of plasma membrane	GO:0005178//integrin binding;GO:0005515//protein binding;GO:0030215//semaphorin receptor binding	GO:0001934//positive regulation of protein phosphorylation;GO:0007229//integrin-mediated signaling pathway;GO:0021988//olfactory lobe development;GO:0031175//neuron projection development;GO:0045773//positive regulation of axon extension;GO:0048675//axon extension;GO:0050727//regulation of inflammatory response;GO:0060907//positive regulation of macrophage cytokine production;GO:0070374//positive…	--
ENSGALG00000001416	2.793	3.228	3.387	2.101	1.329	1.9	45	41	62	34	20	29	ADRA1B	adrenoceptor alpha 1B [Source:NCBI gene;Acc:373890]	Environmental Information Processing;Environmental Information Processing;Environmental Information Processing;Organismal Systems;Organismal Systems;Organismal Systems	Signaling molecules and interaction;Signal transduction;Signal transduction;Circulatory system;Circulatory system;Digestive system	ko04080//Neuroactive ligand-receptor interaction;ko04020//Calcium signaling pathway;ko04022//cGMP-PKG signaling pathway;ko04261//Adrenergic signaling in cardiomyocytes;ko04270//Vascular smooth muscle contraction;ko04970//Salivary secretion	K04136;K04136;K04136;K04136;K04136;K04136	GO:0005634//nucleus;GO:0005737//cytoplasm;GO:0005886//plasma membrane;GO:0016021//integral component of membrane;GO:0031965//nuclear membrane	GO:0004930//G-protein coupled receptor activity;GO:0004935//adrenergic receptor activity;GO:0004937//alpha1-adrenergic receptor activity;GO:0046982//protein heterodimerization activity	GO:0006937//regulation of muscle contraction;GO:0007186//G-protein coupled receptor signaling pathway;GO:0019229//regulation of vasoconstriction;GO:0043410//positive regulation of MAPK cascade;GO:0055117//regulation of cardiac muscle contraction	--
ENSGALG00000001418	0.379	0.56	0.315	0.284	0.075	0.346	29	37	31	19	5	26	GUCA1B	guanylate cyclase activator 1B [Source:NCBI gene;Acc:419864]	Organismal Systems	Sensory system	ko04744//Phototransduction	K08328	GO:0001917//photoreceptor inner segment	GO:0005509//calcium ion binding;GO:0008048//calcium sensitive guanylate cyclase activator activity;GO:0046872//metal ion binding	GO:0007601//visual perception;GO:0031282//regulation of guanylate cyclase activity;GO:0031284//positive regulation of guanylate cyclase activity;GO:0050896//response to stimulus	--
ENSGALG00000001419	38.156	35.217	38.14	30.063	21.64	24.734	6857	5420	8771	5586	3312	4249	DAB2IP	DAB2 interacting protein [Source:NCBI gene;Acc:417117]	Cellular Processes;Environmental Information Processing	Cell growth and death;Signal transduction	ko04210//Apoptosis;ko04668//TNF signaling pathway	K19901;K19901	GO:0005737//cytoplasm;GO:0005886//plasma membrane;GO:0030139//endocytic vesicle;GO:0030424//axon;GO:0032809//neuronal cell body membrane;GO:0043025//neuronal cell body;GO:0044300//cerebellar mossy fiber;GO:0044301//climbing fiber;GO:1990032//parallel fiber;GO:1990597//AIP1-IRE1 complex	GO:0005096//GTPase activator activity;GO:0005123//death receptor binding;GO:0017124//SH3 domain binding;GO:0019900//kinase binding;GO:0019901//protein kinase binding;GO:0031434//mitogen-activated protein kinase kinase binding;GO:0031435//mitogen-activated protein kinase kinase kinase binding;GO:0032266//phosphatidylinositol-3-phosphate binding;GO:0035591//signaling adaptor activity;GO:0036312//ph…	GO:0000122//negative regulation of transcription from RNA polymerase II promoter;GO:0001933//negative regulation of protein phosphorylation;GO:0007165//signal transduction;GO:0007252//I-kappaB phosphorylation;GO:0008285//negative regulation of cell proliferation;GO:0008625//extrinsic apoptotic signaling pathway via death domain receptors;GO:0010596//negative regulation of endothelial cell migrati…	--
ENSGALG00000001420	24.655	25.7	24.95	19.916	15.694	16.028	5121	4410	6426	4168	2766	3260	RALGAPB	Ral GTPase activating protein non-catalytic beta subunit [Source:NCBI gene;Acc:419128]	-	-	-	-	-	GO:0005096//GTPase activator activity;GO:0046982//protein heterodimerization activity	GO:0051056//regulation of small GTPase mediated signal transduction	--
ENSGALG00000001425	11.344	10.463	12.427	12.361	9.025	9.065	1516	1201	2153	1756	980	1196	SNX19	sorting nexin 19 [Source:NCBI gene;Acc:419734]	-	-	-	-	GO:0005737//cytoplasm	GO:0035091//phosphatidylinositol binding	GO:0002062//chondrocyte differentiation;GO:0030073//insulin secretion;GO:1990502//dense core granule maturation	--
ENSGALG00000001428	25.954	25.785	25.844	26.369	25.843	21.149	1681	1443	2153	1756	1466	1347	EFHD1	EF-hand domain family member D1 [Source:NCBI gene;Acc:424741]	-	-	-	-	GO:0005743//mitochondrial inner membrane	GO:0005509//calcium ion binding;GO:0046872//metal ion binding	GO:0031175//neuron projection development;GO:1900069//regulation of cellular hyperosmotic salinity response	--
ENSGALG00000001429	7.641	10.028	7.95	8.256	10.143	6.771	403	476	538	436	453	351	TTC1	tetratricopeptide repeat domain 1 [Source:NCBI gene;Acc:416152]	-	-	-	-	GO:0005829//cytosol	GO:0005515//protein binding	-	--
ENSGALG00000001431	0.045	0	0	0	0	0	2	0	0	0	0	0	GUCA1A	guanylate cyclase activator 1A [Source:NCBI gene;Acc:374216]	Organismal Systems	Sensory system	ko04744//Phototransduction	K08328	GO:0001750//photoreceptor outer segment;GO:0001917//photoreceptor inner segment	GO:0005509//calcium ion binding;GO:0008048//calcium sensitive guanylate cyclase activator activity;GO:0030249//guanylate cyclase regulator activity;GO:0046872//metal ion binding	GO:0007601//visual perception;GO:0031284//positive regulation of guanylate cyclase activity;GO:0050896//response to stimulus;GO:0071277//cellular response to calcium ion	--
ENSGALG00000001433	1.77	0.737	1.485	1.189	0.798	0.297	69	25	75	48	26	11	B3GNTL1	UDP-GlcNAc:betaGal beta-1,3-N-acetylglucosaminyltransferase-like 1 [Source:NCBI gene;Acc:417333]	-	-	-	-	-	-	-	--
ENSGALG00000001434	9.683	7.046	6.49	10.965	6.929	8.988	493	310	425	574	309	450	STOM	stomatin [Source:NCBI gene;Acc:417118]	-	-	-	-	GO:0005737//cytoplasm;GO:0005739//mitochondrion;GO:0005783//endoplasmic reticulum;GO:0005856//cytoskeleton;GO:0005886//plasma membrane;GO:0005887//integral component of plasma membrane;GO:0016020//membrane;GO:0045121//membrane raft;GO:0048471//perinuclear region of cytoplasm	GO:0042802//identical protein binding;GO:0042803//protein homodimerization activity;GO:0070063//RNA polymerase binding	GO:0034765//regulation of ion transmembrane transport;GO:0044829//positive regulation by host of viral genome replication;GO:0048524//positive regulation of viral process;GO:0090314//positive regulation of protein targeting to membrane;GO:1901585//regulation of acid-sensing ion channel activity	--
ENSGALG00000001437	5.316	8.522	5.846	9.838	9.971	13.175	229	275	284	410	362	528	NTM	neurotrimin [Source:NCBI gene;Acc:395450]	-	-	-	-	-	-	-	--
ENSGALG00000001439	23.534	25.031	26.45	18.116	16.28	16.868	1223	1124	1768	968	741	862	RANBP10	RAN binding protein 10 [Source:NCBI gene;Acc:415653]	-	-	-	-	GO:0000151//ubiquitin ligase complex	GO:0005515//protein binding	-	--
ENSGALG00000001441	27.206	27.765	24.072	20.138	21.925	18.924	1557	1373	1772	1185	1099	1065	UBE2G1	ubiquitin conjugating enzyme E2 G1 [Source:NCBI gene;Acc:770961]	Genetic Information Processing;Genetic Information Processing;Human Diseases	Folding, sorting and degradation;Folding, sorting and degradation;Neurodegenerative disease	ko04141//Protein processing in endoplasmic reticulum;ko04120//Ubiquitin mediated proteolysis;ko05012//Parkinson disease	K10575;K10575;K10575	-	GO:0004842//ubiquitin-protein transferase activity;GO:0031625//ubiquitin protein ligase binding;GO:0061631//ubiquitin conjugating enzyme activity	GO:0044257//cellular protein catabolic process;GO:0070534//protein K63-linked ubiquitination;GO:0070936//protein K48-linked ubiquitination	--
ENSGALG00000001442	0.321	0.425	0.375	0.692	0.389	0.349	14	16	21	31	15	15	OPCML	opioid binding protein/cell adhesion molecule like [Source:NCBI gene;Acc:395422]	-	-	-	-	-	-	-	--
ENSGALG00000001445	1.609	2.283	0.9	1.694	3.192	1.403	45	55	36	50	80	39	FABP6	fatty acid binding protein 6 [Source:NCBI gene;Acc:416154]	Organismal Systems	Endocrine system	ko03320//PPAR signaling pathway	K08755	-	GO:0008289//lipid binding	-	--
ENSGALG00000001446	56.37	60.351	69.595	50.632	48.313	58.333	4230	3893	6798	3929	3182	4334	GSN	gelsolin [Source:NCBI gene;Acc:395774]	Cellular Processes;Human Diseases;Organismal Systems	Cell motility;Cancer: overview;Immune system	ko04810//Regulation of actin cytoskeleton;ko05203//Viral carcinogenesis;ko04666//Fc gamma R-mediated phagocytosis	K05768;K05768;K05768	GO:0002102//podosome;GO:0005576//extracellular region;GO:0005615//extracellular space;GO:0005634//nucleus;GO:0005737//cytoplasm;GO:0005829//cytosol;GO:0005886//plasma membrane;GO:0005925//focal adhesion;GO:0016528//sarcoplasm;GO:0030027//lamellipodium;GO:0030478//actin cap;GO:0030864//cortical actin cytoskeleton;GO:0045335//phagocytic vesicle	GO:0003779//actin binding;GO:0005509//calcium ion binding;GO:0036313//phosphatidylinositol 3-kinase catalytic subunit binding;GO:0045159//myosin II binding;GO:0051015//actin filament binding	GO:0006911//phagocytosis, engulfment;GO:0010628//positive regulation of gene expression;GO:0014891//striated muscle atrophy;GO:0016192//vesicle-mediated transport;GO:0030030//cell projection organization;GO:0030036//actin cytoskeleton organization;GO:0030041//actin filament polymerization;GO:0030042//actin filament depolymerization;GO:0031648//protein destabilization;GO:0035994//response to muscl…	--
ENSGALG00000001449	3.94	7.067	7.913	20.567	11.677	9.551	311	485	815	1682	814	752	STRA6	stimulated by retinoic acid 6 [Source:NCBI gene;Acc:415301]	-	-	-	-	GO:0005886//plasma membrane;GO:0005887//integral component of plasma membrane;GO:0016020//membrane;GO:0016021//integral component of membrane;GO:0032991//macromolecular complex	GO:0016918//retinal binding;GO:0019841//retinol binding;GO:0034632//retinol transporter activity;GO:0038023//signaling receptor activity	GO:0001568//blood vessel development;GO:0001822//kidney development;GO:0003184//pulmonary valve morphogenesis;GO:0003281//ventricular septum development;GO:0007507//heart development;GO:0007612//learning;GO:0007631//feeding behavior;GO:0030324//lung development;GO:0030325//adrenal gland development;GO:0030540//female genitalia development;GO:0034633//retinol transport;GO:0042297//vocal learning;G…	--
ENSGALG00000001450	1.208	0.991	1.052	0.737	0.459	0.472	177	122	193	115	58	70	IGSF9B	immunoglobulin superfamily member 9B [Source:NCBI gene;Acc:428237]	-	-	-	-	-	GO:0005515//protein binding	-	--
ENSGALG00000001452	49.257	53.825	56.279	58.086	68.857	68.689	2777	2622	4081	3367	3400	3808	ATP5PB	ATP synthase peripheral stalk-membrane subunit b [Source:NCBI gene;Acc:419866]	Metabolism;Human Diseases;Human Diseases;Organismal Systems;Human Diseases;Metabolism	Global and overview maps;Neurodegenerative disease;Neurodegenerative disease;Environmental adaptation;Neurodegenerative disease;Energy metabolism	ko01100//Metabolic pathways;ko05010//Alzheimer disease;ko05016//Huntington disease;ko04714//Thermogenesis;ko05012//Parkinson disease;ko00190//Oxidative phosphorylation	K02127;K02127;K02127;K02127;K02127;K02127	GO:0000276//mitochondrial proton-transporting ATP synthase complex, coupling factor F(o)	GO:0015078//hydrogen ion transmembrane transporter activity	GO:0015986//ATP synthesis coupled proton transport	--
ENSGALG00000001459	0.805	2.711	1.236	5.032	5.783	4.461	28	58	35	106	116	116	TNNC1	troponin C1, slow skeletal and cardiac type [Source:NCBI gene;Acc:396032]	Environmental Information Processing;Human Diseases;Organismal Systems;Human Diseases;Organismal Systems	Signal transduction;Cardiovascular disease;Circulatory system;Cardiovascular disease;Circulatory system	ko04020//Calcium signaling pathway;ko05414//Dilated cardiomyopathy;ko04261//Adrenergic signaling in cardiomyocytes;ko05410//Hypertrophic cardiomyopathy;ko04260//Cardiac muscle contraction	K05865;K05865;K05865;K05865;K05865	GO:0005861//troponin complex;GO:1990584//cardiac Troponin complex	GO:0005509//calcium ion binding;GO:0031013//troponin I binding;GO:0031014//troponin T binding;GO:0042803//protein homodimerization activity;GO:0046872//metal ion binding;GO:0048306//calcium-dependent protein binding;GO:0051015//actin filament binding	GO:0003009//skeletal muscle contraction;GO:0006937//regulation of muscle contraction;GO:0014883//transition between fast and slow fiber;GO:0032972//regulation of muscle filament sliding speed;GO:0043462//regulation of ATPase activity;GO:0055010//ventricular cardiac muscle tissue morphogenesis;GO:0060048//cardiac muscle contraction	--
ENSGALG00000001462	0.184	0.118	0.08	0.139	0.047	0.208	9	5	5	7	2	10	ADORA3	adenosine A3 receptor [Source:NCBI gene;Acc:373956]	Environmental Information Processing;Environmental Information Processing;Environmental Information Processing	Signaling molecules and interaction;Signal transduction;Signal transduction	ko04080//Neuroactive ligand-receptor interaction;ko04022//cGMP-PKG signaling pathway;ko04071//Sphingolipid signaling pathway	K04268;K04268;K04268	GO:0016021//integral component of membrane	GO:0001609//G-protein coupled adenosine receptor activity;GO:0004930//G-protein coupled receptor activity	GO:0001973//adenosine receptor signaling pathway;GO:0007186//G-protein coupled receptor signaling pathway;GO:0008285//negative regulation of cell proliferation;GO:0030336//negative regulation of cell migration;GO:0032088//negative regulation of NF-kappaB transcription factor activity	--
ENSGALG00000001463	5.347	6.154	4.608	4.472	4.52	3.819	564	566	649	542	454	434	PDIK1L	PDLIM1 interacting kinase 1 like [Source:HGNC Symbol;Acc:HGNC:18981]	-	-	-	-	GO:0005634//nucleus;GO:0005654//nucleoplasm	GO:0000166//nucleotide binding;GO:0004672//protein kinase activity;GO:0004674//protein serine/threonine kinase activity;GO:0005524//ATP binding	GO:0006468//protein phosphorylation;GO:0051321//meiotic cell cycle	--
ENSGALG00000001465	102.298	127.175	128.001	163.582	265.076	297.439	1065	1144	1714	1751	2417	3045	RPL38	ribosomal protein L38 [Source:NCBI gene;Acc:771528]	Genetic Information Processing	Translation	ko03010//Ribosome	K02923	GO:0005840//ribosome;GO:0014069//postsynaptic density;GO:0022625//cytosolic large ribosomal subunit;GO:0022626//cytosolic ribosome;GO:0033291//eukaryotic 80S initiation complex;GO:0042788//polysomal ribosome;GO:0045202//synapse	GO:0003735//structural constituent of ribosome	GO:0001501//skeletal system development;GO:0001503//ossification;GO:0002181//cytoplasmic translation;GO:0006412//translation;GO:0006417//regulation of translation;GO:0007605//sensory perception of sound;GO:0034463//90S preribosome assembly;GO:0042474//middle ear morphogenesis;GO:0048318//axial mesoderm development	--
ENSGALG00000001467	31.412	31.861	29.567	21.063	17.814	18.751	5447	4563.7	6432.48	3788.8	2565.14	3047.66	ANKFY1	ankyrin repeat and FYVE domain containing 1 [Source:NCBI gene;Acc:417494]	-	-	-	-	GO:0005768//endosome;GO:0005769//early endosome;GO:0005829//cytosol;GO:0010008//endosome membrane;GO:0016020//membrane;GO:0030904//retromer complex;GO:0043231//intracellular membrane-bounded organelle;GO:0044354//macropinosome	GO:0005515//protein binding;GO:0031267//small GTPase binding;GO:0046872//metal ion binding;GO:1901981//phosphatidylinositol phosphate binding	GO:0016197//endosomal transport;GO:0034058//endosomal vesicle fusion;GO:0042147//retrograde transport, endosome to Golgi;GO:0048549//positive regulation of pinocytosis;GO:0090160//Golgi to lysosome transport	--
ENSGALG00000001470	13.891	13.474	15.57	16.234	16.295	15.114	729	611	1051	876	749	780	STOML1	stomatin like 1 [Source:NCBI gene;Acc:415303]	-	-	-	-	GO:0005886//plasma membrane;GO:0016020//membrane	-	-	--
ENSGALG00000001472	56.492	64.609	53.21	46.526	44.717	48.103	5345	5342	6485	4561	3761	4487	JAM3	junctional adhesion molecule 3 [Source:NCBI gene;Acc:419736]	Cellular Processes;Environmental Information Processing;Organismal Systems;Human Diseases	Cellular community - eukaryotes;Signaling molecules and interaction;Immune system;Infectious disease: bacterial	ko04530//Tight junction;ko04514//Cell adhesion molecules;ko04670//Leukocyte transendothelial migration;ko05120//Epithelial cell signaling in Helicobacter pylori infection	K06785;K06785;K06785;K06785	GO:0016020//membrane;GO:0016021//integral component of membrane	GO:0042803//protein homodimerization activity;GO:0046982//protein heterodimerization activity	GO:0007155//cell adhesion	--
ENSGALG00000001473	12.774	13.086	12.964	15.617	14.054	16.147	1428	1264	1864	1795	1376	1775	MIB2	mindbomb E3 ubiquitin protein ligase 2 [Source:NCBI gene;Acc:419408]	-	-	-	-	GO:0000151//ubiquitin ligase complex;GO:0005769//early endosome	GO:0004842//ubiquitin-protein transferase activity;GO:0005515//protein binding;GO:0008270//zinc ion binding;GO:0046872//metal ion binding;GO:0061630//ubiquitin protein ligase activity	GO:0016567//protein ubiquitination	--
ENSGALG00000001474	38.838	38.454	41.117	30.182	28.795	30.584	3080	2635	4194	2461	2000	2385	RAB14	RAB14, member RAS oncogene family [Source:NCBI gene;Acc:417119]	Environmental Information Processing	Signal transduction	ko04152//AMPK signaling pathway	K07881	GO:0000139//Golgi membrane;GO:0005768//endosome;GO:0005769//early endosome;GO:0005794//Golgi apparatus;GO:0005802//trans-Golgi network;GO:0005829//cytosol;GO:0012505//endomembrane system;GO:0016020//membrane;GO:0031410//cytoplasmic vesicle;GO:0031901//early endosome membrane;GO:0043231//intracellular membrane-bounded organelle;GO:0045335//phagocytic vesicle;GO:0055037//recycling endosome	GO:0000166//nucleotide binding;GO:0003924//GTPase activity;GO:0005525//GTP binding;GO:0019003//GDP binding;GO:0031489//myosin V binding	GO:0006886//intracellular protein transport;GO:0006895//Golgi to endosome transport;GO:0008543//fibroblast growth factor receptor signaling pathway;GO:0015031//protein transport;GO:0032456//endocytic recycling;GO:0032880//regulation of protein localization;GO:0042742//defense response to bacterium;GO:0045995//regulation of embryonic development;GO:0090382//phagosome maturation;GO:0090387//phagoly…	--
ENSGALG00000001475	121.515	155.669	120.895	109.785	113.206	114.441	3958	4355	5134	3786	3266	3871	STMN1	stathmin 1 [Source:NCBI gene;Acc:396057]	Environmental Information Processing;Human Diseases	Signal transduction;Cancer: overview	ko04010//MAPK signaling pathway;ko05206//MicroRNAs in cancer	K04381;K04381	GO:0005737//cytoplasm;GO:0005829//cytosol;GO:0005856//cytoskeleton;GO:0005874//microtubule;GO:0016020//membrane;GO:0043005//neuron projection	GO:0005515//protein binding;GO:0015631//tubulin binding	GO:0000281//mitotic cytokinesis;GO:0007019//microtubule depolymerization;GO:0007052//mitotic spindle organization;GO:0007409//axonogenesis;GO:0009615//response to virus;GO:0031110//regulation of microtubule polymerization or depolymerization;GO:0031115//negative regulation of microtubule polymerization;GO:0031175//neuron projection development;GO:0035024//negative regulation of Rho protein signal…	--
ENSGALG00000001476	30.727	31.991	23.492	38.568	39.663	38.723	1325	1192	1303	1710	1498	1642	RAP1A	RAP1A, member of RAS oncogene family [Source:NCBI gene;Acc:419867]	Environmental Information Processing;Environmental Information Processing;Environmental Information Processing;Cellular Processes;Environmental Information Processing;Cellular Processes;Organismal Systems;Human Diseases;Organismal Systems;Organismal Systems;Organismal Systems;Organismal Systems;Human Diseases;Organismal Systems	Signal transduction;Signal transduction;Signal transduction;Cellular community - eukaryotes;Signal transduction;Cellular community - eukaryotes;Immune system;Endocrine and metabolic disease;Immune system;Immune system;Nervous system;Digestive system;Cancer: specific types;Nervous system	ko04010//MAPK signaling pathway;ko04024//cAMP signaling pathway;ko04014//Ras signaling pathway;ko04510//Focal adhesion;ko04015//Rap1 signaling pathway;ko04530//Tight junction;ko04062//Chemokine signaling pathway;ko04934//Cushing syndrome;ko04611//Platelet activation;ko04670//Leukocyte transendothelial migration;ko04722//Neurotrophin signaling pathway;ko04972//Pancreatic secretion;ko05211//Renal c…	K04353;K04353;K04353;K04353;K04353;K04353;K04353;K04353;K04353;K04353;K04353;K04353;K04353;K04353	GO:0016020//membrane	GO:0003924//GTPase activity;GO:0005525//GTP binding	GO:0007165//signal transduction;GO:0032486//Rap protein signal transduction	--
ENSGALG00000001479	8.761	7.74	7.643	9.54	9.494	9.771	393	300	441	440	373	431	CYB5D2	cytochrome b5 domain containing 2 [Source:NCBI gene;Acc:417495]	-	-	-	-	GO:0005576//extracellular region	GO:0020037//heme binding	GO:0045666//positive regulation of neuron differentiation	--
ENSGALG00000001480	3.502	3.787	3.874	3.31	1.784	1.99	213	199	303	207	95	119	INKA2	family with sequence similarity 212, member B [Source:NCBI gene;Acc:419868]	-	-	-	-	-	GO:0030291//protein serine/threonine kinase inhibitor activity	-	--
ENSGALG00000001483	20.652	25.506	20.132	22.104	20.382	23.579	1521	1627	1910	1664	1316	1707	golim4	Golgi integral membrane protein 4-like [Source:NCBI gene;Acc:419409]	-	-	-	-	GO:0000139//Golgi membrane	-	-	--
ENSGALG00000001486	0.517	0.276	0.216	0.258	0.288	0.297	39	18	21	20	19	22	ZAP70	zeta-chain (TCR) associated protein kinase 70kDa [Source:NCBI gene;Acc:420086]	Environmental Information Processing;Environmental Information Processing;Organismal Systems;Organismal Systems;Human Diseases;Human Diseases;Organismal Systems;Human Diseases;Organismal Systems	Signal transduction;Signal transduction;Immune system;Immune system;Infectious disease: bacterial;Immune disease;Immune system;Cancer: overview;Immune system	ko04014//Ras signaling pathway;ko04064//NF-kappa B signaling pathway;ko04650//Natural killer cell mediated cytotoxicity;ko04660//T cell receptor signaling pathway;ko05135//Yersinia infection;ko05340//Primary immunodeficiency;ko04659//Th17 cell differentiation;ko05235//PD-L1 expression and PD-1 checkpoint pathway in cancer;ko04658//Th1 and Th2 cell differentiation	K07360;K07360;K07360;K07360;K07360;K07360;K07360;K07360;K07360	GO:0005737//cytoplasm;GO:0005886//plasma membrane;GO:0042101//T cell receptor complex;GO:0045121//membrane raft	GO:0001784//phosphotyrosine binding;GO:0004672//protein kinase activity;GO:0004713//protein tyrosine kinase activity;GO:0004715//non-membrane spanning protein tyrosine kinase activity;GO:0005524//ATP binding	GO:0006468//protein phosphorylation;GO:0006955//immune response;GO:0018108//peptidyl-tyrosine phosphorylation;GO:0035556//intracellular signal transduction;GO:0045059//positive thymic T cell selection;GO:0045582//positive regulation of T cell differentiation	--
ENSGALG00000001489	13.744	14.705	15.204	15.646	14.154	14.966	622	575	885	728	561	666	SSU72	SSU72 homolog, RNA polymerase II CTD phosphatase [Source:NCBI gene;Acc:419410]	Genetic Information Processing	Translation	ko03015//mRNA surveillance pathway	K15544	GO:0005634//nucleus;GO:0005737//cytoplasm;GO:0005847//mRNA cleavage and polyadenylation specificity factor complex	GO:0004721//phosphoprotein phosphatase activity;GO:0004722//protein serine/threonine phosphatase activity;GO:0008420//CTD phosphatase activity;GO:0016787//hydrolase activity	GO:0006369//termination of RNA polymerase II transcription;GO:0006378//mRNA polyadenylation;GO:0006397//mRNA processing;GO:0070940//dephosphorylation of RNA polymerase II C-terminal domain	--
ENSGALG00000001490	0	0	0	0	0	0	0	0	0	0	0	0	KCNJ13	Potassium inwardly rectifying channel subfamily J member 13 [Source:NCBI gene;Acc:101749520]	Organismal Systems	Digestive system	ko04974//Protein digestion and absorption	K05006	GO:0016020//membrane;GO:0016021//integral component of membrane	GO:0005242//inward rectifier potassium channel activity	GO:0006813//potassium ion transport	--
ENSGALG00000001491	11.823	11.512	12.269	8.044	7.479	9.173	1752	1443	2301	1204	947	1296	NCAPD3	non-SMC condensin II complex subunit D3 [Source:NCBI gene;Acc:419737]	-	-	-	-	GO:0000796//condensin complex;GO:0005654//nucleoplasm;GO:0005721//pericentric heterochromatin	GO:0035064//methylated histone binding	GO:0007076//mitotic chromosome condensation	--
ENSGALG00000001492	68.435	77.762	87.81	54.646	57.634	52.756	5098	5005	8416	4184	3761	3863	NDRG3	uncharacterized LOC107057310 [Source:NCBI gene;Acc:107057310]	-	-	-	-	GO:0005737//cytoplasm	-	-	--
ENSGALG00000001501	43.506	46.717	37.617	38.387	37.281	35.487	3432	3192	3826	3121	2582	2753	MAPK3	mitogen-activated protein kinase 3 [Source:NCBI gene;Acc:373953]	Human Diseases;Environmental Information Processing;Human Diseases;Human Diseases;Human Diseases;Environmental Information Processing;Human Diseases;Environmental Information Processing;Human Diseases;Environmental Information Processing;Human Diseases;Human Diseases;Environmental Information Processing;Human Diseases;Cellular Processes;Human Diseases;Human Diseases;Cellular Processes;Environment…	Cancer: overview;Signal transduction;Infectious disease: viral;Neurodegenerative disease;Infectious disease: bacterial;Signal transduction;Infectious disease: bacterial;Signal transduction;Infectious disease: viral;Signal transduction;Infectious disease: bacterial;Infectious disease: viral;Signal transduction;Infectious disease: bacterial;Cellular community - eukaryotes;Cancer: overview;Infectiou…	ko05200//Pathways in cancer;ko04151//PI3K-Akt signaling pathway;ko05165//Human papillomavirus infection;ko05010//Alzheimer disease;ko05130//Pathogenic Escherichia coli infection;ko04010//MAPK signaling pathway;ko05152//Tuberculosis;ko04072//Phospholipase D signaling pathway;ko05163//Human cytomegalovirus infection;ko04024//cAMP signaling pathway;ko05131//Shigellosis;ko05166//Human T-cell leukemia…	K04371;K04371;K04371;K04371;K04371;K04371;K04371;K04371;K04371;K04371;K04371;K04371;K04371;K04371;K04371;K04371;K04371;K04371;K04371;K04371;K04371;K04371;K04371;K04371;K04371;K04371;K04371;K04371;K04371;K04371;K04371;K04371;K04371;K04371;K04371;K04371;K04371;K04371;K04371;K04371;K04371;K04371;K04371;K04371;K04371;K04371;K04371;K04371;K04371;K04371;K04371;K04371;K04371;K04371;K04371;K04371;K04371;…	GO:0005634//nucleus;GO:0005737//cytoplasm;GO:0005739//mitochondrion;GO:0005829//cytosol;GO:0005856//cytoskeleton;GO:0031143//pseudopodium	GO:0001784//phosphotyrosine binding;GO:0004672//protein kinase activity;GO:0004674//protein serine/threonine kinase activity;GO:0004707//MAP kinase activity;GO:0004708//MAP kinase kinase activity;GO:0004712//protein serine/threonine/tyrosine kinase activity;GO:0005524//ATP binding;GO:0008353//RNA polymerase II carboxy-terminal domain kinase activity;GO:0016301//kinase activity;GO:0016740//transfe…	GO:0000165//MAPK cascade;GO:0006468//protein phosphorylation;GO:0006974//cellular response to DNA damage stimulus;GO:0007166//cell surface receptor signaling pathway;GO:0007507//heart development;GO:0009887//organ morphogenesis;GO:0010628//positive regulation of gene expression;GO:0010759//positive regulation of macrophage chemotaxis;GO:0010800//positive regulation of peptidyl-threonine phosphory…	--
ENSGALG00000001502	13.828	22.635	13.526	18.351	24.077	24.983	461	652	580	629	703	819	UTP11	UTP11, small subunit processome component homolog (S. cerevisiae) [Source:NCBI gene;Acc:419606]	-	-	-	-	GO:0005615//extracellular space;GO:0005730//nucleolus;GO:0005737//cytoplasm;GO:0032040//small-subunit processome	-	GO:0006364//rRNA processing;GO:0007399//nervous system development;GO:0043065//positive regulation of apoptotic process	--
ENSGALG00000001503	19.51	21.975	20.774	16.094	12.686	14.368	2249	2166	3054	1905	1280	1626	TBCD	tubulin folding cofactor D [Source:NCBI gene;Acc:417334]	-	-	-	-	GO:0005813//centrosome	GO:0005096//GTPase activator activity;GO:0048487//beta-tubulin binding	GO:0000278//mitotic cell cycle;GO:0006457//protein folding;GO:0007021//tubulin complex assembly;GO:0007023//post-chaperonin tubulin folding pathway;GO:0031115//negative regulation of microtubule polymerization;GO:0048667//cell morphogenesis involved in neuron differentiation	--
ENSGALG00000001504	12.461	11.378	11.309	8.206	9.337	7.63	867	684	1012	587	569	522	DDX20	DEAD-box helicase 20 [Source:NCBI gene;Acc:419869]	Genetic Information Processing	Translation	ko03013//Nucleocytoplasmic transport	K13131	GO:0005829//cytosol;GO:0017053//transcriptional repressor complex;GO:0032797//SMN complex;GO:0034719//SMN-Sm protein complex;GO:0090571//RNA polymerase II transcription repressor complex	GO:0003676//nucleic acid binding;GO:0003724//RNA helicase activity;GO:0005524//ATP binding;GO:0030674//protein binding, bridging;GO:0042826//histone deacetylase binding	GO:0000122//negative regulation of transcription from RNA polymerase II promoter;GO:0000387//spliceosomal snRNP assembly;GO:0043065//positive regulation of apoptotic process;GO:0048477//oogenesis;GO:0050810//regulation of steroid biosynthetic process	--
ENSGALG00000001506	49.019	63.829	58.103	29.399	30.782	26.568	1259	1415	1920	776	692	671	PTTG2	pituitary tumor-transforming 2 [Source:NCBI gene;Acc:416158]	Human Diseases;Cellular Processes;Cellular Processes	Infectious disease: viral;Cell growth and death;Cell growth and death	ko05166//Human T-cell leukemia virus 1 infection;ko04110//Cell cycle;ko04114//Oocyte meiosis	K06635;K06635;K06635	GO:0005634//nucleus;GO:0005737//cytoplasm	GO:0004869//cysteine-type endopeptidase inhibitor activity	GO:0007059//chromosome segregation;GO:0007064//mitotic sister chromatid cohesion;GO:0045143//homologous chromosome segregation;GO:0051276//chromosome organization	--
ENSGALG00000001512	0.054	0	0.031	0.013	0.055	0.014	4	0	3	1	4	1	KCND3	potassium voltage-gated channel subfamily D member 3 [Source:NCBI gene;Acc:374228]	Human Diseases	Neurodegenerative disease	ko05017//Spinocerebellar ataxia	K04893	GO:0008076//voltage-gated potassium channel complex;GO:0016020//membrane	GO:0005216//ion channel activity;GO:0005249//voltage-gated potassium channel activity;GO:0005250//A-type (transient outward) potassium channel activity;GO:0005515//protein binding;GO:0044325//ion channel binding;GO:1902282//voltage-gated potassium channel activity involved in ventricular cardiac muscle cell action potential repolarization	GO:0006811//ion transport;GO:0006813//potassium ion transport;GO:0051260//protein homooligomerization;GO:0055085//transmembrane transport;GO:0086009//membrane repolarization;GO:0086091//regulation of heart rate by cardiac conduction;GO:0097623//potassium ion export across plasma membrane;GO:0099625//ventricular cardiac muscle cell membrane repolarization	--
ENSGALG00000001513	3.101	3.036	2.163	2.549	1.846	1.769	564	466	498	485	282	321	CNTRL	centriolin [Source:NCBI gene;Acc:417121]	-	-	-	-	GO:0005813//centrosome;GO:0005815//microtubule organizing center;GO:0005829//cytosol;GO:0034451//centriolar satellite;GO:0048471//perinuclear region of cytoplasm;GO:0072687//meiotic spindle;GO:0090619//meiotic spindle pole;GO:0097431//mitotic spindle pole	GO:0005515//protein binding;GO:0008092//cytoskeletal protein binding	GO:0001822//kidney development;GO:0003279//cardiac septum development;GO:0003281//ventricular septum development;GO:0035904//aorta development;GO:0051493//regulation of cytoskeleton organization;GO:0060976//coronary vasculature development	--
ENSGALG00000001518	0	0	0.012	0	0	0	0	0	1	0	0	0	ZNF750	zinc finger protein 750 [Source:NCBI gene;Acc:101750712]	-	-	-	-	GO:0005634//nucleus	GO:0000978//RNA polymerase II core promoter proximal region sequence-specific DNA binding;GO:0001227//transcriptional repressor activity, RNA polymerase II transcription regulatory region sequence-specific binding;GO:0001228//transcriptional activator activity, RNA polymerase II transcription regulatory region sequence-specific binding;GO:1990841//promoter-specific chromatin binding	GO:0000122//negative regulation of transcription from RNA polymerase II promoter;GO:0008544//epidermis development;GO:0010719//negative regulation of epithelial to mesenchymal transition;GO:0045944//positive regulation of transcription from RNA polymerase II promoter	--
ENSGALG00000001521	19.83	23.574	20.47	20.259	18.558	19.014	2008	1998	2584	2051	1641	1905	VPS26B	vacuolar protein sorting 26 homolog B (S. pombe) [Source:NCBI gene;Acc:419738]	Cellular Processes	Transport and catabolism	ko04144//Endocytosis	K18466	GO:0005769//early endosome;GO:0005770//late endosome;GO:0030904//retromer complex;GO:0045335//phagocytic vesicle	-	GO:0006886//intracellular protein transport;GO:0042147//retrograde transport, endosome to Golgi;GO:0071346//cellular response to interferon-gamma	--
ENSGALG00000001522	12.258	13.975	9.893	10.901	9.434	9.556	1669	1621	1855.02	1599	1170	1375	PHF20	PHD finger protein 20 [Source:NCBI gene;Acc:419131]	-	-	-	-	GO:0000123//histone acetyltransferase complex;GO:0005654//nucleoplasm;GO:0005829//cytosol;GO:0031965//nuclear membrane;GO:0044545//NSL complex;GO:0071339//MLL1 complex	-	GO:0043981//histone H4-K5 acetylation;GO:0043982//histone H4-K8 acetylation;GO:0043984//histone H4-K16 acetylation;GO:0051571//positive regulation of histone H3-K4 methylation	--
ENSGALG00000001525	13.545	12.415	10.512	15.57	13.852	13.696	1151	914	1152	1360	1034	1142	CALCOCO2	calcium binding and coiled-coil domain 2 [Source:NCBI gene;Acc:419993]	Human Diseases;Human Diseases;Cellular Processes	Infectious disease: bacterial;Infectious disease: viral;Transport and catabolism	ko05131//Shigellosis;ko05164//Influenza A;ko04137//Mitophagy - animal	K21348;K21348;K21348	-	-	-	--
ENSGALG00000001527	22.004	17.352	15.299	21.352	18.818	22.632	1315	896	1176	1312	985	1330	VWA1	von Willebrand factor A domain containing 1 [Source:NCBI gene;Acc:419413]	-	-	-	-	GO:0005576//extracellular region;GO:0005604//basement membrane;GO:0005614//interstitial matrix;GO:0031012//extracellular matrix	GO:0005515//protein binding;GO:0042802//identical protein binding	GO:0030198//extracellular matrix organization;GO:0048266//behavioral response to pain	--
ENSGALG00000001529	36.62	42.281	29.37	48.313	58.501	47.997	1135	1130	1169	1558	1587	1466	THYN1	thymocyte nuclear protein 1 [Source:NCBI gene;Acc:374161]	-	-	-	-	GO:0005634//nucleus	-	-	--
ENSGALG00000001531	0.896	1.463	0.601	0.442	0.42	0.2	73	103	63	37	30	16	FN3K	fructosamine 3 kinase [Source:NCBI gene;Acc:417335]	-	-	-	-	-	-	GO:0030389//fructosamine metabolic process;GO:0030855//epithelial cell differentiation	--
ENSGALG00000001533	0.163	0.043	0.156	0.073	0.043	0.064	13	3	16	6	3	5	Tsnaxip1	translin associated factor X interacting protein 1 [Source:NCBI gene;Acc:769262]	-	-	-	-	-	-	-	--
ENSGALG00000001534	0.058	0	0.06	0	0	0.039	3	0	4	0	0	2	TMEM88B	transmembrane protein 88B [Source:NCBI gene;Acc:419414]	-	-	-	-	-	-	-	--
ENSGALG00000001536	15.266	15.303	16.801	16.668	16.171	15.864	1509	1307	2136	1694	1400	1542	Arhgap39	Rho GTPase activating protein 39 [Source:NCBI gene;Acc:419132]	-	-	-	-	GO:0005856//cytoskeleton	GO:0005515//protein binding	GO:0007165//signal transduction	--
ENSGALG00000001538	27.814	28.275	29.523	21.681	14.059	15.849	2291	2020	3143	1848	1008	1288	ST7L	suppression of tumorigenicity 7 like [Source:NCBI gene;Acc:395331]	-	-	-	-	-	GO:0005515//protein binding	GO:0030308//negative regulation of cell growth	--
ENSGALG00000001540	18.778	22.627	18.931	19.999	27.031	23.572	947	986	1228	1037	1194	1169	SF3A3	splicing factor 3a subunit 3 [Source:NCBI gene;Acc:419608]	Genetic Information Processing	Transcription	ko03040//Spliceosome	K12827	GO:0005634//nucleus;GO:0005654//nucleoplasm;GO:0005681//spliceosomal complex;GO:0005684//U2-type spliceosomal complex;GO:0005686//U2 snRNP;GO:0016607//nuclear speck;GO:0071005//U2-type precatalytic spliceosome;GO:0071013//catalytic step 2 spliceosome	GO:0003676//nucleic acid binding;GO:0003723//RNA binding;GO:0008270//zinc ion binding;GO:0046872//metal ion binding	GO:0000398//mRNA splicing, via spliceosome;GO:0006397//mRNA processing;GO:1903241//U2-type prespliceosome assembly	--
ENSGALG00000001542	1.036	13.369	1.31	12.724	18.34	12.356	26.79	298.69	43.57	338.26	415.33	314.16	MRPL20	mitochondrial ribosomal protein L20 [Source:NCBI gene;Acc:770979]	Genetic Information Processing	Translation	ko03010//Ribosome	K02887	GO:0005739//mitochondrion;GO:0005761//mitochondrial ribosome;GO:0005762//mitochondrial large ribosomal subunit;GO:0005840//ribosome	GO:0003735//structural constituent of ribosome;GO:0019843//rRNA binding	GO:0006412//translation	--
ENSGALG00000001545	0.822	0.515	0.519	0.55	0.704	0.54	48	26	39	33	36	31	RAB40B	RAB40B, member RAS oncogene family [Source:NCBI gene;Acc:417338]	-	-	-	-	GO:0005635//nuclear envelope;GO:0048471//perinuclear region of cytoplasm	GO:0003924//GTPase activity;GO:0005525//GTP binding	GO:0035556//intracellular signal transduction;GO:1901998//toxin transport	--
ENSGALG00000001546	8.803	7.889	6.837	9.321	8.613	8.691	2987	2313	2984	3252	2555	2900	ZZEF1	zinc finger ZZ-type and EF-hand domain containing 1 [Source:HGNC Symbol;Acc:HGNC:29027]	-	-	-	-	-	GO:0003713//transcription coactivator activity;GO:0005509//calcium ion binding;GO:0008270//zinc ion binding;GO:0035064//methylated histone binding;GO:0046872//metal ion binding;GO:0070577//lysine-acetylated histone binding	GO:0045893//positive regulation of transcription, DNA-templated	--
ENSGALG00000001547	24.389	22.548	21.636	28.896	32.795	32.724	1581	1263	1804	1926	1862	2086	CAPZA1	capping actin protein of muscle Z-line alpha subunit 1 [Source:NCBI gene;Acc:396521]	Cellular Processes	Transport and catabolism	ko04144//Endocytosis	K10364	GO:0005737//cytoplasm;GO:0005829//cytosol;GO:0005886//plasma membrane;GO:0008290//F-actin capping protein complex;GO:0030018//Z disc;GO:0071203//WASH complex	GO:0003779//actin binding;GO:0005515//protein binding;GO:0051015//actin filament binding	GO:0030036//actin cytoskeleton organization;GO:0034329//cell junction assembly;GO:0051016//barbed-end actin filament capping;GO:0051693//actin filament capping	--
ENSGALG00000001550	35.718	37.801	34.815	34.683	32.567	30.333	2775	2557	3492	2746	2190	2322	RBM39	RNA binding motif protein 23 [Source:NCBI gene;Acc:428133]	-	-	-	-	GO:0005634//nucleus;GO:0005654//nucleoplasm;GO:0015630//microtubule cytoskeleton;GO:0016607//nuclear speck;GO:0032991//macromolecular complex;GO:0034451//centriolar satellite	GO:0003676//nucleic acid binding;GO:0003723//RNA binding;GO:0050733//RS domain binding	GO:0006397//mRNA processing;GO:0048024//regulation of mRNA splicing, via spliceosome	--
ENSGALG00000001551	17.668	18.314	18.349	12.725	12.017	13.694	1328.21	1084.31	1837.43	920.74	728.67	1049.84	CCNL2	cyclin L2 [Source:NCBI gene;Acc:395124]	-	-	-	-	GO:0000307//cyclin-dependent protein kinase holoenzyme complex;GO:0005634//nucleus;GO:0005654//nucleoplasm;GO:0043231//intracellular membrane-bounded organelle	GO:0016538//cyclin-dependent protein serine/threonine kinase regulator activity	GO:0006357//regulation of transcription from RNA polymerase II promoter;GO:0043484//regulation of RNA splicing;GO:0050790//regulation of catalytic activity	--
ENSGALG00000001555	13.942	15.398	11.164	13.936	18.43	19.376	402	356	412	407	442	566	AURKAIP1	aurora kinase A interacting protein 1 [Source:NCBI gene;Acc:419415]	-	-	-	-	GO:0005634//nucleus;GO:0005654//nucleoplasm;GO:0005739//mitochondrion;GO:0043231//intracellular membrane-bounded organelle	-	GO:0045862//positive regulation of proteolysis	--
ENSGALG00000001557	11.041	12.255	14.331	10.361	11.887	12.557	684	656	1142	660	645	765	ACAD8	acyl-CoA dehydrogenase family member 8 [Source:NCBI gene;Acc:419739]	Metabolism;Metabolism	Global and overview maps;Amino acid metabolism	ko01100//Metabolic pathways;ko00280//Valine, leucine and isoleucine degradation	K11538;K11538	-	GO:0003995//acyl-CoA dehydrogenase activity;GO:0016627//oxidoreductase activity, acting on the CH-CH group of donors;GO:0050660//flavin adenine dinucleotide binding	GO:0006629//lipid metabolic process	--
ENSGALG00000001559	1227.19	1187.93	1499.38	1892.52	1405.48	1444.76	49146.7	41146.3	77112.1	77420	48929	56553.7	ZP3	zona pellucida sperm-binding protein 3 [Source:NCBI gene;Acc:378906]	-	-	-	-	GO:0005576//extracellular region;GO:0005615//extracellular space;GO:0005886//plasma membrane;GO:0016020//membrane;GO:0016021//integral component of membrane;GO:0031012//extracellular matrix;GO:0045177//apical part of cell	GO:0032190//acrosin binding;GO:0035804//structural constituent of egg coat;GO:0042802//identical protein binding	GO:0007338//single fertilization;GO:0007339//binding of sperm to zona pellucida;GO:0032570//response to progesterone;GO:0033574//response to testosterone;GO:0035803//egg coat formation;GO:2000344//positive regulation of acrosome reaction	--
ENSGALG00000001561	61.338	66.147	63.526	69.781	54.354	74.117	3336	3142	4475	3908	2592	3954	MXRA8	matrix remodeling associated 8 [Source:NCBI gene;Acc:395347]	-	-	-	-	GO:0005886//plasma membrane;GO:0009986//cell surface;GO:0016020//membrane;GO:0016021//integral component of membrane	-	GO:0007155//cell adhesion;GO:0060857//establishment of glial blood-brain barrier	--
ENSGALG00000001563	30.619	34.956	29.021	23.143	20.582	18.996	2212	2220	2707	1749	1325	1373	WDR45B	WD repeat domain 45B [Source:NCBI gene;Acc:417339]	-	-	-	-	GO:0000407//pre-autophagosomal structure;GO:0005764//lysosome;GO:0005829//cytosol;GO:0019898//extrinsic component of membrane;GO:0034045//pre-autophagosomal structure membrane	GO:0005515//protein binding;GO:0008289//lipid binding;GO:0032266//phosphatidylinositol-3-phosphate binding;GO:0080025//phosphatidylinositol-3,5-bisphosphate binding	GO:0000045//autophagosome assembly;GO:0000422//mitophagy;GO:0006497//protein lipidation;GO:0006914//autophagy;GO:0009267//cellular response to starvation;GO:0034497//protein localization to pre-autophagosomal structure;GO:0044804//nucleophagy	--
ENSGALG00000001564	10.065	6.044	9.118	9.43	7.409	6.467	925	515	1067	906	595	587	ATP2A3	ATPase sarcoplasmic/endoplasmic reticulum Ca2+ transporting 3 [Source:NCBI gene;Acc:395707]	Human Diseases;Environmental Information Processing;Environmental Information Processing;Human Diseases;Environmental Information Processing;Organismal Systems;Organismal Systems;Human Diseases;Organismal Systems;Human Diseases;Organismal Systems;Human Diseases	Neurodegenerative disease;Signal transduction;Signal transduction;Cardiovascular disease;Signal transduction;Circulatory system;Endocrine system;Neurodegenerative disease;Digestive system;Cardiovascular disease;Circulatory system;Cardiovascular disease	ko05010//Alzheimer disease;ko04020//Calcium signaling pathway;ko04024//cAMP signaling pathway;ko05414//Dilated cardiomyopathy;ko04022//cGMP-PKG signaling pathway;ko04261//Adrenergic signaling in cardiomyocytes;ko04919//Thyroid hormone signaling pathway;ko05017//Spinocerebellar ataxia;ko04972//Pancreatic secretion;ko05410//Hypertrophic cardiomyopathy;ko04260//Cardiac muscle contraction;ko05412//Ar…	K05853;K05853;K05853;K05853;K05853;K05853;K05853;K05853;K05853;K05853;K05853;K05853	GO:0005783//endoplasmic reticulum;GO:0016021//integral component of membrane;GO:0016529//sarcoplasmic reticulum;GO:0031090//organelle membrane	GO:0000166//nucleotide binding;GO:0005215//transporter activity;GO:0005388//calcium-transporting ATPase activity;GO:0005524//ATP binding;GO:0008656//cysteine-type endopeptidase activator activity involved in apoptotic process;GO:0015085//calcium ion transmembrane transporter activity;GO:0030899//calcium-dependent ATPase activity;GO:0044325//ion channel binding	GO:0006816//calcium ion transport;GO:0006874//cellular calcium ion homeostasis;GO:0006919//activation of cysteine-type endopeptidase activity involved in apoptotic process;GO:0070059//intrinsic apoptotic signaling pathway in response to endoplasmic reticulum stress;GO:0070588//calcium ion transmembrane transport;GO:1900121//negative regulation of receptor binding;GO:1903515//calcium ion transport…	--
ENSGALG00000001565	0.509	0.337	0.401	0.284	0.114	0.227	102.16	75.71	121.94	76.07	26.02	58.19	C5	complement component 5 [Source:NCBI gene;Acc:417122]	Environmental Information Processing;Human Diseases;Human Diseases;Human Diseases;Organismal Systems;Human Diseases;Human Diseases	Signaling molecules and interaction;Infectious disease: viral;Immune disease;Infectious disease: bacterial;Immune system;Infectious disease: bacterial;Neurodegenerative disease	ko04080//Neuroactive ligand-receptor interaction;ko05168//Herpes simplex virus 1 infection;ko05322//Systemic lupus erythematosus;ko05150//Staphylococcus aureus infection;ko04610//Complement and coagulation cascades;ko05133//Pertussis;ko05020//Prion disease	K03994;K03994;K03994;K03994;K03994;K03994;K03994	GO:0005576//extracellular region;GO:0005579//membrane attack complex;GO:0005615//extracellular space	GO:0004866//endopeptidase inhibitor activity;GO:0005515//protein binding	GO:0010575//positive regulation of vascular endothelial growth factor production;GO:0010760//negative regulation of macrophage chemotaxis;GO:0032722//positive regulation of chemokine production	--
ENSGALG00000001568	22.659	25.975	24.64	21.156	19.289	18.554	1965	1946	2718	1880	1453	1576	NFS1	NFS1, cysteine desulfurase [Source:NCBI gene;Acc:419133]	Metabolism;Metabolism;Genetic Information Processing	Global and overview maps;Metabolism of cofactors and vitamins;Folding, sorting and degradation	ko01100//Metabolic pathways;ko00730//Thiamine metabolism;ko04122//Sulfur relay system	K04487;K04487;K04487	GO:0005634//nucleus;GO:0005654//nucleoplasm;GO:0005739//mitochondrion;GO:0005759//mitochondrial matrix;GO:0005829//cytosol	GO:0003824//catalytic activity;GO:0030170//pyridoxal phosphate binding;GO:0031071//cysteine desulfurase activity;GO:0042803//protein homodimerization activity	GO:0018283//iron incorporation into metallo-sulfur cluster;GO:0044571//[2Fe-2S] cluster assembly	--
ENSGALG00000001569	114.491	114.968	147.921	116.748	95.404	94.914	7634.71	6276.24	12465.7	7499.27	4661.1	5715.91	RHOC	ras homolog family member C [Source:NCBI gene;Acc:395869]	-	-	-	-	GO:0005634//nucleus;GO:0005856//cytoskeleton;GO:0005886//plasma membrane;GO:0005938//cell cortex;GO:0016020//membrane;GO:0031410//cytoplasmic vesicle;GO:0032154//cleavage furrow;GO:0032420//stereocilium;GO:0042995//cell projection;GO:0043005//neuron projection	GO:0000166//nucleotide binding;GO:0003924//GTPase activity;GO:0005525//GTP binding;GO:0019901//protein kinase binding	GO:0000281//mitotic cytokinesis;GO:0007015//actin filament organization;GO:0007163//establishment or maintenance of cell polarity;GO:0007264//small GTPase mediated signal transduction;GO:0008360//regulation of cell shape;GO:0016477//cell migration;GO:0030865//cortical cytoskeleton organization;GO:0031334//positive regulation of protein complex assembly;GO:0032956//regulation of actin cytoskeleton…	--
ENSGALG00000001571	7.608	4.379	5.153	9.454	6.87	4.837	947	471	825	1210	749	592	MYO1F	myosin IF [Source:NCBI gene;Acc:396187]	Human Diseases	Infectious disease: bacterial	ko05130//Pathogenic Escherichia coli infection	K10356	GO:0005829//cytosol;GO:0016459//myosin complex	GO:0003774//motor activity;GO:0005515//protein binding;GO:0005524//ATP binding	-	--
ENSGALG00000001572	34.504	29.119	36.612	38.601	51.932	55.429	751	547	1022	863	986	1177	COMMD4	COMM domain containing 4 [Source:NCBI gene;Acc:770048]	-	-	-	-	GO:0005737//cytoplasm;GO:0005829//cytosol;GO:0005886//plasma membrane;GO:0043231//intracellular membrane-bounded organelle	-	-	--
ENSGALG00000001573	1.138	1.711	0.915	1.287	1.474	1.306	46	60	48	53	51	50	P2RX1	purinergic receptor P2X 1 [Source:NCBI gene;Acc:395190]	Environmental Information Processing;Environmental Information Processing;Organismal Systems	Signaling molecules and interaction;Signal transduction;Immune system	ko04080//Neuroactive ligand-receptor interaction;ko04020//Calcium signaling pathway;ko04611//Platelet activation	K05215;K05215;K05215	GO:0005639//integral component of nuclear inner membrane;GO:0005887//integral component of plasma membrane;GO:0009897//external side of plasma membrane;GO:0016020//membrane;GO:0016021//integral component of membrane;GO:0045211//postsynaptic membrane	GO:0000166//nucleotide binding;GO:0001614//purinergic nucleotide receptor activity;GO:0004931//extracellular ATP-gated cation channel activity;GO:0005216//ion channel activity;GO:0005261//cation channel activity;GO:0005524//ATP binding;GO:0015267//channel activity	GO:0002554//serotonin secretion by platelet;GO:0003056//regulation of vascular smooth muscle contraction;GO:0006811//ion transport;GO:0006919//activation of cysteine-type endopeptidase activity involved in apoptotic process;GO:0006940//regulation of smooth muscle contraction;GO:0007165//signal transduction;GO:0007320//insemination;GO:0010033//response to organic substance;GO:0019229//regulation o…	--
ENSGALG00000001577	21.418	29.097	20.79	18.587	14.628	15.646	1648	1861	2233	1495	1076	1179	FOXK2	forkhead box K2 [Source:NCBI gene;Acc:107049008]	-	-	-	-	GO:0005634//nucleus;GO:0005654//nucleoplasm;GO:0005737//cytoplasm;GO:0005739//mitochondrion;GO:0043231//intracellular membrane-bounded organelle	GO:0000287//magnesium ion binding;GO:0000976//transcription regulatory region sequence-specific DNA binding;GO:0000978//RNA polymerase II core promoter proximal region sequence-specific DNA binding;GO:0001227//transcriptional repressor activity, RNA polymerase II transcription regulatory region sequence-specific binding;GO:0001228//transcriptional activator activity, RNA polymerase II transcripti…	GO:0001678//cellular glucose homeostasis;GO:0006355//regulation of transcription, DNA-templated;GO:0010507//negative regulation of autophagy;GO:0010906//regulation of glucose metabolic process;GO:0042594//response to starvation;GO:0045892//negative regulation of transcription, DNA-templated;GO:0045893//positive regulation of transcription, DNA-templated;GO:0045944//positive regulation of transcri…	Fork head
ENSGALG00000001583	1.569	1.777	2.09	1.3	0.889	0.71	120.84	118.29	207.06	102.93	59.98	53.81	TRAF1	TNF receptor associated factor 1 [Source:NCBI gene;Acc:417123]	Human Diseases;Human Diseases;Human Diseases;Environmental Information Processing;Cellular Processes;Environmental Information Processing;Human Diseases	Cancer: overview;Cancer: overview;Cancer: overview;Signal transduction;Cell growth and death;Signal transduction;Cancer: specific types	ko05200//Pathways in cancer;ko05202//Transcriptional misregulation in cancer;ko05203//Viral carcinogenesis;ko04064//NF-kappa B signaling pathway;ko04210//Apoptosis;ko04668//TNF signaling pathway;ko05222//Small cell lung cancer	K03172;K03172;K03172;K03172;K03172;K03172;K03172	-	GO:0005164//tumor necrosis factor receptor binding;GO:0005515//protein binding;GO:0008270//zinc ion binding;GO:0031625//ubiquitin protein ligase binding;GO:0031996//thioesterase binding;GO:0042802//identical protein binding;GO:0046872//metal ion binding	GO:0007165//signal transduction;GO:0042981//regulation of apoptotic process;GO:0051092//positive regulation of NF-kappaB transcription factor activity;GO:2001236//regulation of extrinsic apoptotic signaling pathway	--
ENSGALG00000001586	12.523	9.858	15.137	12.567	8.892	10.507	566	385	880	584	352	467	NEIL1	nei like DNA glycosylase 1 [Source:NCBI gene;Acc:770068]	Genetic Information Processing	Replication and repair	ko03410//Base excision repair	K10567	GO:0005634//nucleus;GO:0005654//nucleoplasm;GO:0005737//cytoplasm	GO:0003676//nucleic acid binding;GO:0003906//DNA-(apurinic or apyrimidinic site) lyase activity;GO:0008022//protein C-terminus binding;GO:0008270//zinc ion binding;GO:0016798//hydrolase activity, acting on glycosyl bonds;GO:0016829//lyase activity;GO:0019104//DNA N-glycosylase activity	GO:0006281//DNA repair;GO:0006284//base-excision repair;GO:0006979//response to oxidative stress;GO:0032074//negative regulation of nuclease activity	--
ENSGALG00000001592	0	0	0	0	0	0	0	0	0	0	0	0	ACER1	alkaline ceramidase 1 [Source:NCBI gene;Acc:420088]	Metabolism;Environmental Information Processing;Metabolism	Global and overview maps;Signal transduction;Lipid metabolism	ko01100//Metabolic pathways;ko04071//Sphingolipid signaling pathway;ko00600//Sphingolipid metabolism	K01441;K01441;K01441	GO:0005783//endoplasmic reticulum;GO:0016021//integral component of membrane	GO:0016811//hydrolase activity, acting on carbon-nitrogen (but not peptide) bonds, in linear amides;GO:0017040//ceramidase activity;GO:0071633//dihydroceramidase activity	GO:0006672//ceramide metabolic process;GO:0008544//epidermis development;GO:0010446//response to alkaline pH;GO:0030148//sphingolipid biosynthetic process;GO:0030154//cell differentiation;GO:0030216//keratinocyte differentiation;GO:0046512//sphingosine biosynthetic process;GO:0046514//ceramide catabolic process;GO:0071277//cellular response to calcium ion	--
ENSGALG00000001593	22.129	25.715	25.374	26.135	30.085	30.166	975	979	1438	1184	1161	1307	UFD1L	ubiquitin fusion degradation 1 like (yeast) [Source:NCBI gene;Acc:374186]	Genetic Information Processing	Folding, sorting and degradation	ko04141//Protein processing in endoplasmic reticulum	K14016	GO:0005737//cytoplasm;GO:0034098//VCP-NPL4-UFD1 AAA ATPase complex;GO:0036501//UFD1-NPL4 complex	GO:0031593//polyubiquitin binding;GO:0036435//K48-linked polyubiquitin binding	GO:0006511//ubiquitin-dependent protein catabolic process;GO:0030433//ER-associated ubiquitin-dependent protein catabolic process;GO:0030970//retrograde protein transport, ER to cytosol;GO:0032480//negative regulation of type I interferon production;GO:0039536//negative regulation of RIG-I signaling pathway;GO:0071712//ER-associated misfolded protein catabolic process	--
ENSGALG00000001595	3.474	3.037	5.825	3.261	2.69	3.535	379	229	617	321	240	299	PHF19	PHD finger protein 19 [Source:NCBI gene;Acc:772213]	-	-	-	-	GO:0005634//nucleus;GO:0035098//ESC/E(Z) complex	GO:0003677//DNA binding;GO:0003682//chromatin binding;GO:0035064//methylated histone binding;GO:0046872//metal ion binding	GO:0000122//negative regulation of transcription from RNA polymerase II promoter;GO:0006325//chromatin organization;GO:0006355//regulation of transcription, DNA-templated;GO:0019827//stem cell population maintenance;GO:0048863//stem cell differentiation;GO:0061087//positive regulation of histone H3-K27 methylation	--
ENSGALG00000001596	26.094	30.329	25.272	25.609	22.269	23.113	3153	2907	3818	3213	2325	2725	MLLT1	MLLT1, super elongation complex subunit [Source:NCBI gene;Acc:420089]	Human Diseases	Cancer: overview	ko05202//Transcriptional misregulation in cancer	K15187	GO:0001650//fibrillar center;GO:0005634//nucleus;GO:0005654//nucleoplasm;GO:0005829//cytosol;GO:0008023//transcription elongation factor complex	-	GO:0006355//regulation of transcription, DNA-templated;GO:0006469//negative regulation of protein kinase activity	--
ENSGALG00000001597	146.152	143.181	152.784	170.241	223.28	257.44	3093	2655	4209	3752	4231	5446	PSMB3	proteasome subunit beta 3 [Source:NCBI gene;Acc:419997]	Genetic Information Processing	Folding, sorting and degradation	ko03050//Proteasome	K02735	GO:0000502//proteasome complex;GO:0005839//proteasome core complex;GO:0019774//proteasome core complex, beta-subunit complex	GO:0004298//threonine-type endopeptidase activity	GO:0043161//proteasome-mediated ubiquitin-dependent protein catabolic process;GO:0051603//proteolysis involved in cellular protein catabolic process	--
ENSGALG00000001600	9.877	10.161	9.67	10.328	9.714	11.436	1710	1519	2154	1837	1473	1945	DVL1	dishevelled segment polarity protein 1 [Source:NCBI gene;Acc:419416]	Human Diseases;Human Diseases;Human Diseases;Human Diseases;Environmental Information Processing;Environmental Information Processing;Environmental Information Processing;Human Diseases;Human Diseases;Human Diseases;Cellular Processes;Organismal Systems;Human Diseases;Environmental Information Processing	Cancer: overview;Infectious disease: viral;Neurodegenerative disease;Cancer: specific types;Signal transduction;Signal transduction;Signal transduction;Endocrine and metabolic disease;Cancer: specific types;Cancer: specific types;Cellular community - eukaryotes;Endocrine system;Cancer: specific types;Signal transduction	ko05200//Pathways in cancer;ko05165//Human papillomavirus infection;ko05010//Alzheimer disease;ko05225//Hepatocellular carcinoma;ko04310//Wnt signaling pathway;ko04390//Hippo signaling pathway;ko04150//mTOR signaling pathway;ko04934//Cushing syndrome;ko05226//Gastric cancer;ko05224//Breast cancer;ko04550//Signaling pathways regulating pluripotency of stem cells;ko04916//Melanogenesis;ko05217//Bas…	K02353;K02353;K02353;K02353;K02353;K02353;K02353;K02353;K02353;K02353;K02353;K02353;K02353;K02353	GO:0005737//cytoplasm;GO:0005829//cytosol;GO:0005886//plasma membrane;GO:0014069//postsynaptic density;GO:0015630//microtubule cytoskeleton;GO:0016328//lateral plasma membrane;GO:0030136//clathrin-coated vesicle;GO:0030424//axon;GO:0030426//growth cone;GO:0031410//cytoplasmic vesicle;GO:0043005//neuron projection;GO:0045202//synapse;GO:0098793//presynapse;GO:1990909//Wnt signalosome	GO:0005109//frizzled binding;GO:0005515//protein binding;GO:0008013//beta-catenin binding;GO:0019899//enzyme binding;GO:0019901//protein kinase binding;GO:0042802//identical protein binding	GO:0001505//regulation of neurotransmitter levels;GO:0001932//regulation of protein phosphorylation;GO:0001933//negative regulation of protein phosphorylation;GO:0001934//positive regulation of protein phosphorylation;GO:0006355//regulation of transcription, DNA-templated;GO:0006469//negative regulation of protein kinase activity;GO:0007269//neurotransmitter secretion;GO:0007409//axonogenesis;GO:…	--
ENSGALG00000001602	33.395	34.009	30.438	44.011	39.147	47.121	868	770	1024	1181	900	1213	NUTF2	nuclear transport factor 2 [Source:NCBI gene;Acc:415655]	-	-	-	-	GO:0005654//nucleoplasm;GO:0005829//cytosol	GO:0017056//structural constituent of nuclear pore;GO:0031267//small GTPase binding;GO:0042802//identical protein binding	GO:0006606//protein import into nucleus;GO:0006611//protein export from nucleus;GO:0006913//nucleocytoplasmic transport	--
ENSGALG00000001603	9.173	8.307	7.227	4.665	4.447	2.831	1043	867	1111	577	458	327	NARF	nuclear prelamin A recognition factor [Source:NCBI gene;Acc:417341]	-	-	-	-	GO:0005638//lamin filament;GO:0005654//nucleoplasm;GO:0005730//nucleolus;GO:0031981//nuclear lumen	GO:0005521//lamin binding	-	--
ENSGALG00000001604	30.964	28.251	31.992	15.96	13.802	15.427	2641	2070	3514	1411	1029	1291	GLB1L2	galactosidase beta 1 like 2 [Source:NCBI gene;Acc:428238]	-	-	-	-	-	GO:0004553//hydrolase activity, hydrolyzing O-glycosyl compounds;GO:0004565//beta-galactosidase activity	GO:0005975//carbohydrate metabolic process	--
ENSGALG00000001605	9.186	10.078	13.175	8.807	6.143	5.925	1239.29	1110.76	2286.26	1221.73	725.9	786.09	PPM1J	protein phosphatase, Mg2+/Mn2+ dependent 1J [Source:NCBI gene;Acc:419873]	-	-	-	-	-	GO:0004722//protein serine/threonine phosphatase activity;GO:0016791//phosphatase activity	GO:0006470//protein dephosphorylation	--
[truncated: 16,589 more rows]

## Sheet: lncRNA
id	SYF-L-1_fpkm	SYF-L-2_fpkm	SYF-L-3_fpkm	LYF-L-1_fpkm	LYF-L-2_fpkm	LYF-L-3_fpkm	SYF-L-1_count	SYF-L-2_count	SYF-L-3_count	LYF-L-1_count	LYF-L-2_count	LYF-L-3_count
[truncated: 9,458 more rows]

[truncated: 2 more sheets: circRNA, miRNA]
