# Supplementary material for: Whole-transcriptome insights into follicle selection: deciphering key regulatory networks in Luxi gamecock
Source: Front Genet. 2025 Aug 6;16:1620058. doi: 10.3389/fgene.2025.1620058 (PMC12364954; doi:10.3389/fgene.2025.1620058)
Supplement: Supplementary file 4 [file Table9.xlsx]

## Sheet: miRNA-mRNA pairs
miRNA	LYF-L-1	LYF-L-2	LYF-L-3	SYF-L-1	SYF-L-2	SYF-L-3	mRNA	LYF-L-1	LYF-L-2	LYF-L-3	SYF-L-1	SYF-L-2	SYF-L-3	rho	Symbol	Description	KEGG_A_class	KEGG_B_class	Pathway	K_ID	GO Component	GO Function	GO Process	TF_family
gga-miR-12229-3p	3.5183	2.8238	8.6209	2.731	2.6792	2.0387	MSTRG.13974	0.989	0.581	0.448	2.678	2.158	3.084	-0.885714	Dmbt1	deleted in malignant brain tumors 1 protein-like isoform X1 [Gallus gallus]	-	-	-	-	-	-	-	--
gga-miR-12229-3p	3.5183	2.8238	8.6209	2.731	2.6792	2.0387	MSTRG.244	4.484	1.865	1.639	11.224	10.451	9.731	-0.714286	gag-pol	rna-directed dna polymerase from mobile element jockey-like [Limosa lapponica baueri]	-	-	-	-	-	-	-	--
gga-miR-12229-3p	3.5183	2.8238	8.6209	2.731	2.6792	2.0387	MSTRG.2966	33.685	16.802	14.896	77.045	69.651	90.972	-0.885714	K-CAM	CDH3 [Gallus gallus]	Environmental Information Processing	Signaling molecules and interaction	ko04514//Cell adhesion molecules	K06796	GO:0005856//cytoskeleton;GO:0005911//cell-cell junction;GO:0005924//cell-substrate adherens junction;GO:0016234//inclusion body;GO:0031224//intrinsic component of membrane;GO:0031984//organelle subcompartment;GO:0031988//membrane-bounded vesicle;GO:0033267//axon part;GO:0043218//compact myelin;GO:0043231//intracellular membrane-bounded organelle;GO:0043234//protein complex;GO:0044444//cytoplasmic…	GO:0008092//cytoskeletal protein binding;GO:0019902//phosphatase binding;GO:0046872//metal ion binding	GO:0000904//cell morphogenesis involved in differentiation;GO:0001764//neuron migration;GO:0002066//columnar/cuboidal epithelial cell development;GO:0002682//regulation of immune system process;GO:0006355//regulation of transcription, DNA-templated;GO:0007009//plasma membrane organization;GO:0007043//cell-cell junction assembly;GO:0007162//negative regulation of cell adhesion;GO:0008285//negative…	--
gga-miR-12229-3p	3.5183	2.8238	8.6209	2.731	2.6792	2.0387	MSTRG.2994	3.767	2.68	2.504	7.763	8.016	8.333	-0.942857	MARVELD3	MARVEL domain-containing protein 3 isoform X1 [Gallus gallus]	Cellular Processes	Cellular community - eukaryotes	ko04530//Tight junction	K21099	GO:0016020//membrane;GO:0031982//vesicle;GO:0043296//apical junction complex	GO:0019901//protein kinase binding	GO:0007043//cell-cell junction assembly;GO:0008104//protein localization;GO:0008285//negative regulation of cell proliferation;GO:0010632//regulation of epithelial cell migration;GO:0032873//negative regulation of stress-activated MAPK cascade	--
gga-miR-12229-3p	3.5183	2.8238	8.6209	2.731	2.6792	2.0387	MSTRG.5180	7.819	6.89	7.811	16.503	17.221	20.064	-0.828571	GAA	lysosomal alpha-glucosidase isoform X1 [Gallus gallus]	Metabolism;Cellular Processes;Metabolism;Metabolism	Global and overview maps;Transport and catabolism;Carbohydrate metabolism;Carbohydrate metabolism	ko01100//Metabolic pathways;ko04142//Lysosome;ko00052//Galactose metabolism;ko00500//Starch and sucrose metabolism	K12316;K12316;K12316;K12316	-	-	-	--
gga-miR-12229-3p	3.5183	2.8238	8.6209	2.731	2.6792	2.0387	MSTRG.7076	0.882	0.851	0.492	1.793	2.635	2.678	-0.942857	--	protein phosphatase 1 regulatory subunit 3D [Platysternon megacephalum]	-	-	-	-	-	-	-	--
gga-miR-12229-3p	3.5183	2.8238	8.6209	2.731	2.6792	2.0387	MSTRG.9372	6.479	4.077	3.165	11.081	11.772	10.209	-0.771429	--	uncharacterized protein LOC107310886 [Coturnix japonica]	-	-	-	-	-	-	-	--
gga-miR-12229-3p	3.5183	2.8238	8.6209	2.731	2.6792	2.0387	MSTRG.972	1.973	1.217	0.84	10.853	12.417	9.469	-0.771429	gag	endogenous retrovirus group K member 5 Gag polyprotein-like [Numida meleagris]	-	-	-	-	-	-	-	--
gga-miR-12247-3p	0.5131	0.6816	1.3323	0.4966	0.2233	0.151	MSTRG.12600	3.662	3.127	2.976	9.35	9.707	7.403	-0.828571	gag	endogenous retrovirus group K member 5 Gag polyprotein-like [Numida meleagris]	-	-	-	-	-	-	-	--
gga-miR-12247-3p	0.5131	0.6816	1.3323	0.4966	0.2233	0.151	MSTRG.16164	7.39	5.184	2.725	15.97	18.008	15.836	-0.828571	--	E3 ubiquitin-protein ligase Topors [Gallus gallus]	-	-	-	-	GO:0005815//microtubule organizing center;GO:0005819//spindle;GO:0016604//nuclear body;GO:0030286//dynein complex;GO:0031513//nonmotile primary cilium	GO:0003676//nucleic acid binding;GO:0004842//ubiquitin-protein transferase activity;GO:0015631//tubulin binding;GO:0019899//enzyme binding;GO:0070735//protein-glycine ligase activity	GO:0000209//protein polyubiquitination;GO:0003407//neural retina development;GO:0006355//regulation of transcription, DNA-templated;GO:0006511//ubiquitin-dependent protein catabolic process;GO:0008283//cell proliferation;GO:0008630//intrinsic apoptotic signaling pathway in response to DNA damage;GO:0018205//peptidyl-lysine modification;GO:0031398//positive regulation of protein ubiquitination;GO:…	--
gga-miR-12247-3p	0.5131	0.6816	1.3323	0.4966	0.2233	0.151	MSTRG.1651	3.273	1.707	2.434	6.184	6.236	6.164	-0.771429	Irs2	insulin receptor substrate 2 isoform X1 [Gallus gallus]	Human Diseases;Environmental Information Processing;Human Diseases;Human Diseases;Organismal Systems;Cellular Processes;Environmental Information Processing;Environmental Information Processing;Organismal Systems;Human Diseases;Organismal Systems;Organismal Systems;Organismal Systems;Organismal Systems;Human Diseases	Neurodegenerative disease;Signal transduction;Cancer: overview;Endocrine and metabolic disease;Endocrine system;Transport and catabolism;Signal transduction;Signal transduction;Endocrine system;Endocrine and metabolic disease;Aging;Endocrine system;Endocrine system;Aging;Endocrine and metabolic disease	ko05010//Alzheimer disease;ko04022//cGMP-PKG signaling pathway;ko05206//MicroRNAs in cancer;ko04932//Non-alcoholic fatty liver disease;ko04910//Insulin signaling pathway;ko04140//Autophagy - animal;ko04068//FoxO signaling pathway;ko04152//AMPK signaling pathway;ko04935//Growth hormone synthesis, secretion and action;ko04931//Insulin resistance;ko04211//Longevity regulating pathway;ko04920//Adipoc…	K07187;K07187;K07187;K07187;K07187;K07187;K07187;K07187;K07187;K07187;K07187;K07187;K07187;K07187;K07187	-	-	-	--
gga-miR-12247-3p	0.5131	0.6816	1.3323	0.4966	0.2233	0.151	MSTRG.2266	7.103	4.035	5.308	13.014	12.434	14.685	-0.885714	ZP3	zona pellucida sperm-binding protein 3-like [Centrocercus urophasianus]	-	-	-	-	-	-	-	--
gga-miR-12247-3p	0.5131	0.6816	1.3323	0.4966	0.2233	0.151	MSTRG.244	4.484	1.865	1.639	11.224	10.451	9.731	-0.771429	gag-pol	rna-directed dna polymerase from mobile element jockey-like [Limosa lapponica baueri]	-	-	-	-	-	-	-	--
gga-miR-12247-3p	0.5131	0.6816	1.3323	0.4966	0.2233	0.151	MSTRG.2966	33.685	16.802	14.896	77.045	69.651	90.972	-0.942857	K-CAM	CDH3 [Gallus gallus]	Environmental Information Processing	Signaling molecules and interaction	ko04514//Cell adhesion molecules	K06796	GO:0005856//cytoskeleton;GO:0005911//cell-cell junction;GO:0005924//cell-substrate adherens junction;GO:0016234//inclusion body;GO:0031224//intrinsic component of membrane;GO:0031984//organelle subcompartment;GO:0031988//membrane-bounded vesicle;GO:0033267//axon part;GO:0043218//compact myelin;GO:0043231//intracellular membrane-bounded organelle;GO:0043234//protein complex;GO:0044444//cytoplasmic…	GO:0008092//cytoskeletal protein binding;GO:0019902//phosphatase binding;GO:0046872//metal ion binding	GO:0000904//cell morphogenesis involved in differentiation;GO:0001764//neuron migration;GO:0002066//columnar/cuboidal epithelial cell development;GO:0002682//regulation of immune system process;GO:0006355//regulation of transcription, DNA-templated;GO:0007009//plasma membrane organization;GO:0007043//cell-cell junction assembly;GO:0007162//negative regulation of cell adhesion;GO:0008285//negative…	--
gga-miR-12247-3p	0.5131	0.6816	1.3323	0.4966	0.2233	0.151	MSTRG.4474	1.708	1.253	1.371	3.544	4.755	4.925	-0.942857	--	zona pellucida sperm-binding protein 3-like [Phasianus colchicus]	-	-	-	-	-	-	-	--
gga-miR-12247-3p	0.5131	0.6816	1.3323	0.4966	0.2233	0.151	MSTRG.4504	2.04	1.684	0.733	7.088	3.788	4.791	-0.828571	gag-pro-pol	PREDICTED: endogenous retrovirus group K member 8 Pol protein-like [Pseudopodoces humilis]	-	-	-	-	-	-	-	--
gga-miR-12247-3p	0.5131	0.6816	1.3323	0.4966	0.2233	0.151	MSTRG.5180	7.819	6.89	7.811	16.503	17.221	20.064	-0.942857	GAA	lysosomal alpha-glucosidase isoform X1 [Gallus gallus]	Metabolism;Cellular Processes;Metabolism;Metabolism	Global and overview maps;Transport and catabolism;Carbohydrate metabolism;Carbohydrate metabolism	ko01100//Metabolic pathways;ko04142//Lysosome;ko00052//Galactose metabolism;ko00500//Starch and sucrose metabolism	K12316;K12316;K12316;K12316	-	-	-	--
gga-miR-12247-3p	0.5131	0.6816	1.3323	0.4966	0.2233	0.151	MSTRG.6379	20.001	12.221	12.383	41.79	32.123	31.194	-0.714286	MYO10	unconventional myosin-X isoform X3 [Gallus gallus]	Human Diseases;Organismal Systems	Infectious disease: bacterial;Immune system	ko05130//Pathogenic Escherichia coli infection;ko04666//Fc gamma R-mediated phagocytosis	K12559;K12559	-	-	-	--
gga-miR-12247-3p	0.5131	0.6816	1.3323	0.4966	0.2233	0.151	MSTRG.7326	1.432	2.064	0.736	3.707	3.184	2.771	-0.714286	CYP24A1	1,25-dihydroxyvitamin D(3) 24-hydroxylase, mitochondrial isoform X1 [Gallus gallus]	Metabolism;Human Diseases;Organismal Systems;Metabolism	Global and overview maps;Cancer: overview;Endocrine system;Lipid metabolism	ko01100//Metabolic pathways;ko05206//MicroRNAs in cancer;ko04928//Parathyroid hormone synthesis, secretion and action;ko00100//Steroid biosynthesis	K07436;K07436;K07436;K07436	GO:0043231//intracellular membrane-bounded organelle	GO:0004497//monooxygenase activity;GO:0046906//tetrapyrrole binding;GO:0046914//transition metal ion binding;GO:0070576//vitamin D 24-hydroxylase activity	GO:0001503//ossification;GO:0006066//alcohol metabolic process;GO:0006706//steroid catabolic process;GO:0014070//response to organic cyclic compound	--
gga-miR-12247-3p	0.5131	0.6816	1.3323	0.4966	0.2233	0.151	MSTRG.765	0.641	0.056	0.335	0.857	1.582	1.102	-0.885714	--	rna-directed dna polymerase from mobile element jockey-like [Limosa lapponica baueri]	Genetic Information Processing;Genetic Information Processing	Translation;Translation	ko03013//Nucleocytoplasmic transport;ko03008//Ribosome biogenesis in eukaryotes	K14530;K14530	-	-	-	--
gga-miR-12247-3p	0.5131	0.6816	1.3323	0.4966	0.2233	0.151	MSTRG.8624	1.615	1.142	1.087	3.593	2.5	5.269	-0.942857	mkrn1	probable E3 ubiquitin-protein ligase makorin-1 [Phasianus colchicus]	-	-	-	-	-	-	-	--
gga-miR-12247-3p	0.5131	0.6816	1.3323	0.4966	0.2233	0.151	MSTRG.8658	3.173	3.027	2.613	8.157	8.85	12.065	-1	--	periphilin-1-like isoform X3 [Gallus gallus]	-	-	-	-	-	-	-	--
gga-miR-12247-3p	0.5131	0.6816	1.3323	0.4966	0.2233	0.151	MSTRG.972	1.973	1.217	0.84	10.853	12.417	9.469	-0.828571	gag	endogenous retrovirus group K member 5 Gag polyprotein-like [Numida meleagris]	-	-	-	-	-	-	-	--
gga-miR-12273-3p	1.4659	0.01	0.7053	4.9655	6.1027	2.6427	MSTRG.56	4.088	3.762	5.46	1.234	0.428	0.45	-0.771429	Adm2	protein ADM2 [Gallus gallus]	-	-	-	-	-	-	-	--
gga-miR-12273-5p	0.0733	0.01	0.01	0.1241	0.9675	0.2265	MSTRG.14575	4.369	9.3	14.516	1.897	2.773	3.384	-0.811679	PHGDH	D-3-phosphoglycerate dehydrogenase [Gallus gallus]	Metabolism;Metabolism;Metabolism;Metabolism;Metabolism	Global and overview maps;Global and overview maps;Global and overview maps;Amino acid metabolism;Amino acid metabolism	ko01100//Metabolic pathways;ko01200//Carbon metabolism;ko01230//Biosynthesis of amino acids;ko00270//Cysteine and methionine metabolism;ko00260//Glycine, serine and threonine metabolism	K00058;K00058;K00058;K00058;K00058	-	-	-	--
gga-miR-12273-5p	0.0733	0.01	0.01	0.1241	0.9675	0.2265	MSTRG.3075	7.959	7.579	9.75	5.163	3.333	4.014	-0.898645	fam212ab	PAK4-inhibitor INKA1 [Gallus gallus]	-	-	-	-	-	-	GO:0048705//skeletal system morphogenesis	--
gga-miR-12273-5p	0.0733	0.01	0.01	0.1241	0.9675	0.2265	MSTRG.6161	0.745	1.289	1.353	0.524	0.373	0.313	-0.927634	--	anther-specific proline-rich protein APG-like [Coturnix japonica]	-	-	-	-	-	-	-	--
gga-miR-12277-5p	0.6597	0.3895	0.3919	0.1241	0.01	0.0755	MSTRG.1651	3.273	1.707	2.434	6.184	6.236	6.164	-0.714286	Irs2	insulin receptor substrate 2 isoform X1 [Gallus gallus]	Human Diseases;Environmental Information Processing;Human Diseases;Human Diseases;Organismal Systems;Cellular Processes;Environmental Information Processing;Environmental Information Processing;Organismal Systems;Human Diseases;Organismal Systems;Organismal Systems;Organismal Systems;Organismal Systems;Human Diseases	Neurodegenerative disease;Signal transduction;Cancer: overview;Endocrine and metabolic disease;Endocrine system;Transport and catabolism;Signal transduction;Signal transduction;Endocrine system;Endocrine and metabolic disease;Aging;Endocrine system;Endocrine system;Aging;Endocrine and metabolic disease	ko05010//Alzheimer disease;ko04022//cGMP-PKG signaling pathway;ko05206//MicroRNAs in cancer;ko04932//Non-alcoholic fatty liver disease;ko04910//Insulin signaling pathway;ko04140//Autophagy - animal;ko04068//FoxO signaling pathway;ko04152//AMPK signaling pathway;ko04935//Growth hormone synthesis, secretion and action;ko04931//Insulin resistance;ko04211//Longevity regulating pathway;ko04920//Adipoc…	K07187;K07187;K07187;K07187;K07187;K07187;K07187;K07187;K07187;K07187;K07187;K07187;K07187;K07187;K07187	-	-	-	--
gga-miR-12277-5p	0.6597	0.3895	0.3919	0.1241	0.01	0.0755	MSTRG.774	0.182	0.252	0.22	1.773	1.025	0.758	-0.828571	--	rna-directed dna polymerase from mobile element jockey-like [Limosa lapponica baueri]	-	-	-	-	-	-	-	--
gga-miR-12277-5p	0.6597	0.3895	0.3919	0.1241	0.01	0.0755	MSTRG.9372	6.479	4.077	3.165	11.081	11.772	10.209	-0.771429	--	uncharacterized protein LOC107310886 [Coturnix japonica]	-	-	-	-	-	-	-	--
gga-miR-12288-5p	4.1779	3.0186	6.0346	2.4828	1.4885	1.5856	MSTRG.12616	13.063	13.326	11.249	20.214	31.628	28.347	-1	gag	gag-env fusion protein [Gallus gallus]	-	-	-	-	-	-	-	--
gga-miR-12288-5p	4.1779	3.0186	6.0346	2.4828	1.4885	1.5856	MSTRG.1651	3.273	1.707	2.434	6.184	6.236	6.164	-0.771429	Irs2	insulin receptor substrate 2 isoform X1 [Gallus gallus]	Human Diseases;Environmental Information Processing;Human Diseases;Human Diseases;Organismal Systems;Cellular Processes;Environmental Information Processing;Environmental Information Processing;Organismal Systems;Human Diseases;Organismal Systems;Organismal Systems;Organismal Systems;Organismal Systems;Human Diseases	Neurodegenerative disease;Signal transduction;Cancer: overview;Endocrine and metabolic disease;Endocrine system;Transport and catabolism;Signal transduction;Signal transduction;Endocrine system;Endocrine and metabolic disease;Aging;Endocrine system;Endocrine system;Aging;Endocrine and metabolic disease	ko05010//Alzheimer disease;ko04022//cGMP-PKG signaling pathway;ko05206//MicroRNAs in cancer;ko04932//Non-alcoholic fatty liver disease;ko04910//Insulin signaling pathway;ko04140//Autophagy - animal;ko04068//FoxO signaling pathway;ko04152//AMPK signaling pathway;ko04935//Growth hormone synthesis, secretion and action;ko04931//Insulin resistance;ko04211//Longevity regulating pathway;ko04920//Adipoc…	K07187;K07187;K07187;K07187;K07187;K07187;K07187;K07187;K07187;K07187;K07187;K07187;K07187;K07187;K07187	-	-	-	--
gga-miR-12288-5p	4.1779	3.0186	6.0346	2.4828	1.4885	1.5856	MSTRG.244	4.484	1.865	1.639	11.224	10.451	9.731	-0.771429	gag-pol	rna-directed dna polymerase from mobile element jockey-like [Limosa lapponica baueri]	-	-	-	-	-	-	-	--
gga-miR-12288-5p	4.1779	3.0186	6.0346	2.4828	1.4885	1.5856	MSTRG.2994	3.767	2.68	2.504	7.763	8.016	8.333	-0.885714	MARVELD3	MARVEL domain-containing protein 3 isoform X1 [Gallus gallus]	Cellular Processes	Cellular community - eukaryotes	ko04530//Tight junction	K21099	GO:0016020//membrane;GO:0031982//vesicle;GO:0043296//apical junction complex	GO:0019901//protein kinase binding	GO:0007043//cell-cell junction assembly;GO:0008104//protein localization;GO:0008285//negative regulation of cell proliferation;GO:0010632//regulation of epithelial cell migration;GO:0032873//negative regulation of stress-activated MAPK cascade	--
gga-miR-144-3p	43.172	72.2516	95.8483	29.669	27.462	18.499	MSTRG.13801	0.693	0.407	0.502	2.576	1.49	3.046	-0.885714	vex1	homeobox protein vex1-like [Gallus gallus]	-	-	-	-	-	-	-	--
gga-miR-144-3p	43.172	72.2516	95.8483	29.669	27.462	18.499	MSTRG.1651	3.273	1.707	2.434	6.184	6.236	6.164	-0.771429	Irs2	insulin receptor substrate 2 isoform X1 [Gallus gallus]	Human Diseases;Environmental Information Processing;Human Diseases;Human Diseases;Organismal Systems;Cellular Processes;Environmental Information Processing;Environmental Information Processing;Organismal Systems;Human Diseases;Organismal Systems;Organismal Systems;Organismal Systems;Organismal Systems;Human Diseases	Neurodegenerative disease;Signal transduction;Cancer: overview;Endocrine and metabolic disease;Endocrine system;Transport and catabolism;Signal transduction;Signal transduction;Endocrine system;Endocrine and metabolic disease;Aging;Endocrine system;Endocrine system;Aging;Endocrine and metabolic disease	ko05010//Alzheimer disease;ko04022//cGMP-PKG signaling pathway;ko05206//MicroRNAs in cancer;ko04932//Non-alcoholic fatty liver disease;ko04910//Insulin signaling pathway;ko04140//Autophagy - animal;ko04068//FoxO signaling pathway;ko04152//AMPK signaling pathway;ko04935//Growth hormone synthesis, secretion and action;ko04931//Insulin resistance;ko04211//Longevity regulating pathway;ko04920//Adipoc…	K07187;K07187;K07187;K07187;K07187;K07187;K07187;K07187;K07187;K07187;K07187;K07187;K07187;K07187;K07187	-	-	-	--
gga-miR-144-3p	43.172	72.2516	95.8483	29.669	27.462	18.499	MSTRG.244	4.484	1.865	1.639	11.224	10.451	9.731	-0.771429	gag-pol	rna-directed dna polymerase from mobile element jockey-like [Limosa lapponica baueri]	-	-	-	-	-	-	-	--
gga-miR-144-3p	43.172	72.2516	95.8483	29.669	27.462	18.499	MSTRG.6379	20.001	12.221	12.383	41.79	32.123	31.194	-0.714286	MYO10	unconventional myosin-X isoform X3 [Gallus gallus]	Human Diseases;Organismal Systems	Infectious disease: bacterial;Immune system	ko05130//Pathogenic Escherichia coli infection;ko04666//Fc gamma R-mediated phagocytosis	K12559;K12559	-	-	-	--
gga-miR-144-3p	43.172	72.2516	95.8483	29.669	27.462	18.499	MSTRG.7326	1.432	2.064	0.736	3.707	3.184	2.771	-0.714286	CYP24A1	1,25-dihydroxyvitamin D(3) 24-hydroxylase, mitochondrial isoform X1 [Gallus gallus]	Metabolism;Human Diseases;Organismal Systems;Metabolism	Global and overview maps;Cancer: overview;Endocrine system;Lipid metabolism	ko01100//Metabolic pathways;ko05206//MicroRNAs in cancer;ko04928//Parathyroid hormone synthesis, secretion and action;ko00100//Steroid biosynthesis	K07436;K07436;K07436;K07436	GO:0043231//intracellular membrane-bounded organelle	GO:0004497//monooxygenase activity;GO:0046906//tetrapyrrole binding;GO:0046914//transition metal ion binding;GO:0070576//vitamin D 24-hydroxylase activity	GO:0001503//ossification;GO:0006066//alcohol metabolic process;GO:0006706//steroid catabolic process;GO:0014070//response to organic cyclic compound	--
gga-miR-1458	2.6387	2.6291	2.8214	0.869	1.6373	0.8306	MSTRG.1213	10.544	6.759	6.584	38.793	14.976	20.696	-0.885714	--	LOW QUALITY PROTEIN: endogenous retrovirus group K member 8 Gag polyprotein-like [Phasianus colchicus]	-	-	-	-	-	-	-	--
gga-miR-1458	2.6387	2.6291	2.8214	0.869	1.6373	0.8306	MSTRG.12600	3.662	3.127	2.976	9.35	9.707	7.403	-0.714286	gag	endogenous retrovirus group K member 5 Gag polyprotein-like [Numida meleagris]	-	-	-	-	-	-	-	--
gga-miR-1458	2.6387	2.6291	2.8214	0.869	1.6373	0.8306	MSTRG.12616	13.063	13.326	11.249	20.214	31.628	28.347	-0.828571	gag	gag-env fusion protein [Gallus gallus]	-	-	-	-	-	-	-	--
gga-miR-1458	2.6387	2.6291	2.8214	0.869	1.6373	0.8306	MSTRG.13801	0.693	0.407	0.502	2.576	1.49	3.046	-0.828571	vex1	homeobox protein vex1-like [Gallus gallus]	-	-	-	-	-	-	-	--
gga-miR-1458	2.6387	2.6291	2.8214	0.869	1.6373	0.8306	MSTRG.15634	66.041	49.533	59.187	155.027	88.094	108.62	-0.771429	--	F-box/WD repeat-containing protein 1A isoform X2 [Gallus gallus]	-	-	-	-	-	-	-	--
gga-miR-1458	2.6387	2.6291	2.8214	0.869	1.6373	0.8306	MSTRG.1650	1.41	0.864	0.658	2.448	2.268	1.854	-0.771429	MYO16	unconventional myosin-XVI isoform X1 [Gallus gallus]	-	-	-	-	GO:0015629//actin cytoskeleton;GO:0016020//membrane;GO:0031981//nuclear lumen;GO:0044444//cytoplasmic part	GO:0003779//actin binding;GO:0017111//nucleoside-triphosphatase activity;GO:0019902//phosphatase binding;GO:0032550//purine ribonucleoside binding	GO:0000082//G1/S transition of mitotic cell cycle;GO:0008283//cell proliferation;GO:0048015//phosphatidylinositol-mediated signaling;GO:0048858//cell projection morphogenesis	--
gga-miR-1458	2.6387	2.6291	2.8214	0.869	1.6373	0.8306	MSTRG.1786	83.615	91.852	69.454	187.13	169.655	198.625	-1	gag	gag-env fusion protein [Gallus gallus]	-	-	-	-	-	-	-	--
gga-miR-1458	2.6387	2.6291	2.8214	0.869	1.6373	0.8306	MSTRG.244	4.484	1.865	1.639	11.224	10.451	9.731	-0.771429	gag-pol	rna-directed dna polymerase from mobile element jockey-like [Limosa lapponica baueri]	-	-	-	-	-	-	-	--
gga-miR-1458	2.6387	2.6291	2.8214	0.869	1.6373	0.8306	MSTRG.2966	33.685	16.802	14.896	77.045	69.651	90.972	-0.942857	K-CAM	CDH3 [Gallus gallus]	Environmental Information Processing	Signaling molecules and interaction	ko04514//Cell adhesion molecules	K06796	GO:0005856//cytoskeleton;GO:0005911//cell-cell junction;GO:0005924//cell-substrate adherens junction;GO:0016234//inclusion body;GO:0031224//intrinsic component of membrane;GO:0031984//organelle subcompartment;GO:0031988//membrane-bounded vesicle;GO:0033267//axon part;GO:0043218//compact myelin;GO:0043231//intracellular membrane-bounded organelle;GO:0043234//protein complex;GO:0044444//cytoplasmic…	GO:0008092//cytoskeletal protein binding;GO:0019902//phosphatase binding;GO:0046872//metal ion binding	GO:0000904//cell morphogenesis involved in differentiation;GO:0001764//neuron migration;GO:0002066//columnar/cuboidal epithelial cell development;GO:0002682//regulation of immune system process;GO:0006355//regulation of transcription, DNA-templated;GO:0007009//plasma membrane organization;GO:0007043//cell-cell junction assembly;GO:0007162//negative regulation of cell adhesion;GO:0008285//negative…	--
gga-miR-1458	2.6387	2.6291	2.8214	0.869	1.6373	0.8306	MSTRG.2994	3.767	2.68	2.504	7.763	8.016	8.333	-0.885714	MARVELD3	MARVEL domain-containing protein 3 isoform X1 [Gallus gallus]	Cellular Processes	Cellular community - eukaryotes	ko04530//Tight junction	K21099	GO:0016020//membrane;GO:0031982//vesicle;GO:0043296//apical junction complex	GO:0019901//protein kinase binding	GO:0007043//cell-cell junction assembly;GO:0008104//protein localization;GO:0008285//negative regulation of cell proliferation;GO:0010632//regulation of epithelial cell migration;GO:0032873//negative regulation of stress-activated MAPK cascade	--
gga-miR-1458	2.6387	2.6291	2.8214	0.869	1.6373	0.8306	MSTRG.5180	7.819	6.89	7.811	16.503	17.221	20.064	-0.771429	GAA	lysosomal alpha-glucosidase isoform X1 [Gallus gallus]	Metabolism;Cellular Processes;Metabolism;Metabolism	Global and overview maps;Transport and catabolism;Carbohydrate metabolism;Carbohydrate metabolism	ko01100//Metabolic pathways;ko04142//Lysosome;ko00052//Galactose metabolism;ko00500//Starch and sucrose metabolism	K12316;K12316;K12316;K12316	-	-	-	--
gga-miR-1458	2.6387	2.6291	2.8214	0.869	1.6373	0.8306	MSTRG.6954	11.705	9.471	20.779	32.868	31.739	40.947	-0.771429	gag	gag-env fusion protein [Gallus gallus]	-	-	-	-	-	GO:0005515//protein binding	GO:0044763//single-organism cellular process	--
gga-miR-1458	2.6387	2.6291	2.8214	0.869	1.6373	0.8306	MSTRG.774	0.182	0.252	0.22	1.773	1.025	0.758	-0.771429	--	rna-directed dna polymerase from mobile element jockey-like [Limosa lapponica baueri]	-	-	-	-	-	-	-	--
gga-miR-1458	2.6387	2.6291	2.8214	0.869	1.6373	0.8306	MSTRG.8099	2.602	1.419	2.668	5.575	7.77	8.185	-0.714286	--	ubiquitin carboxyl-terminal hydrolase 42-like [Numida meleagris]	-	-	-	-	-	-	-	--
gga-miR-1458	2.6387	2.6291	2.8214	0.869	1.6373	0.8306	MSTRG.9372	6.479	4.077	3.165	11.081	11.772	10.209	-0.714286	--	uncharacterized protein LOC107310886 [Coturnix japonica]	-	-	-	-	-	-	-	--
gga-miR-1458	2.6387	2.6291	2.8214	0.869	1.6373	0.8306	MSTRG.972	1.973	1.217	0.84	10.853	12.417	9.469	-0.714286	gag	endogenous retrovirus group K member 5 Gag polyprotein-like [Numida meleagris]	-	-	-	-	-	-	-	--
gga-miR-146a-5p	223.556	30.7702	48.9038	441.435	306.25	368.998	MSTRG.14698	0.684	1.922	1.375	0.511	0.958	0.279	-0.885714	--	-	-	-	-	-	-	-	-	--
gga-miR-146c-3p	191.965	359.31	293.658	104.152	102.555	99.1393	MSTRG.13974	0.989	0.581	0.448	2.678	2.158	3.084	-0.885714	Dmbt1	deleted in malignant brain tumors 1 protein-like isoform X1 [Gallus gallus]	-	-	-	-	-	-	-	--
gga-miR-146c-3p	191.965	359.31	293.658	104.152	102.555	99.1393	MSTRG.244	4.484	1.865	1.639	11.224	10.451	9.731	-0.714286	gag-pol	rna-directed dna polymerase from mobile element jockey-like [Limosa lapponica baueri]	-	-	-	-	-	-	-	--
gga-miR-146c-3p	191.965	359.31	293.658	104.152	102.555	99.1393	MSTRG.5180	7.819	6.89	7.811	16.503	17.221	20.064	-1	GAA	lysosomal alpha-glucosidase isoform X1 [Gallus gallus]	Metabolism;Cellular Processes;Metabolism;Metabolism	Global and overview maps;Transport and catabolism;Carbohydrate metabolism;Carbohydrate metabolism	ko01100//Metabolic pathways;ko04142//Lysosome;ko00052//Galactose metabolism;ko00500//Starch and sucrose metabolism	K12316;K12316;K12316;K12316	-	-	-	--
gga-miR-146c-3p	191.965	359.31	293.658	104.152	102.555	99.1393	MSTRG.6379	20.001	12.221	12.383	41.79	32.123	31.194	-0.771429	MYO10	unconventional myosin-X isoform X3 [Gallus gallus]	Human Diseases;Organismal Systems	Infectious disease: bacterial;Immune system	ko05130//Pathogenic Escherichia coli infection;ko04666//Fc gamma R-mediated phagocytosis	K12559;K12559	-	-	-	--
gga-miR-146c-3p	191.965	359.31	293.658	104.152	102.555	99.1393	MSTRG.972	1.973	1.217	0.84	10.853	12.417	9.469	-0.771429	gag	endogenous retrovirus group K member 5 Gag polyprotein-like [Numida meleagris]	-	-	-	-	-	-	-	--
gga-miR-146c-5p	3653.42	1318.35	2101.69	5257.62	4959.53	4908.41	MSTRG.14698	0.684	1.922	1.375	0.511	0.958	0.279	-0.714286	--	-	-	-	-	-	-	-	-	--
gga-miR-1571	0.4398	1.0711	1.4891	0.01	0.2233	0.01	MSTRG.12600	3.662	3.127	2.976	9.35	9.707	7.403	-0.811679	gag	endogenous retrovirus group K member 5 Gag polyprotein-like [Numida meleagris]	-	-	-	-	-	-	-	--
gga-miR-1571	0.4398	1.0711	1.4891	0.01	0.2233	0.01	MSTRG.16164	7.39	5.184	2.725	15.97	18.008	15.836	-0.811679	--	E3 ubiquitin-protein ligase Topors [Gallus gallus]	-	-	-	-	GO:0005815//microtubule organizing center;GO:0005819//spindle;GO:0016604//nuclear body;GO:0030286//dynein complex;GO:0031513//nonmotile primary cilium	GO:0003676//nucleic acid binding;GO:0004842//ubiquitin-protein transferase activity;GO:0015631//tubulin binding;GO:0019899//enzyme binding;GO:0070735//protein-glycine ligase activity	GO:0000209//protein polyubiquitination;GO:0003407//neural retina development;GO:0006355//regulation of transcription, DNA-templated;GO:0006511//ubiquitin-dependent protein catabolic process;GO:0008283//cell proliferation;GO:0008630//intrinsic apoptotic signaling pathway in response to DNA damage;GO:0018205//peptidyl-lysine modification;GO:0031398//positive regulation of protein ubiquitination;GO:…	--
gga-miR-1571	0.4398	1.0711	1.4891	0.01	0.2233	0.01	MSTRG.1650	1.41	0.864	0.658	2.448	2.268	1.854	-0.898645	MYO16	unconventional myosin-XVI isoform X1 [Gallus gallus]	-	-	-	-	GO:0015629//actin cytoskeleton;GO:0016020//membrane;GO:0031981//nuclear lumen;GO:0044444//cytoplasmic part	GO:0003779//actin binding;GO:0017111//nucleoside-triphosphatase activity;GO:0019902//phosphatase binding;GO:0032550//purine ribonucleoside binding	GO:0000082//G1/S transition of mitotic cell cycle;GO:0008283//cell proliferation;GO:0048015//phosphatidylinositol-mediated signaling;GO:0048858//cell projection morphogenesis	--
gga-miR-1571	0.4398	1.0711	1.4891	0.01	0.2233	0.01	MSTRG.1651	3.273	1.707	2.434	6.184	6.236	6.164	-0.753702	Irs2	insulin receptor substrate 2 isoform X1 [Gallus gallus]	Human Diseases;Environmental Information Processing;Human Diseases;Human Diseases;Organismal Systems;Cellular Processes;Environmental Information Processing;Environmental Information Processing;Organismal Systems;Human Diseases;Organismal Systems;Organismal Systems;Organismal Systems;Organismal Systems;Human Diseases	Neurodegenerative disease;Signal transduction;Cancer: overview;Endocrine and metabolic disease;Endocrine system;Transport and catabolism;Signal transduction;Signal transduction;Endocrine system;Endocrine and metabolic disease;Aging;Endocrine system;Endocrine system;Aging;Endocrine and metabolic disease	ko05010//Alzheimer disease;ko04022//cGMP-PKG signaling pathway;ko05206//MicroRNAs in cancer;ko04932//Non-alcoholic fatty liver disease;ko04910//Insulin signaling pathway;ko04140//Autophagy - animal;ko04068//FoxO signaling pathway;ko04152//AMPK signaling pathway;ko04935//Growth hormone synthesis, secretion and action;ko04931//Insulin resistance;ko04211//Longevity regulating pathway;ko04920//Adipoc…	K07187;K07187;K07187;K07187;K07187;K07187;K07187;K07187;K07187;K07187;K07187;K07187;K07187;K07187;K07187	-	-	-	--
gga-miR-1571	0.4398	1.0711	1.4891	0.01	0.2233	0.01	MSTRG.2966	33.685	16.802	14.896	77.045	69.651	90.972	-0.985611	K-CAM	CDH3 [Gallus gallus]	Environmental Information Processing	Signaling molecules and interaction	ko04514//Cell adhesion molecules	K06796	GO:0005856//cytoskeleton;GO:0005911//cell-cell junction;GO:0005924//cell-substrate adherens junction;GO:0016234//inclusion body;GO:0031224//intrinsic component of membrane;GO:0031984//organelle subcompartment;GO:0031988//membrane-bounded vesicle;GO:0033267//axon part;GO:0043218//compact myelin;GO:0043231//intracellular membrane-bounded organelle;GO:0043234//protein complex;GO:0044444//cytoplasmic…	GO:0008092//cytoskeletal protein binding;GO:0019902//phosphatase binding;GO:0046872//metal ion binding	GO:0000904//cell morphogenesis involved in differentiation;GO:0001764//neuron migration;GO:0002066//columnar/cuboidal epithelial cell development;GO:0002682//regulation of immune system process;GO:0006355//regulation of transcription, DNA-templated;GO:0007009//plasma membrane organization;GO:0007043//cell-cell junction assembly;GO:0007162//negative regulation of cell adhesion;GO:0008285//negative…	--
gga-miR-1571	0.4398	1.0711	1.4891	0.01	0.2233	0.01	MSTRG.5180	7.819	6.89	7.811	16.503	17.221	20.064	-0.840668	GAA	lysosomal alpha-glucosidase isoform X1 [Gallus gallus]	Metabolism;Cellular Processes;Metabolism;Metabolism	Global and overview maps;Transport and catabolism;Carbohydrate metabolism;Carbohydrate metabolism	ko01100//Metabolic pathways;ko04142//Lysosome;ko00052//Galactose metabolism;ko00500//Starch and sucrose metabolism	K12316;K12316;K12316;K12316	-	-	-	--
gga-miR-1571	0.4398	1.0711	1.4891	0.01	0.2233	0.01	MSTRG.6379	20.001	12.221	12.383	41.79	32.123	31.194	-0.840668	MYO10	unconventional myosin-X isoform X3 [Gallus gallus]	Human Diseases;Organismal Systems	Infectious disease: bacterial;Immune system	ko05130//Pathogenic Escherichia coli infection;ko04666//Fc gamma R-mediated phagocytosis	K12559;K12559	-	-	-	--
gga-miR-1571	0.4398	1.0711	1.4891	0.01	0.2233	0.01	MSTRG.8099	2.602	1.419	2.668	5.575	7.77	8.185	-0.724714	--	ubiquitin carboxyl-terminal hydrolase 42-like [Numida meleagris]	-	-	-	-	-	-	-	--
gga-miR-1571	0.4398	1.0711	1.4891	0.01	0.2233	0.01	MSTRG.9372	6.479	4.077	3.165	11.081	11.772	10.209	-0.811679	--	uncharacterized protein LOC107310886 [Coturnix japonica]	-	-	-	-	-	-	-	--
gga-miR-1663-3p	46.0306	94.4529	96.4753	23.0897	31.6297	16.3093	MSTRG.13801	0.693	0.407	0.502	2.576	1.49	3.046	-0.942857	vex1	homeobox protein vex1-like [Gallus gallus]	-	-	-	-	-	-	-	--
gga-miR-1663-3p	46.0306	94.4529	96.4753	23.0897	31.6297	16.3093	MSTRG.1650	1.41	0.864	0.658	2.448	2.268	1.854	-0.828571	MYO16	unconventional myosin-XVI isoform X1 [Gallus gallus]	-	-	-	-	GO:0015629//actin cytoskeleton;GO:0016020//membrane;GO:0031981//nuclear lumen;GO:0044444//cytoplasmic part	GO:0003779//actin binding;GO:0017111//nucleoside-triphosphatase activity;GO:0019902//phosphatase binding;GO:0032550//purine ribonucleoside binding	GO:0000082//G1/S transition of mitotic cell cycle;GO:0008283//cell proliferation;GO:0048015//phosphatidylinositol-mediated signaling;GO:0048858//cell projection morphogenesis	--
gga-miR-1663-3p	46.0306	94.4529	96.4753	23.0897	31.6297	16.3093	MSTRG.244	4.484	1.865	1.639	11.224	10.451	9.731	-0.828571	gag-pol	rna-directed dna polymerase from mobile element jockey-like [Limosa lapponica baueri]	-	-	-	-	-	-	-	--
gga-miR-1663-3p	46.0306	94.4529	96.4753	23.0897	31.6297	16.3093	MSTRG.2966	33.685	16.802	14.896	77.045	69.651	90.972	-1	K-CAM	CDH3 [Gallus gallus]	Environmental Information Processing	Signaling molecules and interaction	ko04514//Cell adhesion molecules	K06796	GO:0005856//cytoskeleton;GO:0005911//cell-cell junction;GO:0005924//cell-substrate adherens junction;GO:0016234//inclusion body;GO:0031224//intrinsic component of membrane;GO:0031984//organelle subcompartment;GO:0031988//membrane-bounded vesicle;GO:0033267//axon part;GO:0043218//compact myelin;GO:0043231//intracellular membrane-bounded organelle;GO:0043234//protein complex;GO:0044444//cytoplasmic…	GO:0008092//cytoskeletal protein binding;GO:0019902//phosphatase binding;GO:0046872//metal ion binding	GO:0000904//cell morphogenesis involved in differentiation;GO:0001764//neuron migration;GO:0002066//columnar/cuboidal epithelial cell development;GO:0002682//regulation of immune system process;GO:0006355//regulation of transcription, DNA-templated;GO:0007009//plasma membrane organization;GO:0007043//cell-cell junction assembly;GO:0007162//negative regulation of cell adhesion;GO:0008285//negative…	--
gga-miR-1663-3p	46.0306	94.4529	96.4753	23.0897	31.6297	16.3093	MSTRG.4474	1.708	1.253	1.371	3.544	4.755	4.925	-0.885714	--	zona pellucida sperm-binding protein 3-like [Phasianus colchicus]	-	-	-	-	-	-	-	--
gga-miR-1663-3p	46.0306	94.4529	96.4753	23.0897	31.6297	16.3093	MSTRG.5180	7.819	6.89	7.811	16.503	17.221	20.064	-0.885714	GAA	lysosomal alpha-glucosidase isoform X1 [Gallus gallus]	Metabolism;Cellular Processes;Metabolism;Metabolism	Global and overview maps;Transport and catabolism;Carbohydrate metabolism;Carbohydrate metabolism	ko01100//Metabolic pathways;ko04142//Lysosome;ko00052//Galactose metabolism;ko00500//Starch and sucrose metabolism	K12316;K12316;K12316;K12316	-	-	-	--
gga-miR-1663-3p	46.0306	94.4529	96.4753	23.0897	31.6297	16.3093	MSTRG.6379	20.001	12.221	12.383	41.79	32.123	31.194	-0.771429	MYO10	unconventional myosin-X isoform X3 [Gallus gallus]	Human Diseases;Organismal Systems	Infectious disease: bacterial;Immune system	ko05130//Pathogenic Escherichia coli infection;ko04666//Fc gamma R-mediated phagocytosis	K12559;K12559	-	-	-	--
gga-miR-1663-3p	46.0306	94.4529	96.4753	23.0897	31.6297	16.3093	MSTRG.7076	0.882	0.851	0.492	1.793	2.635	2.678	-0.942857	--	protein phosphatase 1 regulatory subunit 3D [Platysternon megacephalum]	-	-	-	-	-	-	-	--
gga-miR-1663-3p	46.0306	94.4529	96.4753	23.0897	31.6297	16.3093	MSTRG.765	0.641	0.056	0.335	0.857	1.582	1.102	-0.771429	--	rna-directed dna polymerase from mobile element jockey-like [Limosa lapponica baueri]	Genetic Information Processing;Genetic Information Processing	Translation;Translation	ko03013//Nucleocytoplasmic transport;ko03008//Ribosome biogenesis in eukaryotes	K14530;K14530	-	-	-	--
gga-miR-1663-3p	46.0306	94.4529	96.4753	23.0897	31.6297	16.3093	MSTRG.8658	3.173	3.027	2.613	8.157	8.85	12.065	-0.942857	--	periphilin-1-like isoform X3 [Gallus gallus]	-	-	-	-	-	-	-	--
gga-miR-1674	0.8796	1.0711	1.7242	0.6207	0.4465	0.453	MSTRG.12600	3.662	3.127	2.976	9.35	9.707	7.403	-0.942857	gag	endogenous retrovirus group K member 5 Gag polyprotein-like [Numida meleagris]	-	-	-	-	-	-	-	--
gga-miR-1674	0.8796	1.0711	1.7242	0.6207	0.4465	0.453	MSTRG.12616	13.063	13.326	11.249	20.214	31.628	28.347	-0.942857	gag	gag-env fusion protein [Gallus gallus]	-	-	-	-	-	-	-	--
gga-miR-1674	0.8796	1.0711	1.7242	0.6207	0.4465	0.453	MSTRG.1650	1.41	0.864	0.658	2.448	2.268	1.854	-0.828571	MYO16	unconventional myosin-XVI isoform X1 [Gallus gallus]	-	-	-	-	GO:0015629//actin cytoskeleton;GO:0016020//membrane;GO:0031981//nuclear lumen;GO:0044444//cytoplasmic part	GO:0003779//actin binding;GO:0017111//nucleoside-triphosphatase activity;GO:0019902//phosphatase binding;GO:0032550//purine ribonucleoside binding	GO:0000082//G1/S transition of mitotic cell cycle;GO:0008283//cell proliferation;GO:0048015//phosphatidylinositol-mediated signaling;GO:0048858//cell projection morphogenesis	--
gga-miR-1674	0.8796	1.0711	1.7242	0.6207	0.4465	0.453	MSTRG.1786	83.615	91.852	69.454	187.13	169.655	198.625	-0.771429	gag	gag-env fusion protein [Gallus gallus]	-	-	-	-	-	-	-	--
gga-miR-1674	0.8796	1.0711	1.7242	0.6207	0.4465	0.453	MSTRG.2994	3.767	2.68	2.504	7.763	8.016	8.333	-0.942857	MARVELD3	MARVEL domain-containing protein 3 isoform X1 [Gallus gallus]	Cellular Processes	Cellular community - eukaryotes	ko04530//Tight junction	K21099	GO:0016020//membrane;GO:0031982//vesicle;GO:0043296//apical junction complex	GO:0019901//protein kinase binding	GO:0007043//cell-cell junction assembly;GO:0008104//protein localization;GO:0008285//negative regulation of cell proliferation;GO:0010632//regulation of epithelial cell migration;GO:0032873//negative regulation of stress-activated MAPK cascade	--
gga-miR-1674	0.8796	1.0711	1.7242	0.6207	0.4465	0.453	MSTRG.4504	2.04	1.684	0.733	7.088	3.788	4.791	-0.771429	gag-pro-pol	PREDICTED: endogenous retrovirus group K member 8 Pol protein-like [Pseudopodoces humilis]	-	-	-	-	-	-	-	--
gga-miR-1674	0.8796	1.0711	1.7242	0.6207	0.4465	0.453	MSTRG.6364	9.183	6.638	7.955	35.252	17.473	16.054	-0.771429	gag	gag-env fusion protein [Gallus gallus]	-	-	-	-	-	-	-	--
gga-miR-1674	0.8796	1.0711	1.7242	0.6207	0.4465	0.453	MSTRG.8099	2.602	1.419	2.668	5.575	7.77	8.185	-0.771429	--	ubiquitin carboxyl-terminal hydrolase 42-like [Numida meleagris]	-	-	-	-	-	-	-	--
gga-miR-1674	0.8796	1.0711	1.7242	0.6207	0.4465	0.453	MSTRG.972	1.973	1.217	0.84	10.853	12.417	9.469	-0.942857	gag	endogenous retrovirus group K member 5 Gag polyprotein-like [Numida meleagris]	-	-	-	-	-	-	-	--
gga-miR-1716	1.979	3.6028	1.7242	1.4897	1.7861	0.151	MSTRG.13801	0.693	0.407	0.502	2.576	1.49	3.046	-0.828571	vex1	homeobox protein vex1-like [Gallus gallus]	-	-	-	-	-	-	-	--
gga-miR-1716	1.979	3.6028	1.7242	1.4897	1.7861	0.151	MSTRG.4483	0.654	1.343	1.415	5.903	1.777	3.19	-0.828571	LIF	leukemia inhibitory factor [Gallus gallus]	Environmental Information Processing;Environmental Information Processing;Cellular Processes;Environmental Information Processing	Signaling molecules and interaction;Signal transduction;Cellular community - eukaryotes;Signal transduction	ko04060//Cytokine-cytokine receptor interaction;ko04630//JAK-STAT signaling pathway;ko04550//Signaling pathways regulating pluripotency of stem cells;ko04668//TNF signaling pathway	K05419;K05419;K05419;K05419	GO:0044421//extracellular region part;GO:0044424//intracellular part	GO:0005126//cytokine receptor binding	GO:0002763//positive regulation of myeloid leukocyte differentiation;GO:0003339//regulation of mesenchymal to epithelial transition involved in metanephros morphogenesis;GO:0006357//regulation of transcription from RNA polymerase II promoter;GO:0007167//enzyme linked receptor protein signaling pathway;GO:0010948//negative regulation of cell cycle process;GO:0010975//regulation of neuron projectio…	--
gga-miR-1724	1.5392	2.337	1.8025	0.6207	0.9675	0.453	MSTRG.13801	0.693	0.407	0.502	2.576	1.49	3.046	-1	vex1	homeobox protein vex1-like [Gallus gallus]	-	-	-	-	-	-	-	--
gga-miR-1724	1.5392	2.337	1.8025	0.6207	0.9675	0.453	MSTRG.16164	7.39	5.184	2.725	15.97	18.008	15.836	-0.714286	--	E3 ubiquitin-protein ligase Topors [Gallus gallus]	-	-	-	-	GO:0005815//microtubule organizing center;GO:0005819//spindle;GO:0016604//nuclear body;GO:0030286//dynein complex;GO:0031513//nonmotile primary cilium	GO:0003676//nucleic acid binding;GO:0004842//ubiquitin-protein transferase activity;GO:0015631//tubulin binding;GO:0019899//enzyme binding;GO:0070735//protein-glycine ligase activity	GO:0000209//protein polyubiquitination;GO:0003407//neural retina development;GO:0006355//regulation of transcription, DNA-templated;GO:0006511//ubiquitin-dependent protein catabolic process;GO:0008283//cell proliferation;GO:0008630//intrinsic apoptotic signaling pathway in response to DNA damage;GO:0018205//peptidyl-lysine modification;GO:0031398//positive regulation of protein ubiquitination;GO:…	--
gga-miR-1724	1.5392	2.337	1.8025	0.6207	0.9675	0.453	MSTRG.1650	1.41	0.864	0.658	2.448	2.268	1.854	-0.771429	MYO16	unconventional myosin-XVI isoform X1 [Gallus gallus]	-	-	-	-	GO:0015629//actin cytoskeleton;GO:0016020//membrane;GO:0031981//nuclear lumen;GO:0044444//cytoplasmic part	GO:0003779//actin binding;GO:0017111//nucleoside-triphosphatase activity;GO:0019902//phosphatase binding;GO:0032550//purine ribonucleoside binding	GO:0000082//G1/S transition of mitotic cell cycle;GO:0008283//cell proliferation;GO:0048015//phosphatidylinositol-mediated signaling;GO:0048858//cell projection morphogenesis	--
gga-miR-1724	1.5392	2.337	1.8025	0.6207	0.9675	0.453	MSTRG.1651	3.273	1.707	2.434	6.184	6.236	6.164	-0.771429	Irs2	insulin receptor substrate 2 isoform X1 [Gallus gallus]	Human Diseases;Environmental Information Processing;Human Diseases;Human Diseases;Organismal Systems;Cellular Processes;Environmental Information Processing;Environmental Information Processing;Organismal Systems;Human Diseases;Organismal Systems;Organismal Systems;Organismal Systems;Organismal Systems;Human Diseases	Neurodegenerative disease;Signal transduction;Cancer: overview;Endocrine and metabolic disease;Endocrine system;Transport and catabolism;Signal transduction;Signal transduction;Endocrine system;Endocrine and metabolic disease;Aging;Endocrine system;Endocrine system;Aging;Endocrine and metabolic disease	ko05010//Alzheimer disease;ko04022//cGMP-PKG signaling pathway;ko05206//MicroRNAs in cancer;ko04932//Non-alcoholic fatty liver disease;ko04910//Insulin signaling pathway;ko04140//Autophagy - animal;ko04068//FoxO signaling pathway;ko04152//AMPK signaling pathway;ko04935//Growth hormone synthesis, secretion and action;ko04931//Insulin resistance;ko04211//Longevity regulating pathway;ko04920//Adipoc…	K07187;K07187;K07187;K07187;K07187;K07187;K07187;K07187;K07187;K07187;K07187;K07187;K07187;K07187;K07187	-	-	-	--
gga-miR-1724	1.5392	2.337	1.8025	0.6207	0.9675	0.453	MSTRG.244	4.484	1.865	1.639	11.224	10.451	9.731	-0.771429	gag-pol	rna-directed dna polymerase from mobile element jockey-like [Limosa lapponica baueri]	-	-	-	-	-	-	-	--
gga-miR-1724	1.5392	2.337	1.8025	0.6207	0.9675	0.453	MSTRG.2966	33.685	16.802	14.896	77.045	69.651	90.972	-0.942857	K-CAM	CDH3 [Gallus gallus]	Environmental Information Processing	Signaling molecules and interaction	ko04514//Cell adhesion molecules	K06796	GO:0005856//cytoskeleton;GO:0005911//cell-cell junction;GO:0005924//cell-substrate adherens junction;GO:0016234//inclusion body;GO:0031224//intrinsic component of membrane;GO:0031984//organelle subcompartment;GO:0031988//membrane-bounded vesicle;GO:0033267//axon part;GO:0043218//compact myelin;GO:0043231//intracellular membrane-bounded organelle;GO:0043234//protein complex;GO:0044444//cytoplasmic…	GO:0008092//cytoskeletal protein binding;GO:0019902//phosphatase binding;GO:0046872//metal ion binding	GO:0000904//cell morphogenesis involved in differentiation;GO:0001764//neuron migration;GO:0002066//columnar/cuboidal epithelial cell development;GO:0002682//regulation of immune system process;GO:0006355//regulation of transcription, DNA-templated;GO:0007009//plasma membrane organization;GO:0007043//cell-cell junction assembly;GO:0007162//negative regulation of cell adhesion;GO:0008285//negative…	--
gga-miR-1724	1.5392	2.337	1.8025	0.6207	0.9675	0.453	MSTRG.4474	1.708	1.253	1.371	3.544	4.755	4.925	-0.942857	--	zona pellucida sperm-binding protein 3-like [Phasianus colchicus]	-	-	-	-	-	-	-	--
gga-miR-1724	1.5392	2.337	1.8025	0.6207	0.9675	0.453	MSTRG.4483	0.654	1.343	1.415	5.903	1.777	3.19	-0.771429	LIF	leukemia inhibitory factor [Gallus gallus]	Environmental Information Processing;Environmental Information Processing;Cellular Processes;Environmental Information Processing	Signaling molecules and interaction;Signal transduction;Cellular community - eukaryotes;Signal transduction	ko04060//Cytokine-cytokine receptor interaction;ko04630//JAK-STAT signaling pathway;ko04550//Signaling pathways regulating pluripotency of stem cells;ko04668//TNF signaling pathway	K05419;K05419;K05419;K05419	GO:0044421//extracellular region part;GO:0044424//intracellular part	GO:0005126//cytokine receptor binding	GO:0002763//positive regulation of myeloid leukocyte differentiation;GO:0003339//regulation of mesenchymal to epithelial transition involved in metanephros morphogenesis;GO:0006357//regulation of transcription from RNA polymerase II promoter;GO:0007167//enzyme linked receptor protein signaling pathway;GO:0010948//negative regulation of cell cycle process;GO:0010975//regulation of neuron projectio…	--
gga-miR-1724	1.5392	2.337	1.8025	0.6207	0.9675	0.453	MSTRG.5180	7.819	6.89	7.811	16.503	17.221	20.064	-0.942857	GAA	lysosomal alpha-glucosidase isoform X1 [Gallus gallus]	Metabolism;Cellular Processes;Metabolism;Metabolism	Global and overview maps;Transport and catabolism;Carbohydrate metabolism;Carbohydrate metabolism	ko01100//Metabolic pathways;ko04142//Lysosome;ko00052//Galactose metabolism;ko00500//Starch and sucrose metabolism	K12316;K12316;K12316;K12316	-	-	-	--
gga-miR-1724	1.5392	2.337	1.8025	0.6207	0.9675	0.453	MSTRG.6379	20.001	12.221	12.383	41.79	32.123	31.194	-0.828571	MYO10	unconventional myosin-X isoform X3 [Gallus gallus]	Human Diseases;Organismal Systems	Infectious disease: bacterial;Immune system	ko05130//Pathogenic Escherichia coli infection;ko04666//Fc gamma R-mediated phagocytosis	K12559;K12559	-	-	-	--
gga-miR-1724	1.5392	2.337	1.8025	0.6207	0.9675	0.453	MSTRG.7076	0.882	0.851	0.492	1.793	2.635	2.678	-0.885714	--	protein phosphatase 1 regulatory subunit 3D [Platysternon megacephalum]	-	-	-	-	-	-	-	--
gga-miR-1724	1.5392	2.337	1.8025	0.6207	0.9675	0.453	MSTRG.9372	6.479	4.077	3.165	11.081	11.772	10.209	-0.714286	--	uncharacterized protein LOC107310886 [Coturnix japonica]	-	-	-	-	-	-	-	--
gga-miR-1801	0.2199	0.3895	0.3135	0.01	0.01	0.01	MSTRG.244	4.484	1.865	1.639	11.224	10.451	9.731	-0.880406	gag-pol	rna-directed dna polymerase from mobile element jockey-like [Limosa lapponica baueri]	-	-	-	-	-	-	-	--
gga-miR-183	88.2497	140.511	92.5567	62.1932	57.1567	40.2447	MSTRG.4504	2.04	1.684	0.733	7.088	3.788	4.791	-0.771429	gag-pro-pol	PREDICTED: endogenous retrovirus group K member 8 Pol protein-like [Pseudopodoces humilis]	-	-	-	-	-	-	-	--
gga-miR-183	88.2497	140.511	92.5567	62.1932	57.1567	40.2447	MSTRG.5180	7.819	6.89	7.811	16.503	17.221	20.064	-1	GAA	lysosomal alpha-glucosidase isoform X1 [Gallus gallus]	Metabolism;Cellular Processes;Metabolism;Metabolism	Global and overview maps;Transport and catabolism;Carbohydrate metabolism;Carbohydrate metabolism	ko01100//Metabolic pathways;ko04142//Lysosome;ko00052//Galactose metabolism;ko00500//Starch and sucrose metabolism	K12316;K12316;K12316;K12316	-	-	-	--
gga-miR-183	88.2497	140.511	92.5567	62.1932	57.1567	40.2447	MSTRG.6379	20.001	12.221	12.383	41.79	32.123	31.194	-0.771429	MYO10	unconventional myosin-X isoform X3 [Gallus gallus]	Human Diseases;Organismal Systems	Infectious disease: bacterial;Immune system	ko05130//Pathogenic Escherichia coli infection;ko04666//Fc gamma R-mediated phagocytosis	K12559;K12559	-	-	-	--
gga-miR-18a-3p	0.4398	0.3895	0.7837	0.9931	2.1583	2.0387	MSTRG.6544	0.584	1.518	0.916	0.493	0.348	0.167	-0.885714	--	RNA-binding protein 33 isoform X6 [Gallus gallus]	-	-	-	-	-	-	-	--
gga-miR-196-5p	58.711	73.7122	105.41	264.786	221.482	295.455	MSTRG.6544	0.584	1.518	0.916	0.493	0.348	0.167	-0.771429	--	RNA-binding protein 33 isoform X6 [Gallus gallus]	-	-	-	-	-	-	-	--
gga-miR-203a	8.6491	4.2845	7.1318	23.2138	16.0009	28.9943	MSTRG.14698	0.684	1.922	1.375	0.511	0.958	0.279	-0.942857	--	-	-	-	-	-	-	-	-	--
gga-miR-20b-5p	435.605	1026.03	820.236	338.649	438.425	350.952	MSTRG.1650	1.41	0.864	0.658	2.448	2.268	1.854	-0.771429	MYO16	unconventional myosin-XVI isoform X1 [Gallus gallus]	-	-	-	-	GO:0015629//actin cytoskeleton;GO:0016020//membrane;GO:0031981//nuclear lumen;GO:0044444//cytoplasmic part	GO:0003779//actin binding;GO:0017111//nucleoside-triphosphatase activity;GO:0019902//phosphatase binding;GO:0032550//purine ribonucleoside binding	GO:0000082//G1/S transition of mitotic cell cycle;GO:0008283//cell proliferation;GO:0048015//phosphatidylinositol-mediated signaling;GO:0048858//cell projection morphogenesis	--
gga-miR-20b-5p	435.605	1026.03	820.236	338.649	438.425	350.952	MSTRG.244	4.484	1.865	1.639	11.224	10.451	9.731	-0.771429	gag-pol	rna-directed dna polymerase from mobile element jockey-like [Limosa lapponica baueri]	-	-	-	-	-	-	-	--
gga-miR-20b-5p	435.605	1026.03	820.236	338.649	438.425	350.952	MSTRG.6379	20.001	12.221	12.383	41.79	32.123	31.194	-0.828571	MYO10	unconventional myosin-X isoform X3 [Gallus gallus]	Human Diseases;Organismal Systems	Infectious disease: bacterial;Immune system	ko05130//Pathogenic Escherichia coli infection;ko04666//Fc gamma R-mediated phagocytosis	K12559;K12559	-	-	-	--
gga-miR-214	213.148	134.766	207.136	391.531	455.765	446.693	MSTRG.10395	1.31	1.896	1.689	0.815	0.544	0.414	-0.942857	--	lamin-2-like [Pipra filicauda]	-	-	-	-	-	-	-	--
gga-miR-214	213.148	134.766	207.136	391.531	455.765	446.693	MSTRG.14575	4.369	9.3	14.516	1.897	2.773	3.384	-0.771429	PHGDH	D-3-phosphoglycerate dehydrogenase [Gallus gallus]	Metabolism;Metabolism;Metabolism;Metabolism;Metabolism	Global and overview maps;Global and overview maps;Global and overview maps;Amino acid metabolism;Amino acid metabolism	ko01100//Metabolic pathways;ko01200//Carbon metabolism;ko01230//Biosynthesis of amino acids;ko00270//Cysteine and methionine metabolism;ko00260//Glycine, serine and threonine metabolism	K00058;K00058;K00058;K00058;K00058	-	-	-	--
gga-miR-214	213.148	134.766	207.136	391.531	455.765	446.693	MSTRG.6544	0.584	1.518	0.916	0.493	0.348	0.167	-0.942857	--	RNA-binding protein 33 isoform X6 [Gallus gallus]	-	-	-	-	-	-	-	--
gga-miR-31-3p	49.7687	29.8939	36.3644	78.5794	80.1533	73.3918	MSTRG.14575	4.369	9.3	14.516	1.897	2.773	3.384	-0.885714	PHGDH	D-3-phosphoglycerate dehydrogenase [Gallus gallus]	Metabolism;Metabolism;Metabolism;Metabolism;Metabolism	Global and overview maps;Global and overview maps;Global and overview maps;Amino acid metabolism;Amino acid metabolism	ko01100//Metabolic pathways;ko01200//Carbon metabolism;ko01230//Biosynthesis of amino acids;ko00270//Cysteine and methionine metabolism;ko00260//Glycine, serine and threonine metabolism	K00058;K00058;K00058;K00058;K00058	-	-	-	--
gga-miR-34c-5p	0.8063	0.6816	1.2539	0.3724	0.3721	0.302	MSTRG.12600	3.662	3.127	2.976	9.35	9.707	7.403	-0.771429	gag	endogenous retrovirus group K member 5 Gag polyprotein-like [Numida meleagris]	-	-	-	-	-	-	-	--
gga-miR-34c-5p	0.8063	0.6816	1.2539	0.3724	0.3721	0.302	MSTRG.13801	0.693	0.407	0.502	2.576	1.49	3.046	-0.771429	vex1	homeobox protein vex1-like [Gallus gallus]	-	-	-	-	-	-	-	--
gga-miR-34c-5p	0.8063	0.6816	1.2539	0.3724	0.3721	0.302	MSTRG.16164	7.39	5.184	2.725	15.97	18.008	15.836	-0.771429	--	E3 ubiquitin-protein ligase Topors [Gallus gallus]	-	-	-	-	GO:0005815//microtubule organizing center;GO:0005819//spindle;GO:0016604//nuclear body;GO:0030286//dynein complex;GO:0031513//nonmotile primary cilium	GO:0003676//nucleic acid binding;GO:0004842//ubiquitin-protein transferase activity;GO:0015631//tubulin binding;GO:0019899//enzyme binding;GO:0070735//protein-glycine ligase activity	GO:0000209//protein polyubiquitination;GO:0003407//neural retina development;GO:0006355//regulation of transcription, DNA-templated;GO:0006511//ubiquitin-dependent protein catabolic process;GO:0008283//cell proliferation;GO:0008630//intrinsic apoptotic signaling pathway in response to DNA damage;GO:0018205//peptidyl-lysine modification;GO:0031398//positive regulation of protein ubiquitination;GO:…	--
gga-miR-34c-5p	0.8063	0.6816	1.2539	0.3724	0.3721	0.302	MSTRG.244	4.484	1.865	1.639	11.224	10.451	9.731	-0.714286	gag-pol	rna-directed dna polymerase from mobile element jockey-like [Limosa lapponica baueri]	-	-	-	-	-	-	-	--
gga-miR-34c-5p	0.8063	0.6816	1.2539	0.3724	0.3721	0.302	MSTRG.4474	1.708	1.253	1.371	3.544	4.755	4.925	-0.828571	--	zona pellucida sperm-binding protein 3-like [Phasianus colchicus]	-	-	-	-	-	-	-	--
gga-miR-34c-5p	0.8063	0.6816	1.2539	0.3724	0.3721	0.302	MSTRG.4504	2.04	1.684	0.733	7.088	3.788	4.791	-0.771429	gag-pro-pol	PREDICTED: endogenous retrovirus group K member 8 Pol protein-like [Pseudopodoces humilis]	-	-	-	-	-	-	-	--
gga-miR-34c-5p	0.8063	0.6816	1.2539	0.3724	0.3721	0.302	MSTRG.6763	0.164	0	0	3.376	0.391	5.316	-0.840668	mariner\T	Mariner Mos1 transposase [Cryptotermes secundus]	Metabolism;Metabolism	Global and overview maps;Amino acid metabolism	ko01100//Metabolic pathways;ko00310//Lysine degradation	K11433;K11433	-	-	-	--
gga-miR-34c-5p	0.8063	0.6816	1.2539	0.3724	0.3721	0.302	MSTRG.6954	11.705	9.471	20.779	32.868	31.739	40.947	-0.714286	gag	gag-env fusion protein [Gallus gallus]	-	-	-	-	-	GO:0005515//protein binding	GO:0044763//single-organism cellular process	--
gga-miR-34c-5p	0.8063	0.6816	1.2539	0.3724	0.3721	0.302	MSTRG.8624	1.615	1.142	1.087	3.593	2.5	5.269	-0.885714	mkrn1	probable E3 ubiquitin-protein ligase makorin-1 [Phasianus colchicus]	-	-	-	-	-	-	-	--
gga-miR-365-2-5p	3.6649	9.64	11.1288	3.3517	2.8281	2.0387	MSTRG.1650	1.41	0.864	0.658	2.448	2.268	1.854	-0.771429	MYO16	unconventional myosin-XVI isoform X1 [Gallus gallus]	-	-	-	-	GO:0015629//actin cytoskeleton;GO:0016020//membrane;GO:0031981//nuclear lumen;GO:0044444//cytoplasmic part	GO:0003779//actin binding;GO:0017111//nucleoside-triphosphatase activity;GO:0019902//phosphatase binding;GO:0032550//purine ribonucleoside binding	GO:0000082//G1/S transition of mitotic cell cycle;GO:0008283//cell proliferation;GO:0048015//phosphatidylinositol-mediated signaling;GO:0048858//cell projection morphogenesis	--
gga-miR-365-2-5p	3.6649	9.64	11.1288	3.3517	2.8281	2.0387	MSTRG.244	4.484	1.865	1.639	11.224	10.451	9.731	-0.771429	gag-pol	rna-directed dna polymerase from mobile element jockey-like [Limosa lapponica baueri]	-	-	-	-	-	-	-	--
gga-miR-365-2-5p	3.6649	9.64	11.1288	3.3517	2.8281	2.0387	MSTRG.5180	7.819	6.89	7.811	16.503	17.221	20.064	-0.942857	GAA	lysosomal alpha-glucosidase isoform X1 [Gallus gallus]	Metabolism;Cellular Processes;Metabolism;Metabolism	Global and overview maps;Transport and catabolism;Carbohydrate metabolism;Carbohydrate metabolism	ko01100//Metabolic pathways;ko04142//Lysosome;ko00052//Galactose metabolism;ko00500//Starch and sucrose metabolism	K12316;K12316;K12316;K12316	-	-	-	--
gga-miR-365-2-5p	3.6649	9.64	11.1288	3.3517	2.8281	2.0387	MSTRG.8658	3.173	3.027	2.613	8.157	8.85	12.065	-1	--	periphilin-1-like isoform X3 [Gallus gallus]	-	-	-	-	-	-	-	--
gga-miR-449a	1.0262	0.9737	0.7053	6.4552	4.6886	4.9834	MSTRG.6544	0.584	1.518	0.916	0.493	0.348	0.167	-0.771429	--	RNA-binding protein 33 isoform X6 [Gallus gallus]	-	-	-	-	-	-	-	--
gga-miR-449b-5p	2.4921	1.6554	1.6458	5.5862	5.284	4.8324	MSTRG.6544	0.584	1.518	0.916	0.493	0.348	0.167	-0.714286	--	RNA-binding protein 33 isoform X6 [Gallus gallus]	-	-	-	-	-	-	-	--
gga-miR-449c-3p	0.2932	0.01	0.2351	5.2138	3.9444	6.116	MSTRG.14575	4.369	9.3	14.516	1.897	2.773	3.384	-0.771429	PHGDH	D-3-phosphoglycerate dehydrogenase [Gallus gallus]	Metabolism;Metabolism;Metabolism;Metabolism;Metabolism	Global and overview maps;Global and overview maps;Global and overview maps;Amino acid metabolism;Amino acid metabolism	ko01100//Metabolic pathways;ko01200//Carbon metabolism;ko01230//Biosynthesis of amino acids;ko00270//Cysteine and methionine metabolism;ko00260//Glycine, serine and threonine metabolism	K00058;K00058;K00058;K00058;K00058	-	-	-	--
gga-miR-449c-3p	0.2932	0.01	0.2351	5.2138	3.9444	6.116	MSTRG.6161	0.745	1.289	1.353	0.524	0.373	0.313	-0.885714	--	anther-specific proline-rich protein APG-like [Coturnix japonica]	-	-	-	-	-	-	-	--
gga-miR-449c-3p	0.2932	0.01	0.2351	5.2138	3.9444	6.116	MSTRG.6544	0.584	1.518	0.916	0.493	0.348	0.167	-0.942857	--	RNA-binding protein 33 isoform X6 [Gallus gallus]	-	-	-	-	-	-	-	--
gga-miR-449c-5p	0.8063	0.779	0.627	5.3379	2.456	3.6243	MSTRG.6544	0.584	1.518	0.916	0.493	0.348	0.167	-0.771429	--	RNA-binding protein 33 isoform X6 [Gallus gallus]	-	-	-	-	-	-	-	--
gga-miR-449d-5p	7.8428	5.2582	5.9562	28.3035	25.527	26.3516	MSTRG.6544	0.584	1.518	0.916	0.493	0.348	0.167	-0.828571	--	RNA-binding protein 33 isoform X6 [Gallus gallus]	-	-	-	-	-	-	-	--
gga-miR-6549-5p	0.4398	3.116	3.9186	0.01	0.4465	1.0571	MSTRG.1650	1.41	0.864	0.658	2.448	2.268	1.854	-0.828571	MYO16	unconventional myosin-XVI isoform X1 [Gallus gallus]	-	-	-	-	GO:0015629//actin cytoskeleton;GO:0016020//membrane;GO:0031981//nuclear lumen;GO:0044444//cytoplasmic part	GO:0003779//actin binding;GO:0017111//nucleoside-triphosphatase activity;GO:0019902//phosphatase binding;GO:0032550//purine ribonucleoside binding	GO:0000082//G1/S transition of mitotic cell cycle;GO:0008283//cell proliferation;GO:0048015//phosphatidylinositol-mediated signaling;GO:0048858//cell projection morphogenesis	--
gga-miR-6549-5p	0.4398	3.116	3.9186	0.01	0.4465	1.0571	MSTRG.244	4.484	1.865	1.639	11.224	10.451	9.731	-0.828571	gag-pol	rna-directed dna polymerase from mobile element jockey-like [Limosa lapponica baueri]	-	-	-	-	-	-	-	--
gga-miR-6549-5p	0.4398	3.116	3.9186	0.01	0.4465	1.0571	MSTRG.6364	9.183	6.638	7.955	35.252	17.473	16.054	-0.771429	gag	gag-env fusion protein [Gallus gallus]	-	-	-	-	-	-	-	--
gga-miR-6549-5p	0.4398	3.116	3.9186	0.01	0.4465	1.0571	MSTRG.6379	20.001	12.221	12.383	41.79	32.123	31.194	-0.771429	MYO10	unconventional myosin-X isoform X3 [Gallus gallus]	Human Diseases;Organismal Systems	Infectious disease: bacterial;Immune system	ko05130//Pathogenic Escherichia coli infection;ko04666//Fc gamma R-mediated phagocytosis	K12559;K12559	-	-	-	--
gga-miR-6549-5p	0.4398	3.116	3.9186	0.01	0.4465	1.0571	MSTRG.9372	6.479	4.077	3.165	11.081	11.772	10.209	-0.714286	--	uncharacterized protein LOC107310886 [Coturnix japonica]	-	-	-	-	-	-	-	--
gga-miR-6649-5p	0.5131	2.0449	0.7837	0.01	0.4465	0.0755	MSTRG.16164	7.39	5.184	2.725	15.97	18.008	15.836	-0.771429	--	E3 ubiquitin-protein ligase Topors [Gallus gallus]	-	-	-	-	GO:0005815//microtubule organizing center;GO:0005819//spindle;GO:0016604//nuclear body;GO:0030286//dynein complex;GO:0031513//nonmotile primary cilium	GO:0003676//nucleic acid binding;GO:0004842//ubiquitin-protein transferase activity;GO:0015631//tubulin binding;GO:0019899//enzyme binding;GO:0070735//protein-glycine ligase activity	GO:0000209//protein polyubiquitination;GO:0003407//neural retina development;GO:0006355//regulation of transcription, DNA-templated;GO:0006511//ubiquitin-dependent protein catabolic process;GO:0008283//cell proliferation;GO:0008630//intrinsic apoptotic signaling pathway in response to DNA damage;GO:0018205//peptidyl-lysine modification;GO:0031398//positive regulation of protein ubiquitination;GO:…	--
gga-miR-6649-5p	0.5131	2.0449	0.7837	0.01	0.4465	0.0755	MSTRG.1650	1.41	0.864	0.658	2.448	2.268	1.854	-0.885714	MYO16	unconventional myosin-XVI isoform X1 [Gallus gallus]	-	-	-	-	GO:0015629//actin cytoskeleton;GO:0016020//membrane;GO:0031981//nuclear lumen;GO:0044444//cytoplasmic part	GO:0003779//actin binding;GO:0017111//nucleoside-triphosphatase activity;GO:0019902//phosphatase binding;GO:0032550//purine ribonucleoside binding	GO:0000082//G1/S transition of mitotic cell cycle;GO:0008283//cell proliferation;GO:0048015//phosphatidylinositol-mediated signaling;GO:0048858//cell projection morphogenesis	--
gga-miR-6649-5p	0.5131	2.0449	0.7837	0.01	0.4465	0.0755	MSTRG.244	4.484	1.865	1.639	11.224	10.451	9.731	-0.885714	gag-pol	rna-directed dna polymerase from mobile element jockey-like [Limosa lapponica baueri]	-	-	-	-	-	-	-	--
gga-miR-6649-5p	0.5131	2.0449	0.7837	0.01	0.4465	0.0755	MSTRG.6763	0.164	0	0	3.376	0.391	5.316	-0.927634	mariner\T	Mariner Mos1 transposase [Cryptotermes secundus]	Metabolism;Metabolism	Global and overview maps;Amino acid metabolism	ko01100//Metabolic pathways;ko00310//Lysine degradation	K11433;K11433	-	-	-	--
gga-miR-96-5p	49.4023	87.6367	79.6254	31.9035	27.0155	23.6334	MSTRG.13974	0.989	0.581	0.448	2.678	2.158	3.084	-0.885714	Dmbt1	deleted in malignant brain tumors 1 protein-like isoform X1 [Gallus gallus]	-	-	-	-	-	-	-	--
gga-miR-96-5p	49.4023	87.6367	79.6254	31.9035	27.0155	23.6334	MSTRG.244	4.484	1.865	1.639	11.224	10.451	9.731	-0.714286	gag-pol	rna-directed dna polymerase from mobile element jockey-like [Limosa lapponica baueri]	-	-	-	-	-	-	-	--
gga-miR-96-5p	49.4023	87.6367	79.6254	31.9035	27.0155	23.6334	MSTRG.6379	20.001	12.221	12.383	41.79	32.123	31.194	-0.771429	MYO10	unconventional myosin-X isoform X3 [Gallus gallus]	Human Diseases;Organismal Systems	Infectious disease: bacterial;Immune system	ko05130//Pathogenic Escherichia coli infection;ko04666//Fc gamma R-mediated phagocytosis	K12559;K12559	-	-	-	--
miR-12135-z	1.0262	0.5842	1.4891	0.6207	0.2233	0.5285	MSTRG.9372	6.479	4.077	3.165	11.081	11.772	10.209	-0.714286	--	uncharacterized protein LOC107310886 [Coturnix japonica]	-	-	-	-	-	-	-	--
miR-12229-y	0.5864	0.9737	2.3511	0.6207	0.3721	0.151	MSTRG.13801	0.693	0.407	0.502	2.576	1.49	3.046	-0.771429	vex1	homeobox protein vex1-like [Gallus gallus]	-	-	-	-	-	-	-	--
miR-12229-y	0.5864	0.9737	2.3511	0.6207	0.3721	0.151	MSTRG.16164	7.39	5.184	2.725	15.97	18.008	15.836	-0.714286	--	E3 ubiquitin-protein ligase Topors [Gallus gallus]	-	-	-	-	GO:0005815//microtubule organizing center;GO:0005819//spindle;GO:0016604//nuclear body;GO:0030286//dynein complex;GO:0031513//nonmotile primary cilium	GO:0003676//nucleic acid binding;GO:0004842//ubiquitin-protein transferase activity;GO:0015631//tubulin binding;GO:0019899//enzyme binding;GO:0070735//protein-glycine ligase activity	GO:0000209//protein polyubiquitination;GO:0003407//neural retina development;GO:0006355//regulation of transcription, DNA-templated;GO:0006511//ubiquitin-dependent protein catabolic process;GO:0008283//cell proliferation;GO:0008630//intrinsic apoptotic signaling pathway in response to DNA damage;GO:0018205//peptidyl-lysine modification;GO:0031398//positive regulation of protein ubiquitination;GO:…	--
miR-12229-y	0.5864	0.9737	2.3511	0.6207	0.3721	0.151	MSTRG.2994	3.767	2.68	2.504	7.763	8.016	8.333	-0.942857	MARVELD3	MARVEL domain-containing protein 3 isoform X1 [Gallus gallus]	Cellular Processes	Cellular community - eukaryotes	ko04530//Tight junction	K21099	GO:0016020//membrane;GO:0031982//vesicle;GO:0043296//apical junction complex	GO:0019901//protein kinase binding	GO:0007043//cell-cell junction assembly;GO:0008104//protein localization;GO:0008285//negative regulation of cell proliferation;GO:0010632//regulation of epithelial cell migration;GO:0032873//negative regulation of stress-activated MAPK cascade	--
miR-12229-y	0.5864	0.9737	2.3511	0.6207	0.3721	0.151	MSTRG.5180	7.819	6.89	7.811	16.503	17.221	20.064	-0.885714	GAA	lysosomal alpha-glucosidase isoform X1 [Gallus gallus]	Metabolism;Cellular Processes;Metabolism;Metabolism	Global and overview maps;Transport and catabolism;Carbohydrate metabolism;Carbohydrate metabolism	ko01100//Metabolic pathways;ko04142//Lysosome;ko00052//Galactose metabolism;ko00500//Starch and sucrose metabolism	K12316;K12316;K12316;K12316	-	-	-	--
miR-12229-y	0.5864	0.9737	2.3511	0.6207	0.3721	0.151	MSTRG.7076	0.882	0.851	0.492	1.793	2.635	2.678	-0.942857	--	protein phosphatase 1 regulatory subunit 3D [Platysternon megacephalum]	-	-	-	-	-	-	-	--
miR-12229-y	0.5864	0.9737	2.3511	0.6207	0.3721	0.151	MSTRG.8624	1.615	1.142	1.087	3.593	2.5	5.269	-0.828571	mkrn1	probable E3 ubiquitin-protein ligase makorin-1 [Phasianus colchicus]	-	-	-	-	-	-	-	--
miR-12229-y	0.5864	0.9737	2.3511	0.6207	0.3721	0.151	MSTRG.9372	6.479	4.077	3.165	11.081	11.772	10.209	-0.714286	--	uncharacterized protein LOC107310886 [Coturnix japonica]	-	-	-	-	-	-	-	--
miR-12229-y	0.5864	0.9737	2.3511	0.6207	0.3721	0.151	MSTRG.972	1.973	1.217	0.84	10.853	12.417	9.469	-0.714286	gag	endogenous retrovirus group K member 5 Gag polyprotein-like [Numida meleagris]	-	-	-	-	-	-	-	--
miR-12273-y	0.01	0.01	0.01	0.4966	0.2977	0.0755	MSTRG.56	4.088	3.762	5.46	1.234	0.428	0.45	-0.758971	Adm2	protein ADM2 [Gallus gallus]	-	-	-	-	-	-	-	--
miR-152-z	1.9057	3.2133	5.2509	1.3655	1.3396	1.5101	MSTRG.1213	10.544	6.759	6.584	38.793	14.976	20.696	-0.828571	--	LOW QUALITY PROTEIN: endogenous retrovirus group K member 8 Gag polyprotein-like [Phasianus colchicus]	-	-	-	-	-	-	-	--
miR-152-z	1.9057	3.2133	5.2509	1.3655	1.3396	1.5101	MSTRG.12600	3.662	3.127	2.976	9.35	9.707	7.403	-1	gag	endogenous retrovirus group K member 5 Gag polyprotein-like [Numida meleagris]	-	-	-	-	-	-	-	--
miR-152-z	1.9057	3.2133	5.2509	1.3655	1.3396	1.5101	MSTRG.12616	13.063	13.326	11.249	20.214	31.628	28.347	-0.885714	gag	gag-env fusion protein [Gallus gallus]	-	-	-	-	-	-	-	--
miR-152-z	1.9057	3.2133	5.2509	1.3655	1.3396	1.5101	MSTRG.1650	1.41	0.864	0.658	2.448	2.268	1.854	-0.942857	MYO16	unconventional myosin-XVI isoform X1 [Gallus gallus]	-	-	-	-	GO:0015629//actin cytoskeleton;GO:0016020//membrane;GO:0031981//nuclear lumen;GO:0044444//cytoplasmic part	GO:0003779//actin binding;GO:0017111//nucleoside-triphosphatase activity;GO:0019902//phosphatase binding;GO:0032550//purine ribonucleoside binding	GO:0000082//G1/S transition of mitotic cell cycle;GO:0008283//cell proliferation;GO:0048015//phosphatidylinositol-mediated signaling;GO:0048858//cell projection morphogenesis	--
miR-152-z	1.9057	3.2133	5.2509	1.3655	1.3396	1.5101	MSTRG.1786	83.615	91.852	69.454	187.13	169.655	198.625	-0.714286	gag	gag-env fusion protein [Gallus gallus]	-	-	-	-	-	-	-	--
miR-152-z	1.9057	3.2133	5.2509	1.3655	1.3396	1.5101	MSTRG.244	4.484	1.865	1.639	11.224	10.451	9.731	-0.942857	gag-pol	rna-directed dna polymerase from mobile element jockey-like [Limosa lapponica baueri]	-	-	-	-	-	-	-	--
miR-152-z	1.9057	3.2133	5.2509	1.3655	1.3396	1.5101	MSTRG.2994	3.767	2.68	2.504	7.763	8.016	8.333	-0.828571	MARVELD3	MARVEL domain-containing protein 3 isoform X1 [Gallus gallus]	Cellular Processes	Cellular community - eukaryotes	ko04530//Tight junction	K21099	GO:0016020//membrane;GO:0031982//vesicle;GO:0043296//apical junction complex	GO:0019901//protein kinase binding	GO:0007043//cell-cell junction assembly;GO:0008104//protein localization;GO:0008285//negative regulation of cell proliferation;GO:0010632//regulation of epithelial cell migration;GO:0032873//negative regulation of stress-activated MAPK cascade	--
miR-152-z	1.9057	3.2133	5.2509	1.3655	1.3396	1.5101	MSTRG.4474	1.708	1.253	1.371	3.544	4.755	4.925	-0.771429	--	zona pellucida sperm-binding protein 3-like [Phasianus colchicus]	-	-	-	-	-	-	-	--
miR-152-z	1.9057	3.2133	5.2509	1.3655	1.3396	1.5101	MSTRG.4504	2.04	1.684	0.733	7.088	3.788	4.791	-0.828571	gag-pro-pol	PREDICTED: endogenous retrovirus group K member 8 Pol protein-like [Pseudopodoces humilis]	-	-	-	-	-	-	-	--
miR-152-z	1.9057	3.2133	5.2509	1.3655	1.3396	1.5101	MSTRG.5180	7.819	6.89	7.811	16.503	17.221	20.064	-0.771429	GAA	lysosomal alpha-glucosidase isoform X1 [Gallus gallus]	Metabolism;Cellular Processes;Metabolism;Metabolism	Global and overview maps;Transport and catabolism;Carbohydrate metabolism;Carbohydrate metabolism	ko01100//Metabolic pathways;ko04142//Lysosome;ko00052//Galactose metabolism;ko00500//Starch and sucrose metabolism	K12316;K12316;K12316;K12316	-	-	-	--
miR-152-z	1.9057	3.2133	5.2509	1.3655	1.3396	1.5101	MSTRG.6364	9.183	6.638	7.955	35.252	17.473	16.054	-0.885714	gag	gag-env fusion protein [Gallus gallus]	-	-	-	-	-	-	-	--
miR-152-z	1.9057	3.2133	5.2509	1.3655	1.3396	1.5101	MSTRG.6379	20.001	12.221	12.383	41.79	32.123	31.194	-0.885714	MYO10	unconventional myosin-X isoform X3 [Gallus gallus]	Human Diseases;Organismal Systems	Infectious disease: bacterial;Immune system	ko05130//Pathogenic Escherichia coli infection;ko04666//Fc gamma R-mediated phagocytosis	K12559;K12559	-	-	-	--
miR-152-z	1.9057	3.2133	5.2509	1.3655	1.3396	1.5101	MSTRG.765	0.641	0.056	0.335	0.857	1.582	1.102	-0.885714	--	rna-directed dna polymerase from mobile element jockey-like [Limosa lapponica baueri]	Genetic Information Processing;Genetic Information Processing	Translation;Translation	ko03013//Nucleocytoplasmic transport;ko03008//Ribosome biogenesis in eukaryotes	K14530;K14530	-	-	-	--
miR-152-z	1.9057	3.2133	5.2509	1.3655	1.3396	1.5101	MSTRG.774	0.182	0.252	0.22	1.773	1.025	0.758	-0.771429	--	rna-directed dna polymerase from mobile element jockey-like [Limosa lapponica baueri]	-	-	-	-	-	-	-	--
miR-152-z	1.9057	3.2133	5.2509	1.3655	1.3396	1.5101	MSTRG.8658	3.173	3.027	2.613	8.157	8.85	12.065	-0.828571	--	periphilin-1-like isoform X3 [Gallus gallus]	-	-	-	-	-	-	-	--
miR-152-z	1.9057	3.2133	5.2509	1.3655	1.3396	1.5101	MSTRG.972	1.973	1.217	0.84	10.853	12.417	9.469	-1	gag	endogenous retrovirus group K member 5 Gag polyprotein-like [Numida meleagris]	-	-	-	-	-	-	-	--
miR-1552-y	0.01	0.01	0.01	0.01	0.2977	0.3775	MSTRG.6544	0.584	1.518	0.916	0.493	0.348	0.167	-0.845154	--	RNA-binding protein 33 isoform X6 [Gallus gallus]	-	-	-	-	-	-	-	--
miR-1663-y	0.0733	0.4869	0.5486	0.01	0.01	0.01	MSTRG.13801	0.693	0.407	0.502	2.576	1.49	3.046	-0.880406	vex1	homeobox protein vex1-like [Gallus gallus]	-	-	-	-	-	-	-	--
miR-1663-y	0.0733	0.4869	0.5486	0.01	0.01	0.01	MSTRG.1650	1.41	0.864	0.658	2.448	2.268	1.854	-0.941124	MYO16	unconventional myosin-XVI isoform X1 [Gallus gallus]	-	-	-	-	GO:0015629//actin cytoskeleton;GO:0016020//membrane;GO:0031981//nuclear lumen;GO:0044444//cytoplasmic part	GO:0003779//actin binding;GO:0017111//nucleoside-triphosphatase activity;GO:0019902//phosphatase binding;GO:0032550//purine ribonucleoside binding	GO:0000082//G1/S transition of mitotic cell cycle;GO:0008283//cell proliferation;GO:0048015//phosphatidylinositol-mediated signaling;GO:0048858//cell projection morphogenesis	--
miR-1663-y	0.0733	0.4869	0.5486	0.01	0.01	0.01	MSTRG.244	4.484	1.865	1.639	11.224	10.451	9.731	-0.941124	gag-pol	rna-directed dna polymerase from mobile element jockey-like [Limosa lapponica baueri]	-	-	-	-	-	-	-	--
miR-1663-y	0.0733	0.4869	0.5486	0.01	0.01	0.01	MSTRG.2966	33.685	16.802	14.896	77.045	69.651	90.972	-0.941124	K-CAM	CDH3 [Gallus gallus]	Environmental Information Processing	Signaling molecules and interaction	ko04514//Cell adhesion molecules	K06796	GO:0005856//cytoskeleton;GO:0005911//cell-cell junction;GO:0005924//cell-substrate adherens junction;GO:0016234//inclusion body;GO:0031224//intrinsic component of membrane;GO:0031984//organelle subcompartment;GO:0031988//membrane-bounded vesicle;GO:0033267//axon part;GO:0043218//compact myelin;GO:0043231//intracellular membrane-bounded organelle;GO:0043234//protein complex;GO:0044444//cytoplasmic…	GO:0008092//cytoskeletal protein binding;GO:0019902//phosphatase binding;GO:0046872//metal ion binding	GO:0000904//cell morphogenesis involved in differentiation;GO:0001764//neuron migration;GO:0002066//columnar/cuboidal epithelial cell development;GO:0002682//regulation of immune system process;GO:0006355//regulation of transcription, DNA-templated;GO:0007009//plasma membrane organization;GO:0007043//cell-cell junction assembly;GO:0007162//negative regulation of cell adhesion;GO:0008285//negative…	--
miR-1663-y	0.0733	0.4869	0.5486	0.01	0.01	0.01	MSTRG.4474	1.708	1.253	1.371	3.544	4.755	4.925	-0.880406	--	zona pellucida sperm-binding protein 3-like [Phasianus colchicus]	-	-	-	-	-	-	-	--
miR-1663-y	0.0733	0.4869	0.5486	0.01	0.01	0.01	MSTRG.5180	7.819	6.89	7.811	16.503	17.221	20.064	-0.880406	GAA	lysosomal alpha-glucosidase isoform X1 [Gallus gallus]	Metabolism;Cellular Processes;Metabolism;Metabolism	Global and overview maps;Transport and catabolism;Carbohydrate metabolism;Carbohydrate metabolism	ko01100//Metabolic pathways;ko04142//Lysosome;ko00052//Galactose metabolism;ko00500//Starch and sucrose metabolism	K12316;K12316;K12316;K12316	-	-	-	--
miR-1663-y	0.0733	0.4869	0.5486	0.01	0.01	0.01	MSTRG.6379	20.001	12.221	12.383	41.79	32.123	31.194	-0.880406	MYO10	unconventional myosin-X isoform X3 [Gallus gallus]	Human Diseases;Organismal Systems	Infectious disease: bacterial;Immune system	ko05130//Pathogenic Escherichia coli infection;ko04666//Fc gamma R-mediated phagocytosis	K12559;K12559	-	-	-	--
miR-1663-y	0.0733	0.4869	0.5486	0.01	0.01	0.01	MSTRG.7076	0.882	0.851	0.492	1.793	2.635	2.678	-0.941124	--	protein phosphatase 1 regulatory subunit 3D [Platysternon megacephalum]	-	-	-	-	-	-	-	--
miR-1663-y	0.0733	0.4869	0.5486	0.01	0.01	0.01	MSTRG.765	0.641	0.056	0.335	0.857	1.582	1.102	-0.880406	--	rna-directed dna polymerase from mobile element jockey-like [Limosa lapponica baueri]	Genetic Information Processing;Genetic Information Processing	Translation;Translation	ko03013//Nucleocytoplasmic transport;ko03008//Ribosome biogenesis in eukaryotes	K14530;K14530	-	-	-	--
miR-1663-y	0.0733	0.4869	0.5486	0.01	0.01	0.01	MSTRG.8658	3.173	3.027	2.613	8.157	8.85	12.065	-0.941124	--	periphilin-1-like isoform X3 [Gallus gallus]	-	-	-	-	-	-	-	--
miR-196-x	7.7695	8.0821	11.9908	32.5242	23.2199	34.5817	MSTRG.6544	0.584	1.518	0.916	0.493	0.348	0.167	-0.771429	--	RNA-binding protein 33 isoform X6 [Gallus gallus]	-	-	-	-	-	-	-	--
miR-214-y	21.4761	13.4376	16.3013	43.6966	42.6442	46.2851	MSTRG.10395	1.31	1.896	1.689	0.815	0.544	0.414	-0.942857	--	lamin-2-like [Pipra filicauda]	-	-	-	-	-	-	-	--
miR-214-y	21.4761	13.4376	16.3013	43.6966	42.6442	46.2851	MSTRG.14575	4.369	9.3	14.516	1.897	2.773	3.384	-0.771429	PHGDH	D-3-phosphoglycerate dehydrogenase [Gallus gallus]	Metabolism;Metabolism;Metabolism;Metabolism;Metabolism	Global and overview maps;Global and overview maps;Global and overview maps;Amino acid metabolism;Amino acid metabolism	ko01100//Metabolic pathways;ko01200//Carbon metabolism;ko01230//Biosynthesis of amino acids;ko00270//Cysteine and methionine metabolism;ko00260//Glycine, serine and threonine metabolism	K00058;K00058;K00058;K00058;K00058	-	-	-	--
miR-214-y	21.4761	13.4376	16.3013	43.6966	42.6442	46.2851	MSTRG.14698	0.684	1.922	1.375	0.511	0.958	0.279	-0.942857	--	-	-	-	-	-	-	-	-	--
miR-214-y	21.4761	13.4376	16.3013	43.6966	42.6442	46.2851	MSTRG.6544	0.584	1.518	0.916	0.493	0.348	0.167	-0.942857	--	RNA-binding protein 33 isoform X6 [Gallus gallus]	-	-	-	-	-	-	-	--
miR-214-z	1.3193	0.2921	1.0188	5.4621	2.3071	4.1528	MSTRG.10395	1.31	1.896	1.689	0.815	0.544	0.414	-0.828571	--	lamin-2-like [Pipra filicauda]	-	-	-	-	-	-	-	--
miR-214-z	1.3193	0.2921	1.0188	5.4621	2.3071	4.1528	MSTRG.14575	4.369	9.3	14.516	1.897	2.773	3.384	-0.885714	PHGDH	D-3-phosphoglycerate dehydrogenase [Gallus gallus]	Metabolism;Metabolism;Metabolism;Metabolism;Metabolism	Global and overview maps;Global and overview maps;Global and overview maps;Amino acid metabolism;Amino acid metabolism	ko01100//Metabolic pathways;ko01200//Carbon metabolism;ko01230//Biosynthesis of amino acids;ko00270//Cysteine and methionine metabolism;ko00260//Glycine, serine and threonine metabolism	K00058;K00058;K00058;K00058;K00058	-	-	-	--
miR-214-z	1.3193	0.2921	1.0188	5.4621	2.3071	4.1528	MSTRG.14698	0.684	1.922	1.375	0.511	0.958	0.279	-0.885714	--	-	-	-	-	-	-	-	-	--
miR-214-z	1.3193	0.2921	1.0188	5.4621	2.3071	4.1528	MSTRG.6544	0.584	1.518	0.916	0.493	0.348	0.167	-0.828571	--	RNA-binding protein 33 isoform X6 [Gallus gallus]	-	-	-	-	-	-	-	--
miR-221-x	0.4398	0.6816	0.7053	0.1241	0.1488	0.2265	MSTRG.12600	3.662	3.127	2.976	9.35	9.707	7.403	-0.942857	gag	endogenous retrovirus group K member 5 Gag polyprotein-like [Numida meleagris]	-	-	-	-	-	-	-	--
miR-221-x	0.4398	0.6816	0.7053	0.1241	0.1488	0.2265	MSTRG.13801	0.693	0.407	0.502	2.576	1.49	3.046	-0.771429	vex1	homeobox protein vex1-like [Gallus gallus]	-	-	-	-	-	-	-	--
miR-221-x	0.4398	0.6816	0.7053	0.1241	0.1488	0.2265	MSTRG.13974	0.989	0.581	0.448	2.678	2.158	3.084	-0.828571	Dmbt1	deleted in malignant brain tumors 1 protein-like isoform X1 [Gallus gallus]	-	-	-	-	-	-	-	--
miR-221-x	0.4398	0.6816	0.7053	0.1241	0.1488	0.2265	MSTRG.1651	3.273	1.707	2.434	6.184	6.236	6.164	-0.885714	Irs2	insulin receptor substrate 2 isoform X1 [Gallus gallus]	Human Diseases;Environmental Information Processing;Human Diseases;Human Diseases;Organismal Systems;Cellular Processes;Environmental Information Processing;Environmental Information Processing;Organismal Systems;Human Diseases;Organismal Systems;Organismal Systems;Organismal Systems;Organismal Systems;Human Diseases	Neurodegenerative disease;Signal transduction;Cancer: overview;Endocrine and metabolic disease;Endocrine system;Transport and catabolism;Signal transduction;Signal transduction;Endocrine system;Endocrine and metabolic disease;Aging;Endocrine system;Endocrine system;Aging;Endocrine and metabolic disease	ko05010//Alzheimer disease;ko04022//cGMP-PKG signaling pathway;ko05206//MicroRNAs in cancer;ko04932//Non-alcoholic fatty liver disease;ko04910//Insulin signaling pathway;ko04140//Autophagy - animal;ko04068//FoxO signaling pathway;ko04152//AMPK signaling pathway;ko04935//Growth hormone synthesis, secretion and action;ko04931//Insulin resistance;ko04211//Longevity regulating pathway;ko04920//Adipoc…	K07187;K07187;K07187;K07187;K07187;K07187;K07187;K07187;K07187;K07187;K07187;K07187;K07187;K07187;K07187	-	-	-	--
miR-221-x	0.4398	0.6816	0.7053	0.1241	0.1488	0.2265	MSTRG.2266	7.103	4.035	5.308	13.014	12.434	14.685	-0.771429	ZP3	zona pellucida sperm-binding protein 3-like [Centrocercus urophasianus]	-	-	-	-	-	-	-	--
miR-221-x	0.4398	0.6816	0.7053	0.1241	0.1488	0.2265	MSTRG.244	4.484	1.865	1.639	11.224	10.451	9.731	-1	gag-pol	rna-directed dna polymerase from mobile element jockey-like [Limosa lapponica baueri]	-	-	-	-	-	-	-	--
miR-221-x	0.4398	0.6816	0.7053	0.1241	0.1488	0.2265	MSTRG.2966	33.685	16.802	14.896	77.045	69.651	90.972	-0.828571	K-CAM	CDH3 [Gallus gallus]	Environmental Information Processing	Signaling molecules and interaction	ko04514//Cell adhesion molecules	K06796	GO:0005856//cytoskeleton;GO:0005911//cell-cell junction;GO:0005924//cell-substrate adherens junction;GO:0016234//inclusion body;GO:0031224//intrinsic component of membrane;GO:0031984//organelle subcompartment;GO:0031988//membrane-bounded vesicle;GO:0033267//axon part;GO:0043218//compact myelin;GO:0043231//intracellular membrane-bounded organelle;GO:0043234//protein complex;GO:0044444//cytoplasmic…	GO:0008092//cytoskeletal protein binding;GO:0019902//phosphatase binding;GO:0046872//metal ion binding	GO:0000904//cell morphogenesis involved in differentiation;GO:0001764//neuron migration;GO:0002066//columnar/cuboidal epithelial cell development;GO:0002682//regulation of immune system process;GO:0006355//regulation of transcription, DNA-templated;GO:0007009//plasma membrane organization;GO:0007043//cell-cell junction assembly;GO:0007162//negative regulation of cell adhesion;GO:0008285//negative…	--
miR-221-x	0.4398	0.6816	0.7053	0.1241	0.1488	0.2265	MSTRG.4474	1.708	1.253	1.371	3.544	4.755	4.925	-0.714286	--	zona pellucida sperm-binding protein 3-like [Phasianus colchicus]	-	-	-	-	-	-	-	--
miR-221-x	0.4398	0.6816	0.7053	0.1241	0.1488	0.2265	MSTRG.4483	0.654	1.343	1.415	5.903	1.777	3.19	-0.714286	LIF	leukemia inhibitory factor [Gallus gallus]	Environmental Information Processing;Environmental Information Processing;Cellular Processes;Environmental Information Processing	Signaling molecules and interaction;Signal transduction;Cellular community - eukaryotes;Signal transduction	ko04060//Cytokine-cytokine receptor interaction;ko04630//JAK-STAT signaling pathway;ko04550//Signaling pathways regulating pluripotency of stem cells;ko04668//TNF signaling pathway	K05419;K05419;K05419;K05419	GO:0044421//extracellular region part;GO:0044424//intracellular part	GO:0005126//cytokine receptor binding	GO:0002763//positive regulation of myeloid leukocyte differentiation;GO:0003339//regulation of mesenchymal to epithelial transition involved in metanephros morphogenesis;GO:0006357//regulation of transcription from RNA polymerase II promoter;GO:0007167//enzyme linked receptor protein signaling pathway;GO:0010948//negative regulation of cell cycle process;GO:0010975//regulation of neuron projectio…	--
miR-221-x	0.4398	0.6816	0.7053	0.1241	0.1488	0.2265	MSTRG.4504	2.04	1.684	0.733	7.088	3.788	4.791	-0.942857	gag-pro-pol	PREDICTED: endogenous retrovirus group K member 8 Pol protein-like [Pseudopodoces humilis]	-	-	-	-	-	-	-	--
miR-221-x	0.4398	0.6816	0.7053	0.1241	0.1488	0.2265	MSTRG.5180	7.819	6.89	7.811	16.503	17.221	20.064	-0.714286	GAA	lysosomal alpha-glucosidase isoform X1 [Gallus gallus]	Metabolism;Cellular Processes;Metabolism;Metabolism	Global and overview maps;Transport and catabolism;Carbohydrate metabolism;Carbohydrate metabolism	ko01100//Metabolic pathways;ko04142//Lysosome;ko00052//Galactose metabolism;ko00500//Starch and sucrose metabolism	K12316;K12316;K12316;K12316	-	-	-	--
miR-221-x	0.4398	0.6816	0.7053	0.1241	0.1488	0.2265	MSTRG.774	0.182	0.252	0.22	1.773	1.025	0.758	-0.828571	--	rna-directed dna polymerase from mobile element jockey-like [Limosa lapponica baueri]	-	-	-	-	-	-	-	--
miR-221-x	0.4398	0.6816	0.7053	0.1241	0.1488	0.2265	MSTRG.9372	6.479	4.077	3.165	11.081	11.772	10.209	-0.942857	--	uncharacterized protein LOC107310886 [Coturnix japonica]	-	-	-	-	-	-	-	--
miR-2970-y	6.8899	1.7527	2.8214	11.2966	6.9213	7.4751	MSTRG.14698	0.684	1.922	1.375	0.511	0.958	0.279	-0.885714	--	-	-	-	-	-	-	-	-	--
miR-3971-z	5.1308	4.0897	4.2321	12.0414	8.1865	8.7587	MSTRG.6544	0.584	1.518	0.916	0.493	0.348	0.167	-0.828571	--	RNA-binding protein 33 isoform X6 [Gallus gallus]	-	-	-	-	-	-	-	--
miR-4286-z	6.9632	7.1083	14.4204	3.4759	2.8281	3.2468	MSTRG.1651	3.273	1.707	2.434	6.184	6.236	6.164	-0.885714	Irs2	insulin receptor substrate 2 isoform X1 [Gallus gallus]	Human Diseases;Environmental Information Processing;Human Diseases;Human Diseases;Organismal Systems;Cellular Processes;Environmental Information Processing;Environmental Information Processing;Organismal Systems;Human Diseases;Organismal Systems;Organismal Systems;Organismal Systems;Organismal Systems;Human Diseases	Neurodegenerative disease;Signal transduction;Cancer: overview;Endocrine and metabolic disease;Endocrine system;Transport and catabolism;Signal transduction;Signal transduction;Endocrine system;Endocrine and metabolic disease;Aging;Endocrine system;Endocrine system;Aging;Endocrine and metabolic disease	ko05010//Alzheimer disease;ko04022//cGMP-PKG signaling pathway;ko05206//MicroRNAs in cancer;ko04932//Non-alcoholic fatty liver disease;ko04910//Insulin signaling pathway;ko04140//Autophagy - animal;ko04068//FoxO signaling pathway;ko04152//AMPK signaling pathway;ko04935//Growth hormone synthesis, secretion and action;ko04931//Insulin resistance;ko04211//Longevity regulating pathway;ko04920//Adipoc…	K07187;K07187;K07187;K07187;K07187;K07187;K07187;K07187;K07187;K07187;K07187;K07187;K07187;K07187;K07187	-	-	-	--
miR-4286-z	6.9632	7.1083	14.4204	3.4759	2.8281	3.2468	MSTRG.244	4.484	1.865	1.639	11.224	10.451	9.731	-0.828571	gag-pol	rna-directed dna polymerase from mobile element jockey-like [Limosa lapponica baueri]	-	-	-	-	-	-	-	--
miR-4286-z	6.9632	7.1083	14.4204	3.4759	2.8281	3.2468	MSTRG.2966	33.685	16.802	14.896	77.045	69.651	90.972	-0.828571	K-CAM	CDH3 [Gallus gallus]	Environmental Information Processing	Signaling molecules and interaction	ko04514//Cell adhesion molecules	K06796	GO:0005856//cytoskeleton;GO:0005911//cell-cell junction;GO:0005924//cell-substrate adherens junction;GO:0016234//inclusion body;GO:0031224//intrinsic component of membrane;GO:0031984//organelle subcompartment;GO:0031988//membrane-bounded vesicle;GO:0033267//axon part;GO:0043218//compact myelin;GO:0043231//intracellular membrane-bounded organelle;GO:0043234//protein complex;GO:0044444//cytoplasmic…	GO:0008092//cytoskeletal protein binding;GO:0019902//phosphatase binding;GO:0046872//metal ion binding	GO:0000904//cell morphogenesis involved in differentiation;GO:0001764//neuron migration;GO:0002066//columnar/cuboidal epithelial cell development;GO:0002682//regulation of immune system process;GO:0006355//regulation of transcription, DNA-templated;GO:0007009//plasma membrane organization;GO:0007043//cell-cell junction assembly;GO:0007162//negative regulation of cell adhesion;GO:0008285//negative…	--
miR-4286-z	6.9632	7.1083	14.4204	3.4759	2.8281	3.2468	MSTRG.5180	7.819	6.89	7.811	16.503	17.221	20.064	-0.885714	GAA	lysosomal alpha-glucosidase isoform X1 [Gallus gallus]	Metabolism;Cellular Processes;Metabolism;Metabolism	Global and overview maps;Transport and catabolism;Carbohydrate metabolism;Carbohydrate metabolism	ko01100//Metabolic pathways;ko04142//Lysosome;ko00052//Galactose metabolism;ko00500//Starch and sucrose metabolism	K12316;K12316;K12316;K12316	-	-	-	--
miR-4286-z	6.9632	7.1083	14.4204	3.4759	2.8281	3.2468	MSTRG.6379	20.001	12.221	12.383	41.79	32.123	31.194	-0.771429	MYO10	unconventional myosin-X isoform X3 [Gallus gallus]	Human Diseases;Organismal Systems	Infectious disease: bacterial;Immune system	ko05130//Pathogenic Escherichia coli infection;ko04666//Fc gamma R-mediated phagocytosis	K12559;K12559	-	-	-	--
miR-4286-z	6.9632	7.1083	14.4204	3.4759	2.8281	3.2468	MSTRG.8658	3.173	3.027	2.613	8.157	8.85	12.065	-0.942857	--	periphilin-1-like isoform X3 [Gallus gallus]	-	-	-	-	-	-	-	--
miR-4286-z	6.9632	7.1083	14.4204	3.4759	2.8281	3.2468	MSTRG.9372	6.479	4.077	3.165	11.081	11.772	10.209	-0.942857	--	uncharacterized protein LOC107310886 [Coturnix japonica]	-	-	-	-	-	-	-	--
miR-449-x	0.1466	0.1947	0.3919	0.7448	1.0419	0.7551	MSTRG.6544	0.584	1.518	0.916	0.493	0.348	0.167	-0.771429	--	RNA-binding protein 33 isoform X6 [Gallus gallus]	-	-	-	-	-	-	-	--
miR-451-x	26.1671	77.1203	71.7883	25.9449	21.7314	30.2024	MSTRG.244	4.484	1.865	1.639	11.224	10.451	9.731	-0.828571	gag-pol	rna-directed dna polymerase from mobile element jockey-like [Limosa lapponica baueri]	-	-	-	-	-	-	-	--
miR-451-y	1.0262	2.2396	1.4891	0.4966	0.6698	0.9061	MSTRG.9372	6.479	4.077	3.165	11.081	11.772	10.209	-0.885714	--	uncharacterized protein LOC107310886 [Coturnix japonica]	-	-	-	-	-	-	-	--
miR-96-x	0.2199	0.6816	0.627	0.01	0.01	0.01	MSTRG.244	4.484	1.865	1.639	11.224	10.451	9.731	-0.880406	gag-pol	rna-directed dna polymerase from mobile element jockey-like [Limosa lapponica baueri]	-	-	-	-	-	-	-	--
miR-96-x	0.2199	0.6816	0.627	0.01	0.01	0.01	MSTRG.6379	20.001	12.221	12.383	41.79	32.123	31.194	-0.941124	MYO10	unconventional myosin-X isoform X3 [Gallus gallus]	Human Diseases;Organismal Systems	Infectious disease: bacterial;Immune system	ko05130//Pathogenic Escherichia coli infection;ko04666//Fc gamma R-mediated phagocytosis	K12559;K12559	-	-	-	--
miR-96-x	0.2199	0.6816	0.627	0.01	0.01	0.01	MSTRG.9372	6.479	4.077	3.165	11.081	11.772	10.209	-0.880406	--	uncharacterized protein LOC107310886 [Coturnix japonica]	-	-	-	-	-	-	-	--
novel-m0001-3p	2505.22	4719.14	3832.52	1017.56	1686.42	999.17	MSTRG.12600	3.662	3.127	2.976	9.35	9.707	7.403	-0.714286	gag	endogenous retrovirus group K member 5 Gag polyprotein-like [Numida meleagris]	-	-	-	-	-	-	-	--
novel-m0001-3p	2505.22	4719.14	3832.52	1017.56	1686.42	999.17	MSTRG.244	4.484	1.865	1.639	11.224	10.451	9.731	-0.771429	gag-pol	rna-directed dna polymerase from mobile element jockey-like [Limosa lapponica baueri]	-	-	-	-	-	-	-	--
novel-m0001-3p	2505.22	4719.14	3832.52	1017.56	1686.42	999.17	MSTRG.2966	33.685	16.802	14.896	77.045	69.651	90.972	-0.942857	K-CAM	CDH3 [Gallus gallus]	Environmental Information Processing	Signaling molecules and interaction	ko04514//Cell adhesion molecules	K06796	GO:0005856//cytoskeleton;GO:0005911//cell-cell junction;GO:0005924//cell-substrate adherens junction;GO:0016234//inclusion body;GO:0031224//intrinsic component of membrane;GO:0031984//organelle subcompartment;GO:0031988//membrane-bounded vesicle;GO:0033267//axon part;GO:0043218//compact myelin;GO:0043231//intracellular membrane-bounded organelle;GO:0043234//protein complex;GO:0044444//cytoplasmic…	GO:0008092//cytoskeletal protein binding;GO:0019902//phosphatase binding;GO:0046872//metal ion binding	GO:0000904//cell morphogenesis involved in differentiation;GO:0001764//neuron migration;GO:0002066//columnar/cuboidal epithelial cell development;GO:0002682//regulation of immune system process;GO:0006355//regulation of transcription, DNA-templated;GO:0007009//plasma membrane organization;GO:0007043//cell-cell junction assembly;GO:0007162//negative regulation of cell adhesion;GO:0008285//negative…	--
novel-m0001-3p	2505.22	4719.14	3832.52	1017.56	1686.42	999.17	MSTRG.2994	3.767	2.68	2.504	7.763	8.016	8.333	-0.885714	MARVELD3	MARVEL domain-containing protein 3 isoform X1 [Gallus gallus]	Cellular Processes	Cellular community - eukaryotes	ko04530//Tight junction	K21099	GO:0016020//membrane;GO:0031982//vesicle;GO:0043296//apical junction complex	GO:0019901//protein kinase binding	GO:0007043//cell-cell junction assembly;GO:0008104//protein localization;GO:0008285//negative regulation of cell proliferation;GO:0010632//regulation of epithelial cell migration;GO:0032873//negative regulation of stress-activated MAPK cascade	--
novel-m0001-3p	2505.22	4719.14	3832.52	1017.56	1686.42	999.17	MSTRG.4504	2.04	1.684	0.733	7.088	3.788	4.791	-0.885714	gag-pro-pol	PREDICTED: endogenous retrovirus group K member 8 Pol protein-like [Pseudopodoces humilis]	-	-	-	-	-	-	-	--
novel-m0001-3p	2505.22	4719.14	3832.52	1017.56	1686.42	999.17	MSTRG.6379	20.001	12.221	12.383	41.79	32.123	31.194	-0.828571	MYO10	unconventional myosin-X isoform X3 [Gallus gallus]	Human Diseases;Organismal Systems	Infectious disease: bacterial;Immune system	ko05130//Pathogenic Escherichia coli infection;ko04666//Fc gamma R-mediated phagocytosis	K12559;K12559	-	-	-	--
novel-m0001-3p	2505.22	4719.14	3832.52	1017.56	1686.42	999.17	MSTRG.7076	0.882	0.851	0.492	1.793	2.635	2.678	-0.885714	--	protein phosphatase 1 regulatory subunit 3D [Platysternon megacephalum]	-	-	-	-	-	-	-	--
novel-m0001-3p	2505.22	4719.14	3832.52	1017.56	1686.42	999.17	MSTRG.8099	2.602	1.419	2.668	5.575	7.77	8.185	-0.885714	--	ubiquitin carboxyl-terminal hydrolase 42-like [Numida meleagris]	-	-	-	-	-	-	-	--
novel-m0001-3p	2505.22	4719.14	3832.52	1017.56	1686.42	999.17	MSTRG.9372	6.479	4.077	3.165	11.081	11.772	10.209	-0.714286	--	uncharacterized protein LOC107310886 [Coturnix japonica]	-	-	-	-	-	-	-	--
novel-m0023-5p	3.8847	2.6291	3.2132	2.4828	0.7442	1.0571	MSTRG.12600	3.662	3.127	2.976	9.35	9.707	7.403	-0.771429	gag	endogenous retrovirus group K member 5 Gag polyprotein-like [Numida meleagris]	-	-	-	-	-	-	-	--
novel-m0023-5p	3.8847	2.6291	3.2132	2.4828	0.7442	1.0571	MSTRG.12616	13.063	13.326	11.249	20.214	31.628	28.347	-0.942857	gag	gag-env fusion protein [Gallus gallus]	-	-	-	-	-	-	-	--
novel-m0023-5p	3.8847	2.6291	3.2132	2.4828	0.7442	1.0571	MSTRG.972	1.973	1.217	0.84	10.853	12.417	9.469	-0.771429	gag	endogenous retrovirus group K member 5 Gag polyprotein-like [Numida meleagris]	-	-	-	-	-	-	-	--
novel-m0033-5p	0.2932	0.1947	0.01	2.8552	2.0838	0.6796	MSTRG.10395	1.31	1.896	1.689	0.815	0.544	0.414	-0.714286	--	lamin-2-like [Pipra filicauda]	-	-	-	-	-	-	-	--
novel-m0033-5p	0.2932	0.1947	0.01	2.8552	2.0838	0.6796	MSTRG.14575	4.369	9.3	14.516	1.897	2.773	3.384	-1	PHGDH	D-3-phosphoglycerate dehydrogenase [Gallus gallus]	Metabolism;Metabolism;Metabolism;Metabolism;Metabolism	Global and overview maps;Global and overview maps;Global and overview maps;Amino acid metabolism;Amino acid metabolism	ko01100//Metabolic pathways;ko01200//Carbon metabolism;ko01230//Biosynthesis of amino acids;ko00270//Cysteine and methionine metabolism;ko00260//Glycine, serine and threonine metabolism	K00058;K00058;K00058;K00058;K00058	-	-	-	--
novel-m0047-3p	0.6597	1.7527	2.6646	1.1172	0.4465	0.302	MSTRG.5180	7.819	6.89	7.811	16.503	17.221	20.064	-0.885714	GAA	lysosomal alpha-glucosidase isoform X1 [Gallus gallus]	Metabolism;Cellular Processes;Metabolism;Metabolism	Global and overview maps;Transport and catabolism;Carbohydrate metabolism;Carbohydrate metabolism	ko01100//Metabolic pathways;ko04142//Lysosome;ko00052//Galactose metabolism;ko00500//Starch and sucrose metabolism	K12316;K12316;K12316;K12316	-	-	-	--
novel-m0047-3p	0.6597	1.7527	2.6646	1.1172	0.4465	0.302	MSTRG.8624	1.615	1.142	1.087	3.593	2.5	5.269	-0.828571	mkrn1	probable E3 ubiquitin-protein ligase makorin-1 [Phasianus colchicus]	-	-	-	-	-	-	-	--
novel-m0048-3p	0.6597	1.7527	2.6646	1.1172	0.4465	0.302	MSTRG.5180	7.819	6.89	7.811	16.503	17.221	20.064	-0.885714	GAA	lysosomal alpha-glucosidase isoform X1 [Gallus gallus]	Metabolism;Cellular Processes;Metabolism;Metabolism	Global and overview maps;Transport and catabolism;Carbohydrate metabolism;Carbohydrate metabolism	ko01100//Metabolic pathways;ko04142//Lysosome;ko00052//Galactose metabolism;ko00500//Starch and sucrose metabolism	K12316;K12316;K12316;K12316	-	-	-	--
novel-m0048-3p	0.6597	1.7527	2.6646	1.1172	0.4465	0.302	MSTRG.8624	1.615	1.142	1.087	3.593	2.5	5.269	-0.828571	mkrn1	probable E3 ubiquitin-protein ligase makorin-1 [Phasianus colchicus]	-	-	-	-	-	-	-	--
novel-m0062-3p	1.0262	0.5842	0.9405	0.2483	0.01	0.2265	MSTRG.1651	3.273	1.707	2.434	6.184	6.236	6.164	-0.714286	Irs2	insulin receptor substrate 2 isoform X1 [Gallus gallus]	Human Diseases;Environmental Information Processing;Human Diseases;Human Diseases;Organismal Systems;Cellular Processes;Environmental Information Processing;Environmental Information Processing;Organismal Systems;Human Diseases;Organismal Systems;Organismal Systems;Organismal Systems;Organismal Systems;Human Diseases	Neurodegenerative disease;Signal transduction;Cancer: overview;Endocrine and metabolic disease;Endocrine system;Transport and catabolism;Signal transduction;Signal transduction;Endocrine system;Endocrine and metabolic disease;Aging;Endocrine system;Endocrine system;Aging;Endocrine and metabolic disease	ko05010//Alzheimer disease;ko04022//cGMP-PKG signaling pathway;ko05206//MicroRNAs in cancer;ko04932//Non-alcoholic fatty liver disease;ko04910//Insulin signaling pathway;ko04140//Autophagy - animal;ko04068//FoxO signaling pathway;ko04152//AMPK signaling pathway;ko04935//Growth hormone synthesis, secretion and action;ko04931//Insulin resistance;ko04211//Longevity regulating pathway;ko04920//Adipoc…	K07187;K07187;K07187;K07187;K07187;K07187;K07187;K07187;K07187;K07187;K07187;K07187;K07187;K07187;K07187	-	-	-	--
novel-m0062-3p	1.0262	0.5842	0.9405	0.2483	0.01	0.2265	MSTRG.2994	3.767	2.68	2.504	7.763	8.016	8.333	-0.771429	MARVELD3	MARVEL domain-containing protein 3 isoform X1 [Gallus gallus]	Cellular Processes	Cellular community - eukaryotes	ko04530//Tight junction	K21099	GO:0016020//membrane;GO:0031982//vesicle;GO:0043296//apical junction complex	GO:0019901//protein kinase binding	GO:0007043//cell-cell junction assembly;GO:0008104//protein localization;GO:0008285//negative regulation of cell proliferation;GO:0010632//regulation of epithelial cell migration;GO:0032873//negative regulation of stress-activated MAPK cascade	--
novel-m0062-3p	1.0262	0.5842	0.9405	0.2483	0.01	0.2265	MSTRG.5180	7.819	6.89	7.811	16.503	17.221	20.064	-0.714286	GAA	lysosomal alpha-glucosidase isoform X1 [Gallus gallus]	Metabolism;Cellular Processes;Metabolism;Metabolism	Global and overview maps;Transport and catabolism;Carbohydrate metabolism;Carbohydrate metabolism	ko01100//Metabolic pathways;ko04142//Lysosome;ko00052//Galactose metabolism;ko00500//Starch and sucrose metabolism	K12316;K12316;K12316;K12316	-	-	-	--
novel-m0062-3p	1.0262	0.5842	0.9405	0.2483	0.01	0.2265	MSTRG.774	0.182	0.252	0.22	1.773	1.025	0.758	-0.828571	--	rna-directed dna polymerase from mobile element jockey-like [Limosa lapponica baueri]	-	-	-	-	-	-	-	--
novel-m0062-3p	1.0262	0.5842	0.9405	0.2483	0.01	0.2265	MSTRG.8658	3.173	3.027	2.613	8.157	8.85	12.065	-0.771429	--	periphilin-1-like isoform X3 [Gallus gallus]	-	-	-	-	-	-	-	--
novel-m0068-3p	0.0733	0.2921	1.5674	0.01	0.0744	0.01	MSTRG.2966	33.685	16.802	14.896	77.045	69.651	90.972	-0.927634	K-CAM	CDH3 [Gallus gallus]	Environmental Information Processing	Signaling molecules and interaction	ko04514//Cell adhesion molecules	K06796	GO:0005856//cytoskeleton;GO:0005911//cell-cell junction;GO:0005924//cell-substrate adherens junction;GO:0016234//inclusion body;GO:0031224//intrinsic component of membrane;GO:0031984//organelle subcompartment;GO:0031988//membrane-bounded vesicle;GO:0033267//axon part;GO:0043218//compact myelin;GO:0043231//intracellular membrane-bounded organelle;GO:0043234//protein complex;GO:0044444//cytoplasmic…	GO:0008092//cytoskeletal protein binding;GO:0019902//phosphatase binding;GO:0046872//metal ion binding	GO:0000904//cell morphogenesis involved in differentiation;GO:0001764//neuron migration;GO:0002066//columnar/cuboidal epithelial cell development;GO:0002682//regulation of immune system process;GO:0006355//regulation of transcription, DNA-templated;GO:0007009//plasma membrane organization;GO:0007043//cell-cell junction assembly;GO:0007162//negative regulation of cell adhesion;GO:0008285//negative…	--
novel-m0068-3p	0.0733	0.2921	1.5674	0.01	0.0744	0.01	MSTRG.5180	7.819	6.89	7.811	16.503	17.221	20.064	-0.724714	GAA	lysosomal alpha-glucosidase isoform X1 [Gallus gallus]	Metabolism;Cellular Processes;Metabolism;Metabolism	Global and overview maps;Transport and catabolism;Carbohydrate metabolism;Carbohydrate metabolism	ko01100//Metabolic pathways;ko04142//Lysosome;ko00052//Galactose metabolism;ko00500//Starch and sucrose metabolism	K12316;K12316;K12316;K12316	-	-	-	--
novel-m0068-3p	0.0733	0.2921	1.5674	0.01	0.0744	0.01	MSTRG.6379	20.001	12.221	12.383	41.79	32.123	31.194	-0.724714	MYO10	unconventional myosin-X isoform X3 [Gallus gallus]	Human Diseases;Organismal Systems	Infectious disease: bacterial;Immune system	ko05130//Pathogenic Escherichia coli infection;ko04666//Fc gamma R-mediated phagocytosis	K12559;K12559	-	-	-	--

## Sheet: miRNA-lncRNA pairs
miRNA	LYF-L-1	LYF-L-2	LYF-L-3	SYF-L-1	SYF-L-2	SYF-L-3	lncRNA	LYF-L-1	LYF-L-2	LYF-L-3	SYF-L-1	SYF-L-2	SYF-L-3	rho
gga-miR-12229-3p	3.5183	2.8238	8.6209	2.731	2.6792	2.0387	ENSGALT00000104681	0.08	0.195	0.071	0.991	0.658	0.391	-0.771429
gga-miR-12229-3p	3.5183	2.8238	8.6209	2.731	2.6792	2.0387	ENSGALT00000104964	0.069	0.05	0	0.534	0.772	0.144	-0.771429
gga-miR-12229-3p	3.5183	2.8238	8.6209	2.731	2.6792	2.0387	MSTRG.11212.4	0	0	0	0.327	0.227	0.559	-0.880406
gga-miR-12229-3p	3.5183	2.8238	8.6209	2.731	2.6792	2.0387	MSTRG.13040.5	2.636	1.418	1.36	9.165	8.729	8.051	-0.714286
gga-miR-12229-3p	3.5183	2.8238	8.6209	2.731	2.6792	2.0387	MSTRG.1884.2	5.336	2.951	1.831	11.461	10.236	13.934	-0.885714
gga-miR-12229-3p	3.5183	2.8238	8.6209	2.731	2.6792	2.0387	MSTRG.244.2	2.207	1.008	1.001	5.426	5.951	7.09	-0.942857
gga-miR-12229-3p	3.5183	2.8238	8.6209	2.731	2.6792	2.0387	MSTRG.5747.1	0.952	0.996	0.65	1.964	2.72	2.257	-0.942857
gga-miR-12229-3p	3.5183	2.8238	8.6209	2.731	2.6792	2.0387	MSTRG.7310.1	1.27	0.412	0.959	2.247	2.802	2.552	-0.771429
gga-miR-12233-5p	0.2932	0.01	0.8621	0.01	0.01	0.0755	ENSGALT00000106967	0.091	0.129	0.076	0.79	1.218	0.38	-0.819689
gga-miR-12233-5p	0.2932	0.01	0.8621	0.01	0.01	0.0755	ENSGALT00000108062	0.027	0.187	0	0.627	0.725	0.614	-0.819689
gga-miR-12247-3p	0.5131	0.6816	1.3323	0.4966	0.2233	0.151	ENSGALT00000071020	0.627	0.327	0.365	2.741	0.648	0.784	-0.771429
gga-miR-12247-3p	0.5131	0.6816	1.3323	0.4966	0.2233	0.151	ENSGALT00000091810	0.194	0.106	0.108	0.73	0.599	0.526	-0.714286
gga-miR-12247-3p	0.5131	0.6816	1.3323	0.4966	0.2233	0.151	ENSGALT00000092254	0.045	0	0	0.211	0.135	0.073	-0.753702
gga-miR-12247-3p	0.5131	0.6816	1.3323	0.4966	0.2233	0.151	ENSGALT00000093215	0	0.025	0.044	0.175	0.304	0.272	-0.714286
gga-miR-12247-3p	0.5131	0.6816	1.3323	0.4966	0.2233	0.151	ENSGALT00000093781	0.847	0.376	0.532	1.936	1.178	2.779	-0.885714
gga-miR-12247-3p	0.5131	0.6816	1.3323	0.4966	0.2233	0.151	ENSGALT00000093893	0.244	0	0	0.7	0.456	0.704	-0.927634
gga-miR-12247-3p	0.5131	0.6816	1.3323	0.4966	0.2233	0.151	ENSGALT00000094441	0	0	0	0.26	0.301	0.152	-0.758971
gga-miR-12247-3p	0.5131	0.6816	1.3323	0.4966	0.2233	0.151	ENSGALT00000094989	1.003	0.458	0.692	1.937	2.718	2.264	-0.885714
gga-miR-12247-3p	0.5131	0.6816	1.3323	0.4966	0.2233	0.151	ENSGALT00000095089	0.21	0.076	0.304	0.649	0.616	0.763	-0.771429
gga-miR-12247-3p	0.5131	0.6816	1.3323	0.4966	0.2233	0.151	ENSGALT00000096505	0	0	0.012	0.099	0.222	0.159	-0.753702
gga-miR-12247-3p	0.5131	0.6816	1.3323	0.4966	0.2233	0.151	ENSGALT00000096506	0.161	0.027	0	1.279	0.685	1.437	-0.942857
gga-miR-12247-3p	0.5131	0.6816	1.3323	0.4966	0.2233	0.151	ENSGALT00000096767	0	0	0	0.192	0.068	0.115	-0.758971
gga-miR-12247-3p	0.5131	0.6816	1.3323	0.4966	0.2233	0.151	ENSGALT00000097648	0.372	0.437	0.205	1.107	1.188	0.907	-0.771429
gga-miR-12247-3p	0.5131	0.6816	1.3323	0.4966	0.2233	0.151	ENSGALT00000097715	0	0.112	0	0.21	0.308	0.296	-0.840668
gga-miR-12247-3p	0.5131	0.6816	1.3323	0.4966	0.2233	0.151	ENSGALT00000098118	0.31	0.121	0.126	0.567	0.595	0.937	-0.942857
gga-miR-12247-3p	0.5131	0.6816	1.3323	0.4966	0.2233	0.151	ENSGALT00000099050	0.193	0.124	0.092	0.596	0.648	0.527	-0.828571
gga-miR-12247-3p	0.5131	0.6816	1.3323	0.4966	0.2233	0.151	ENSGALT00000099530	0	0	0	0.227	0.117	0.176	-0.758971
gga-miR-12247-3p	0.5131	0.6816	1.3323	0.4966	0.2233	0.151	ENSGALT00000099615	0	0	0	0.354	0.089	0.384	-0.880406
gga-miR-12247-3p	0.5131	0.6816	1.3323	0.4966	0.2233	0.151	ENSGALT00000100078	0.053	0	0	0.299	0.126	0.359	-0.927634
gga-miR-12247-3p	0.5131	0.6816	1.3323	0.4966	0.2233	0.151	ENSGALT00000100612	0	0	0	0.077	0.105	0.164	-0.941124
gga-miR-12247-3p	0.5131	0.6816	1.3323	0.4966	0.2233	0.151	ENSGALT00000100872	0	0	0	0.049	0.257	0.172	-0.880406
gga-miR-12247-3p	0.5131	0.6816	1.3323	0.4966	0.2233	0.151	ENSGALT00000102285	0	0	0	0.304	0.132	0.355	-0.880406
gga-miR-12247-3p	0.5131	0.6816	1.3323	0.4966	0.2233	0.151	ENSGALT00000103019	0.106	0	0	0.573	0.379	0.388	-0.811679
gga-miR-12247-3p	0.5131	0.6816	1.3323	0.4966	0.2233	0.151	ENSGALT00000103888	0.805	0.638	0.4	1.511	3.017	1.898	-0.942857
gga-miR-12247-3p	0.5131	0.6816	1.3323	0.4966	0.2233	0.151	ENSGALT00000104255	1.111	0.209	0.388	2.037	1.68	1.832	-0.771429
gga-miR-12247-3p	0.5131	0.6816	1.3323	0.4966	0.2233	0.151	ENSGALT00000107358	0.485	0.179	0	0.507	1.634	1.182	-0.942857
gga-miR-12247-3p	0.5131	0.6816	1.3323	0.4966	0.2233	0.151	ENSGALT00000108237	0.055	0	0.029	0.198	0.328	0.393	-0.942857
gga-miR-12247-3p	0.5131	0.6816	1.3323	0.4966	0.2233	0.151	MSTRG.11164.1	7.015	3.286	5.421	11.416	8.052	13.93	-0.885714
gga-miR-12247-3p	0.5131	0.6816	1.3323	0.4966	0.2233	0.151	MSTRG.11367.1	0.16	0	0	0.329	1.001	0.352	-0.927634
gga-miR-12247-3p	0.5131	0.6816	1.3323	0.4966	0.2233	0.151	MSTRG.13470.1	0.622	0.017	0.217	1.34	0.987	1.232	-0.771429
gga-miR-12247-3p	0.5131	0.6816	1.3323	0.4966	0.2233	0.151	MSTRG.14468.1	0.518	0.281	0.557	1.089	1.232	1.311	-0.828571
gga-miR-12247-3p	0.5131	0.6816	1.3323	0.4966	0.2233	0.151	MSTRG.14468.2	0.343	0.348	0.239	1.475	1.111	1.273	-0.771429
gga-miR-12247-3p	0.5131	0.6816	1.3323	0.4966	0.2233	0.151	MSTRG.16239.3	4.224	5.416	6.249	10.703	14.314	14.29	-0.714286
gga-miR-12247-3p	0.5131	0.6816	1.3323	0.4966	0.2233	0.151	MSTRG.244.2	2.207	1.008	1.001	5.426	5.951	7.09	-1
gga-miR-12247-3p	0.5131	0.6816	1.3323	0.4966	0.2233	0.151	MSTRG.3003.1	0.451	0.139	0.719	1.243	1.326	1.687	-0.828571
gga-miR-12247-3p	0.5131	0.6816	1.3323	0.4966	0.2233	0.151	MSTRG.3833.2	0.659	0.302	0.233	1.559	1.417	1.3	-0.771429
gga-miR-12247-3p	0.5131	0.6816	1.3323	0.4966	0.2233	0.151	MSTRG.3884.1	0.889	0.355	0.613	1.633	1.913	1.602	-0.771429
gga-miR-12247-3p	0.5131	0.6816	1.3323	0.4966	0.2233	0.151	MSTRG.4751.2	0.217	0.035	0.049	0.478	0.772	0.6	-0.885714
gga-miR-12247-3p	0.5131	0.6816	1.3323	0.4966	0.2233	0.151	MSTRG.7074.1	0.386	0.086	0.269	1.303	0.918	0.646	-0.714286
gga-miR-12247-3p	0.5131	0.6816	1.3323	0.4966	0.2233	0.151	MSTRG.7310.1	1.27	0.412	0.959	2.247	2.802	2.552	-0.885714
gga-miR-12273-3p	1.4659	0.01	0.7053	4.9655	6.1027	2.6427	ENSGALT00000035428	1.033	1.108	0.423	0.231	0	0.287	-0.942857
gga-miR-12273-5p	0.0733	0.01	0.01	0.1241	0.9675	0.2265	ENSGALT00000035428	1.033	1.108	0.423	0.231	0	0.287	-0.840668
gga-miR-12273-5p	0.0733	0.01	0.01	0.1241	0.9675	0.2265	ENSGALT00000090691	0.863	1.381	1.286	0.624	0.742	0.798	-0.811679
gga-miR-12273-5p	0.0733	0.01	0.01	0.1241	0.9675	0.2265	ENSGALT00000100153	2.657	2.739	2.778	1.33	1.072	1.939	-0.927634
gga-miR-12273-5p	0.0733	0.01	0.01	0.1241	0.9675	0.2265	ENSGALT00000101318	0.487	0.688	0.771	0.238	0.082	0.196	-0.985611
gga-miR-12273-5p	0.0733	0.01	0.01	0.1241	0.9675	0.2265	MSTRG.13233.1	15.533	22.891	18.027	12.292	14.593	8.477	-0.811679
gga-miR-12273-5p	0.0733	0.01	0.01	0.1241	0.9675	0.2265	MSTRG.13233.3	9.44	13.899	10.308	5.002	7.461	4.988	-0.811679
gga-miR-12273-5p	0.0733	0.01	0.01	0.1241	0.9675	0.2265	MSTRG.14781.2	7.085	9.654	11.324	5.511	5.662	4.424	-0.811679
gga-miR-12273-5p	0.0733	0.01	0.01	0.1241	0.9675	0.2265	MSTRG.16244.2	2.678	2.706	2.427	1.035	1.532	2.129	-0.724714
gga-miR-12273-5p	0.0733	0.01	0.01	0.1241	0.9675	0.2265	MSTRG.7048.2	28.223	23.692	26.837	20.134	16.99	12.675	-0.753702
gga-miR-12277-5p	0.6597	0.3895	0.3919	0.1241	0.01	0.0755	ENSGALT00000096198	0.986	0.386	0.154	2.008	2.716	2.365	-0.828571
gga-miR-12277-5p	0.6597	0.3895	0.3919	0.1241	0.01	0.0755	ENSGALT00000102202	0	0	0	0.1	0.144	0.194	-0.880406
gga-miR-12277-5p	0.6597	0.3895	0.3919	0.1241	0.01	0.0755	ENSGALT00000108337	0	0	0.074	0.166	0.29	0.255	-0.898645
gga-miR-12277-5p	0.6597	0.3895	0.3919	0.1241	0.01	0.0755	MSTRG.244.2	2.207	1.008	1.001	5.426	5.951	7.09	-0.771429
gga-miR-12288-5p	4.1779	3.0186	6.0346	2.4828	1.4885	1.5856	ENSGALT00000097715	0	0.112	0	0.21	0.308	0.296	-0.985611
gga-miR-12288-5p	4.1779	3.0186	6.0346	2.4828	1.4885	1.5856	ENSGALT00000105891	0.774	0.438	0.718	1.5	1.681	1.858	-0.771429
gga-miR-12288-5p	4.1779	3.0186	6.0346	2.4828	1.4885	1.5856	MSTRG.244.2	2.207	1.008	1.001	5.426	5.951	7.09	-0.885714
gga-miR-128-3p	784.499	465.643	549.541	1468.8	1294.58	1743.89	ENSGALT00000077801	2.594	1.903	1.588	1.044	1.444	0.8	-0.828571
gga-miR-128-3p	784.499	465.643	549.541	1468.8	1294.58	1743.89	ENSGALT00000093845	1.269	0.43	0.259	0.185	0	0	-0.724714
gga-miR-128-3p	784.499	465.643	549.541	1468.8	1294.58	1743.89	ENSGALT00000097138	0.269	0.276	0.562	0.104	0.04	0.081	-0.771429
gga-miR-128-3p	784.499	465.643	549.541	1468.8	1294.58	1743.89	ENSGALT00000097500	0.417	0.469	0.521	0.208	0.334	0.261	-0.885714
gga-miR-128-3p	784.499	465.643	549.541	1468.8	1294.58	1743.89	ENSGALT00000099832	0.843	1.193	0.933	0.331	0.177	0.238	-0.828571
gga-miR-128-3p	784.499	465.643	549.541	1468.8	1294.58	1743.89	ENSGALT00000101318	0.487	0.688	0.771	0.238	0.082	0.196	-0.771429
gga-miR-128-3p	784.499	465.643	549.541	1468.8	1294.58	1743.89	MSTRG.12049.2	0.773	0.403	0.09	0	0	0	-0.758971
gga-miR-128-3p	784.499	465.643	549.541	1468.8	1294.58	1743.89	MSTRG.12554.1	1.744	2.138	1.395	1.319	0.916	0.759	-0.885714
gga-miR-128-3p	784.499	465.643	549.541	1468.8	1294.58	1743.89	MSTRG.14781.2	7.085	9.654	11.324	5.511	5.662	4.424	-0.942857
gga-miR-128-3p	784.499	465.643	549.541	1468.8	1294.58	1743.89	MSTRG.15166.2	3.904	4.439	2.821	1.216	3.083	2.223	-0.771429
gga-miR-128-3p	784.499	465.643	549.541	1468.8	1294.58	1743.89	MSTRG.15180.1	1.256	1.72	1.285	1.254	0.72	0.561	-0.942857
gga-miR-128-3p	784.499	465.643	549.541	1468.8	1294.58	1743.89	MSTRG.15392.3	0.002	1.77	2.542	0.498	0.176	0	-0.714286
gga-miR-128-3p	784.499	465.643	549.541	1468.8	1294.58	1743.89	MSTRG.3486.1	36.522	37.285	45.369	23.268	21.102	24.859	-0.714286
gga-miR-128-3p	784.499	465.643	549.541	1468.8	1294.58	1743.89	MSTRG.5290.1	7.959	10.754	7.818	3.733	3.631	7.128	-0.714286
gga-miR-128-3p	784.499	465.643	549.541	1468.8	1294.58	1743.89	MSTRG.913.4	2.643	4.818	4.303	1.983	2.635	1.604	-1
gga-miR-135a-5p	1.3193	0.779	1.5674	4.0966	2.8281	5.2854	ENSGALT00000090691	0.863	1.381	1.286	0.624	0.742	0.798	-0.771429
gga-miR-135a-5p	1.3193	0.779	1.5674	4.0966	2.8281	5.2854	MSTRG.10273.1	2.884	3.347	3.274	1.864	0.94	1.897	-0.714286
gga-miR-135a-5p	1.3193	0.779	1.5674	4.0966	2.8281	5.2854	MSTRG.14378.1	1.804	0.867	1.136	0.011	0.052	0.017	-0.771429
gga-miR-135a-5p	1.3193	0.779	1.5674	4.0966	2.8281	5.2854	MSTRG.16244.2	2.678	2.706	2.427	1.035	1.532	2.129	-0.828571
gga-miR-135a-5p	1.3193	0.779	1.5674	4.0966	2.8281	5.2854	MSTRG.4779.1	0.961	1.915	2.04	0.689	0.797	0.559	-0.828571
gga-miR-135a-5p	1.3193	0.779	1.5674	4.0966	2.8281	5.2854	MSTRG.7048.2	28.223	23.692	26.837	20.134	16.99	12.675	-0.771429
gga-miR-138-1-3p	2.7853	2.337	2.5863	5.3379	7.2934	6.1915	ENSGALT00000104049	1.377	2.12	1.671	1.234	0.905	1.045	-1
gga-miR-138-1-3p	2.7853	2.337	2.5863	5.3379	7.2934	6.1915	ENSGALT00000104575	0.412	0.698	0.941	0.131	0	0.088	-0.942857
gga-miR-144-3p	43.172	72.2516	95.8483	29.669	27.462	18.499	ENSGALT00000066961	0.015	0.113	0	0.233	0.597	0.508	-0.885714
gga-miR-144-3p	43.172	72.2516	95.8483	29.669	27.462	18.499	ENSGALT00000094441	0	0	0	0.26	0.301	0.152	-0.758971
gga-miR-144-3p	43.172	72.2516	95.8483	29.669	27.462	18.499	ENSGALT00000095089	0.21	0.076	0.304	0.649	0.616	0.763	-0.771429
gga-miR-144-3p	43.172	72.2516	95.8483	29.669	27.462	18.499	ENSGALT00000097715	0	0.112	0	0.21	0.308	0.296	-0.840668
gga-miR-144-3p	43.172	72.2516	95.8483	29.669	27.462	18.499	ENSGALT00000099117	0.556	0.348	0.31	0.645	1.432	1.124	-0.942857
gga-miR-144-3p	43.172	72.2516	95.8483	29.669	27.462	18.499	ENSGALT00000100612	0	0	0	0.077	0.105	0.164	-0.941124
gga-miR-144-3p	43.172	72.2516	95.8483	29.669	27.462	18.499	ENSGALT00000100723	0.153	0.346	0	0.909	1.082	0.5	-0.771429
gga-miR-144-3p	43.172	72.2516	95.8483	29.669	27.462	18.499	ENSGALT00000103706	0.149	0	0.037	0.676	0.433	0.48	-0.771429
gga-miR-144-3p	43.172	72.2516	95.8483	29.669	27.462	18.499	ENSGALT00000107539	0.146	0	0.038	0.786	0.52	0.216	-0.714286
gga-miR-144-3p	43.172	72.2516	95.8483	29.669	27.462	18.499	MSTRG.10229.3	0.816	0.443	0.103	2.378	1.617	1.507	-0.771429
gga-miR-144-3p	43.172	72.2516	95.8483	29.669	27.462	18.499	MSTRG.1884.2	5.336	2.951	1.831	11.461	10.236	13.934	-0.942857
gga-miR-144-3p	43.172	72.2516	95.8483	29.669	27.462	18.499	MSTRG.244.2	2.207	1.008	1.001	5.426	5.951	7.09	-1
gga-miR-1458	2.6387	2.6291	2.8214	0.869	1.6373	0.8306	ENSGALT00000071020	0.627	0.327	0.365	2.741	0.648	0.784	-0.771429
gga-miR-1458	2.6387	2.6291	2.8214	0.869	1.6373	0.8306	ENSGALT00000095089	0.21	0.076	0.304	0.649	0.616	0.763	-0.771429
gga-miR-1458	2.6387	2.6291	2.8214	0.869	1.6373	0.8306	ENSGALT00000096767	0	0	0	0.192	0.068	0.115	-0.880406
gga-miR-1458	2.6387	2.6291	2.8214	0.869	1.6373	0.8306	ENSGALT00000097479	0.077	0	0.054	0.553	0.457	0.512	-0.771429
gga-miR-1458	2.6387	2.6291	2.8214	0.869	1.6373	0.8306	ENSGALT00000097715	0	0.112	0	0.21	0.308	0.296	-0.811679
gga-miR-1458	2.6387	2.6291	2.8214	0.869	1.6373	0.8306	ENSGALT00000098118	0.31	0.121	0.126	0.567	0.595	0.937	-0.771429
gga-miR-1458	2.6387	2.6291	2.8214	0.869	1.6373	0.8306	ENSGALT00000099530	0	0	0	0.227	0.117	0.176	-0.880406
gga-miR-1458	2.6387	2.6291	2.8214	0.869	1.6373	0.8306	ENSGALT00000100376	0	0	0	0.64	0.388	0.047	-0.758971
gga-miR-1458	2.6387	2.6291	2.8214	0.869	1.6373	0.8306	ENSGALT00000100507	0.15	0.32	0.08	0.305	1.064	0.736	-0.714286
gga-miR-1458	2.6387	2.6291	2.8214	0.869	1.6373	0.8306	ENSGALT00000100612	0	0	0	0.077	0.105	0.164	-0.880406
gga-miR-1458	2.6387	2.6291	2.8214	0.869	1.6373	0.8306	ENSGALT00000103888	0.805	0.638	0.4	1.511	3.017	1.898	-0.771429
gga-miR-1458	2.6387	2.6291	2.8214	0.869	1.6373	0.8306	ENSGALT00000104195	0	0	0	0.201	0.221	0.209	-0.758971
gga-miR-1458	2.6387	2.6291	2.8214	0.869	1.6373	0.8306	ENSGALT00000104623	0.52	0.424	0.19	1.435	2	1.433	-0.714286
gga-miR-1458	2.6387	2.6291	2.8214	0.869	1.6373	0.8306	ENSGALT00000105891	0.774	0.438	0.718	1.5	1.681	1.858	-0.771429
gga-miR-1458	2.6387	2.6291	2.8214	0.869	1.6373	0.8306	ENSGALT00000108062	0.027	0.187	0	0.627	0.725	0.614	-0.771429
gga-miR-1458	2.6387	2.6291	2.8214	0.869	1.6373	0.8306	ENSGALT00000108261	0	0	0.028	0.612	0.57	0.686	-0.811679
gga-miR-1458	2.6387	2.6291	2.8214	0.869	1.6373	0.8306	MSTRG.12327.2	0.362	0.472	0.459	0.751	1.164	1.374	-0.885714
gga-miR-1458	2.6387	2.6291	2.8214	0.869	1.6373	0.8306	MSTRG.13040.5	2.636	1.418	1.36	9.165	8.729	8.051	-0.771429
gga-miR-1458	2.6387	2.6291	2.8214	0.869	1.6373	0.8306	MSTRG.13470.1	0.622	0.017	0.217	1.34	0.987	1.232	-0.771429
gga-miR-1458	2.6387	2.6291	2.8214	0.869	1.6373	0.8306	MSTRG.14018.1	0.062	0.073	0.065	1.283	1.262	1.097	-0.771429
gga-miR-1458	2.6387	2.6291	2.8214	0.869	1.6373	0.8306	MSTRG.1884.2	5.336	2.951	1.831	11.461	10.236	13.934	-0.942857
gga-miR-1458	2.6387	2.6291	2.8214	0.869	1.6373	0.8306	MSTRG.244.2	2.207	1.008	1.001	5.426	5.951	7.09	-0.885714
gga-miR-1458	2.6387	2.6291	2.8214	0.869	1.6373	0.8306	MSTRG.457.2	1.464	1.177	0.98	2.405	2.44	2.626	-0.885714
gga-miR-1458	2.6387	2.6291	2.8214	0.869	1.6373	0.8306	MSTRG.5747.1	0.952	0.996	0.65	1.964	2.72	2.257	-0.828571
gga-miR-1458	2.6387	2.6291	2.8214	0.869	1.6373	0.8306	MSTRG.8204.1	0.814	0.89	0.235	1.212	2.873	2.154	-0.828571
gga-miR-1458	2.6387	2.6291	2.8214	0.869	1.6373	0.8306	MSTRG.8583.1	0.922	1.029	0.876	1.841	2.753	1.732	-0.771429
gga-miR-146a-5p	223.556	30.7702	48.9038	441.435	306.25	368.998	ENSGALT00000095103	0.291	0.663	0.358	0.246	0.163	0.068	-0.828571
gga-miR-146a-5p	223.556	30.7702	48.9038	441.435	306.25	368.998	ENSGALT00000100153	2.657	2.739	2.778	1.33	1.072	1.939	-0.771429
gga-miR-146a-5p	223.556	30.7702	48.9038	441.435	306.25	368.998	MSTRG.14781.2	7.085	9.654	11.324	5.511	5.662	4.424	-0.885714
gga-miR-146a-5p	223.556	30.7702	48.9038	441.435	306.25	368.998	MSTRG.15180.1	1.256	1.72	1.285	1.254	0.72	0.561	-0.828571
gga-miR-146c-3p	191.965	359.31	293.658	104.152	102.555	99.1393	ENSGALT00000066961	0.015	0.113	0	0.233	0.597	0.508	-0.771429
gga-miR-146c-3p	191.965	359.31	293.658	104.152	102.555	99.1393	ENSGALT00000076808	4.218	2.309	2.389	7.667	4.124	7.316	-0.714286
gga-miR-146c-3p	191.965	359.31	293.658	104.152	102.555	99.1393	ENSGALT00000088423	1.227	0.88	1.334	4.841	5.912	3.679	-0.771429
gga-miR-146c-3p	191.965	359.31	293.658	104.152	102.555	99.1393	ENSGALT00000091810	0.194	0.106	0.108	0.73	0.599	0.526	-0.771429
gga-miR-146c-3p	191.965	359.31	293.658	104.152	102.555	99.1393	ENSGALT00000094518	0.181	0	0.121	0.527	0.997	0.432	-0.828571
gga-miR-146c-3p	191.965	359.31	293.658	104.152	102.555	99.1393	ENSGALT00000098564	0	0	0	0.105	0.016	0.131	-0.880406
gga-miR-146c-3p	191.965	359.31	293.658	104.152	102.555	99.1393	ENSGALT00000099117	0.556	0.348	0.31	0.645	1.432	1.124	-0.885714
gga-miR-146c-3p	191.965	359.31	293.658	104.152	102.555	99.1393	ENSGALT00000099615	0	0	0	0.354	0.089	0.384	-0.880406
gga-miR-146c-3p	191.965	359.31	293.658	104.152	102.555	99.1393	ENSGALT00000103706	0.149	0	0.037	0.676	0.433	0.48	-0.828571
gga-miR-146c-3p	191.965	359.31	293.658	104.152	102.555	99.1393	ENSGALT00000103883	0.431	0.261	0.3	1.209	0.979	1.535	-0.942857
gga-miR-146c-3p	191.965	359.31	293.658	104.152	102.555	99.1393	ENSGALT00000104255	1.111	0.209	0.388	2.037	1.68	1.832	-0.828571
gga-miR-146c-3p	191.965	359.31	293.658	104.152	102.555	99.1393	ENSGALT00000104623	0.52	0.424	0.19	1.435	2	1.433	-0.771429
gga-miR-146c-3p	191.965	359.31	293.658	104.152	102.555	99.1393	MSTRG.13040.5	2.636	1.418	1.36	9.165	8.729	8.051	-0.714286
gga-miR-146c-3p	191.965	359.31	293.658	104.152	102.555	99.1393	MSTRG.244.2	2.207	1.008	1.001	5.426	5.951	7.09	-0.942857
gga-miR-146c-3p	191.965	359.31	293.658	104.152	102.555	99.1393	MSTRG.3723.1	1.08	1.023	0.655	2.161	2.282	1.637	-0.771429
gga-miR-146c-5p	3653.42	1318.35	2101.69	5257.62	4959.53	4908.41	ENSGALT00000095103	0.291	0.663	0.358	0.246	0.163	0.068	-0.771429
gga-miR-146c-5p	3653.42	1318.35	2101.69	5257.62	4959.53	4908.41	ENSGALT00000100153	2.657	2.739	2.778	1.33	1.072	1.939	-0.885714
gga-miR-146c-5p	3653.42	1318.35	2101.69	5257.62	4959.53	4908.41	MSTRG.14781.2	7.085	9.654	11.324	5.511	5.662	4.424	-0.771429
gga-miR-146c-5p	3653.42	1318.35	2101.69	5257.62	4959.53	4908.41	MSTRG.15180.1	1.256	1.72	1.285	1.254	0.72	0.561	-0.771429
gga-miR-1571	0.4398	1.0711	1.4891	0.01	0.2233	0.01	ENSGALT00000071020	0.627	0.327	0.365	2.741	0.648	0.784	-0.927634
gga-miR-1571	0.4398	1.0711	1.4891	0.01	0.2233	0.01	ENSGALT00000091552	0	0	0	0.102	0.304	0.068	-0.739249
gga-miR-1571	0.4398	1.0711	1.4891	0.01	0.2233	0.01	ENSGALT00000091810	0.194	0.106	0.108	0.73	0.599	0.526	-0.840668
gga-miR-1571	0.4398	1.0711	1.4891	0.01	0.2233	0.01	ENSGALT00000091938	0.067	0.051	0	0.855	1.095	0.398	-0.811679
gga-miR-1571	0.4398	1.0711	1.4891	0.01	0.2233	0.01	ENSGALT00000092254	0.045	0	0	0.211	0.135	0.073	-0.882353
gga-miR-1571	0.4398	1.0711	1.4891	0.01	0.2233	0.01	ENSGALT00000092334	0	0	0.437	1.16	0.809	0.995	-0.794118
gga-miR-1571	0.4398	1.0711	1.4891	0.01	0.2233	0.01	ENSGALT00000093749	0	0	0	0.489	0.179	0.145	-0.831655
gga-miR-1571	0.4398	1.0711	1.4891	0.01	0.2233	0.01	ENSGALT00000093889	0.014	0	0	0.044	0.151	0.124	-0.794118
gga-miR-1571	0.4398	1.0711	1.4891	0.01	0.2233	0.01	ENSGALT00000095089	0.21	0.076	0.304	0.649	0.616	0.763	-0.811679
gga-miR-1571	0.4398	1.0711	1.4891	0.01	0.2233	0.01	ENSGALT00000098021	0	0	0	0.058	0.107	0.036	-0.739249
gga-miR-1571	0.4398	1.0711	1.4891	0.01	0.2233	0.01	ENSGALT00000099050	0.193	0.124	0.092	0.596	0.648	0.527	-0.811679
gga-miR-1571	0.4398	1.0711	1.4891	0.01	0.2233	0.01	ENSGALT00000099117	0.556	0.348	0.31	0.645	1.432	1.124	-0.811679
gga-miR-1571	0.4398	1.0711	1.4891	0.01	0.2233	0.01	ENSGALT00000100078	0.053	0	0	0.299	0.126	0.359	-0.970588
gga-miR-1571	0.4398	1.0711	1.4891	0.01	0.2233	0.01	ENSGALT00000100376	0	0	0	0.64	0.388	0.047	-0.831655
gga-miR-1571	0.4398	1.0711	1.4891	0.01	0.2233	0.01	ENSGALT00000103314	0.348	0.177	0.269	0.994	0.935	0.785	-0.840668
gga-miR-1571	0.4398	1.0711	1.4891	0.01	0.2233	0.01	ENSGALT00000103706	0.149	0	0.037	0.676	0.433	0.48	-0.927634
gga-miR-1571	0.4398	1.0711	1.4891	0.01	0.2233	0.01	ENSGALT00000103883	0.431	0.261	0.3	1.209	0.979	1.535	-0.927634
gga-miR-1571	0.4398	1.0711	1.4891	0.01	0.2233	0.01	ENSGALT00000104046	0	0.081	0	0.332	0.33	0.24	-0.794118
gga-miR-1571	0.4398	1.0711	1.4891	0.01	0.2233	0.01	ENSGALT00000104255	1.111	0.209	0.388	2.037	1.68	1.832	-0.927634
gga-miR-1571	0.4398	1.0711	1.4891	0.01	0.2233	0.01	ENSGALT00000104292	0	0	0	0.107	0.071	0.083	-0.924062
gga-miR-1571	0.4398	1.0711	1.4891	0.01	0.2233	0.01	ENSGALT00000104520	0.395	0.081	0.252	1.078	0.839	1.058	-0.927634
gga-miR-1571	0.4398	1.0711	1.4891	0.01	0.2233	0.01	ENSGALT00000104623	0.52	0.424	0.19	1.435	2	1.433	-0.811679
gga-miR-1571	0.4398	1.0711	1.4891	0.01	0.2233	0.01	ENSGALT00000104681	0.08	0.195	0.071	0.991	0.658	0.391	-0.840668
gga-miR-1571	0.4398	1.0711	1.4891	0.01	0.2233	0.01	ENSGALT00000106967	0.091	0.129	0.076	0.79	1.218	0.38	-0.753702
gga-miR-1571	0.4398	1.0711	1.4891	0.01	0.2233	0.01	MSTRG.1136.1	1.444	1.624	0.846	2.997	2.711	3.233	-0.927634
gga-miR-1571	0.4398	1.0711	1.4891	0.01	0.2233	0.01	MSTRG.16323.3	0.77	0.532	0.313	1.553	1.284	2.354	-0.985611
gga-miR-1571	0.4398	1.0711	1.4891	0.01	0.2233	0.01	MSTRG.4183.2	9.718	7.421	6.213	15.734	15.02	13.645	-0.898645
gga-miR-1571	0.4398	1.0711	1.4891	0.01	0.2233	0.01	MSTRG.4751.2	0.217	0.035	0.049	0.478	0.772	0.6	-0.753702
gga-miR-1571	0.4398	1.0711	1.4891	0.01	0.2233	0.01	MSTRG.6334.2	0.602	0.189	0	1.447	2.602	1.656	-0.811679
gga-miR-1571	0.4398	1.0711	1.4891	0.01	0.2233	0.01	MSTRG.8204.1	0.814	0.89	0.235	1.212	2.873	2.154	-0.753702
gga-miR-1571	0.4398	1.0711	1.4891	0.01	0.2233	0.01	MSTRG.8583.1	0.922	1.029	0.876	1.841	2.753	1.732	-0.753702
gga-miR-1571	0.4398	1.0711	1.4891	0.01	0.2233	0.01	MSTRG.962.2	8.039	4.766	4.609	15.652	15.552	17.566	-0.985611
gga-miR-1663-3p	46.0306	94.4529	96.4753	23.0897	31.6297	16.3093	ENSGALT00000092334	0	0	0.437	1.16	0.809	0.995	-0.753702
gga-miR-1663-3p	46.0306	94.4529	96.4753	23.0897	31.6297	16.3093	ENSGALT00000092508	0.109	0	0	0.174	0.277	0.726	-0.927634
gga-miR-1663-3p	46.0306	94.4529	96.4753	23.0897	31.6297	16.3093	ENSGALT00000098372	0	0	0	0.182	0.211	0.222	-0.880406
gga-miR-1663-3p	46.0306	94.4529	96.4753	23.0897	31.6297	16.3093	ENSGALT00000100612	0	0	0	0.077	0.105	0.164	-0.880406
gga-miR-1663-3p	46.0306	94.4529	96.4753	23.0897	31.6297	16.3093	ENSGALT00000103296	0.111	0.089	0.081	0.57	0.682	0.326	-0.771429
gga-miR-1663-3p	46.0306	94.4529	96.4753	23.0897	31.6297	16.3093	ENSGALT00000103883	0.431	0.261	0.3	1.209	0.979	1.535	-0.942857
gga-miR-1663-3p	46.0306	94.4529	96.4753	23.0897	31.6297	16.3093	ENSGALT00000104046	0	0.081	0	0.332	0.33	0.24	-0.724714
gga-miR-1663-3p	46.0306	94.4529	96.4753	23.0897	31.6297	16.3093	ENSGALT00000104057	0	0	0	0.284	0.124	0.428	-0.941124
gga-miR-1663-3p	46.0306	94.4529	96.4753	23.0897	31.6297	16.3093	ENSGALT00000104681	0.08	0.195	0.071	0.991	0.658	0.391	-0.771429
gga-miR-1663-3p	46.0306	94.4529	96.4753	23.0897	31.6297	16.3093	MSTRG.12327.2	0.362	0.472	0.459	0.751	1.164	1.374	-0.771429
gga-miR-1663-3p	46.0306	94.4529	96.4753	23.0897	31.6297	16.3093	MSTRG.14468.1	0.518	0.281	0.557	1.089	1.232	1.311	-0.771429
gga-miR-1663-3p	46.0306	94.4529	96.4753	23.0897	31.6297	16.3093	MSTRG.14468.2	0.343	0.348	0.239	1.475	1.111	1.273	-0.885714
gga-miR-1663-3p	46.0306	94.4529	96.4753	23.0897	31.6297	16.3093	MSTRG.167.1	0.477	0.32	0.333	0.888	1.758	2.199	-0.885714
gga-miR-1663-3p	46.0306	94.4529	96.4753	23.0897	31.6297	16.3093	MSTRG.244.2	2.207	1.008	1.001	5.426	5.951	7.09	-0.942857
gga-miR-1663-3p	46.0306	94.4529	96.4753	23.0897	31.6297	16.3093	MSTRG.3884.1	0.889	0.355	0.613	1.633	1.913	1.602	-0.714286
gga-miR-1663-3p	46.0306	94.4529	96.4753	23.0897	31.6297	16.3093	MSTRG.4183.2	9.718	7.421	6.213	15.734	15.02	13.645	-0.828571
gga-miR-1663-3p	46.0306	94.4529	96.4753	23.0897	31.6297	16.3093	MSTRG.457.2	1.464	1.177	0.98	2.405	2.44	2.626	-0.942857
gga-miR-1663-3p	46.0306	94.4529	96.4753	23.0897	31.6297	16.3093	MSTRG.4751.2	0.217	0.035	0.049	0.478	0.772	0.6	-0.771429
gga-miR-1663-3p	46.0306	94.4529	96.4753	23.0897	31.6297	16.3093	MSTRG.7074.1	0.386	0.086	0.269	1.303	0.918	0.646	-0.771429
gga-miR-1663-3p	46.0306	94.4529	96.4753	23.0897	31.6297	16.3093	MSTRG.8583.1	0.922	1.029	0.876	1.841	2.753	1.732	-0.714286
gga-miR-1674	0.8796	1.0711	1.7242	0.6207	0.4465	0.453	ENSGALT00000092300	0.298	0.117	0.277	0.817	0.433	1.073	-0.771429
gga-miR-1674	0.8796	1.0711	1.7242	0.6207	0.4465	0.453	ENSGALT00000096198	0.986	0.386	0.154	2.008	2.716	2.365	-1
gga-miR-1674	0.8796	1.0711	1.7242	0.6207	0.4465	0.453	ENSGALT00000096506	0.161	0.027	0	1.279	0.685	1.437	-0.828571
gga-miR-1674	0.8796	1.0711	1.7242	0.6207	0.4465	0.453	ENSGALT00000097715	0	0.112	0	0.21	0.308	0.296	-0.898645
gga-miR-1674	0.8796	1.0711	1.7242	0.6207	0.4465	0.453	ENSGALT00000102202	0	0	0	0.1	0.144	0.194	-0.880406
gga-miR-1674	0.8796	1.0711	1.7242	0.6207	0.4465	0.453	ENSGALT00000104046	0	0.081	0	0.332	0.33	0.24	-0.724714
gga-miR-1674	0.8796	1.0711	1.7242	0.6207	0.4465	0.453	ENSGALT00000104520	0.395	0.081	0.252	1.078	0.839	1.058	-0.714286
gga-miR-1674	0.8796	1.0711	1.7242	0.6207	0.4465	0.453	ENSGALT00000104623	0.52	0.424	0.19	1.435	2	1.433	-0.942857
gga-miR-1674	0.8796	1.0711	1.7242	0.6207	0.4465	0.453	ENSGALT00000105891	0.774	0.438	0.718	1.5	1.681	1.858	-0.885714
gga-miR-1674	0.8796	1.0711	1.7242	0.6207	0.4465	0.453	ENSGALT00000106967	0.091	0.129	0.076	0.79	1.218	0.38	-0.885714
gga-miR-1674	0.8796	1.0711	1.7242	0.6207	0.4465	0.453	ENSGALT00000107358	0.485	0.179	0	0.507	1.634	1.182	-1
gga-miR-1674	0.8796	1.0711	1.7242	0.6207	0.4465	0.453	ENSGALT00000107612	0	0	0	0	0.273	0.734	-0.777542
gga-miR-1674	0.8796	1.0711	1.7242	0.6207	0.4465	0.453	ENSGALT00000108266	0.014	0	0	0.129	0.133	0.078	-0.927634
gga-miR-1674	0.8796	1.0711	1.7242	0.6207	0.4465	0.453	MSTRG.4751.2	0.217	0.035	0.049	0.478	0.772	0.6	-0.942857
gga-miR-1674	0.8796	1.0711	1.7242	0.6207	0.4465	0.453	MSTRG.7310.1	1.27	0.412	0.959	2.247	2.802	2.552	-0.942857
gga-miR-1674	0.8796	1.0711	1.7242	0.6207	0.4465	0.453	MSTRG.987.1	2.58	3.202	1.696	4.965	5.594	5.532	-0.942857
gga-miR-1716	1.979	3.6028	1.7242	1.4897	1.7861	0.151	ENSGALT00000092300	0.298	0.117	0.277	0.817	0.433	1.073	-0.828571
gga-miR-1716	1.979	3.6028	1.7242	1.4897	1.7861	0.151	MSTRG.11212.4	0	0	0	0.327	0.227	0.559	-0.819689
gga-miR-1716	1.979	3.6028	1.7242	1.4897	1.7861	0.151	MSTRG.3724.1	1.674	0.807	1.288	2.669	2.104	4.109	-0.828571
gga-miR-1724	1.5392	2.337	1.8025	0.6207	0.9675	0.453	ENSGALT00000092300	0.298	0.117	0.277	0.817	0.433	1.073	-1
gga-miR-1724	1.5392	2.337	1.8025	0.6207	0.9675	0.453	ENSGALT00000093893	0.244	0	0	0.7	0.456	0.704	-0.985611
gga-miR-1724	1.5392	2.337	1.8025	0.6207	0.9675	0.453	ENSGALT00000094989	1.003	0.458	0.692	1.937	2.718	2.264	-0.828571
gga-miR-1724	1.5392	2.337	1.8025	0.6207	0.9675	0.453	ENSGALT00000095089	0.21	0.076	0.304	0.649	0.616	0.763	-0.942857
gga-miR-1724	1.5392	2.337	1.8025	0.6207	0.9675	0.453	ENSGALT00000095544	0	0	0	0.278	0	0.036	-0.777542
gga-miR-1724	1.5392	2.337	1.8025	0.6207	0.9675	0.453	ENSGALT00000098118	0.31	0.121	0.126	0.567	0.595	0.937	-0.942857
gga-miR-1724	1.5392	2.337	1.8025	0.6207	0.9675	0.453	ENSGALT00000099043	0.132	0.072	0.092	0.407	0.388	0.324	-0.828571
gga-miR-1724	1.5392	2.337	1.8025	0.6207	0.9675	0.453	ENSGALT00000099190	0.187	0.125	0.223	1.317	0.365	0.363	-0.771429
gga-miR-1724	1.5392	2.337	1.8025	0.6207	0.9675	0.453	ENSGALT00000099457	0	0	0	0.306	0.167	0.078	-0.758971
gga-miR-1724	1.5392	2.337	1.8025	0.6207	0.9675	0.453	ENSGALT00000100376	0	0	0	0.64	0.388	0.047	-0.758971
gga-miR-1724	1.5392	2.337	1.8025	0.6207	0.9675	0.453	ENSGALT00000100872	0	0	0	0.049	0.257	0.172	-0.758971
gga-miR-1724	1.5392	2.337	1.8025	0.6207	0.9675	0.453	ENSGALT00000102202	0	0	0	0.1	0.144	0.194	-0.880406
gga-miR-1724	1.5392	2.337	1.8025	0.6207	0.9675	0.453	ENSGALT00000102285	0	0	0	0.304	0.132	0.355	-0.941124
gga-miR-1724	1.5392	2.337	1.8025	0.6207	0.9675	0.453	ENSGALT00000103019	0.106	0	0	0.573	0.379	0.388	-0.927634
gga-miR-1724	1.5392	2.337	1.8025	0.6207	0.9675	0.453	ENSGALT00000103296	0.111	0.089	0.081	0.57	0.682	0.326	-0.714286
gga-miR-1724	1.5392	2.337	1.8025	0.6207	0.9675	0.453	ENSGALT00000103314	0.348	0.177	0.269	0.994	0.935	0.785	-0.828571
gga-miR-1724	1.5392	2.337	1.8025	0.6207	0.9675	0.453	ENSGALT00000104282	0.036	0	0	0.411	0.13	0.145	-0.927634
gga-miR-1724	1.5392	2.337	1.8025	0.6207	0.9675	0.453	ENSGALT00000104292	0	0	0	0.107	0.071	0.083	-0.880406
gga-miR-1724	1.5392	2.337	1.8025	0.6207	0.9675	0.453	ENSGALT00000105470	0.251	0.265	0.341	1.187	0.986	1.041	-0.771429
gga-miR-1724	1.5392	2.337	1.8025	0.6207	0.9675	0.453	ENSGALT00000105891	0.774	0.438	0.718	1.5	1.681	1.858	-0.942857
gga-miR-1724	1.5392	2.337	1.8025	0.6207	0.9675	0.453	ENSGALT00000107358	0.485	0.179	0	0.507	1.634	1.182	-0.771429
gga-miR-1724	1.5392	2.337	1.8025	0.6207	0.9675	0.453	ENSGALT00000108266	0.014	0	0	0.129	0.133	0.078	-0.753702
gga-miR-1724	1.5392	2.337	1.8025	0.6207	0.9675	0.453	MSTRG.11164.1	7.015	3.286	5.421	11.416	8.052	13.93	-1
gga-miR-1724	1.5392	2.337	1.8025	0.6207	0.9675	0.453	MSTRG.13470.1	0.622	0.017	0.217	1.34	0.987	1.232	-0.942857
gga-miR-1724	1.5392	2.337	1.8025	0.6207	0.9675	0.453	MSTRG.15115.4	0.283	0	0.265	1.657	0.751	1.047	-0.942857
gga-miR-1724	1.5392	2.337	1.8025	0.6207	0.9675	0.453	MSTRG.1884.2	5.336	2.951	1.831	11.461	10.236	13.934	-0.942857
gga-miR-1724	1.5392	2.337	1.8025	0.6207	0.9675	0.453	MSTRG.244.2	2.207	1.008	1.001	5.426	5.951	7.09	-0.885714
gga-miR-1724	1.5392	2.337	1.8025	0.6207	0.9675	0.453	MSTRG.3723.1	1.08	1.023	0.655	2.161	2.282	1.637	-0.714286
gga-miR-1724	1.5392	2.337	1.8025	0.6207	0.9675	0.453	MSTRG.457.2	1.464	1.177	0.98	2.405	2.44	2.626	-0.885714
gga-miR-1724	1.5392	2.337	1.8025	0.6207	0.9675	0.453	MSTRG.4751.2	0.217	0.035	0.049	0.478	0.772	0.6	-0.828571
gga-miR-1724	1.5392	2.337	1.8025	0.6207	0.9675	0.453	MSTRG.7074.1	0.386	0.086	0.269	1.303	0.918	0.646	-0.828571
gga-miR-1724	1.5392	2.337	1.8025	0.6207	0.9675	0.453	MSTRG.7310.1	1.27	0.412	0.959	2.247	2.802	2.552	-0.828571
gga-miR-1724	1.5392	2.337	1.8025	0.6207	0.9675	0.453	MSTRG.962.2	8.039	4.766	4.609	15.652	15.552	17.566	-0.942857
gga-miR-1744-3p	0.5131	0.3895	0.7837	2.2345	1.6373	2.2652	MSTRG.14781.2	7.085	9.654	11.324	5.511	5.662	4.424	-0.828571
gga-miR-1769-3p	0.2199	0.1947	0.627	0.869	1.0419	1.8121	ENSGALT00000062679	0.239	0.308	0.2	0.025	0.114	0.019	-0.942857
gga-miR-1769-3p	0.2199	0.1947	0.627	0.869	1.0419	1.8121	ENSGALT00000104049	1.377	2.12	1.671	1.234	0.905	1.045	-0.885714
gga-miR-1769-3p	0.2199	0.1947	0.627	0.869	1.0419	1.8121	ENSGALT00000104442	0.08	0.125	0.088	0	0	0	-0.880406
gga-miR-1769-3p	0.2199	0.1947	0.627	0.869	1.0419	1.8121	MSTRG.4779.1	0.961	1.915	2.04	0.689	0.797	0.559	-0.771429
gga-miR-1769-3p	0.2199	0.1947	0.627	0.869	1.0419	1.8121	MSTRG.913.4	2.643	4.818	4.303	1.983	2.635	1.604	-0.885714
gga-miR-1801	0.2199	0.3895	0.3135	0.01	0.01	0.01	ENSGALT00000076808	4.218	2.309	2.389	7.667	4.124	7.316	-0.819689
gga-miR-1801	0.2199	0.3895	0.3135	0.01	0.01	0.01	MSTRG.14468.1	0.518	0.281	0.557	1.089	1.232	1.311	-0.880406
gga-miR-1801	0.2199	0.3895	0.3135	0.01	0.01	0.01	MSTRG.14468.2	0.343	0.348	0.239	1.475	1.111	1.273	-0.758971
gga-miR-183	88.2497	140.511	92.5567	62.1932	57.1567	40.2447	ENSGALT00000076808	4.218	2.309	2.389	7.667	4.124	7.316	-0.714286
gga-miR-183	88.2497	140.511	92.5567	62.1932	57.1567	40.2447	ENSGALT00000093781	0.847	0.376	0.532	1.936	1.178	2.779	-0.942857
gga-miR-183	88.2497	140.511	92.5567	62.1932	57.1567	40.2447	ENSGALT00000093871	0.488	0.271	0.349	1.109	1.161	1.601	-1
gga-miR-183	88.2497	140.511	92.5567	62.1932	57.1567	40.2447	ENSGALT00000094989	1.003	0.458	0.692	1.937	2.718	2.264	-0.942857
gga-miR-183	88.2497	140.511	92.5567	62.1932	57.1567	40.2447	ENSGALT00000095599	0.319	0.204	0.243	0.597	1.382	1.114	-0.942857
gga-miR-183	88.2497	140.511	92.5567	62.1932	57.1567	40.2447	ENSGALT00000096198	0.986	0.386	0.154	2.008	2.716	2.365	-0.885714
gga-miR-183	88.2497	140.511	92.5567	62.1932	57.1567	40.2447	ENSGALT00000098564	0	0	0	0.105	0.016	0.131	-0.880406
gga-miR-183	88.2497	140.511	92.5567	62.1932	57.1567	40.2447	ENSGALT00000099043	0.132	0.072	0.092	0.407	0.388	0.324	-0.771429
gga-miR-183	88.2497	140.511	92.5567	62.1932	57.1567	40.2447	ENSGALT00000102047	0	0	0	0.184	0.219	0.493	-0.941124
gga-miR-183	88.2497	140.511	92.5567	62.1932	57.1567	40.2447	ENSGALT00000102202	0	0	0	0.1	0.144	0.194	-0.941124
gga-miR-183	88.2497	140.511	92.5567	62.1932	57.1567	40.2447	ENSGALT00000103296	0.111	0.089	0.081	0.57	0.682	0.326	-0.771429
gga-miR-183	88.2497	140.511	92.5567	62.1932	57.1567	40.2447	ENSGALT00000104520	0.395	0.081	0.252	1.078	0.839	1.058	-0.828571
gga-miR-183	88.2497	140.511	92.5567	62.1932	57.1567	40.2447	ENSGALT00000107539	0.146	0	0.038	0.786	0.52	0.216	-0.771429
gga-miR-183	88.2497	140.511	92.5567	62.1932	57.1567	40.2447	MSTRG.13040.5	2.636	1.418	1.36	9.165	8.729	8.051	-0.714286
gga-miR-183	88.2497	140.511	92.5567	62.1932	57.1567	40.2447	MSTRG.16323.3	0.77	0.532	0.313	1.553	1.284	2.354	-0.885714
gga-miR-183	88.2497	140.511	92.5567	62.1932	57.1567	40.2447	MSTRG.3884.1	0.889	0.355	0.613	1.633	1.913	1.602	-0.828571
gga-miR-183	88.2497	140.511	92.5567	62.1932	57.1567	40.2447	MSTRG.6334.1	0.264	0	0.384	0.621	1.421	1.102	-0.885714
gga-miR-183	88.2497	140.511	92.5567	62.1932	57.1567	40.2447	MSTRG.6334.2	0.602	0.189	0	1.447	2.602	1.656	-0.885714
gga-miR-183	88.2497	140.511	92.5567	62.1932	57.1567	40.2447	MSTRG.8857.2	0.387	0.195	0.404	1.42	2.498	1.192	-0.771429
gga-miR-18a-3p	0.4398	0.3895	0.7837	0.9931	2.1583	2.0387	ENSGALT00000095524	0.406	0.429	0	0	0	0	-0.845154
gga-miR-18a-3p	0.4398	0.3895	0.7837	0.9931	2.1583	2.0387	ENSGALT00000097089	0.522	0.453	0.462	0.035	0	0	-0.811679
gga-miR-18a-3p	0.4398	0.3895	0.7837	0.9931	2.1583	2.0387	ENSGALT00000097726	0.479	0.603	0.143	0	0.081	0.109	-0.828571
gga-miR-18a-3p	0.4398	0.3895	0.7837	0.9931	2.1583	2.0387	ENSGALT00000099832	0.843	1.193	0.933	0.331	0.177	0.238	-0.942857
gga-miR-18a-3p	0.4398	0.3895	0.7837	0.9931	2.1583	2.0387	MSTRG.10406.1	1.197	1.943	1.621	0.423	0.428	0.062	-0.771429
gga-miR-18a-3p	0.4398	0.3895	0.7837	0.9931	2.1583	2.0387	MSTRG.10406.2	3.978	3.959	8.088	2.652	1.493	2.647	-0.771429
gga-miR-18a-3p	0.4398	0.3895	0.7837	0.9931	2.1583	2.0387	MSTRG.11480.1	0.507	0.971	1.061	0.412	0.381	0.363	-0.771429
gga-miR-18a-3p	0.4398	0.3895	0.7837	0.9931	2.1583	2.0387	MSTRG.12049.2	0.773	0.403	0.09	0	0	0	-0.880406
gga-miR-18a-3p	0.4398	0.3895	0.7837	0.9931	2.1583	2.0387	MSTRG.15180.1	1.256	1.72	1.285	1.254	0.72	0.561	-0.885714
gga-miR-18a-3p	0.4398	0.3895	0.7837	0.9931	2.1583	2.0387	MSTRG.15860.1	1.952	2.461	1.638	1.189	1.032	1.021	-0.942857
gga-miR-18a-3p	0.4398	0.3895	0.7837	0.9931	2.1583	2.0387	MSTRG.2259.1	5.817	5.161	6.872	2.1	2.008	1.455	-0.714286
gga-miR-18a-3p	0.4398	0.3895	0.7837	0.9931	2.1583	2.0387	MSTRG.3486.1	36.522	37.285	45.369	23.268	21.102	24.859	-0.771429
gga-miR-196-1-3p	10.2616	12.6586	9.9532	33.0207	26.4201	25.672	ENSGALT00000100153	2.657	2.739	2.778	1.33	1.072	1.939	-0.885714
gga-miR-196-1-3p	10.2616	12.6586	9.9532	33.0207	26.4201	25.672	MSTRG.14378.1	1.804	0.867	1.136	0.011	0.052	0.017	-0.885714
gga-miR-196-1-3p	10.2616	12.6586	9.9532	33.0207	26.4201	25.672	MSTRG.14781.2	7.085	9.654	11.324	5.511	5.662	4.424	-0.771429
gga-miR-196-5p	58.711	73.7122	105.41	264.786	221.482	295.455	MSTRG.15860.1	1.952	2.461	1.638	1.189	1.032	1.021	-0.885714
gga-miR-196-5p	58.711	73.7122	105.41	264.786	221.482	295.455	MSTRG.4779.1	0.961	1.915	2.04	0.689	0.797	0.559	-0.771429
gga-miR-200a-5p	0.4398	0.8764	0.9405	2.1103	2.3815	2.0387	ENSGALT00000090691	0.863	1.381	1.286	0.624	0.742	0.798	-0.771429
gga-miR-200a-5p	0.4398	0.8764	0.9405	2.1103	2.3815	2.0387	ENSGALT00000096962	3.996	1.014	1.277	0.863	0.79	0.493	-0.771429
gga-miR-202-3p	134.134	125.613	137.777	322.262	327.46	324.298	ENSGALT00000092640	0.564	1.139	1.08	0.29	0.149	0.501	-0.885714
gga-miR-202-3p	134.134	125.613	137.777	322.262	327.46	324.298	ENSGALT00000093845	1.269	0.43	0.259	0.185	0	0	-0.927634
gga-miR-202-3p	134.134	125.613	137.777	322.262	327.46	324.298	ENSGALT00000095524	0.406	0.429	0	0	0	0	-0.845154
gga-miR-202-3p	134.134	125.613	137.777	322.262	327.46	324.298	ENSGALT00000099217	0.119	0.116	0.021	0	0	0	-0.880406
gga-miR-202-3p	134.134	125.613	137.777	322.262	327.46	324.298	ENSGALT00000101318	0.487	0.688	0.771	0.238	0.082	0.196	-0.828571
gga-miR-202-5p	902.947	556.201	606.987	2612.86	2125.59	2771.22	ENSGALT00000095103	0.291	0.663	0.358	0.246	0.163	0.068	-0.942857
gga-miR-202-5p	902.947	556.201	606.987	2612.86	2125.59	2771.22	MSTRG.14378.1	1.804	0.867	1.136	0.011	0.052	0.017	-0.714286
gga-miR-203a	8.6491	4.2845	7.1318	23.2138	16.0009	28.9943	ENSGALT00000097500	0.417	0.469	0.521	0.208	0.334	0.261	-0.885714
gga-miR-203a	8.6491	4.2845	7.1318	23.2138	16.0009	28.9943	MSTRG.14378.1	1.804	0.867	1.136	0.011	0.052	0.017	-0.714286
gga-miR-203a	8.6491	4.2845	7.1318	23.2138	16.0009	28.9943	MSTRG.15166.2	3.904	4.439	2.821	1.216	3.083	2.223	-0.771429
gga-miR-203a	8.6491	4.2845	7.1318	23.2138	16.0009	28.9943	MSTRG.15180.1	1.256	1.72	1.285	1.254	0.72	0.561	-0.942857
gga-miR-203a	8.6491	4.2845	7.1318	23.2138	16.0009	28.9943	MSTRG.15392.3	0.002	1.77	2.542	0.498	0.176	0	-0.714286
gga-miR-203a	8.6491	4.2845	7.1318	23.2138	16.0009	28.9943	MSTRG.7048.2	28.223	23.692	26.837	20.134	16.99	12.675	-0.714286
gga-miR-203a	8.6491	4.2845	7.1318	23.2138	16.0009	28.9943	MSTRG.913.4	2.643	4.818	4.303	1.983	2.635	1.604	-1
gga-miR-204	36.9417	31.0623	29.7028	101.545	75.3158	109.71	ENSGALT00000090691	0.863	1.381	1.286	0.624	0.742	0.798	-0.771429
gga-miR-204	36.9417	31.0623	29.7028	101.545	75.3158	109.71	ENSGALT00000104049	1.377	2.12	1.671	1.234	0.905	1.045	-0.771429
gga-miR-204	36.9417	31.0623	29.7028	101.545	75.3158	109.71	MSTRG.12554.1	1.744	2.138	1.395	1.319	0.916	0.759	-0.771429
gga-miR-204	36.9417	31.0623	29.7028	101.545	75.3158	109.71	MSTRG.14781.2	7.085	9.654	11.324	5.511	5.662	4.424	-1
gga-miR-204	36.9417	31.0623	29.7028	101.545	75.3158	109.71	MSTRG.15180.1	1.256	1.72	1.285	1.254	0.72	0.561	-0.885714
gga-miR-204	36.9417	31.0623	29.7028	101.545	75.3158	109.71	MSTRG.2499.1	4.137	4.433	6.488	2.53	2.816	2.894	-0.828571
gga-miR-20b-5p	435.605	1026.03	820.236	338.649	438.425	350.952	ENSGALT00000093893	0.244	0	0	0.7	0.456	0.704	-0.869657
gga-miR-20b-5p	435.605	1026.03	820.236	338.649	438.425	350.952	ENSGALT00000095089	0.21	0.076	0.304	0.649	0.616	0.763	-0.771429
gga-miR-20b-5p	435.605	1026.03	820.236	338.649	438.425	350.952	ENSGALT00000096767	0	0	0	0.192	0.068	0.115	-0.819689
gga-miR-20b-5p	435.605	1026.03	820.236	338.649	438.425	350.952	ENSGALT00000098118	0.31	0.121	0.126	0.567	0.595	0.937	-0.714286
gga-miR-20b-5p	435.605	1026.03	820.236	338.649	438.425	350.952	ENSGALT00000098564	0	0	0	0.105	0.016	0.131	-0.758971
gga-miR-20b-5p	435.605	1026.03	820.236	338.649	438.425	350.952	ENSGALT00000100283	0.202	0.065	0.077	0.398	0.438	0.972	-0.714286
gga-miR-20b-5p	435.605	1026.03	820.236	338.649	438.425	350.952	ENSGALT00000105891	0.774	0.438	0.718	1.5	1.681	1.858	-0.714286
gga-miR-20b-5p	435.605	1026.03	820.236	338.649	438.425	350.952	MSTRG.13040.5	2.636	1.418	1.36	9.165	8.729	8.051	-0.771429
gga-miR-20b-5p	435.605	1026.03	820.236	338.649	438.425	350.952	MSTRG.13470.1	0.622	0.017	0.217	1.34	0.987	1.232	-0.942857
gga-miR-20b-5p	435.605	1026.03	820.236	338.649	438.425	350.952	MSTRG.14350.2	0.434	0	0.435	1.265	1.072	1.552	-0.771429
gga-miR-20b-5p	435.605	1026.03	820.236	338.649	438.425	350.952	MSTRG.16323.3	0.77	0.532	0.313	1.553	1.284	2.354	-0.828571
gga-miR-20b-5p	435.605	1026.03	820.236	338.649	438.425	350.952	MSTRG.1884.2	5.336	2.951	1.831	11.461	10.236	13.934	-0.828571
gga-miR-20b-5p	435.605	1026.03	820.236	338.649	438.425	350.952	MSTRG.4183.2	9.718	7.421	6.213	15.734	15.02	13.645	-0.771429
gga-miR-20b-5p	435.605	1026.03	820.236	338.649	438.425	350.952	MSTRG.6615.1	1.553	0.58	0.883	3.029	2.373	1.403	-0.771429
gga-miR-20b-5p	435.605	1026.03	820.236	338.649	438.425	350.952	MSTRG.6649.1	1.445	0.646	1.331	3.678	3.029	3.217	-0.942857
gga-miR-20b-5p	435.605	1026.03	820.236	338.649	438.425	350.952	MSTRG.962.2	8.039	4.766	4.609	15.652	15.552	17.566	-0.828571
gga-miR-211	36.9417	31.0623	29.7028	101.545	75.3158	109.71	ENSGALT00000090691	0.863	1.381	1.286	0.624	0.742	0.798	-0.771429
gga-miR-211	36.9417	31.0623	29.7028	101.545	75.3158	109.71	ENSGALT00000104049	1.377	2.12	1.671	1.234	0.905	1.045	-0.771429
gga-miR-211	36.9417	31.0623	29.7028	101.545	75.3158	109.71	MSTRG.12554.1	1.744	2.138	1.395	1.319	0.916	0.759	-0.771429
gga-miR-211	36.9417	31.0623	29.7028	101.545	75.3158	109.71	MSTRG.14781.2	7.085	9.654	11.324	5.511	5.662	4.424	-1
gga-miR-211	36.9417	31.0623	29.7028	101.545	75.3158	109.71	MSTRG.15180.1	1.256	1.72	1.285	1.254	0.72	0.561	-0.885714
gga-miR-211	36.9417	31.0623	29.7028	101.545	75.3158	109.71	MSTRG.2499.1	4.137	4.433	6.488	2.53	2.816	2.894	-0.828571
gga-miR-214	213.148	134.766	207.136	391.531	455.765	446.693	ENSGALT00000062679	0.239	0.308	0.2	0.025	0.114	0.019	-0.771429
gga-miR-214	213.148	134.766	207.136	391.531	455.765	446.693	ENSGALT00000092640	0.564	1.139	1.08	0.29	0.149	0.501	-0.942857
gga-miR-214	213.148	134.766	207.136	391.531	455.765	446.693	ENSGALT00000096962	3.996	1.014	1.277	0.863	0.79	0.493	-0.714286
gga-miR-214	213.148	134.766	207.136	391.531	455.765	446.693	ENSGALT00000101318	0.487	0.688	0.771	0.238	0.082	0.196	-0.942857
gga-miR-214	213.148	134.766	207.136	391.531	455.765	446.693	ENSGALT00000104575	0.412	0.698	0.941	0.131	0	0.088	-0.942857
gga-miR-214	213.148	134.766	207.136	391.531	455.765	446.693	MSTRG.11353.1	2.977	3.144	3.052	0.523	0.695	0.925	-0.828571
gga-miR-214	213.148	134.766	207.136	391.531	455.765	446.693	MSTRG.12554.1	1.744	2.138	1.395	1.319	0.916	0.759	-0.885714
gga-miR-214	213.148	134.766	207.136	391.531	455.765	446.693	MSTRG.12816.1	2.587	4.231	2.414	1.219	0.629	1.625	-0.885714
gga-miR-214	213.148	134.766	207.136	391.531	455.765	446.693	MSTRG.14781.2	7.085	9.654	11.324	5.511	5.662	4.424	-0.771429
gga-miR-214	213.148	134.766	207.136	391.531	455.765	446.693	MSTRG.15860.1	1.952	2.461	1.638	1.189	1.032	1.021	-0.885714
gga-miR-214	213.148	134.766	207.136	391.531	455.765	446.693	MSTRG.7140.2	1.231	5.043	2.748	0.544	0.934	0.943	-0.828571
gga-miR-31-3p	49.7687	29.8939	36.3644	78.5794	80.1533	73.3918	MSTRG.14781.2	7.085	9.654	11.324	5.511	5.662	4.424	-0.714286
gga-miR-34c-5p	0.8063	0.6816	1.2539	0.3724	0.3721	0.302	ENSGALT00000092300	0.298	0.117	0.277	0.817	0.433	1.073	-0.771429
gga-miR-34c-5p	0.8063	0.6816	1.2539	0.3724	0.3721	0.302	ENSGALT00000094510	0	0.066	0	0.373	0.299	0.515	-0.927634
gga-miR-34c-5p	0.8063	0.6816	1.2539	0.3724	0.3721	0.302	ENSGALT00000094989	1.003	0.458	0.692	1.937	2.718	2.264	-0.771429
gga-miR-34c-5p	0.8063	0.6816	1.2539	0.3724	0.3721	0.302	ENSGALT00000096506	0.161	0.027	0	1.279	0.685	1.437	-0.885714
gga-miR-34c-5p	0.8063	0.6816	1.2539	0.3724	0.3721	0.302	ENSGALT00000098021	0	0	0	0.058	0.107	0.036	-0.758971
gga-miR-34c-5p	0.8063	0.6816	1.2539	0.3724	0.3721	0.302	ENSGALT00000099117	0.556	0.348	0.31	0.645	1.432	1.124	-0.885714
gga-miR-34c-5p	0.8063	0.6816	1.2539	0.3724	0.3721	0.302	ENSGALT00000099530	0	0	0	0.227	0.117	0.176	-0.758971
gga-miR-34c-5p	0.8063	0.6816	1.2539	0.3724	0.3721	0.302	ENSGALT00000100283	0.202	0.065	0.077	0.398	0.438	0.972	-0.828571
gga-miR-34c-5p	0.8063	0.6816	1.2539	0.3724	0.3721	0.302	ENSGALT00000100507	0.15	0.32	0.08	0.305	1.064	0.736	-0.885714
gga-miR-34c-5p	0.8063	0.6816	1.2539	0.3724	0.3721	0.302	ENSGALT00000103019	0.106	0	0	0.573	0.379	0.388	-0.724714
gga-miR-34c-5p	0.8063	0.6816	1.2539	0.3724	0.3721	0.302	ENSGALT00000103888	0.805	0.638	0.4	1.511	3.017	1.898	-0.885714
gga-miR-34c-5p	0.8063	0.6816	1.2539	0.3724	0.3721	0.302	ENSGALT00000104046	0	0.081	0	0.332	0.33	0.24	-0.753702
gga-miR-34c-5p	0.8063	0.6816	1.2539	0.3724	0.3721	0.302	ENSGALT00000105891	0.774	0.438	0.718	1.5	1.681	1.858	-0.828571
gga-miR-34c-5p	0.8063	0.6816	1.2539	0.3724	0.3721	0.302	ENSGALT00000108337	0	0	0.074	0.166	0.29	0.255	-0.753702
gga-miR-34c-5p	0.8063	0.6816	1.2539	0.3724	0.3721	0.302	MSTRG.13040.5	2.636	1.418	1.36	9.165	8.729	8.051	-0.714286
gga-miR-34c-5p	0.8063	0.6816	1.2539	0.3724	0.3721	0.302	MSTRG.14352.1	0.168	0.481	0.701	0.957	1.884	1.444	-0.771429
gga-miR-34c-5p	0.8063	0.6816	1.2539	0.3724	0.3721	0.302	MSTRG.167.1	0.477	0.32	0.333	0.888	1.758	2.199	-0.828571
gga-miR-34c-5p	0.8063	0.6816	1.2539	0.3724	0.3721	0.302	MSTRG.1884.2	5.336	2.951	1.831	11.461	10.236	13.934	-0.885714
gga-miR-34c-5p	0.8063	0.6816	1.2539	0.3724	0.3721	0.302	MSTRG.244.2	2.207	1.008	1.001	5.426	5.951	7.09	-0.942857
gga-miR-34c-5p	0.8063	0.6816	1.2539	0.3724	0.3721	0.302	MSTRG.3003.1	0.451	0.139	0.719	1.243	1.326	1.687	-0.771429
gga-miR-34c-5p	0.8063	0.6816	1.2539	0.3724	0.3721	0.302	MSTRG.7310.1	1.27	0.412	0.959	2.247	2.802	2.552	-0.771429
gga-miR-34c-5p	0.8063	0.6816	1.2539	0.3724	0.3721	0.302	MSTRG.8583.1	0.922	1.029	0.876	1.841	2.753	1.732	-0.828571
gga-miR-34c-5p	0.8063	0.6816	1.2539	0.3724	0.3721	0.302	MSTRG.959.1	1.807	0.761	0.664	11.943	10.38	10.845	-0.771429
gga-miR-3525	7.1098	10.419	7.7588	16.8828	21.7314	21.8212	ENSGALT00000090431	0.024	0.112	0.274	0	0	0	-0.758971
gga-miR-3525	7.1098	10.419	7.7588	16.8828	21.7314	21.8212	MSTRG.14781.2	7.085	9.654	11.324	5.511	5.662	4.424	-0.771429
gga-miR-3525	7.1098	10.419	7.7588	16.8828	21.7314	21.8212	MSTRG.15180.1	1.256	1.72	1.285	1.254	0.72	0.561	-0.771429
gga-miR-3525	7.1098	10.419	7.7588	16.8828	21.7314	21.8212	MSTRG.15542.1	8.408	4.911	6.67	5.132	3.15	4.189	-0.885714
gga-miR-3525	7.1098	10.419	7.7588	16.8828	21.7314	21.8212	MSTRG.4567.2	3.367	3.92	2.911	1.821	1.888	1.476	-0.771429
gga-miR-365-2-5p	3.6649	9.64	11.1288	3.3517	2.8281	2.0387	ENSGALT00000091552	0	0	0	0.102	0.304	0.068	-0.758971
gga-miR-365-2-5p	3.6649	9.64	11.1288	3.3517	2.8281	2.0387	ENSGALT00000092300	0.298	0.117	0.277	0.817	0.433	1.073	-0.885714
gga-miR-365-2-5p	3.6649	9.64	11.1288	3.3517	2.8281	2.0387	ENSGALT00000103883	0.431	0.261	0.3	1.209	0.979	1.535	-0.885714
gga-miR-365-2-5p	3.6649	9.64	11.1288	3.3517	2.8281	2.0387	ENSGALT00000104520	0.395	0.081	0.252	1.078	0.839	1.058	-0.771429
gga-miR-365-2-5p	3.6649	9.64	11.1288	3.3517	2.8281	2.0387	ENSGALT00000104681	0.08	0.195	0.071	0.991	0.658	0.391	-0.714286
gga-miR-365-2-5p	3.6649	9.64	11.1288	3.3517	2.8281	2.0387	ENSGALT00000105891	0.774	0.438	0.718	1.5	1.681	1.858	-0.942857
gga-miR-365-2-5p	3.6649	9.64	11.1288	3.3517	2.8281	2.0387	ENSGALT00000107358	0.485	0.179	0	0.507	1.634	1.182	-0.942857
gga-miR-365-2-5p	3.6649	9.64	11.1288	3.3517	2.8281	2.0387	ENSGALT00000107612	0	0	0	0	0.273	0.734	-0.845154
gga-miR-365-2-5p	3.6649	9.64	11.1288	3.3517	2.8281	2.0387	MSTRG.11164.1	7.015	3.286	5.421	11.416	8.052	13.93	-0.885714
gga-miR-365-2-5p	3.6649	9.64	11.1288	3.3517	2.8281	2.0387	MSTRG.1136.1	1.444	1.624	0.846	2.997	2.711	3.233	-0.885714
gga-miR-365-2-5p	3.6649	9.64	11.1288	3.3517	2.8281	2.0387	MSTRG.14351.1	0.581	0.461	0.143	1.299	1.443	1.051	-0.828571
gga-miR-365-2-5p	3.6649	9.64	11.1288	3.3517	2.8281	2.0387	MSTRG.244.2	2.207	1.008	1.001	5.426	5.951	7.09	-1
gga-miR-365-2-5p	3.6649	9.64	11.1288	3.3517	2.8281	2.0387	MSTRG.4751.2	0.217	0.035	0.049	0.478	0.772	0.6	-0.885714
gga-miR-365-2-5p	3.6649	9.64	11.1288	3.3517	2.8281	2.0387	MSTRG.959.1	1.807	0.761	0.664	11.943	10.38	10.845	-0.828571
gga-miR-365-2-5p	3.6649	9.64	11.1288	3.3517	2.8281	2.0387	MSTRG.987.1	2.58	3.202	1.696	4.965	5.594	5.532	-0.885714
gga-miR-365-2-5p	3.6649	9.64	11.1288	3.3517	2.8281	2.0387	MSTRG.9954.1	2.029	1.79	2.443	2.525	7.895	7.415	-0.771429
gga-miR-383-5p	0.4398	0.5842	0.3135	2.1103	2.1583	1.6611	ENSGALT00000101318	0.487	0.688	0.771	0.238	0.082	0.196	-0.885714
gga-miR-383-5p	0.4398	0.5842	0.3135	2.1103	2.1583	1.6611	MSTRG.14378.1	1.804	0.867	1.136	0.011	0.052	0.017	-0.771429
gga-miR-449a	1.0262	0.9737	0.7053	6.4552	4.6886	4.9834	ENSGALT00000082192	0.256	0.119	0.421	0	0.072	0	-0.927634
gga-miR-449a	1.0262	0.9737	0.7053	6.4552	4.6886	4.9834	ENSGALT00000097500	0.417	0.469	0.521	0.208	0.334	0.261	-1
gga-miR-449a	1.0262	0.9737	0.7053	6.4552	4.6886	4.9834	ENSGALT00000104575	0.412	0.698	0.941	0.131	0	0.088	-0.771429
gga-miR-449a	1.0262	0.9737	0.7053	6.4552	4.6886	4.9834	MSTRG.14781.2	7.085	9.654	11.324	5.511	5.662	4.424	-0.942857
gga-miR-449a	1.0262	0.9737	0.7053	6.4552	4.6886	4.9834	MSTRG.4779.1	0.961	1.915	2.04	0.689	0.797	0.559	-0.942857
gga-miR-449b-5p	2.4921	1.6554	1.6458	5.5862	5.284	4.8324	ENSGALT00000082192	0.256	0.119	0.421	0	0.072	0	-0.840668
gga-miR-449b-5p	2.4921	1.6554	1.6458	5.5862	5.284	4.8324	ENSGALT00000097500	0.417	0.469	0.521	0.208	0.334	0.261	-0.942857
gga-miR-449b-5p	2.4921	1.6554	1.6458	5.5862	5.284	4.8324	ENSGALT00000104575	0.412	0.698	0.941	0.131	0	0.088	-0.828571
gga-miR-449b-5p	2.4921	1.6554	1.6458	5.5862	5.284	4.8324	MSTRG.14781.2	7.085	9.654	11.324	5.511	5.662	4.424	-0.828571
gga-miR-449b-5p	2.4921	1.6554	1.6458	5.5862	5.284	4.8324	MSTRG.4779.1	0.961	1.915	2.04	0.689	0.797	0.559	-0.828571
gga-miR-449c-3p	0.2932	0.01	0.2351	5.2138	3.9444	6.116	ENSGALT00000035428	1.033	1.108	0.423	0.231	0	0.287	-0.714286
gga-miR-449c-3p	0.2932	0.01	0.2351	5.2138	3.9444	6.116	ENSGALT00000077801	2.594	1.903	1.588	1.044	1.444	0.8	-0.828571
gga-miR-449c-3p	0.2932	0.01	0.2351	5.2138	3.9444	6.116	ENSGALT00000090431	0.024	0.112	0.274	0	0	0	-0.880406
gga-miR-449c-3p	0.2932	0.01	0.2351	5.2138	3.9444	6.116	ENSGALT00000090691	0.863	1.381	1.286	0.624	0.742	0.798	-0.828571
gga-miR-449c-3p	0.2932	0.01	0.2351	5.2138	3.9444	6.116	ENSGALT00000092640	0.564	1.139	1.08	0.29	0.149	0.501	-0.771429
gga-miR-449c-3p	0.2932	0.01	0.2351	5.2138	3.9444	6.116	ENSGALT00000095103	0.291	0.663	0.358	0.246	0.163	0.068	-0.942857
gga-miR-449c-3p	0.2932	0.01	0.2351	5.2138	3.9444	6.116	ENSGALT00000097138	0.269	0.276	0.562	0.104	0.04	0.081	-0.771429
gga-miR-449c-3p	0.2932	0.01	0.2351	5.2138	3.9444	6.116	ENSGALT00000097500	0.417	0.469	0.521	0.208	0.334	0.261	-0.885714
gga-miR-449c-3p	0.2932	0.01	0.2351	5.2138	3.9444	6.116	ENSGALT00000097726	0.479	0.603	0.143	0	0.081	0.109	-0.771429
gga-miR-449c-3p	0.2932	0.01	0.2351	5.2138	3.9444	6.116	ENSGALT00000101318	0.487	0.688	0.771	0.238	0.082	0.196	-0.771429
gga-miR-449c-3p	0.2932	0.01	0.2351	5.2138	3.9444	6.116	ENSGALT00000104049	1.377	2.12	1.671	1.234	0.905	1.045	-0.828571
gga-miR-449c-3p	0.2932	0.01	0.2351	5.2138	3.9444	6.116	ENSGALT00000104442	0.08	0.125	0.088	0	0	0	-0.941124
gga-miR-449c-3p	0.2932	0.01	0.2351	5.2138	3.9444	6.116	MSTRG.11353.1	2.977	3.144	3.052	0.523	0.695	0.925	-0.828571
gga-miR-449c-3p	0.2932	0.01	0.2351	5.2138	3.9444	6.116	MSTRG.14378.1	1.804	0.867	1.136	0.011	0.052	0.017	-0.714286
gga-miR-449c-3p	0.2932	0.01	0.2351	5.2138	3.9444	6.116	MSTRG.14781.2	7.085	9.654	11.324	5.511	5.662	4.424	-0.942857
gga-miR-449c-3p	0.2932	0.01	0.2351	5.2138	3.9444	6.116	MSTRG.15166.2	3.904	4.439	2.821	1.216	3.083	2.223	-0.771429
gga-miR-449c-3p	0.2932	0.01	0.2351	5.2138	3.9444	6.116	MSTRG.15180.1	1.256	1.72	1.285	1.254	0.72	0.561	-0.942857
gga-miR-449c-3p	0.2932	0.01	0.2351	5.2138	3.9444	6.116	MSTRG.16244.2	2.678	2.706	2.427	1.035	1.532	2.129	-0.771429
gga-miR-449c-3p	0.2932	0.01	0.2351	5.2138	3.9444	6.116	MSTRG.3486.1	36.522	37.285	45.369	23.268	21.102	24.859	-0.714286
gga-miR-449c-3p	0.2932	0.01	0.2351	5.2138	3.9444	6.116	MSTRG.4779.1	0.961	1.915	2.04	0.689	0.797	0.559	-0.942857
gga-miR-449c-3p	0.2932	0.01	0.2351	5.2138	3.9444	6.116	MSTRG.8068.1	0.487	0.5	1.718	0.25	0.145	0.049	-0.885714
gga-miR-449c-3p	0.2932	0.01	0.2351	5.2138	3.9444	6.116	MSTRG.913.4	2.643	4.818	4.303	1.983	2.635	1.604	-1
gga-miR-449c-3p	0.2932	0.01	0.2351	5.2138	3.9444	6.116	MSTRG.9312.1	3.138	3.589	3.155	1.489	1.053	1.254	-0.828571
gga-miR-449c-5p	0.8063	0.779	0.627	5.3379	2.456	3.6243	ENSGALT00000082192	0.256	0.119	0.421	0	0.072	0	-0.927634
gga-miR-449c-5p	0.8063	0.779	0.627	5.3379	2.456	3.6243	ENSGALT00000097500	0.417	0.469	0.521	0.208	0.334	0.261	-1
gga-miR-449c-5p	0.8063	0.779	0.627	5.3379	2.456	3.6243	ENSGALT00000104575	0.412	0.698	0.941	0.131	0	0.088	-0.771429
gga-miR-449c-5p	0.8063	0.779	0.627	5.3379	2.456	3.6243	MSTRG.14781.2	7.085	9.654	11.324	5.511	5.662	4.424	-0.942857
gga-miR-449c-5p	0.8063	0.779	0.627	5.3379	2.456	3.6243	MSTRG.4779.1	0.961	1.915	2.04	0.689	0.797	0.559	-0.942857
gga-miR-449d-5p	7.8428	5.2582	5.9562	28.3035	25.527	26.3516	ENSGALT00000082192	0.256	0.119	0.421	0	0.072	0	-0.811679
gga-miR-449d-5p	7.8428	5.2582	5.9562	28.3035	25.527	26.3516	ENSGALT00000097500	0.417	0.469	0.521	0.208	0.334	0.261	-0.942857
gga-miR-449d-5p	7.8428	5.2582	5.9562	28.3035	25.527	26.3516	ENSGALT00000104575	0.412	0.698	0.941	0.131	0	0.088	-0.714286
gga-miR-449d-5p	7.8428	5.2582	5.9562	28.3035	25.527	26.3516	MSTRG.14781.2	7.085	9.654	11.324	5.511	5.662	4.424	-0.885714
gga-miR-449d-5p	7.8428	5.2582	5.9562	28.3035	25.527	26.3516	MSTRG.4779.1	0.961	1.915	2.04	0.689	0.797	0.559	-0.885714
gga-miR-551-3p	0.6597	0.5842	0.627	0.2483	0.3721	0.151	MSTRG.11164.1	7.015	3.286	5.421	11.416	8.052	13.93	-0.771429
gga-miR-551-3p	0.6597	0.5842	0.627	0.2483	0.3721	0.151	MSTRG.3724.1	1.674	0.807	1.288	2.669	2.104	4.109	-0.771429
gga-miR-551-3p	0.6597	0.5842	0.627	0.2483	0.3721	0.151	MSTRG.8583.1	0.922	1.029	0.876	1.841	2.753	1.732	-0.714286
gga-miR-6549-5p	0.4398	3.116	3.9186	0.01	0.4465	1.0571	ENSGALT00000076808	4.218	2.309	2.389	7.667	4.124	7.316	-0.771429
gga-miR-6549-5p	0.4398	3.116	3.9186	0.01	0.4465	1.0571	ENSGALT00000091938	0.067	0.051	0	0.855	1.095	0.398	-0.714286
gga-miR-6549-5p	0.4398	3.116	3.9186	0.01	0.4465	1.0571	ENSGALT00000092254	0.045	0	0	0.211	0.135	0.073	-0.811679
gga-miR-6549-5p	0.4398	3.116	3.9186	0.01	0.4465	1.0571	ENSGALT00000103019	0.106	0	0	0.573	0.379	0.388	-0.753702
gga-miR-6549-5p	0.4398	3.116	3.9186	0.01	0.4465	1.0571	MSTRG.13283.2	0.359	0	0.328	2.095	1.092	1.432	-0.714286
gga-miR-6549-5p	0.4398	3.116	3.9186	0.01	0.4465	1.0571	MSTRG.13470.1	0.622	0.017	0.217	1.34	0.987	1.232	-0.714286
gga-miR-6549-5p	0.4398	3.116	3.9186	0.01	0.4465	1.0571	MSTRG.14351.1	0.581	0.461	0.143	1.299	1.443	1.051	-0.714286
gga-miR-6549-5p	0.4398	3.116	3.9186	0.01	0.4465	1.0571	MSTRG.3723.1	1.08	1.023	0.655	2.161	2.282	1.637	-0.714286
gga-miR-6648-3p	10.115	7.3031	7.0534	23.5862	31.1831	32.8451	MSTRG.3486.1	36.522	37.285	45.369	23.268	21.102	24.859	-0.828571
gga-miR-6648-3p	10.115	7.3031	7.0534	23.5862	31.1831	32.8451	MSTRG.8068.1	0.487	0.5	1.718	0.25	0.145	0.049	-1
gga-miR-6648-3p	10.115	7.3031	7.0534	23.5862	31.1831	32.8451	MSTRG.9312.1	3.138	3.589	3.155	1.489	1.053	1.254	-0.885714
gga-miR-6649-5p	0.5131	2.0449	0.7837	0.01	0.4465	0.0755	ENSGALT00000098021	0	0	0	0.058	0.107	0.036	-0.758971
gga-miR-6649-5p	0.5131	2.0449	0.7837	0.01	0.4465	0.0755	ENSGALT00000099190	0.187	0.125	0.223	1.317	0.365	0.363	-0.885714
gga-miR-6649-5p	0.5131	2.0449	0.7837	0.01	0.4465	0.0755	ENSGALT00000103296	0.111	0.089	0.081	0.57	0.682	0.326	-0.771429
gga-miR-6649-5p	0.5131	2.0449	0.7837	0.01	0.4465	0.0755	ENSGALT00000103888	0.805	0.638	0.4	1.511	3.017	1.898	-0.714286
gga-miR-6649-5p	0.5131	2.0449	0.7837	0.01	0.4465	0.0755	ENSGALT00000108261	0	0	0.028	0.612	0.57	0.686	-0.840668
gga-miR-6649-5p	0.5131	2.0449	0.7837	0.01	0.4465	0.0755	MSTRG.3884.1	0.889	0.355	0.613	1.633	1.913	1.602	-0.828571
gga-miR-6649-5p	0.5131	2.0449	0.7837	0.01	0.4465	0.0755	MSTRG.6615.1	1.553	0.58	0.883	3.029	2.373	1.403	-0.828571
gga-miR-7455-3p	1.2461	0.4869	1.5674	3.8483	2.2327	2.5672	ENSGALT00000062679	0.239	0.308	0.2	0.025	0.114	0.019	-0.942857
gga-miR-7455-3p	1.2461	0.4869	1.5674	3.8483	2.2327	2.5672	ENSGALT00000092640	0.564	1.139	1.08	0.29	0.149	0.501	-0.771429
gga-miR-7455-3p	1.2461	0.4869	1.5674	3.8483	2.2327	2.5672	ENSGALT00000097726	0.479	0.603	0.143	0	0.081	0.109	-0.942857
gga-miR-7455-3p	1.2461	0.4869	1.5674	3.8483	2.2327	2.5672	ENSGALT00000099832	0.843	1.193	0.933	0.331	0.177	0.238	-0.714286
gga-miR-7455-3p	1.2461	0.4869	1.5674	3.8483	2.2327	2.5672	MSTRG.14378.1	1.804	0.867	1.136	0.011	0.052	0.017	-0.828571
gga-miR-7455-3p	1.2461	0.4869	1.5674	3.8483	2.2327	2.5672	MSTRG.2499.1	4.137	4.433	6.488	2.53	2.816	2.894	-0.771429
gga-miR-96-5p	49.4023	87.6367	79.6254	31.9035	27.0155	23.6334	ENSGALT00000076808	4.218	2.309	2.389	7.667	4.124	7.316	-0.714286
gga-miR-96-5p	49.4023	87.6367	79.6254	31.9035	27.0155	23.6334	ENSGALT00000088423	1.227	0.88	1.334	4.841	5.912	3.679	-0.771429
gga-miR-96-5p	49.4023	87.6367	79.6254	31.9035	27.0155	23.6334	ENSGALT00000092254	0.045	0	0	0.211	0.135	0.073	-0.753702
gga-miR-96-5p	49.4023	87.6367	79.6254	31.9035	27.0155	23.6334	ENSGALT00000097715	0	0.112	0	0.21	0.308	0.296	-0.753702
gga-miR-96-5p	49.4023	87.6367	79.6254	31.9035	27.0155	23.6334	ENSGALT00000099043	0.132	0.072	0.092	0.407	0.388	0.324	-0.771429
gga-miR-96-5p	49.4023	87.6367	79.6254	31.9035	27.0155	23.6334	ENSGALT00000099190	0.187	0.125	0.223	1.317	0.365	0.363	-0.714286
gga-miR-96-5p	49.4023	87.6367	79.6254	31.9035	27.0155	23.6334	ENSGALT00000107358	0.485	0.179	0	0.507	1.634	1.182	-0.885714
gga-miR-96-5p	49.4023	87.6367	79.6254	31.9035	27.0155	23.6334	ENSGALT00000107539	0.146	0	0.038	0.786	0.52	0.216	-0.771429
gga-miR-96-5p	49.4023	87.6367	79.6254	31.9035	27.0155	23.6334	MSTRG.1459.1	1.128	2.053	1.298	3.771	4.028	5.232	-0.771429
gga-miR-96-5p	49.4023	87.6367	79.6254	31.9035	27.0155	23.6334	MSTRG.15115.4	0.283	0	0.265	1.657	0.751	1.047	-0.828571
gga-miR-96-5p	49.4023	87.6367	79.6254	31.9035	27.0155	23.6334	MSTRG.244.2	2.207	1.008	1.001	5.426	5.951	7.09	-0.942857
gga-miR-96-5p	49.4023	87.6367	79.6254	31.9035	27.0155	23.6334	MSTRG.4183.2	9.718	7.421	6.213	15.734	15.02	13.645	-0.714286
gga-miR-96-5p	49.4023	87.6367	79.6254	31.9035	27.0155	23.6334	MSTRG.4751.2	0.217	0.035	0.049	0.478	0.772	0.6	-0.942857
gga-miR-96-5p	49.4023	87.6367	79.6254	31.9035	27.0155	23.6334	MSTRG.5747.1	0.952	0.996	0.65	1.964	2.72	2.257	-0.771429
gga-miR-96-5p	49.4023	87.6367	79.6254	31.9035	27.0155	23.6334	MSTRG.7074.1	0.386	0.086	0.269	1.303	0.918	0.646	-0.771429
gga-miR-96-5p	49.4023	87.6367	79.6254	31.9035	27.0155	23.6334	MSTRG.959.1	1.807	0.761	0.664	11.943	10.38	10.845	-0.771429
miR-12135-z	1.0262	0.5842	1.4891	0.6207	0.2233	0.5285	ENSGALT00000099117	0.556	0.348	0.31	0.645	1.432	1.124	-0.828571
miR-12135-z	1.0262	0.5842	1.4891	0.6207	0.2233	0.5285	ENSGALT00000104195	0	0	0	0.201	0.221	0.209	-0.819689
miR-12135-z	1.0262	0.5842	1.4891	0.6207	0.2233	0.5285	MSTRG.244.2	2.207	1.008	1.001	5.426	5.951	7.09	-0.771429
miR-12229-y	0.5864	0.9737	2.3511	0.6207	0.3721	0.151	ENSGALT00000102202	0	0	0	0.1	0.144	0.194	-0.819689
miR-12229-y	0.5864	0.9737	2.3511	0.6207	0.3721	0.151	MSTRG.244.2	2.207	1.008	1.001	5.426	5.951	7.09	-0.942857
miR-12229-y	0.5864	0.9737	2.3511	0.6207	0.3721	0.151	MSTRG.3724.1	1.674	0.807	1.288	2.669	2.104	4.109	-0.771429
miR-12229-y	0.5864	0.9737	2.3511	0.6207	0.3721	0.151	MSTRG.5747.1	0.952	0.996	0.65	1.964	2.72	2.257	-0.771429
miR-12229-y	0.5864	0.9737	2.3511	0.6207	0.3721	0.151	MSTRG.702.1	6.562	5.35	5.037	12.451	14.967	10.679	-0.714286
miR-12273-y	0.01	0.01	0.01	0.4966	0.2977	0.0755	ENSGALT00000035428	1.033	1.108	0.423	0.231	0	0.287	-0.880406
miR-128-y	15.2458	7.4004	8.7776	35.5035	21.0616	42.0568	ENSGALT00000077801	2.594	1.903	1.588	1.044	1.444	0.8	-0.828571
miR-128-y	15.2458	7.4004	8.7776	35.5035	21.0616	42.0568	ENSGALT00000093845	1.269	0.43	0.259	0.185	0	0	-0.724714
miR-128-y	15.2458	7.4004	8.7776	35.5035	21.0616	42.0568	ENSGALT00000097138	0.269	0.276	0.562	0.104	0.04	0.081	-0.771429
miR-128-y	15.2458	7.4004	8.7776	35.5035	21.0616	42.0568	ENSGALT00000097500	0.417	0.469	0.521	0.208	0.334	0.261	-0.885714
miR-128-y	15.2458	7.4004	8.7776	35.5035	21.0616	42.0568	ENSGALT00000099832	0.843	1.193	0.933	0.331	0.177	0.238	-0.828571
miR-128-y	15.2458	7.4004	8.7776	35.5035	21.0616	42.0568	ENSGALT00000101318	0.487	0.688	0.771	0.238	0.082	0.196	-0.771429
miR-128-y	15.2458	7.4004	8.7776	35.5035	21.0616	42.0568	MSTRG.12049.2	0.773	0.403	0.09	0	0	0	-0.758971
miR-128-y	15.2458	7.4004	8.7776	35.5035	21.0616	42.0568	MSTRG.12554.1	1.744	2.138	1.395	1.319	0.916	0.759	-0.885714
miR-128-y	15.2458	7.4004	8.7776	35.5035	21.0616	42.0568	MSTRG.14781.2	7.085	9.654	11.324	5.511	5.662	4.424	-0.942857
miR-128-y	15.2458	7.4004	8.7776	35.5035	21.0616	42.0568	MSTRG.15166.2	3.904	4.439	2.821	1.216	3.083	2.223	-0.771429
miR-128-y	15.2458	7.4004	8.7776	35.5035	21.0616	42.0568	MSTRG.15180.1	1.256	1.72	1.285	1.254	0.72	0.561	-0.942857
miR-128-y	15.2458	7.4004	8.7776	35.5035	21.0616	42.0568	MSTRG.15392.3	0.002	1.77	2.542	0.498	0.176	0	-0.714286
miR-128-y	15.2458	7.4004	8.7776	35.5035	21.0616	42.0568	MSTRG.3486.1	36.522	37.285	45.369	23.268	21.102	24.859	-0.714286
miR-128-y	15.2458	7.4004	8.7776	35.5035	21.0616	42.0568	MSTRG.5290.1	7.959	10.754	7.818	3.733	3.631	7.128	-0.714286
miR-128-y	15.2458	7.4004	8.7776	35.5035	21.0616	42.0568	MSTRG.913.4	2.643	4.818	4.303	1.983	2.635	1.604	-1
miR-128-z	2.5654	1.1685	1.6458	2.8552	3.4979	5.1344	ENSGALT00000077801	2.594	1.903	1.588	1.044	1.444	0.8	-0.771429
miR-128-z	2.5654	1.1685	1.6458	2.8552	3.4979	5.1344	ENSGALT00000093845	1.269	0.43	0.259	0.185	0	0	-0.811679
miR-128-z	2.5654	1.1685	1.6458	2.8552	3.4979	5.1344	ENSGALT00000097089	0.522	0.453	0.462	0.035	0	0	-0.753702
miR-128-z	2.5654	1.1685	1.6458	2.8552	3.4979	5.1344	ENSGALT00000097138	0.269	0.276	0.562	0.104	0.04	0.081	-0.885714
miR-128-z	2.5654	1.1685	1.6458	2.8552	3.4979	5.1344	ENSGALT00000097500	0.417	0.469	0.521	0.208	0.334	0.261	-0.771429
miR-128-z	2.5654	1.1685	1.6458	2.8552	3.4979	5.1344	ENSGALT00000099832	0.843	1.193	0.933	0.331	0.177	0.238	-0.942857
miR-128-z	2.5654	1.1685	1.6458	2.8552	3.4979	5.1344	ENSGALT00000101318	0.487	0.688	0.771	0.238	0.082	0.196	-0.885714
miR-128-z	2.5654	1.1685	1.6458	2.8552	3.4979	5.1344	MSTRG.12049.2	0.773	0.403	0.09	0	0	0	-0.758971
miR-128-z	2.5654	1.1685	1.6458	2.8552	3.4979	5.1344	MSTRG.12554.1	1.744	2.138	1.395	1.319	0.916	0.759	-0.942857
miR-128-z	2.5654	1.1685	1.6458	2.8552	3.4979	5.1344	MSTRG.14781.2	7.085	9.654	11.324	5.511	5.662	4.424	-0.885714
miR-128-z	2.5654	1.1685	1.6458	2.8552	3.4979	5.1344	MSTRG.15180.1	1.256	1.72	1.285	1.254	0.72	0.561	-1
miR-128-z	2.5654	1.1685	1.6458	2.8552	3.4979	5.1344	MSTRG.15392.3	0.002	1.77	2.542	0.498	0.176	0	-0.771429
miR-128-z	2.5654	1.1685	1.6458	2.8552	3.4979	5.1344	MSTRG.3486.1	36.522	37.285	45.369	23.268	21.102	24.859	-0.771429
miR-128-z	2.5654	1.1685	1.6458	2.8552	3.4979	5.1344	MSTRG.5290.1	7.959	10.754	7.818	3.733	3.631	7.128	-0.771429
miR-128-z	2.5654	1.1685	1.6458	2.8552	3.4979	5.1344	MSTRG.913.4	2.643	4.818	4.303	1.983	2.635	1.604	-0.942857
miR-132-y	4.1046	1.8501	2.0377	6.2069	7.0702	5.814	ENSGALT00000095103	0.291	0.663	0.358	0.246	0.163	0.068	-0.828571
miR-132-y	4.1046	1.8501	2.0377	6.2069	7.0702	5.814	ENSGALT00000097726	0.479	0.603	0.143	0	0.081	0.109	-0.885714
miR-132-y	4.1046	1.8501	2.0377	6.2069	7.0702	5.814	ENSGALT00000100153	2.657	2.739	2.778	1.33	1.072	1.939	-0.942857
miR-132-y	4.1046	1.8501	2.0377	6.2069	7.0702	5.814	MSTRG.10273.1	2.884	3.347	3.274	1.864	0.94	1.897	-1
miR-138-x	17.4447	20.4486	17.3201	36.2483	42.7187	43.4914	ENSGALT00000084797	5.224	8.409	11.048	3.418	2.825	3.575	-0.771429
miR-138-x	17.4447	20.4486	17.3201	36.2483	42.7187	43.4914	ENSGALT00000104442	0.08	0.125	0.088	0	0	0	-0.758971
miR-138-x	17.4447	20.4486	17.3201	36.2483	42.7187	43.4914	MSTRG.10406.1	1.197	1.943	1.621	0.423	0.428	0.062	-0.771429
miR-138-x	17.4447	20.4486	17.3201	36.2483	42.7187	43.4914	MSTRG.10406.2	3.978	3.959	8.088	2.652	1.493	2.647	-0.942857
miR-138-x	17.4447	20.4486	17.3201	36.2483	42.7187	43.4914	MSTRG.14781.2	7.085	9.654	11.324	5.511	5.662	4.424	-0.885714
miR-138-x	17.4447	20.4486	17.3201	36.2483	42.7187	43.4914	MSTRG.3486.1	36.522	37.285	45.369	23.268	21.102	24.859	-0.771429
miR-138-x	17.4447	20.4486	17.3201	36.2483	42.7187	43.4914	MSTRG.4567.2	3.367	3.92	2.911	1.821	1.888	1.476	-0.714286
miR-138-z	0.1466	0.0974	0.2351	0.9931	1.2652	1.6611	ENSGALT00000092640	0.564	1.139	1.08	0.29	0.149	0.501	-0.771429
miR-138-z	0.1466	0.0974	0.2351	0.9931	1.2652	1.6611	ENSGALT00000104442	0.08	0.125	0.088	0	0	0	-0.880406
miR-138-z	0.1466	0.0974	0.2351	0.9931	1.2652	1.6611	MSTRG.10406.1	1.197	1.943	1.621	0.423	0.428	0.062	-0.885714
miR-138-z	0.1466	0.0974	0.2351	0.9931	1.2652	1.6611	MSTRG.10406.2	3.978	3.959	8.088	2.652	1.493	2.647	-0.714286
miR-138-z	0.1466	0.0974	0.2351	0.9931	1.2652	1.6611	MSTRG.14781.2	7.085	9.654	11.324	5.511	5.662	4.424	-0.771429
miR-138-z	0.1466	0.0974	0.2351	0.9931	1.2652	1.6611	MSTRG.16244.2	2.678	2.706	2.427	1.035	1.532	2.129	-0.771429
miR-138-z	0.1466	0.0974	0.2351	0.9931	1.2652	1.6611	MSTRG.1862.4	2.111	6.676	4.086	2.04	3.563	1.836	-0.714286
miR-138-z	0.1466	0.0974	0.2351	0.9931	1.2652	1.6611	MSTRG.4567.2	3.367	3.92	2.911	1.821	1.888	1.476	-0.942857
miR-138-z	0.1466	0.0974	0.2351	0.9931	1.2652	1.6611	MSTRG.7140.2	1.231	5.043	2.748	0.544	0.934	0.943	-0.714286
miR-146-z	0.4398	0.0974	0.0784	0.7448	0.5954	1.0571	MSTRG.10273.1	2.884	3.347	3.274	1.864	0.94	1.897	-0.714286
miR-146-z	0.4398	0.0974	0.0784	0.7448	0.5954	1.0571	MSTRG.14781.2	7.085	9.654	11.324	5.511	5.662	4.424	-1
miR-152-z	1.9057	3.2133	5.2509	1.3655	1.3396	1.5101	ENSGALT00000071020	0.627	0.327	0.365	2.741	0.648	0.784	-0.771429
miR-152-z	1.9057	3.2133	5.2509	1.3655	1.3396	1.5101	ENSGALT00000090828	0	0	0	0.277	0.078	0	-0.777542
miR-152-z	1.9057	3.2133	5.2509	1.3655	1.3396	1.5101	ENSGALT00000093889	0.014	0	0	0.044	0.151	0.124	-0.927634
miR-152-z	1.9057	3.2133	5.2509	1.3655	1.3396	1.5101	ENSGALT00000094441	0	0	0	0.26	0.301	0.152	-0.941124
miR-152-z	1.9057	3.2133	5.2509	1.3655	1.3396	1.5101	ENSGALT00000094518	0.181	0	0.121	0.527	0.997	0.432	-0.942857
miR-152-z	1.9057	3.2133	5.2509	1.3655	1.3396	1.5101	ENSGALT00000094989	1.003	0.458	0.692	1.937	2.718	2.264	-0.885714
miR-152-z	1.9057	3.2133	5.2509	1.3655	1.3396	1.5101	ENSGALT00000097277	0	0	0	0.207	0.18	0.081	-0.880406
miR-152-z	1.9057	3.2133	5.2509	1.3655	1.3396	1.5101	ENSGALT00000097715	0	0.112	0	0.21	0.308	0.296	-0.840668
miR-152-z	1.9057	3.2133	5.2509	1.3655	1.3396	1.5101	ENSGALT00000098021	0	0	0	0.058	0.107	0.036	-0.941124
miR-152-z	1.9057	3.2133	5.2509	1.3655	1.3396	1.5101	ENSGALT00000098118	0.31	0.121	0.126	0.567	0.595	0.937	-0.771429
miR-152-z	1.9057	3.2133	5.2509	1.3655	1.3396	1.5101	ENSGALT00000099117	0.556	0.348	0.31	0.645	1.432	1.124	-0.942857
miR-152-z	1.9057	3.2133	5.2509	1.3655	1.3396	1.5101	ENSGALT00000099530	0	0	0	0.227	0.117	0.176	-0.758971
miR-152-z	1.9057	3.2133	5.2509	1.3655	1.3396	1.5101	ENSGALT00000100127	0	0	0	0.03	0.343	0.329	-0.880406
miR-152-z	1.9057	3.2133	5.2509	1.3655	1.3396	1.5101	ENSGALT00000100507	0.15	0.32	0.08	0.305	1.064	0.736	-0.714286
miR-152-z	1.9057	3.2133	5.2509	1.3655	1.3396	1.5101	ENSGALT00000100723	0.153	0.346	0	0.909	1.082	0.5	-0.942857
miR-152-z	1.9057	3.2133	5.2509	1.3655	1.3396	1.5101	ENSGALT00000103888	0.805	0.638	0.4	1.511	3.017	1.898	-0.942857
miR-152-z	1.9057	3.2133	5.2509	1.3655	1.3396	1.5101	ENSGALT00000104046	0	0.081	0	0.332	0.33	0.24	-0.840668
miR-152-z	1.9057	3.2133	5.2509	1.3655	1.3396	1.5101	ENSGALT00000104195	0	0	0	0.201	0.221	0.209	-0.880406
miR-152-z	1.9057	3.2133	5.2509	1.3655	1.3396	1.5101	ENSGALT00000104255	1.111	0.209	0.388	2.037	1.68	1.832	-0.771429
miR-152-z	1.9057	3.2133	5.2509	1.3655	1.3396	1.5101	ENSGALT00000104520	0.395	0.081	0.252	1.078	0.839	1.058	-0.771429
miR-152-z	1.9057	3.2133	5.2509	1.3655	1.3396	1.5101	ENSGALT00000104623	0.52	0.424	0.19	1.435	2	1.433	-1
miR-152-z	1.9057	3.2133	5.2509	1.3655	1.3396	1.5101	ENSGALT00000105891	0.774	0.438	0.718	1.5	1.681	1.858	-0.771429
miR-152-z	1.9057	3.2133	5.2509	1.3655	1.3396	1.5101	ENSGALT00000107358	0.485	0.179	0	0.507	1.634	1.182	-0.942857
miR-152-z	1.9057	3.2133	5.2509	1.3655	1.3396	1.5101	ENSGALT00000108062	0.027	0.187	0	0.627	0.725	0.614	-0.942857
miR-152-z	1.9057	3.2133	5.2509	1.3655	1.3396	1.5101	ENSGALT00000108266	0.014	0	0	0.129	0.133	0.078	-0.985611
miR-152-z	1.9057	3.2133	5.2509	1.3655	1.3396	1.5101	ENSGALT00000108337	0	0	0.074	0.166	0.29	0.255	-0.753702
miR-152-z	1.9057	3.2133	5.2509	1.3655	1.3396	1.5101	MSTRG.11164.1	7.015	3.286	5.421	11.416	8.052	13.93	-0.714286
miR-152-z	1.9057	3.2133	5.2509	1.3655	1.3396	1.5101	MSTRG.1136.1	1.444	1.624	0.846	2.997	2.711	3.233	-0.714286
miR-152-z	1.9057	3.2133	5.2509	1.3655	1.3396	1.5101	MSTRG.11367.1	0.16	0	0	0.329	1.001	0.352	-0.927634
miR-152-z	1.9057	3.2133	5.2509	1.3655	1.3396	1.5101	MSTRG.13040.5	2.636	1.418	1.36	9.165	8.729	8.051	-0.942857
miR-152-z	1.9057	3.2133	5.2509	1.3655	1.3396	1.5101	MSTRG.13470.1	0.622	0.017	0.217	1.34	0.987	1.232	-0.771429
miR-152-z	1.9057	3.2133	5.2509	1.3655	1.3396	1.5101	MSTRG.15115.4	0.283	0	0.265	1.657	0.751	1.047	-0.771429
miR-152-z	1.9057	3.2133	5.2509	1.3655	1.3396	1.5101	MSTRG.16323.3	0.77	0.532	0.313	1.553	1.284	2.354	-0.771429
miR-152-z	1.9057	3.2133	5.2509	1.3655	1.3396	1.5101	MSTRG.1751.2	1.701	2.329	0.918	11.324	4.578	2.55	-0.885714
miR-152-z	1.9057	3.2133	5.2509	1.3655	1.3396	1.5101	MSTRG.1884.2	5.336	2.951	1.831	11.461	10.236	13.934	-0.771429
miR-152-z	1.9057	3.2133	5.2509	1.3655	1.3396	1.5101	MSTRG.3723.1	1.08	1.023	0.655	2.161	2.282	1.637	-1
miR-152-z	1.9057	3.2133	5.2509	1.3655	1.3396	1.5101	MSTRG.4183.2	9.718	7.421	6.213	15.734	15.02	13.645	-0.942857
miR-152-z	1.9057	3.2133	5.2509	1.3655	1.3396	1.5101	MSTRG.457.2	1.464	1.177	0.98	2.405	2.44	2.626	-0.828571
miR-152-z	1.9057	3.2133	5.2509	1.3655	1.3396	1.5101	MSTRG.6615.1	1.553	0.58	0.883	3.029	2.373	1.403	-0.828571
miR-152-z	1.9057	3.2133	5.2509	1.3655	1.3396	1.5101	MSTRG.7074.1	0.386	0.086	0.269	1.303	0.918	0.646	-0.885714
miR-152-z	1.9057	3.2133	5.2509	1.3655	1.3396	1.5101	MSTRG.7086.1	0.913	0.992	1.444	2.289	2.812	2.619	-0.714286
miR-152-z	1.9057	3.2133	5.2509	1.3655	1.3396	1.5101	MSTRG.7310.1	1.27	0.412	0.959	2.247	2.802	2.552	-0.885714
miR-152-z	1.9057	3.2133	5.2509	1.3655	1.3396	1.5101	MSTRG.8204.1	0.814	0.89	0.235	1.212	2.873	2.154	-0.885714
miR-152-z	1.9057	3.2133	5.2509	1.3655	1.3396	1.5101	MSTRG.8583.1	0.922	1.029	0.876	1.841	2.753	1.732	-0.942857
miR-152-z	1.9057	3.2133	5.2509	1.3655	1.3396	1.5101	MSTRG.959.1	1.807	0.761	0.664	11.943	10.38	10.845	-0.828571
miR-1552-y	0.01	0.01	0.01	0.01	0.2977	0.3775	ENSGALT00000104049	1.377	2.12	1.671	1.234	0.905	1.045	-0.777542
miR-1552-y	0.01	0.01	0.01	0.01	0.2977	0.3775	MSTRG.15542.1	8.408	4.911	6.67	5.132	3.15	4.189	-0.777542
miR-1663-y	0.0733	0.4869	0.5486	0.01	0.01	0.01	ENSGALT00000092334	0	0	0.437	1.16	0.809	0.995	-0.739249
miR-1663-y	0.0733	0.4869	0.5486	0.01	0.01	0.01	ENSGALT00000092508	0.109	0	0	0.174	0.277	0.726	-0.924062
miR-1663-y	0.0733	0.4869	0.5486	0.01	0.01	0.01	ENSGALT00000098372	0	0	0	0.182	0.211	0.222	-0.870968
miR-1663-y	0.0733	0.4869	0.5486	0.01	0.01	0.01	ENSGALT00000100612	0	0	0	0.077	0.105	0.164	-0.870968
miR-1663-y	0.0733	0.4869	0.5486	0.01	0.01	0.01	ENSGALT00000103296	0.111	0.089	0.081	0.57	0.682	0.326	-0.941124
miR-1663-y	0.0733	0.4869	0.5486	0.01	0.01	0.01	ENSGALT00000103883	0.431	0.261	0.3	1.209	0.979	1.535	-0.880406
miR-1663-y	0.0733	0.4869	0.5486	0.01	0.01	0.01	ENSGALT00000104046	0	0.081	0	0.332	0.33	0.24	-0.831655
miR-1663-y	0.0733	0.4869	0.5486	0.01	0.01	0.01	ENSGALT00000104057	0	0	0	0.284	0.124	0.428	-0.870968
miR-1663-y	0.0733	0.4869	0.5486	0.01	0.01	0.01	ENSGALT00000104681	0.08	0.195	0.071	0.991	0.658	0.391	-0.880406
miR-1663-y	0.0733	0.4869	0.5486	0.01	0.01	0.01	MSTRG.12327.2	0.362	0.472	0.459	0.751	1.164	1.374	-0.758971
miR-1663-y	0.0733	0.4869	0.5486	0.01	0.01	0.01	MSTRG.14468.1	0.518	0.281	0.557	1.089	1.232	1.311	-0.758971
miR-1663-y	0.0733	0.4869	0.5486	0.01	0.01	0.01	MSTRG.14468.2	0.343	0.348	0.239	1.475	1.111	1.273	-0.880406
miR-1663-y	0.0733	0.4869	0.5486	0.01	0.01	0.01	MSTRG.167.1	0.477	0.32	0.333	0.888	1.758	2.199	-0.880406
miR-1663-y	0.0733	0.4869	0.5486	0.01	0.01	0.01	MSTRG.244.2	2.207	1.008	1.001	5.426	5.951	7.09	-0.941124
miR-1663-y	0.0733	0.4869	0.5486	0.01	0.01	0.01	MSTRG.3884.1	0.889	0.355	0.613	1.633	1.913	1.602	-0.880406
miR-1663-y	0.0733	0.4869	0.5486	0.01	0.01	0.01	MSTRG.4183.2	9.718	7.421	6.213	15.734	15.02	13.645	-0.941124
miR-1663-y	0.0733	0.4869	0.5486	0.01	0.01	0.01	MSTRG.457.2	1.464	1.177	0.98	2.405	2.44	2.626	-0.941124
miR-1663-y	0.0733	0.4869	0.5486	0.01	0.01	0.01	MSTRG.4751.2	0.217	0.035	0.049	0.478	0.772	0.6	-0.880406
miR-1663-y	0.0733	0.4869	0.5486	0.01	0.01	0.01	MSTRG.7074.1	0.386	0.086	0.269	1.303	0.918	0.646	-0.880406
miR-1663-y	0.0733	0.4869	0.5486	0.01	0.01	0.01	MSTRG.8583.1	0.922	1.029	0.876	1.841	2.753	1.732	-0.880406
miR-196-x	7.7695	8.0821	11.9908	32.5242	23.2199	34.5817	ENSGALT00000062679	0.239	0.308	0.2	0.025	0.114	0.019	-0.942857
miR-196-x	7.7695	8.0821	11.9908	32.5242	23.2199	34.5817	MSTRG.15860.1	1.952	2.461	1.638	1.189	1.032	1.021	-0.885714
miR-196-x	7.7695	8.0821	11.9908	32.5242	23.2199	34.5817	MSTRG.4779.1	0.961	1.915	2.04	0.689	0.797	0.559	-0.771429
miR-202-x	1.7591	2.4344	1.5674	5.7104	3.87	6.116	ENSGALT00000097089	0.522	0.453	0.462	0.035	0	0	-0.840668
miR-202-x	1.7591	2.4344	1.5674	5.7104	3.87	6.116	MSTRG.1862.4	2.111	6.676	4.086	2.04	3.563	1.836	-0.714286
miR-202-y	1.3926	2.337	1.8025	8.3173	5.7306	6.0405	ENSGALT00000093845	1.269	0.43	0.259	0.185	0	0	-0.753702
miR-202-y	1.3926	2.337	1.8025	8.3173	5.7306	6.0405	ENSGALT00000099217	0.119	0.116	0.021	0	0	0	-0.880406
miR-204-x	8.5758	4.4792	6.0346	25.2	17.9359	32.9206	ENSGALT00000090691	0.863	1.381	1.286	0.624	0.742	0.798	-0.828571
miR-204-x	8.5758	4.4792	6.0346	25.2	17.9359	32.9206	ENSGALT00000104049	1.377	2.12	1.671	1.234	0.905	1.045	-0.828571
miR-204-x	8.5758	4.4792	6.0346	25.2	17.9359	32.9206	MSTRG.12554.1	1.744	2.138	1.395	1.319	0.916	0.759	-0.885714
miR-204-x	8.5758	4.4792	6.0346	25.2	17.9359	32.9206	MSTRG.14781.2	7.085	9.654	11.324	5.511	5.662	4.424	-0.942857
miR-204-x	8.5758	4.4792	6.0346	25.2	17.9359	32.9206	MSTRG.15180.1	1.256	1.72	1.285	1.254	0.72	0.561	-0.942857
miR-204-x	8.5758	4.4792	6.0346	25.2	17.9359	32.9206	MSTRG.2499.1	4.137	4.433	6.488	2.53	2.816	2.894	-0.771429
miR-214-y	21.4761	13.4376	16.3013	43.6966	42.6442	46.2851	ENSGALT00000062679	0.239	0.308	0.2	0.025	0.114	0.019	-0.942857
miR-214-y	21.4761	13.4376	16.3013	43.6966	42.6442	46.2851	ENSGALT00000087613	1.141	2.664	4.014	0.806	1.645	1.123	-0.828571
miR-214-y	21.4761	13.4376	16.3013	43.6966	42.6442	46.2851	ENSGALT00000092640	0.564	1.139	1.08	0.29	0.149	0.501	-0.771429
miR-214-y	21.4761	13.4376	16.3013	43.6966	42.6442	46.2851	ENSGALT00000096962	3.996	1.014	1.277	0.863	0.79	0.493	-0.714286
miR-214-y	21.4761	13.4376	16.3013	43.6966	42.6442	46.2851	ENSGALT00000101318	0.487	0.688	0.771	0.238	0.082	0.196	-0.771429
miR-214-y	21.4761	13.4376	16.3013	43.6966	42.6442	46.2851	MSTRG.11353.1	2.977	3.144	3.052	0.523	0.695	0.925	-0.828571
miR-214-y	21.4761	13.4376	16.3013	43.6966	42.6442	46.2851	MSTRG.12554.1	1.744	2.138	1.395	1.319	0.916	0.759	-0.885714
miR-214-y	21.4761	13.4376	16.3013	43.6966	42.6442	46.2851	MSTRG.12816.1	2.587	4.231	2.414	1.219	0.629	1.625	-0.714286
miR-214-y	21.4761	13.4376	16.3013	43.6966	42.6442	46.2851	MSTRG.14781.2	7.085	9.654	11.324	5.511	5.662	4.424	-0.942857
miR-214-y	21.4761	13.4376	16.3013	43.6966	42.6442	46.2851	MSTRG.15166.2	3.904	4.439	2.821	1.216	3.083	2.223	-0.771429
miR-214-y	21.4761	13.4376	16.3013	43.6966	42.6442	46.2851	MSTRG.15860.1	1.952	2.461	1.638	1.189	1.032	1.021	-0.885714
miR-214-y	21.4761	13.4376	16.3013	43.6966	42.6442	46.2851	MSTRG.6373.1	0.988	4.473	3.522	0.436	1.424	1.009	-0.714286
miR-214-y	21.4761	13.4376	16.3013	43.6966	42.6442	46.2851	MSTRG.7140.2	1.231	5.043	2.748	0.544	0.934	0.943	-0.828571
miR-214-z	1.3193	0.2921	1.0188	5.4621	2.3071	4.1528	ENSGALT00000062679	0.239	0.308	0.2	0.025	0.114	0.019	-0.885714
miR-214-z	1.3193	0.2921	1.0188	5.4621	2.3071	4.1528	ENSGALT00000087613	1.141	2.664	4.014	0.806	1.645	1.123	-0.885714
miR-214-z	1.3193	0.2921	1.0188	5.4621	2.3071	4.1528	ENSGALT00000092640	0.564	1.139	1.08	0.29	0.149	0.501	-0.828571
miR-214-z	1.3193	0.2921	1.0188	5.4621	2.3071	4.1528	ENSGALT00000097043	50.053	23.802	35.681	3.251	7.991	11.208	-0.714286
miR-214-z	1.3193	0.2921	1.0188	5.4621	2.3071	4.1528	ENSGALT00000101318	0.487	0.688	0.771	0.238	0.082	0.196	-0.714286
miR-214-z	1.3193	0.2921	1.0188	5.4621	2.3071	4.1528	MSTRG.11353.1	2.977	3.144	3.052	0.523	0.695	0.925	-0.942857
miR-214-z	1.3193	0.2921	1.0188	5.4621	2.3071	4.1528	MSTRG.12554.1	1.744	2.138	1.395	1.319	0.916	0.759	-0.771429
miR-214-z	1.3193	0.2921	1.0188	5.4621	2.3071	4.1528	MSTRG.12816.1	2.587	4.231	2.414	1.219	0.629	1.625	-0.771429
miR-214-z	1.3193	0.2921	1.0188	5.4621	2.3071	4.1528	MSTRG.14781.2	7.085	9.654	11.324	5.511	5.662	4.424	-0.885714
miR-214-z	1.3193	0.2921	1.0188	5.4621	2.3071	4.1528	MSTRG.15166.2	3.904	4.439	2.821	1.216	3.083	2.223	-0.828571
miR-214-z	1.3193	0.2921	1.0188	5.4621	2.3071	4.1528	MSTRG.15860.1	1.952	2.461	1.638	1.189	1.032	1.021	-0.771429
miR-214-z	1.3193	0.2921	1.0188	5.4621	2.3071	4.1528	MSTRG.6373.1	0.988	4.473	3.522	0.436	1.424	1.009	-0.828571
miR-214-z	1.3193	0.2921	1.0188	5.4621	2.3071	4.1528	MSTRG.7140.2	1.231	5.043	2.748	0.544	0.934	0.943	-0.942857
miR-221-x	0.4398	0.6816	0.7053	0.1241	0.1488	0.2265	ENSGALT00000071020	0.627	0.327	0.365	2.741	0.648	0.784	-0.885714
miR-221-x	0.4398	0.6816	0.7053	0.1241	0.1488	0.2265	ENSGALT00000091810	0.194	0.106	0.108	0.73	0.599	0.526	-0.942857
miR-221-x	0.4398	0.6816	0.7053	0.1241	0.1488	0.2265	ENSGALT00000092254	0.045	0	0	0.211	0.135	0.073	-0.985611
miR-221-x	0.4398	0.6816	0.7053	0.1241	0.1488	0.2265	ENSGALT00000093781	0.847	0.376	0.532	1.936	1.178	2.779	-0.771429
miR-221-x	0.4398	0.6816	0.7053	0.1241	0.1488	0.2265	ENSGALT00000094441	0	0	0	0.26	0.301	0.152	-0.880406
miR-221-x	0.4398	0.6816	0.7053	0.1241	0.1488	0.2265	ENSGALT00000094510	0	0.066	0	0.373	0.299	0.515	-0.724714
miR-221-x	0.4398	0.6816	0.7053	0.1241	0.1488	0.2265	ENSGALT00000094989	1.003	0.458	0.692	1.937	2.718	2.264	-0.771429
miR-221-x	0.4398	0.6816	0.7053	0.1241	0.1488	0.2265	ENSGALT00000097277	0	0	0	0.207	0.18	0.081	-0.941124
miR-221-x	0.4398	0.6816	0.7053	0.1241	0.1488	0.2265	ENSGALT00000097663	0.188	0.198	0.235	0.771	1.183	0.57	-0.714286
miR-221-x	0.4398	0.6816	0.7053	0.1241	0.1488	0.2265	ENSGALT00000099050	0.193	0.124	0.092	0.596	0.648	0.527	-0.942857
miR-221-x	0.4398	0.6816	0.7053	0.1241	0.1488	0.2265	ENSGALT00000099190	0.187	0.125	0.223	1.317	0.365	0.363	-0.828571
miR-221-x	0.4398	0.6816	0.7053	0.1241	0.1488	0.2265	ENSGALT00000100376	0	0	0	0.64	0.388	0.047	-0.941124
miR-221-x	0.4398	0.6816	0.7053	0.1241	0.1488	0.2265	ENSGALT00000100723	0.153	0.346	0	0.909	1.082	0.5	-0.885714
miR-221-x	0.4398	0.6816	0.7053	0.1241	0.1488	0.2265	ENSGALT00000100872	0	0	0	0.049	0.257	0.172	-0.758971
miR-221-x	0.4398	0.6816	0.7053	0.1241	0.1488	0.2265	ENSGALT00000103314	0.348	0.177	0.269	0.994	0.935	0.785	-0.942857
miR-221-x	0.4398	0.6816	0.7053	0.1241	0.1488	0.2265	ENSGALT00000103706	0.149	0	0.037	0.676	0.433	0.48	-0.885714
miR-221-x	0.4398	0.6816	0.7053	0.1241	0.1488	0.2265	ENSGALT00000104255	1.111	0.209	0.388	2.037	1.68	1.832	-0.885714
miR-221-x	0.4398	0.6816	0.7053	0.1241	0.1488	0.2265	ENSGALT00000104292	0	0	0	0.107	0.071	0.083	-0.880406
miR-221-x	0.4398	0.6816	0.7053	0.1241	0.1488	0.2265	ENSGALT00000104560	0	0	0.027	0.351	0.286	0.044	-0.811679
miR-221-x	0.4398	0.6816	0.7053	0.1241	0.1488	0.2265	ENSGALT00000104623	0.52	0.424	0.19	1.435	2	1.433	-0.942857
miR-221-x	0.4398	0.6816	0.7053	0.1241	0.1488	0.2265	ENSGALT00000104964	0.069	0.05	0	0.534	0.772	0.144	-0.942857
miR-221-x	0.4398	0.6816	0.7053	0.1241	0.1488	0.2265	ENSGALT00000105891	0.774	0.438	0.718	1.5	1.681	1.858	-0.714286
miR-221-x	0.4398	0.6816	0.7053	0.1241	0.1488	0.2265	ENSGALT00000107358	0.485	0.179	0	0.507	1.634	1.182	-0.828571
miR-221-x	0.4398	0.6816	0.7053	0.1241	0.1488	0.2265	MSTRG.11164.1	7.015	3.286	5.421	11.416	8.052	13.93	-0.771429
miR-221-x	0.4398	0.6816	0.7053	0.1241	0.1488	0.2265	MSTRG.1136.1	1.444	1.624	0.846	2.997	2.711	3.233	-0.771429
miR-221-x	0.4398	0.6816	0.7053	0.1241	0.1488	0.2265	MSTRG.11367.1	0.16	0	0	0.329	1.001	0.352	-0.811679
miR-221-x	0.4398	0.6816	0.7053	0.1241	0.1488	0.2265	MSTRG.14351.1	0.581	0.461	0.143	1.299	1.443	1.051	-0.942857
miR-221-x	0.4398	0.6816	0.7053	0.1241	0.1488	0.2265	MSTRG.16323.3	0.77	0.532	0.313	1.553	1.284	2.354	-0.828571
miR-221-x	0.4398	0.6816	0.7053	0.1241	0.1488	0.2265	MSTRG.167.1	0.477	0.32	0.333	0.888	1.758	2.199	-0.714286
miR-221-x	0.4398	0.6816	0.7053	0.1241	0.1488	0.2265	MSTRG.244.2	2.207	1.008	1.001	5.426	5.951	7.09	-0.771429
miR-221-x	0.4398	0.6816	0.7053	0.1241	0.1488	0.2265	MSTRG.3833.2	0.659	0.302	0.233	1.559	1.417	1.3	-1
miR-221-x	0.4398	0.6816	0.7053	0.1241	0.1488	0.2265	MSTRG.3884.1	0.889	0.355	0.613	1.633	1.913	1.602	-0.885714
miR-221-x	0.4398	0.6816	0.7053	0.1241	0.1488	0.2265	MSTRG.457.2	1.464	1.177	0.98	2.405	2.44	2.626	-0.771429
miR-221-x	0.4398	0.6816	0.7053	0.1241	0.1488	0.2265	MSTRG.4751.2	0.217	0.035	0.049	0.478	0.772	0.6	-0.771429
miR-221-x	0.4398	0.6816	0.7053	0.1241	0.1488	0.2265	MSTRG.5747.1	0.952	0.996	0.65	1.964	2.72	2.257	-0.771429
miR-221-x	0.4398	0.6816	0.7053	0.1241	0.1488	0.2265	MSTRG.6334.2	0.602	0.189	0	1.447	2.602	1.656	-0.828571
miR-221-x	0.4398	0.6816	0.7053	0.1241	0.1488	0.2265	MSTRG.7310.1	1.27	0.412	0.959	2.247	2.802	2.552	-0.771429
miR-221-x	0.4398	0.6816	0.7053	0.1241	0.1488	0.2265	MSTRG.8583.1	0.922	1.029	0.876	1.841	2.753	1.732	-0.885714
miR-2970-y	6.8899	1.7527	2.8214	11.2966	6.9213	7.4751	ENSGALT00000095103	0.291	0.663	0.358	0.246	0.163	0.068	-0.828571
miR-2970-y	6.8899	1.7527	2.8214	11.2966	6.9213	7.4751	MSTRG.1862.4	2.111	6.676	4.086	2.04	3.563	1.836	-0.885714
miR-2970-y	6.8899	1.7527	2.8214	11.2966	6.9213	7.4751	MSTRG.2420.1	1.407	2.351	1.775	0.744	1.403	1.516	-0.828571
miR-2970-y	6.8899	1.7527	2.8214	11.2966	6.9213	7.4751	MSTRG.3486.1	36.522	37.285	45.369	23.268	21.102	24.859	-0.771429
miR-2970-y	6.8899	1.7527	2.8214	11.2966	6.9213	7.4751	MSTRG.4567.2	3.367	3.92	2.911	1.821	1.888	1.476	-0.885714
miR-2970-y	6.8899	1.7527	2.8214	11.2966	6.9213	7.4751	MSTRG.7140.2	1.231	5.043	2.748	0.544	0.934	0.943	-0.942857
miR-3971-z	5.1308	4.0897	4.2321	12.0414	8.1865	8.7587	ENSGALT00000062679	0.239	0.308	0.2	0.025	0.114	0.019	-0.885714
miR-3971-z	5.1308	4.0897	4.2321	12.0414	8.1865	8.7587	ENSGALT00000100153	2.657	2.739	2.778	1.33	1.072	1.939	-0.771429
miR-3971-z	5.1308	4.0897	4.2321	12.0414	8.1865	8.7587	MSTRG.15180.1	1.256	1.72	1.285	1.254	0.72	0.561	-0.828571
miR-3971-z	5.1308	4.0897	4.2321	12.0414	8.1865	8.7587	MSTRG.1862.4	2.111	6.676	4.086	2.04	3.563	1.836	-0.885714
miR-3971-z	5.1308	4.0897	4.2321	12.0414	8.1865	8.7587	MSTRG.5290.1	7.959	10.754	7.818	3.733	3.631	7.128	-0.771429
miR-3971-z	5.1308	4.0897	4.2321	12.0414	8.1865	8.7587	MSTRG.7290.3	56.304	101.629	93.806	25.861	43.188	35.108	-1
miR-4286-z	6.9632	7.1083	14.4204	3.4759	2.8281	3.2468	ENSGALT00000091552	0	0	0	0.102	0.304	0.068	-0.880406
miR-4286-z	6.9632	7.1083	14.4204	3.4759	2.8281	3.2468	ENSGALT00000092254	0.045	0	0	0.211	0.135	0.073	-0.811679
miR-4286-z	6.9632	7.1083	14.4204	3.4759	2.8281	3.2468	ENSGALT00000092508	0.109	0	0	0.174	0.277	0.726	-0.927634
miR-4286-z	6.9632	7.1083	14.4204	3.4759	2.8281	3.2468	ENSGALT00000093889	0.014	0	0	0.044	0.151	0.124	-0.985611
miR-4286-z	6.9632	7.1083	14.4204	3.4759	2.8281	3.2468	ENSGALT00000094989	1.003	0.458	0.692	1.937	2.718	2.264	-0.942857
miR-4286-z	6.9632	7.1083	14.4204	3.4759	2.8281	3.2468	ENSGALT00000097277	0	0	0	0.207	0.18	0.081	-0.758971
miR-4286-z	6.9632	7.1083	14.4204	3.4759	2.8281	3.2468	ENSGALT00000097648	0.372	0.437	0.205	1.107	1.188	0.907	-0.885714
miR-4286-z	6.9632	7.1083	14.4204	3.4759	2.8281	3.2468	ENSGALT00000100283	0.202	0.065	0.077	0.398	0.438	0.972	-0.885714
miR-4286-z	6.9632	7.1083	14.4204	3.4759	2.8281	3.2468	ENSGALT00000100507	0.15	0.32	0.08	0.305	1.064	0.736	-0.828571
miR-4286-z	6.9632	7.1083	14.4204	3.4759	2.8281	3.2468	ENSGALT00000103296	0.111	0.089	0.081	0.57	0.682	0.326	-0.942857
miR-4286-z	6.9632	7.1083	14.4204	3.4759	2.8281	3.2468	ENSGALT00000103883	0.431	0.261	0.3	1.209	0.979	1.535	-0.771429
miR-4286-z	6.9632	7.1083	14.4204	3.4759	2.8281	3.2468	ENSGALT00000104623	0.52	0.424	0.19	1.435	2	1.433	-0.942857
miR-4286-z	6.9632	7.1083	14.4204	3.4759	2.8281	3.2468	ENSGALT00000105891	0.774	0.438	0.718	1.5	1.681	1.858	-0.885714
miR-4286-z	6.9632	7.1083	14.4204	3.4759	2.8281	3.2468	ENSGALT00000106967	0.091	0.129	0.076	0.79	1.218	0.38	-0.885714
miR-4286-z	6.9632	7.1083	14.4204	3.4759	2.8281	3.2468	MSTRG.1136.1	1.444	1.624	0.846	2.997	2.711	3.233	-0.771429
miR-4286-z	6.9632	7.1083	14.4204	3.4759	2.8281	3.2468	MSTRG.13040.5	2.636	1.418	1.36	9.165	8.729	8.051	-0.828571
miR-4286-z	6.9632	7.1083	14.4204	3.4759	2.8281	3.2468	MSTRG.14468.1	0.518	0.281	0.557	1.089	1.232	1.311	-0.771429
miR-4286-z	6.9632	7.1083	14.4204	3.4759	2.8281	3.2468	MSTRG.16323.3	0.77	0.532	0.313	1.553	1.284	2.354	-0.828571
miR-4286-z	6.9632	7.1083	14.4204	3.4759	2.8281	3.2468	MSTRG.244.2	2.207	1.008	1.001	5.426	5.951	7.09	-0.942857
miR-4286-z	6.9632	7.1083	14.4204	3.4759	2.8281	3.2468	MSTRG.3723.1	1.08	1.023	0.655	2.161	2.282	1.637	-0.942857
miR-4286-z	6.9632	7.1083	14.4204	3.4759	2.8281	3.2468	MSTRG.457.2	1.464	1.177	0.98	2.405	2.44	2.626	-0.942857
miR-4286-z	6.9632	7.1083	14.4204	3.4759	2.8281	3.2468	MSTRG.8857.2	0.387	0.195	0.404	1.42	2.498	1.192	-0.771429
miR-449-x	0.1466	0.1947	0.3919	0.7448	1.0419	0.7551	ENSGALT00000095524	0.406	0.429	0	0	0	0	-0.777542
miR-449-x	0.1466	0.1947	0.3919	0.7448	1.0419	0.7551	ENSGALT00000104575	0.412	0.698	0.941	0.131	0	0.088	-0.771429
miR-451-x	26.1671	77.1203	71.7883	25.9449	21.7314	30.2024	ENSGALT00000071020	0.627	0.327	0.365	2.741	0.648	0.784	-0.714286
miR-451-x	26.1671	77.1203	71.7883	25.9449	21.7314	30.2024	ENSGALT00000094989	1.003	0.458	0.692	1.937	2.718	2.264	-0.828571
miR-451-x	26.1671	77.1203	71.7883	25.9449	21.7314	30.2024	MSTRG.4183.2	9.718	7.421	6.213	15.734	15.02	13.645	-0.828571
miR-451-y	1.0262	2.2396	1.4891	0.4966	0.6698	0.9061	ENSGALT00000076808	4.218	2.309	2.389	7.667	4.124	7.316	-0.828571
miR-451-y	1.0262	2.2396	1.4891	0.4966	0.6698	0.9061	ENSGALT00000091552	0	0	0	0.102	0.304	0.068	-0.880406
miR-451-y	1.0262	2.2396	1.4891	0.4966	0.6698	0.9061	ENSGALT00000103883	0.431	0.261	0.3	1.209	0.979	1.535	-0.828571
miR-451-y	1.0262	2.2396	1.4891	0.4966	0.6698	0.9061	ENSGALT00000104195	0	0	0	0.201	0.221	0.209	-0.758971
miR-451-y	1.0262	2.2396	1.4891	0.4966	0.6698	0.9061	ENSGALT00000105357	0	0	0	0.242	0.525	0.188	-0.880406
miR-451-y	1.0262	2.2396	1.4891	0.4966	0.6698	0.9061	ENSGALT00000108261	0	0	0.028	0.612	0.57	0.686	-0.724714
miR-451-y	1.0262	2.2396	1.4891	0.4966	0.6698	0.9061	MSTRG.4183.2	9.718	7.421	6.213	15.734	15.02	13.645	-0.942857
miR-96-x	0.2199	0.6816	0.627	0.01	0.01	0.01	ENSGALT00000071020	0.627	0.327	0.365	2.741	0.648	0.784	-0.941124
miR-96-x	0.2199	0.6816	0.627	0.01	0.01	0.01	ENSGALT00000088423	1.227	0.88	1.334	4.841	5.912	3.679	-0.880406
miR-96-x	0.2199	0.6816	0.627	0.01	0.01	0.01	ENSGALT00000091552	0	0	0	0.102	0.304	0.068	-0.870968
miR-96-x	0.2199	0.6816	0.627	0.01	0.01	0.01	ENSGALT00000092254	0.045	0	0	0.211	0.135	0.073	-0.924062
miR-96-x	0.2199	0.6816	0.627	0.01	0.01	0.01	ENSGALT00000097715	0	0.112	0	0.21	0.308	0.296	-0.739249
miR-96-x	0.2199	0.6816	0.627	0.01	0.01	0.01	ENSGALT00000099043	0.132	0.072	0.092	0.407	0.388	0.324	-0.941124
miR-96-x	0.2199	0.6816	0.627	0.01	0.01	0.01	ENSGALT00000099050	0.193	0.124	0.092	0.596	0.648	0.527	-0.880406
miR-96-x	0.2199	0.6816	0.627	0.01	0.01	0.01	ENSGALT00000099530	0	0	0	0.227	0.117	0.176	-0.870968
miR-96-x	0.2199	0.6816	0.627	0.01	0.01	0.01	ENSGALT00000103706	0.149	0	0.037	0.676	0.433	0.48	-0.941124
miR-96-x	0.2199	0.6816	0.627	0.01	0.01	0.01	ENSGALT00000104520	0.395	0.081	0.252	1.078	0.839	1.058	-0.941124
miR-96-x	0.2199	0.6816	0.627	0.01	0.01	0.01	ENSGALT00000104560	0	0	0.027	0.351	0.286	0.044	-0.831655
miR-96-x	0.2199	0.6816	0.627	0.01	0.01	0.01	ENSGALT00000105793	0	0	0	0.276	0.319	0.322	-0.870968
miR-96-x	0.2199	0.6816	0.627	0.01	0.01	0.01	ENSGALT00000107358	0.485	0.179	0	0.507	1.634	1.182	-0.880406
miR-96-x	0.2199	0.6816	0.627	0.01	0.01	0.01	ENSGALT00000107539	0.146	0	0.038	0.786	0.52	0.216	-0.941124
miR-96-x	0.2199	0.6816	0.627	0.01	0.01	0.01	ENSGALT00000108261	0	0	0.028	0.612	0.57	0.686	-0.831655
miR-96-x	0.2199	0.6816	0.627	0.01	0.01	0.01	MSTRG.13470.1	0.622	0.017	0.217	1.34	0.987	1.232	-0.941124
miR-96-x	0.2199	0.6816	0.627	0.01	0.01	0.01	MSTRG.13800.1	1.179	1.116	0.835	6.687	5.069	4.165	-0.880406
miR-96-x	0.2199	0.6816	0.627	0.01	0.01	0.01	MSTRG.14351.1	0.581	0.461	0.143	1.299	1.443	1.051	-0.880406
miR-96-x	0.2199	0.6816	0.627	0.01	0.01	0.01	MSTRG.244.2	2.207	1.008	1.001	5.426	5.951	7.09	-0.880406
miR-96-x	0.2199	0.6816	0.627	0.01	0.01	0.01	MSTRG.4751.2	0.217	0.035	0.049	0.478	0.772	0.6	-0.941124
miR-96-x	0.2199	0.6816	0.627	0.01	0.01	0.01	MSTRG.6334.1	0.264	0	0.384	0.621	1.421	1.102	-0.880406
miR-96-x	0.2199	0.6816	0.627	0.01	0.01	0.01	MSTRG.6334.2	0.602	0.189	0	1.447	2.602	1.656	-0.880406
novel-m0001-3p	2505.22	4719.14	3832.52	1017.56	1686.42	999.17	ENSGALT00000076808	4.218	2.309	2.389	7.667	4.124	7.316	-0.885714
novel-m0001-3p	2505.22	4719.14	3832.52	1017.56	1686.42	999.17	ENSGALT00000092254	0.045	0	0	0.211	0.135	0.073	-0.811679
novel-m0001-3p	2505.22	4719.14	3832.52	1017.56	1686.42	999.17	ENSGALT00000092334	0	0	0.437	1.16	0.809	0.995	-0.840668
novel-m0001-3p	2505.22	4719.14	3832.52	1017.56	1686.42	999.17	ENSGALT00000093749	0	0	0	0.489	0.179	0.145	-0.758971
novel-m0001-3p	2505.22	4719.14	3832.52	1017.56	1686.42	999.17	ENSGALT00000095544	0	0	0	0.278	0	0.036	-0.777542
novel-m0001-3p	2505.22	4719.14	3832.52	1017.56	1686.42	999.17	ENSGALT00000096198	0.986	0.386	0.154	2.008	2.716	2.365	-0.771429
novel-m0001-3p	2505.22	4719.14	3832.52	1017.56	1686.42	999.17	ENSGALT00000099043	0.132	0.072	0.092	0.407	0.388	0.324	-0.828571
novel-m0001-3p	2505.22	4719.14	3832.52	1017.56	1686.42	999.17	ENSGALT00000099050	0.193	0.124	0.092	0.596	0.648	0.527	-0.714286
novel-m0001-3p	2505.22	4719.14	3832.52	1017.56	1686.42	999.17	ENSGALT00000099117	0.556	0.348	0.31	0.645	1.432	1.124	-0.771429
novel-m0001-3p	2505.22	4719.14	3832.52	1017.56	1686.42	999.17	ENSGALT00000099615	0	0	0	0.354	0.089	0.384	-0.941124
novel-m0001-3p	2505.22	4719.14	3832.52	1017.56	1686.42	999.17	ENSGALT00000100612	0	0	0	0.077	0.105	0.164	-0.880406
novel-m0001-3p	2505.22	4719.14	3832.52	1017.56	1686.42	999.17	ENSGALT00000100806	0.021	0	0	0.214	0.272	0.15	-0.753702
novel-m0001-3p	2505.22	4719.14	3832.52	1017.56	1686.42	999.17	ENSGALT00000103296	0.111	0.089	0.081	0.57	0.682	0.326	-0.714286
novel-m0001-3p	2505.22	4719.14	3832.52	1017.56	1686.42	999.17	ENSGALT00000103621	0.017	0	0.054	0.301	0.205	0.234	-0.885714
novel-m0001-3p	2505.22	4719.14	3832.52	1017.56	1686.42	999.17	ENSGALT00000103706	0.149	0	0.037	0.676	0.433	0.48	-0.942857
novel-m0001-3p	2505.22	4719.14	3832.52	1017.56	1686.42	999.17	ENSGALT00000103777	0.104	0.021	0.317	0.398	1.198	1.091	-0.771429
novel-m0001-3p	2505.22	4719.14	3832.52	1017.56	1686.42	999.17	ENSGALT00000104292	0	0	0	0.107	0.071	0.083	-0.880406
novel-m0001-3p	2505.22	4719.14	3832.52	1017.56	1686.42	999.17	ENSGALT00000104520	0.395	0.081	0.252	1.078	0.839	1.058	-0.942857
novel-m0001-3p	2505.22	4719.14	3832.52	1017.56	1686.42	999.17	ENSGALT00000104623	0.52	0.424	0.19	1.435	2	1.433	-0.714286
novel-m0001-3p	2505.22	4719.14	3832.52	1017.56	1686.42	999.17	ENSGALT00000105793	0	0	0	0.276	0.319	0.322	-0.880406
novel-m0001-3p	2505.22	4719.14	3832.52	1017.56	1686.42	999.17	ENSGALT00000107358	0.485	0.179	0	0.507	1.634	1.182	-0.771429
novel-m0001-3p	2505.22	4719.14	3832.52	1017.56	1686.42	999.17	ENSGALT00000108237	0.055	0	0.029	0.198	0.328	0.393	-0.942857
novel-m0001-3p	2505.22	4719.14	3832.52	1017.56	1686.42	999.17	MSTRG.1136.1	1.444	1.624	0.846	2.997	2.711	3.233	-0.828571
novel-m0001-3p	2505.22	4719.14	3832.52	1017.56	1686.42	999.17	MSTRG.11546.1	0	0	0	0.266	0.26	0.121	-0.758971
novel-m0001-3p	2505.22	4719.14	3832.52	1017.56	1686.42	999.17	MSTRG.12327.2	0.362	0.472	0.459	0.751	1.164	1.374	-0.714286
novel-m0001-3p	2505.22	4719.14	3832.52	1017.56	1686.42	999.17	MSTRG.13040.5	2.636	1.418	1.36	9.165	8.729	8.051	-0.771429
novel-m0001-3p	2505.22	4719.14	3832.52	1017.56	1686.42	999.17	MSTRG.13470.1	0.622	0.017	0.217	1.34	0.987	1.232	-0.942857
novel-m0001-3p	2505.22	4719.14	3832.52	1017.56	1686.42	999.17	MSTRG.14350.2	0.434	0	0.435	1.265	1.072	1.552	-0.942857
novel-m0001-3p	2505.22	4719.14	3832.52	1017.56	1686.42	999.17	MSTRG.14351.1	0.581	0.461	0.143	1.299	1.443	1.051	-0.714286
novel-m0001-3p	2505.22	4719.14	3832.52	1017.56	1686.42	999.17	MSTRG.16323.3	0.77	0.532	0.313	1.553	1.284	2.354	-0.942857
novel-m0001-3p	2505.22	4719.14	3832.52	1017.56	1686.42	999.17	MSTRG.3723.1	1.08	1.023	0.655	2.161	2.282	1.637	-0.714286
novel-m0001-3p	2505.22	4719.14	3832.52	1017.56	1686.42	999.17	MSTRG.3833.2	0.659	0.302	0.233	1.559	1.417	1.3	-0.771429
novel-m0001-3p	2505.22	4719.14	3832.52	1017.56	1686.42	999.17	MSTRG.457.2	1.464	1.177	0.98	2.405	2.44	2.626	-0.885714
novel-m0023-5p	3.8847	2.6291	3.2132	2.4828	0.7442	1.0571	MSTRG.10210.1	9.69	10.98	11.79	44.888	29.517	27.732	-0.771429
novel-m0023-5p	3.8847	2.6291	3.2132	2.4828	0.7442	1.0571	MSTRG.702.1	6.562	5.35	5.037	12.451	14.967	10.679	-0.771429
novel-m0033-5p	0.2932	0.1947	0.01	2.8552	2.0838	0.6796	ENSGALT00000090691	0.863	1.381	1.286	0.624	0.742	0.798	-0.942857
novel-m0033-5p	0.2932	0.1947	0.01	2.8552	2.0838	0.6796	ENSGALT00000092640	0.564	1.139	1.08	0.29	0.149	0.501	-0.885714
novel-m0033-5p	0.2932	0.1947	0.01	2.8552	2.0838	0.6796	ENSGALT00000093241	0.202	0.073	0.185	0	0	0	-0.758971
novel-m0033-5p	0.2932	0.1947	0.01	2.8552	2.0838	0.6796	ENSGALT00000097043	50.053	23.802	35.681	3.251	7.991	11.208	-0.828571
novel-m0033-5p	0.2932	0.1947	0.01	2.8552	2.0838	0.6796	ENSGALT00000097138	0.269	0.276	0.562	0.104	0.04	0.081	-0.828571
novel-m0033-5p	0.2932	0.1947	0.01	2.8552	2.0838	0.6796	ENSGALT00000097500	0.417	0.469	0.521	0.208	0.334	0.261	-0.942857
novel-m0033-5p	0.2932	0.1947	0.01	2.8552	2.0838	0.6796	ENSGALT00000102492	0.426	0.938	1.395	0	0	0.225	-0.985611
novel-m0033-5p	0.2932	0.1947	0.01	2.8552	2.0838	0.6796	ENSGALT00000104049	1.377	2.12	1.671	1.234	0.905	1.045	-0.771429
novel-m0033-5p	0.2932	0.1947	0.01	2.8552	2.0838	0.6796	MSTRG.11353.1	2.977	3.144	3.052	0.523	0.695	0.925	-0.942857
novel-m0033-5p	0.2932	0.1947	0.01	2.8552	2.0838	0.6796	MSTRG.14781.2	7.085	9.654	11.324	5.511	5.662	4.424	-0.828571
novel-m0033-5p	0.2932	0.1947	0.01	2.8552	2.0838	0.6796	MSTRG.15180.1	1.256	1.72	1.285	1.254	0.72	0.561	-0.714286
novel-m0044-3p	0.01	0.01	0.5486	0.9931	0.3721	1.0571	MSTRG.14378.1	1.804	0.867	1.136	0.011	0.052	0.017	-0.724714
novel-m0047-3p	0.6597	1.7527	2.6646	1.1172	0.4465	0.302	ENSGALT00000104623	0.52	0.424	0.19	1.435	2	1.433	-0.714286
novel-m0047-3p	0.6597	1.7527	2.6646	1.1172	0.4465	0.302	MSTRG.15489.1	4.211	5.115	0.564	9.887	6.799	13.394	-0.714286
novel-m0047-3p	0.6597	1.7527	2.6646	1.1172	0.4465	0.302	MSTRG.244.2	2.207	1.008	1.001	5.426	5.951	7.09	-0.942857
novel-m0048-3p	0.6597	1.7527	2.6646	1.1172	0.4465	0.302	ENSGALT00000104623	0.52	0.424	0.19	1.435	2	1.433	-0.714286
novel-m0048-3p	0.6597	1.7527	2.6646	1.1172	0.4465	0.302	MSTRG.15489.1	4.211	5.115	0.564	9.887	6.799	13.394	-0.714286
novel-m0048-3p	0.6597	1.7527	2.6646	1.1172	0.4465	0.302	MSTRG.244.2	2.207	1.008	1.001	5.426	5.951	7.09	-0.942857
novel-m0060-5p	1.3926	0.4869	0.4702	0.4966	0.1488	0.302	ENSGALT00000097718	0.312	0.326	0.581	0.964	2.107	1.116	-0.828571
novel-m0062-3p	1.0262	0.5842	0.9405	0.2483	0.01	0.2265	ENSGALT00000091552	0	0	0	0.102	0.304	0.068	-0.880406
novel-m0062-3p	1.0262	0.5842	0.9405	0.2483	0.01	0.2265	ENSGALT00000093889	0.014	0	0	0.044	0.151	0.124	-0.811679
novel-m0062-3p	1.0262	0.5842	0.9405	0.2483	0.01	0.2265	ENSGALT00000094989	1.003	0.458	0.692	1.937	2.718	2.264	-0.771429
novel-m0062-3p	1.0262	0.5842	0.9405	0.2483	0.01	0.2265	ENSGALT00000097277	0	0	0	0.207	0.18	0.081	-0.758971
novel-m0062-3p	1.0262	0.5842	0.9405	0.2483	0.01	0.2265	ENSGALT00000097648	0.372	0.437	0.205	1.107	1.188	0.907	-0.885714
novel-m0062-3p	1.0262	0.5842	0.9405	0.2483	0.01	0.2265	ENSGALT00000098564	0	0	0	0.105	0.016	0.131	-0.758971
novel-m0062-3p	1.0262	0.5842	0.9405	0.2483	0.01	0.2265	ENSGALT00000099050	0.193	0.124	0.092	0.596	0.648	0.527	-0.771429
novel-m0062-3p	1.0262	0.5842	0.9405	0.2483	0.01	0.2265	ENSGALT00000100376	0	0	0	0.64	0.388	0.047	-0.758971
novel-m0062-3p	1.0262	0.5842	0.9405	0.2483	0.01	0.2265	ENSGALT00000102202	0	0	0	0.1	0.144	0.194	-0.880406
novel-m0062-3p	1.0262	0.5842	0.9405	0.2483	0.01	0.2265	ENSGALT00000106967	0.091	0.129	0.076	0.79	1.218	0.38	-0.885714
novel-m0062-3p	1.0262	0.5842	0.9405	0.2483	0.01	0.2265	ENSGALT00000107358	0.485	0.179	0	0.507	1.634	1.182	-0.828571
novel-m0062-3p	1.0262	0.5842	0.9405	0.2483	0.01	0.2265	ENSGALT00000108337	0	0	0.074	0.166	0.29	0.255	-0.898645
novel-m0062-3p	1.0262	0.5842	0.9405	0.2483	0.01	0.2265	MSTRG.1136.1	1.444	1.624	0.846	2.997	2.711	3.233	-0.771429
novel-m0062-3p	1.0262	0.5842	0.9405	0.2483	0.01	0.2265	MSTRG.14468.1	0.518	0.281	0.557	1.089	1.232	1.311	-0.771429
novel-m0062-3p	1.0262	0.5842	0.9405	0.2483	0.01	0.2265	MSTRG.244.2	2.207	1.008	1.001	5.426	5.951	7.09	-0.771429
novel-m0062-3p	1.0262	0.5842	0.9405	0.2483	0.01	0.2265	MSTRG.3723.1	1.08	1.023	0.655	2.161	2.282	1.637	-0.771429
novel-m0062-3p	1.0262	0.5842	0.9405	0.2483	0.01	0.2265	MSTRG.6334.1	0.264	0	0.384	0.621	1.421	1.102	-0.828571
novel-m0062-3p	1.0262	0.5842	0.9405	0.2483	0.01	0.2265	MSTRG.6334.2	0.602	0.189	0	1.447	2.602	1.656	-0.828571
novel-m0062-3p	1.0262	0.5842	0.9405	0.2483	0.01	0.2265	MSTRG.7285.1	0.446	0.327	0.408	0.658	1.955	1.157	-0.771429
novel-m0062-3p	1.0262	0.5842	0.9405	0.2483	0.01	0.2265	MSTRG.7310.1	1.27	0.412	0.959	2.247	2.802	2.552	-0.771429
novel-m0062-3p	1.0262	0.5842	0.9405	0.2483	0.01	0.2265	MSTRG.7534.1	0	0	0	0.181	0.39	0.137	-0.880406
novel-m0062-3p	1.0262	0.5842	0.9405	0.2483	0.01	0.2265	MSTRG.7534.3	5.579	2.983	2.302	19.358	22.061	26.202	-0.771429
novel-m0062-3p	1.0262	0.5842	0.9405	0.2483	0.01	0.2265	MSTRG.8583.1	0.922	1.029	0.876	1.841	2.753	1.732	-0.885714
novel-m0062-3p	1.0262	0.5842	0.9405	0.2483	0.01	0.2265	MSTRG.987.1	2.58	3.202	1.696	4.965	5.594	5.532	-0.942857
novel-m0068-3p	0.0733	0.2921	1.5674	0.01	0.0744	0.01	ENSGALT00000091810	0.194	0.106	0.108	0.73	0.599	0.526	-0.724714
novel-m0068-3p	0.0733	0.2921	1.5674	0.01	0.0744	0.01	MSTRG.3724.1	1.674	0.807	1.288	2.669	2.104	4.109	-0.869657
novel-m0093-3p	0.01	0.01	0.0784	0.6207	0.3721	0.0755	MSTRG.5290.1	7.959	10.754	7.818	3.733	3.631	7.128	-0.869657

## Sheet: miRNA-circRNA pairs
miRNA	LYF-L-1	LYF-L-2	LYF-L-3	SYF-L-1	SYF-L-2	SYF-L-3	circRNA	LYF-L-1	LYF-L-2	LYF-L-3	SYF-L-1	SYF-L-2	SYF-L-3	rho	source_gene	chr	strand	genomic_start	genomic_end	spliced_length	annot_type
gga-miR-12229-3p	3.5183	2.8238	8.6209	2.731	2.6792	2.0387	novel_circ_002942	0	26.6021	0	348.473	146.418	135.844	-0.753702	ENSGALG00000005295	19	-	7959819	7979427	788	annot_exons
gga-miR-12229-3p	3.5183	2.8238	8.6209	2.731	2.6792	2.0387	novel_circ_004965	238.752	186.215	73.5105	890.541	475.859	543.375	-0.771429	ENSGALG00000050475	1	+	3943229	3966722	23494	exon_intron
gga-miR-12229-3p	3.5183	2.8238	8.6209	2.731	2.6792	2.0387	novel_circ_016699	0	0	0	116.158	36.6046	190.181	-0.880406	ENSGALG00000030382	W	+	4006678	4047269	40592	exon_intron
gga-miR-12229-3p	3.5183	2.8238	8.6209	2.731	2.6792	2.0387	novel_circ_016880	450.976	385.731	238.909	1393.89	1317.76	1195.42	-0.714286	ENSGALG00000046188	Z	-	16684400	16692566	702	exon_intron
gga-miR-12247-3p	0.5131	0.6816	1.3323	0.4966	0.2233	0.151	novel_circ_000365	26.528	93.1074	0	232.315	512.464	108.675	-0.771429	ENSGALG00000002925	10	+	3816555	3839116	927	annot_exons
gga-miR-12247-3p	0.5131	0.6816	1.3323	0.4966	0.2233	0.151	novel_circ_000604	291.808	133.011	165.399	1742.36	1500.79	896.569	-0.714286	ENSGALG00000013225	11	+	13987096	14002864	844	annot_exons
gga-miR-12247-3p	0.5131	0.6816	1.3323	0.4966	0.2233	0.151	novel_circ_002592	0	39.9032	0	77.4383	109.814	163.012	-0.898645	NA	18	-	2837075	2841210	4136	intergenic
gga-miR-12247-3p	0.5131	0.6816	1.3323	0.4966	0.2233	0.151	novel_circ_002952	132.64	66.5053	55.1329	425.911	256.232	516.206	-0.942857	ENSGALG00000005295	19	-	8031923	8046971	426	annot_exons
gga-miR-12247-3p	0.5131	0.6816	1.3323	0.4966	0.2233	0.151	novel_circ_004667	132.64	0	36.7552	774.383	219.627	190.181	-0.714286	ENSGALG00000050315	1	+	218383	300289	2573	annot_exons
gga-miR-12247-3p	0.5131	0.6816	1.3323	0.4966	0.2233	0.151	novel_circ_004965	238.752	186.215	73.5105	890.541	475.859	543.375	-0.828571	ENSGALG00000050475	1	+	3943229	3966722	23494	exon_intron
gga-miR-12247-3p	0.5131	0.6816	1.3323	0.4966	0.2233	0.151	novel_circ_005258	0	106.408	0	387.192	183.023	353.194	-0.724714	ENSGALG00000012796	1	+	56238776	56242986	2786	annot_exons
gga-miR-12247-3p	0.5131	0.6816	1.3323	0.4966	0.2233	0.151	novel_circ_005842	0	0	0	77.4383	219.627	108.675	-0.880406	ENSGALG00000015233	1	-	84900694	84911272	820	annot_exons
gga-miR-12247-3p	0.5131	0.6816	1.3323	0.4966	0.2233	0.151	novel_circ_006560	53.056	0	36.7552	116.158	183.023	244.519	-0.942857	ENSGALG00000000862	23	-	1857690	1874248	789	annot_exons
gga-miR-12247-3p	0.5131	0.6816	1.3323	0.4966	0.2233	0.151	novel_circ_008653	0	0	0	0	475.859	81.5062	-0.777542	ENSGALG00000043240	2	+	45391067	45454737	2410	annot_exons
gga-miR-12247-3p	0.5131	0.6816	1.3323	0.4966	0.2233	0.151	novel_circ_010648	0	39.9032	0	116.158	109.814	135.844	-0.840668	ENSGALG00000013950	3	-	38155545	38163067	4202	exon_intron
gga-miR-12247-3p	0.5131	0.6816	1.3323	0.4966	0.2233	0.151	novel_circ_010681	53.056	39.9032	0	154.877	183.023	217.35	-1	ENSGALG00000039349	3	-	39672252	39680238	514	annot_exons
gga-miR-12247-3p	0.5131	0.6816	1.3323	0.4966	0.2233	0.151	novel_circ_011086	0	0	0	116.158	256.232	54.3375	-0.758971	ENSGALG00000013651	3	-	60215827	60238455	2072	exon_intron
gga-miR-12247-3p	0.5131	0.6816	1.3323	0.4966	0.2233	0.151	novel_circ_015883	106.112	39.9032	110.266	271.034	402.65	298.856	-0.771429	ENSGALG00000011284	8	+	29260227	29268576	547	annot_exons
gga-miR-12247-3p	0.5131	0.6816	1.3323	0.4966	0.2233	0.151	novel_circ_016699	0	0	0	116.158	36.6046	190.181	-0.880406	ENSGALG00000030382	W	+	4006678	4047269	40592	exon_intron
gga-miR-12273-5p	0.0733	0.01	0.01	0.1241	0.9675	0.2265	novel_circ_003034	132.64	39.9032	202.154	0	0	0	-0.831655	ENSGALG00000047085	1	+	100074674	100139955	33949	exon_intron
gga-miR-12273-5p	0.0733	0.01	0.01	0.1241	0.9675	0.2265	novel_circ_009629	0	106.408	312.42	0	0	0	-0.823193	ENSGALG00000050958	31	-	2362269	2428159	65891	exon_intron
gga-miR-12273-5p	0.0733	0.01	0.01	0.1241	0.9675	0.2265	novel_circ_013827	371.392	226.118	238.909	0	0	108.675	-0.705882	ENSGALG00000012115	5	-	5709682	5715556	2270	exon_intron
gga-miR-12277-5p	0.6597	0.3895	0.3919	0.1241	0.01	0.0755	novel_circ_013500	0	39.9032	0	116.158	109.814	108.675	-0.811679	ENSGALG00000051654	5	+	38248809	38268609	5088	annot_exons
gga-miR-12277-5p	0.6597	0.3895	0.3919	0.1241	0.01	0.0755	novel_circ_015842	0	0	110.266	348.473	329.441	163.012	-0.724714	ENSGALG00000010967	8	-	27905776	27932571	1644	annot_exons
gga-miR-12277-5p	0.6597	0.3895	0.3919	0.1241	0.01	0.0755	novel_circ_016699	0	0	0	116.158	36.6046	190.181	-0.758971	ENSGALG00000030382	W	+	4006678	4047269	40592	exon_intron
gga-miR-128-3p	784.499	465.643	549.541	1468.8	1294.58	1743.89	novel_circ_001239	212.224	266.021	312.42	0	0	81.5062	-0.753702	ENSGALG00000005678	12	+	9307973	9308458	281	annot_exons
gga-miR-128-3p	784.499	465.643	549.541	1468.8	1294.58	1743.89	novel_circ_003034	132.64	39.9032	202.154	0	0	0	-0.758971	ENSGALG00000047085	1	+	100074674	100139955	33949	exon_intron
gga-miR-128-3p	784.499	465.643	549.541	1468.8	1294.58	1743.89	novel_circ_005397	106.112	26.6021	183.776	0	0	0	-0.758971	NA	1	+	644266	653308	9043	intergenic
gga-miR-128-3p	784.499	465.643	549.541	1468.8	1294.58	1743.89	novel_circ_008154	265.28	133.011	55.1329	0	0	0	-0.758971	ENSGALG00000007426	2	+	15695186	15696925	490	annot_exons
gga-miR-128-3p	784.499	465.643	549.541	1468.8	1294.58	1743.89	novel_circ_009629	0	106.408	312.42	0	0	0	-0.777542	ENSGALG00000050958	31	-	2362269	2428159	65891	exon_intron
gga-miR-128-3p	784.499	465.643	549.541	1468.8	1294.58	1743.89	novel_circ_009647	79.584	93.1074	110.266	0	0	0	-0.880406	ENSGALG00000044326	31	+	4859399	4860241	843	intronic
gga-miR-128-3p	784.499	465.643	549.541	1468.8	1294.58	1743.89	novel_circ_010258	185.696	106.408	55.1329	0	0	0	-0.758971	ENSGALG00000009796	3	-	21800496	21818611	902	annot_exons
gga-miR-128-3p	784.499	465.643	549.541	1468.8	1294.58	1743.89	novel_circ_011030	53.056	133.011	55.1329	0	0	0	-0.941124	ENSGALG00000040607	3	+	57371246	57383990	1053	annot_exons
gga-miR-128-3p	784.499	465.643	549.541	1468.8	1294.58	1743.89	novel_circ_013727	79.584	133.011	128.643	0	0	0	-0.941124	ENSGALG00000012128	5	-	5290702	5292804	354	annot_exons
gga-miR-135a-5p	1.3193	0.779	1.5674	4.0966	2.8281	5.2854	novel_circ_000180	238.752	66.5053	220.531	0	36.6046	0	-0.811679	ENSGALG00000038688	10	-	17683216	17696640	339	annot_exons
gga-miR-135a-5p	1.3193	0.779	1.5674	4.0966	2.8281	5.2854	novel_circ_001164	106.112	186.215	220.531	0	0	0	-0.758971	ENSGALG00000004974	12	+	5268848	5278262	806	annot_exons
gga-miR-135a-5p	1.3193	0.779	1.5674	4.0966	2.8281	5.2854	novel_circ_005432	371.392	106.408	91.8881	0	0	54.3375	-0.753702	ENSGALG00000032768	1	+	65833774	65837285	3512	exon_intron
gga-miR-135a-5p	1.3193	0.779	1.5674	4.0966	2.8281	5.2854	novel_circ_010125	132.64	26.6021	110.266	0	0	0	-0.758971	ENSGALG00000008627	3	+	15995522	16016573	627	annot_exons
gga-miR-135a-5p	1.3193	0.779	1.5674	4.0966	2.8281	5.2854	novel_circ_010572	530.56	1130.59	1598.85	348.473	183.023	81.5062	-0.771429	ENSGALG00000032640	3	-	32514975	32523117	8143	intronic
gga-miR-135a-5p	1.3193	0.779	1.5674	4.0966	2.8281	5.2854	novel_circ_014846	132.64	146.312	36.7552	0	0	0	-0.941124	ENSGALG00000041884	7	-	167064	168663	1600	one_exon
gga-miR-135a-5p	1.3193	0.779	1.5674	4.0966	2.8281	5.2854	novel_circ_017492	53.056	133.011	73.5105	0	0	0	-0.880406	ENSGALG00000015451	Z	+	55615214	55617676	399	annot_exons
gga-miR-138-1-3p	2.7853	2.337	2.5863	5.3379	7.2934	6.1915	novel_circ_002175	79.584	212.817	110.266	0	0	0	-0.941124	ENSGALG00000006648	15	-	8838611	8848142	2186	annot_exons
gga-miR-138-1-3p	2.7853	2.337	2.5863	5.3379	7.2934	6.1915	novel_circ_003034	132.64	39.9032	202.154	0	0	0	-0.758971	ENSGALG00000047085	1	+	100074674	100139955	33949	exon_intron
gga-miR-138-1-3p	2.7853	2.337	2.5863	5.3379	7.2934	6.1915	novel_circ_003788	0	332.526	55.1329	0	0	0	-0.845154	ENSGALG00000016885	1	+	146291721	146303073	543	annot_exons
gga-miR-138-1-3p	2.7853	2.337	2.5863	5.3379	7.2934	6.1915	novel_circ_004647	185.696	66.5053	349.175	0	0	0	-0.758971	ENSGALG00000040023	1	-	20578183	20582792	379	annot_exons
gga-miR-138-1-3p	2.7853	2.337	2.5863	5.3379	7.2934	6.1915	novel_circ_005397	106.112	26.6021	183.776	0	0	0	-0.758971	NA	1	+	644266	653308	9043	intergenic
gga-miR-138-1-3p	2.7853	2.337	2.5863	5.3379	7.2934	6.1915	novel_circ_009629	0	106.408	312.42	0	0	0	-0.777542	ENSGALG00000050958	31	-	2362269	2428159	65891	exon_intron
gga-miR-138-1-3p	2.7853	2.337	2.5863	5.3379	7.2934	6.1915	novel_circ_013857	1114.18	1383.31	624.839	154.877	36.6046	461.869	-0.885714	ENSGALG00000012321	5	-	57969403	57970524	278	annot_exons
gga-miR-138-1-3p	2.7853	2.337	2.5863	5.3379	7.2934	6.1915	novel_circ_015198	0	239.419	165.399	0	0	0	-0.845154	ENSGALG00000049781	7	+	34615902	34647774	7796	exon_intron
gga-miR-144-3p	43.172	72.2516	95.8483	29.669	27.462	18.499	novel_circ_004965	238.752	186.215	73.5105	890.541	475.859	543.375	-0.828571	ENSGALG00000050475	1	+	3943229	3966722	23494	exon_intron
gga-miR-144-3p	43.172	72.2516	95.8483	29.669	27.462	18.499	novel_circ_011496	0	0	0	38.7192	146.418	108.675	-0.880406	ENSGALG00000016328	3	+	88415294	88420663	5370	intronic
gga-miR-144-3p	43.172	72.2516	95.8483	29.669	27.462	18.499	novel_circ_016699	0	0	0	116.158	36.6046	190.181	-0.880406	ENSGALG00000030382	W	+	4006678	4047269	40592	exon_intron
gga-miR-1458	2.6387	2.6291	2.8214	0.869	1.6373	0.8306	novel_circ_003049	106.112	0	0	387.192	146.418	244.519	-0.840668	ENSGALG00000015701	1	+	100699756	100704459	980	annot_exons
gga-miR-1458	2.6387	2.6291	2.8214	0.869	1.6373	0.8306	novel_circ_004965	238.752	186.215	73.5105	890.541	475.859	543.375	-0.885714	ENSGALG00000050475	1	+	3943229	3966722	23494	exon_intron
gga-miR-1458	2.6387	2.6291	2.8214	0.869	1.6373	0.8306	novel_circ_005258	0	106.408	0	387.192	183.023	353.194	-0.927634	ENSGALG00000012796	1	+	56238776	56242986	2786	annot_exons
gga-miR-1458	2.6387	2.6291	2.8214	0.869	1.6373	0.8306	novel_circ_006025	0	119.71	73.5105	464.63	512.464	135.844	-0.714286	ENSGALG00000001550	20	+	1034725	1036141	1417	intronic
gga-miR-1458	2.6387	2.6291	2.8214	0.869	1.6373	0.8306	novel_circ_006929	0	0	0	193.596	0	163.012	-0.777542	NA	26	-	2253140	2258460	5321	intergenic
gga-miR-1458	2.6387	2.6291	2.8214	0.869	1.6373	0.8306	novel_circ_007487	53.056	159.613	128.643	967.979	402.65	489.037	-0.885714	ENSGALG00000015219	2	-	107674969	107692287	748	annot_exons
gga-miR-1458	2.6387	2.6291	2.8214	0.869	1.6373	0.8306	novel_circ_008327	26.528	53.2042	18.3776	154.877	439.255	326.025	-0.828571	ENSGALG00000035239	2	+	24908440	24917773	239	annot_exons
gga-miR-1458	2.6387	2.6291	2.8214	0.869	1.6373	0.8306	novel_circ_008329	159.168	79.8063	0	580.788	585.673	353.194	-0.714286	ENSGALG00000035239	2	+	24908440	24927050	557	annot_exons
gga-miR-1458	2.6387	2.6291	2.8214	0.869	1.6373	0.8306	novel_circ_010681	53.056	39.9032	0	154.877	183.023	217.35	-0.885714	ENSGALG00000039349	3	-	39672252	39680238	514	annot_exons
gga-miR-1458	2.6387	2.6291	2.8214	0.869	1.6373	0.8306	novel_circ_011968	0	0	0	77.4383	73.2091	244.519	-0.941124	ENSGALG00000009982	4	-	31244579	31291921	2310	annot_exons
gga-miR-1458	2.6387	2.6291	2.8214	0.869	1.6373	0.8306	novel_circ_011969	0	26.6021	0	154.877	146.418	54.3375	-0.811679	ENSGALG00000009982	4	-	31262532	31275139	715	annot_exons
gga-miR-1458	2.6387	2.6291	2.8214	0.869	1.6373	0.8306	novel_circ_012882	53.056	66.5053	36.7552	77.4383	585.673	380.362	-0.828571	ENSGALG00000053000	4	-	89099517	89114885	1173	annot_exons
gga-miR-1458	2.6387	2.6291	2.8214	0.869	1.6373	0.8306	novel_circ_016699	0	0	0	116.158	36.6046	190.181	-0.941124	ENSGALG00000030382	W	+	4006678	4047269	40592	exon_intron
gga-miR-1458	2.6387	2.6291	2.8214	0.869	1.6373	0.8306	novel_circ_017025	0	0	0	38.7192	73.2091	217.35	-0.880406	ENSGALG00000014999	Z	-	25372316	25381562	9247	intronic
gga-miR-146a-5p	223.556	30.7702	48.9038	441.435	306.25	368.998	novel_circ_001536	106.112	79.8063	55.1329	0	0	0	-0.758971	ENSGALG00000053043	14	+	10441377	10442077	305	annot_exons
gga-miR-146a-5p	223.556	30.7702	48.9038	441.435	306.25	368.998	novel_circ_008483	291.808	226.118	294.042	0	0	54.3375	-0.724714	ENSGALG00000033593	2	+	36973440	36989820	281	annot_exons
gga-miR-146a-5p	223.556	30.7702	48.9038	441.435	306.25	368.998	novel_circ_009629	0	106.408	312.42	0	0	0	-0.777542	ENSGALG00000050958	31	-	2362269	2428159	65891	exon_intron
gga-miR-146a-5p	223.556	30.7702	48.9038	441.435	306.25	368.998	novel_circ_010258	185.696	106.408	55.1329	0	0	0	-0.758971	ENSGALG00000009796	3	-	21800496	21818611	902	annot_exons
gga-miR-146a-5p	223.556	30.7702	48.9038	441.435	306.25	368.998	novel_circ_010564	371.392	372.43	624.839	154.877	0	81.5062	-0.714286	ENSGALG00000032640	3	-	32498288	32520115	21828	intronic
gga-miR-146c-3p	191.965	359.31	293.658	104.152	102.555	99.1393	novel_circ_000856	0	0	0	0	183.023	217.35	-0.845154	ENSGALG00000035602	11	+	8842914	8855293	1734	annot_exons
gga-miR-146c-3p	191.965	359.31	293.658	104.152	102.555	99.1393	novel_circ_003729	0	0	0	116.158	219.627	81.5062	-0.758971	ENSGALG00000040060	1	+	1440884	1457265	1441	annot_exons
gga-miR-146c-3p	191.965	359.31	293.658	104.152	102.555	99.1393	novel_circ_004965	238.752	186.215	73.5105	890.541	475.859	543.375	-0.771429	ENSGALG00000050475	1	+	3943229	3966722	23494	exon_intron
gga-miR-146c-3p	191.965	359.31	293.658	104.152	102.555	99.1393	novel_circ_006131	1087.65	824.665	808.615	2168.27	2708.74	2907.06	-0.942857	ENSGALG00000003106	20	-	2350161	2370056	312	annot_exons
gga-miR-146c-3p	191.965	359.31	293.658	104.152	102.555	99.1393	novel_circ_017659	26.528	0	0	348.473	36.6046	54.3375	-0.811679	ENSGALG00000001856	Z	-	68835647	68872952	2045	exon_intron
gga-miR-146c-5p	3653.42	1318.35	2101.69	5257.62	4959.53	4908.41	novel_circ_001536	106.112	79.8063	55.1329	0	0	0	-0.758971	ENSGALG00000053043	14	+	10441377	10442077	305	annot_exons
gga-miR-146c-5p	3653.42	1318.35	2101.69	5257.62	4959.53	4908.41	novel_circ_008483	291.808	226.118	294.042	0	0	54.3375	-0.811679	ENSGALG00000033593	2	+	36973440	36989820	281	annot_exons
gga-miR-146c-5p	3653.42	1318.35	2101.69	5257.62	4959.53	4908.41	novel_circ_009629	0	106.408	312.42	0	0	0	-0.777542	ENSGALG00000050958	31	-	2362269	2428159	65891	exon_intron
gga-miR-146c-5p	3653.42	1318.35	2101.69	5257.62	4959.53	4908.41	novel_circ_010258	185.696	106.408	55.1329	0	0	0	-0.758971	ENSGALG00000009796	3	-	21800496	21818611	902	annot_exons
gga-miR-146c-5p	3653.42	1318.35	2101.69	5257.62	4959.53	4908.41	novel_circ_010564	371.392	372.43	624.839	154.877	0	81.5062	-0.771429	ENSGALG00000032640	3	-	32498288	32520115	21828	intronic
gga-miR-1571	0.4398	1.0711	1.4891	0.01	0.2233	0.01	novel_circ_002592	0	39.9032	0	77.4383	109.814	163.012	-0.794118	NA	18	-	2837075	2841210	4136	intergenic
gga-miR-1571	0.4398	1.0711	1.4891	0.01	0.2233	0.01	novel_circ_004012	0	0	0	77.4383	146.418	54.3375	-0.739249	ENSGALG00000016955	1	-	167374357	167390660	1226	annot_exons
gga-miR-1571	0.4398	1.0711	1.4891	0.01	0.2233	0.01	novel_circ_004965	238.752	186.215	73.5105	890.541	475.859	543.375	-0.985611	ENSGALG00000050475	1	+	3943229	3966722	23494	exon_intron
gga-miR-1571	0.4398	1.0711	1.4891	0.01	0.2233	0.01	novel_circ_006929	0	0	0	193.596	0	163.012	-0.823193	NA	26	-	2253140	2258460	5321	intergenic
gga-miR-1571	0.4398	1.0711	1.4891	0.01	0.2233	0.01	novel_circ_008246	238.752	199.516	91.8881	503.349	292.836	1249.76	-0.985611	ENSGALG00000008764	2	+	20541149	20556058	657	annot_exons
gga-miR-1571	0.4398	1.0711	1.4891	0.01	0.2233	0.01	novel_circ_008962	0	26.6021	0	348.473	219.627	217.35	-0.794118	ENSGALG00000051299	2	-	61848980	61853922	2869	exon_intron
gga-miR-1571	0.4398	1.0711	1.4891	0.01	0.2233	0.01	novel_circ_011968	0	0	0	77.4383	73.2091	244.519	-0.924062	ENSGALG00000009982	4	-	31244579	31291921	2310	annot_exons
gga-miR-1571	0.4398	1.0711	1.4891	0.01	0.2233	0.01	novel_circ_013343	265.28	372.43	238.909	1316.45	878.509	787.894	-0.840668	ENSGALG00000009491	5	-	28935661	28944418	767	annot_exons
gga-miR-1571	0.4398	1.0711	1.4891	0.01	0.2233	0.01	novel_circ_016699	0	0	0	116.158	36.6046	190.181	-0.924062	ENSGALG00000030382	W	+	4006678	4047269	40592	exon_intron
gga-miR-1571	0.4398	1.0711	1.4891	0.01	0.2233	0.01	novel_circ_017025	0	0	0	38.7192	73.2091	217.35	-0.831655	ENSGALG00000014999	Z	-	25372316	25381562	9247	intronic
gga-miR-1663-3p	46.0306	94.4529	96.4753	23.0897	31.6297	16.3093	novel_circ_004965	238.752	186.215	73.5105	890.541	475.859	543.375	-0.942857	ENSGALG00000050475	1	+	3943229	3966722	23494	exon_intron
gga-miR-1663-3p	46.0306	94.4529	96.4753	23.0897	31.6297	16.3093	novel_circ_005035	265.28	159.613	183.776	774.383	988.323	760.725	-0.714286	ENSGALG00000011309	1	+	45153756	45157087	571	annot_exons
gga-miR-1663-3p	46.0306	94.4529	96.4753	23.0897	31.6297	16.3093	novel_circ_006929	0	0	0	193.596	0	163.012	-0.777542	NA	26	-	2253140	2258460	5321	intergenic
gga-miR-1663-3p	46.0306	94.4529	96.4753	23.0897	31.6297	16.3093	novel_circ_013500	0	39.9032	0	116.158	109.814	108.675	-0.724714	ENSGALG00000051654	5	+	38248809	38268609	5088	annot_exons
gga-miR-1663-3p	46.0306	94.4529	96.4753	23.0897	31.6297	16.3093	novel_circ_016699	0	0	0	116.158	36.6046	190.181	-0.941124	ENSGALG00000030382	W	+	4006678	4047269	40592	exon_intron
gga-miR-1663-3p	46.0306	94.4529	96.4753	23.0897	31.6297	16.3093	novel_circ_016880	450.976	385.731	238.909	1393.89	1317.76	1195.42	-0.828571	ENSGALG00000046188	Z	-	16684400	16692566	702	exon_intron
gga-miR-1663-3p	46.0306	94.4529	96.4753	23.0897	31.6297	16.3093	novel_circ_017025	0	0	0	38.7192	73.2091	217.35	-0.880406	ENSGALG00000014999	Z	-	25372316	25381562	9247	intronic
gga-miR-1663-3p	46.0306	94.4529	96.4753	23.0897	31.6297	16.3093	novel_circ_017650	238.752	212.817	128.643	851.822	768.696	407.531	-0.828571	ENSGALG00000015799	Z	-	67650817	67670417	345	annot_exons
gga-miR-1674	0.8796	1.0711	1.7242	0.6207	0.4465	0.453	novel_circ_004965	238.752	186.215	73.5105	890.541	475.859	543.375	-0.771429	ENSGALG00000050475	1	+	3943229	3966722	23494	exon_intron
gga-miR-1674	0.8796	1.0711	1.7242	0.6207	0.4465	0.453	novel_circ_006025	0	119.71	73.5105	464.63	512.464	135.844	-0.771429	ENSGALG00000001550	20	+	1034725	1036141	1417	intronic
gga-miR-1716	1.979	3.6028	1.7242	1.4897	1.7861	0.151	novel_circ_009630	79.584	0	18.3776	890.541	0	489.037	-0.724714	ENSGALG00000047003	31	-	2362269	2439389	77121	exon_intron
gga-miR-1716	1.979	3.6028	1.7242	1.4897	1.7861	0.151	novel_circ_016699	0	0	0	116.158	36.6046	190.181	-0.819689	ENSGALG00000030382	W	+	4006678	4047269	40592	exon_intron
gga-miR-1724	1.5392	2.337	1.8025	0.6207	0.9675	0.453	novel_circ_000604	291.808	133.011	165.399	1742.36	1500.79	896.569	-0.828571	ENSGALG00000013225	11	+	13987096	14002864	844	annot_exons
gga-miR-1724	1.5392	2.337	1.8025	0.6207	0.9675	0.453	novel_circ_002592	0	39.9032	0	77.4383	109.814	163.012	-0.753702	NA	18	-	2837075	2841210	4136	intergenic
gga-miR-1724	1.5392	2.337	1.8025	0.6207	0.9675	0.453	novel_circ_003444	0	0	0	116.158	0	217.35	-0.845154	ENSGALG00000016622	1	-	127792963	127814490	1473	annot_exons
gga-miR-1724	1.5392	2.337	1.8025	0.6207	0.9675	0.453	novel_circ_003445	0	0	0	38.7192	73.2091	163.012	-0.880406	ENSGALG00000016622	1	-	127798438	127814490	1049	annot_exons
gga-miR-1724	1.5392	2.337	1.8025	0.6207	0.9675	0.453	novel_circ_004965	238.752	186.215	73.5105	890.541	475.859	543.375	-0.885714	ENSGALG00000050475	1	+	3943229	3966722	23494	exon_intron
gga-miR-1724	1.5392	2.337	1.8025	0.6207	0.9675	0.453	novel_circ_006929	0	0	0	193.596	0	163.012	-0.777542	NA	26	-	2253140	2258460	5321	intergenic
gga-miR-1724	1.5392	2.337	1.8025	0.6207	0.9675	0.453	novel_circ_008246	238.752	199.516	91.8881	503.349	292.836	1249.76	-0.942857	ENSGALG00000008764	2	+	20541149	20556058	657	annot_exons
gga-miR-1724	1.5392	2.337	1.8025	0.6207	0.9675	0.453	novel_circ_008329	159.168	79.8063	0	580.788	585.673	353.194	-0.714286	ENSGALG00000035239	2	+	24908440	24927050	557	annot_exons
gga-miR-1724	1.5392	2.337	1.8025	0.6207	0.9675	0.453	novel_circ_010648	0	39.9032	0	116.158	109.814	135.844	-0.811679	ENSGALG00000013950	3	-	38155545	38163067	4202	exon_intron
gga-miR-1724	1.5392	2.337	1.8025	0.6207	0.9675	0.453	novel_circ_011968	0	0	0	77.4383	73.2091	244.519	-0.941124	ENSGALG00000009982	4	-	31244579	31291921	2310	annot_exons
gga-miR-1724	1.5392	2.337	1.8025	0.6207	0.9675	0.453	novel_circ_013607	0	0	0	271.034	0	81.5062	-0.777542	ENSGALG00000010734	5	-	44549171	44552593	706	annot_exons
gga-miR-1724	1.5392	2.337	1.8025	0.6207	0.9675	0.453	novel_circ_016699	0	0	0	116.158	36.6046	190.181	-0.941124	ENSGALG00000030382	W	+	4006678	4047269	40592	exon_intron
gga-miR-1724	1.5392	2.337	1.8025	0.6207	0.9675	0.453	novel_circ_017025	0	0	0	38.7192	73.2091	217.35	-0.880406	ENSGALG00000014999	Z	-	25372316	25381562	9247	intronic
gga-miR-1744-3p	0.5131	0.3895	0.7837	2.2345	1.6373	2.2652	novel_circ_002175	79.584	212.817	110.266	0	0	0	-0.880406	ENSGALG00000006648	15	-	8838611	8848142	2186	annot_exons
gga-miR-1744-3p	0.5131	0.3895	0.7837	2.2345	1.6373	2.2652	novel_circ_006663	53.056	106.408	183.776	0	0	0	-0.758971	ENSGALG00000042598	23	-	638894	639267	374	one_exon
gga-miR-1744-3p	0.5131	0.3895	0.7837	2.2345	1.6373	2.2652	novel_circ_006913	53.056	79.8063	110.266	0	0	0	-0.758971	ENSGALG00000042833	26	+	154537	168798	979	annot_exons
gga-miR-1744-3p	0.5131	0.3895	0.7837	2.2345	1.6373	2.2652	novel_circ_007786	159.168	66.5053	55.1329	0	0	0	-0.880406	ENSGALG00000047328	2	+	128006883	128049590	1349	annot_exons
gga-miR-1744-3p	0.5131	0.3895	0.7837	2.2345	1.6373	2.2652	novel_circ_007842	26.528	53.2042	202.154	0	0	0	-0.758971	ENSGALG00000048524	2	+	130687057	130698069	434	annot_exons
gga-miR-1744-3p	0.5131	0.3895	0.7837	2.2345	1.6373	2.2652	novel_circ_008124	159.168	252.72	0	0	0	0	-0.845154	ENSGALG00000049289	2	-	149256266	149259595	3330	exon_intron
gga-miR-1744-3p	0.5131	0.3895	0.7837	2.2345	1.6373	2.2652	novel_circ_010125	132.64	26.6021	110.266	0	0	0	-0.758971	ENSGALG00000008627	3	+	15995522	16016573	627	annot_exons
gga-miR-1744-3p	0.5131	0.3895	0.7837	2.2345	1.6373	2.2652	novel_circ_010572	530.56	1130.59	1598.85	348.473	183.023	81.5062	-0.771429	ENSGALG00000032640	3	-	32514975	32523117	8143	intronic
gga-miR-1744-3p	0.5131	0.3895	0.7837	2.2345	1.6373	2.2652	novel_circ_014440	106.112	106.408	73.5105	0	0	0	-0.941124	ENSGALG00000001907	6	-	3022989	3023512	524	one_exon
gga-miR-1769-3p	0.2199	0.1947	0.627	0.869	1.0419	1.8121	novel_circ_003718	212.224	66.5053	128.643	0	0	0	-0.758971	ENSGALG00000008123	1	+	14145605	14148966	853	annot_exons
gga-miR-1769-3p	0.2199	0.1947	0.627	0.869	1.0419	1.8121	novel_circ_007786	159.168	66.5053	55.1329	0	0	0	-0.880406	ENSGALG00000047328	2	+	128006883	128049590	1349	annot_exons
gga-miR-1769-3p	0.2199	0.1947	0.627	0.869	1.0419	1.8121	novel_circ_010564	371.392	372.43	624.839	154.877	0	81.5062	-0.771429	ENSGALG00000032640	3	-	32498288	32520115	21828	intronic
gga-miR-1769-3p	0.2199	0.1947	0.627	0.869	1.0419	1.8121	novel_circ_010572	530.56	1130.59	1598.85	348.473	183.023	81.5062	-0.828571	ENSGALG00000032640	3	-	32514975	32523117	8143	intronic
gga-miR-1769-3p	0.2199	0.1947	0.627	0.869	1.0419	1.8121	novel_circ_011775	53.056	266.021	91.8881	0	0	0	-0.880406	ENSGALG00000009168	4	-	18322935	18326426	182	annot_exons
gga-miR-1769-3p	0.2199	0.1947	0.627	0.869	1.0419	1.8121	novel_circ_012148	344.864	39.9032	18.3776	0	0	0	-0.880406	ENSGALG00000010642	4	+	39537357	39546899	432	annot_exons
gga-miR-1801	0.2199	0.3895	0.3135	0.01	0.01	0.01	novel_circ_005258	0	106.408	0	387.192	183.023	353.194	-0.739249	ENSGALG00000012796	1	+	56238776	56242986	2786	annot_exons
gga-miR-1801	0.2199	0.3895	0.3135	0.01	0.01	0.01	novel_circ_012927	0	13.3011	0	116.158	219.627	163.012	-0.739249	ENSGALG00000016098	4	+	89914897	89918509	342	annot_exons
gga-miR-183	88.2497	140.511	92.5567	62.1932	57.1567	40.2447	novel_circ_002592	0	39.9032	0	77.4383	109.814	163.012	-0.811679	NA	18	-	2837075	2841210	4136	intergenic
gga-miR-183	88.2497	140.511	92.5567	62.1932	57.1567	40.2447	novel_circ_003445	0	0	0	38.7192	73.2091	163.012	-0.941124	ENSGALG00000016622	1	-	127798438	127814490	1049	annot_exons
gga-miR-183	88.2497	140.511	92.5567	62.1932	57.1567	40.2447	novel_circ_004012	0	0	0	77.4383	146.418	54.3375	-0.758971	ENSGALG00000016955	1	-	167374357	167390660	1226	annot_exons
gga-miR-183	88.2497	140.511	92.5567	62.1932	57.1567	40.2447	novel_circ_004667	132.64	0	36.7552	774.383	219.627	190.181	-0.771429	ENSGALG00000050315	1	+	218383	300289	2573	annot_exons
gga-miR-183	88.2497	140.511	92.5567	62.1932	57.1567	40.2447	novel_circ_004965	238.752	186.215	73.5105	890.541	475.859	543.375	-0.771429	ENSGALG00000050475	1	+	3943229	3966722	23494	exon_intron
gga-miR-183	88.2497	140.511	92.5567	62.1932	57.1567	40.2447	novel_circ_016699	0	0	0	116.158	36.6046	190.181	-0.880406	ENSGALG00000030382	W	+	4006678	4047269	40592	exon_intron
gga-miR-183	88.2497	140.511	92.5567	62.1932	57.1567	40.2447	novel_circ_016880	450.976	385.731	238.909	1393.89	1317.76	1195.42	-0.714286	ENSGALG00000046188	Z	-	16684400	16692566	702	exon_intron
gga-miR-183	88.2497	140.511	92.5567	62.1932	57.1567	40.2447	novel_circ_017025	0	0	0	38.7192	73.2091	217.35	-0.941124	ENSGALG00000014999	Z	-	25372316	25381562	9247	intronic
gga-miR-183	88.2497	140.511	92.5567	62.1932	57.1567	40.2447	novel_circ_017144	53.056	39.9032	91.8881	542.068	512.464	461.869	-0.714286	ENSGALG00000015101	Z	-	32374439	32376405	1967	one_exon
gga-miR-18a-3p	0.4398	0.3895	0.7837	0.9931	2.1583	2.0387	novel_circ_000687	132.64	159.613	36.7552	0	0	0	-0.941124	NA	11	-	18438588	18438940	353	intergenic
gga-miR-18a-3p	0.4398	0.3895	0.7837	0.9931	2.1583	2.0387	novel_circ_002175	79.584	212.817	110.266	0	0	0	-0.880406	ENSGALG00000006648	15	-	8838611	8848142	2186	annot_exons
gga-miR-18a-3p	0.4398	0.3895	0.7837	0.9931	2.1583	2.0387	novel_circ_002611	132.64	119.71	73.5105	0	0	0	-0.880406	ENSGALG00000001577	18	-	3412536	3421523	1367	annot_exons
gga-miR-18a-3p	0.4398	0.3895	0.7837	0.9931	2.1583	2.0387	novel_circ_003718	212.224	66.5053	128.643	0	0	0	-0.758971	ENSGALG00000008123	1	+	14145605	14148966	853	annot_exons
gga-miR-18a-3p	0.4398	0.3895	0.7837	0.9931	2.1583	2.0387	novel_circ_006029	238.752	66.5053	91.8881	0	0	0	-0.758971	ENSGALG00000006817	20	-	10439720	10449893	569	annot_exons
gga-miR-18a-3p	0.4398	0.3895	0.7837	0.9931	2.1583	2.0387	novel_circ_012968	79.584	106.408	183.776	0	0	0	-0.758971	ENSGALG00000035156	4	+	91008888	91013143	360	annot_exons
gga-miR-18a-3p	0.4398	0.3895	0.7837	0.9931	2.1583	2.0387	novel_circ_013857	1114.18	1383.31	624.839	154.877	36.6046	461.869	-0.942857	ENSGALG00000012321	5	-	57969403	57970524	278	annot_exons
gga-miR-18a-3p	0.4398	0.3895	0.7837	0.9931	2.1583	2.0387	novel_circ_014949	159.168	79.8063	73.5105	0	0	0	-0.880406	ENSGALG00000011224	7	-	22025559	22026564	298	exon_intron
gga-miR-196-1-3p	10.2616	12.6586	9.9532	33.0207	26.4201	25.672	novel_circ_003034	132.64	39.9032	202.154	0	0	0	-0.941124	ENSGALG00000047085	1	+	100074674	100139955	33949	exon_intron
gga-miR-196-1-3p	10.2616	12.6586	9.9532	33.0207	26.4201	25.672	novel_circ_004761	79.584	106.408	110.266	0	0	0	-0.880406	ENSGALG00000009532	1	-	29603390	29605619	553	annot_exons
gga-miR-196-1-3p	10.2616	12.6586	9.9532	33.0207	26.4201	25.672	novel_circ_010564	371.392	372.43	624.839	154.877	0	81.5062	-0.771429	ENSGALG00000032640	3	-	32498288	32520115	21828	intronic
gga-miR-196-1-3p	10.2616	12.6586	9.9532	33.0207	26.4201	25.672	novel_circ_010572	530.56	1130.59	1598.85	348.473	183.023	81.5062	-0.714286	ENSGALG00000032640	3	-	32514975	32523117	8143	intronic
gga-miR-196-5p	58.711	73.7122	105.41	264.786	221.482	295.455	novel_circ_003034	132.64	39.9032	202.154	0	0	0	-0.758971	ENSGALG00000047085	1	+	100074674	100139955	33949	exon_intron
gga-miR-196-5p	58.711	73.7122	105.41	264.786	221.482	295.455	novel_circ_004910	291.808	53.2042	128.643	0	0	0	-0.880406	ENSGALG00000010200	1	+	36822943	36839892	407	annot_exons
gga-miR-196-5p	58.711	73.7122	105.41	264.786	221.482	295.455	novel_circ_010572	530.56	1130.59	1598.85	348.473	183.023	81.5062	-0.714286	ENSGALG00000032640	3	-	32514975	32523117	8143	intronic
gga-miR-200a-5p	0.4398	0.8764	0.9405	2.1103	2.3815	2.0387	novel_circ_003034	132.64	39.9032	202.154	0	0	0	-0.758971	ENSGALG00000047085	1	+	100074674	100139955	33949	exon_intron
gga-miR-200a-5p	0.4398	0.8764	0.9405	2.1103	2.3815	2.0387	novel_circ_011030	53.056	133.011	55.1329	0	0	0	-0.758971	ENSGALG00000040607	3	+	57371246	57383990	1053	annot_exons
gga-miR-202-3p	134.134	125.613	137.777	322.262	327.46	324.298	novel_circ_003988	106.112	66.5053	73.5105	0	0	0	-0.758971	ENSGALG00000016946	1	-	167076120	167077412	232	annot_exons
gga-miR-202-3p	134.134	125.613	137.777	322.262	327.46	324.298	novel_circ_010564	371.392	372.43	624.839	154.877	0	81.5062	-0.828571	ENSGALG00000032640	3	-	32498288	32520115	21828	intronic
gga-miR-202-3p	134.134	125.613	137.777	322.262	327.46	324.298	novel_circ_014846	132.64	146.312	36.7552	0	0	0	-0.941124	ENSGALG00000041884	7	-	167064	168663	1600	one_exon
gga-miR-202-5p	902.947	556.201	606.987	2612.86	2125.59	2771.22	novel_circ_000157	106.112	212.817	128.643	0	0	54.3375	-0.811679	ENSGALG00000032366	10	+	17468696	17494269	953	annot_exons
gga-miR-202-5p	902.947	556.201	606.987	2612.86	2125.59	2771.22	novel_circ_003034	132.64	39.9032	202.154	0	0	0	-0.758971	ENSGALG00000047085	1	+	100074674	100139955	33949	exon_intron
gga-miR-202-5p	902.947	556.201	606.987	2612.86	2125.59	2771.22	novel_circ_010564	371.392	372.43	624.839	154.877	0	81.5062	-0.771429	ENSGALG00000032640	3	-	32498288	32520115	21828	intronic
gga-miR-202-5p	902.947	556.201	606.987	2612.86	2125.59	2771.22	novel_circ_010572	530.56	1130.59	1598.85	348.473	183.023	81.5062	-0.885714	ENSGALG00000032640	3	-	32514975	32523117	8143	intronic
gga-miR-202-5p	902.947	556.201	606.987	2612.86	2125.59	2771.22	novel_circ_016920	185.696	106.408	18.3776	0	0	0	-0.758971	ENSGALG00000014751	Z	-	20446252	20468152	297	annot_exons
gga-miR-203a	8.6491	4.2845	7.1318	23.2138	16.0009	28.9943	novel_circ_002175	79.584	212.817	110.266	0	0	0	-0.941124	ENSGALG00000006648	15	-	8838611	8848142	2186	annot_exons
gga-miR-203a	8.6491	4.2845	7.1318	23.2138	16.0009	28.9943	novel_circ_003034	132.64	39.9032	202.154	0	0	0	-0.758971	ENSGALG00000047085	1	+	100074674	100139955	33949	exon_intron
gga-miR-203a	8.6491	4.2845	7.1318	23.2138	16.0009	28.9943	novel_circ_005397	106.112	26.6021	183.776	0	0	0	-0.758971	NA	1	+	644266	653308	9043	intergenic
gga-miR-203a	8.6491	4.2845	7.1318	23.2138	16.0009	28.9943	novel_circ_005856	159.168	66.5053	55.1329	0	0	0	-0.758971	ENSGALG00000015252	1	+	85369743	85376476	574	annot_exons
gga-miR-203a	8.6491	4.2845	7.1318	23.2138	16.0009	28.9943	novel_circ_006913	53.056	79.8063	110.266	0	0	0	-0.880406	ENSGALG00000042833	26	+	154537	168798	979	annot_exons
gga-miR-203a	8.6491	4.2845	7.1318	23.2138	16.0009	28.9943	novel_circ_009629	0	106.408	312.42	0	0	0	-0.777542	ENSGALG00000050958	31	-	2362269	2428159	65891	exon_intron
gga-miR-203a	8.6491	4.2845	7.1318	23.2138	16.0009	28.9943	novel_circ_009647	79.584	93.1074	110.266	0	0	0	-0.880406	ENSGALG00000044326	31	+	4859399	4860241	843	intronic
gga-miR-203a	8.6491	4.2845	7.1318	23.2138	16.0009	28.9943	novel_circ_010564	371.392	372.43	624.839	154.877	0	81.5062	-0.771429	ENSGALG00000032640	3	-	32498288	32520115	21828	intronic
gga-miR-203a	8.6491	4.2845	7.1318	23.2138	16.0009	28.9943	novel_circ_010572	530.56	1130.59	1598.85	348.473	183.023	81.5062	-0.885714	ENSGALG00000032640	3	-	32514975	32523117	8143	intronic
gga-miR-203a	8.6491	4.2845	7.1318	23.2138	16.0009	28.9943	novel_circ_014846	132.64	146.312	36.7552	0	0	0	-0.880406	ENSGALG00000041884	7	-	167064	168663	1600	one_exon
gga-miR-203a	8.6491	4.2845	7.1318	23.2138	16.0009	28.9943	novel_circ_015198	0	239.419	165.399	0	0	0	-0.845154	ENSGALG00000049781	7	+	34615902	34647774	7796	exon_intron
gga-miR-204	36.9417	31.0623	29.7028	101.545	75.3158	109.71	novel_circ_000705	106.112	186.215	18.3776	0	0	0	-0.758971	ENSGALG00000000513	11	+	18776466	18777487	405	annot_exons
gga-miR-204	36.9417	31.0623	29.7028	101.545	75.3158	109.71	novel_circ_002175	79.584	212.817	110.266	0	0	0	-0.880406	ENSGALG00000006648	15	-	8838611	8848142	2186	annot_exons
gga-miR-204	36.9417	31.0623	29.7028	101.545	75.3158	109.71	novel_circ_002737	106.112	79.8063	128.643	0	0	0	-0.880406	ENSGALG00000007251	18	-	9948376	9950791	521	annot_exons
gga-miR-204	36.9417	31.0623	29.7028	101.545	75.3158	109.71	novel_circ_003034	132.64	39.9032	202.154	0	0	0	-0.880406	ENSGALG00000047085	1	+	100074674	100139955	33949	exon_intron
gga-miR-204	36.9417	31.0623	29.7028	101.545	75.3158	109.71	novel_circ_003788	0	332.526	55.1329	0	0	0	-0.777542	ENSGALG00000016885	1	+	146291721	146303073	543	annot_exons
gga-miR-204	36.9417	31.0623	29.7028	101.545	75.3158	109.71	novel_circ_005279	291.808	66.5053	110.266	0	0	0	-0.758971	ENSGALG00000012857	1	-	56851260	56853917	587	annot_exons
gga-miR-204	36.9417	31.0623	29.7028	101.545	75.3158	109.71	novel_circ_005397	106.112	26.6021	183.776	0	0	0	-0.880406	NA	1	+	644266	653308	9043	intergenic
gga-miR-204	36.9417	31.0623	29.7028	101.545	75.3158	109.71	novel_circ_005433	159.168	292.623	220.531	0	73.2091	0	-0.927634	ENSGALG00000032768	1	+	65921575	65956978	443	annot_exons
gga-miR-204	36.9417	31.0623	29.7028	101.545	75.3158	109.71	novel_circ_009019	106.112	66.5053	128.643	0	0	0	-0.880406	ENSGALG00000012802	2	+	65043586	65056025	541	annot_exons
gga-miR-204	36.9417	31.0623	29.7028	101.545	75.3158	109.71	novel_circ_009629	0	106.408	312.42	0	0	0	-0.845154	ENSGALG00000050958	31	-	2362269	2428159	65891	exon_intron
gga-miR-204	36.9417	31.0623	29.7028	101.545	75.3158	109.71	novel_circ_010564	371.392	372.43	624.839	154.877	0	81.5062	-0.828571	ENSGALG00000032640	3	-	32498288	32520115	21828	intronic
gga-miR-204	36.9417	31.0623	29.7028	101.545	75.3158	109.71	novel_circ_010572	530.56	1130.59	1598.85	348.473	183.023	81.5062	-0.942857	ENSGALG00000032640	3	-	32514975	32523117	8143	intronic
gga-miR-204	36.9417	31.0623	29.7028	101.545	75.3158	109.71	novel_circ_012431	79.584	26.6021	238.909	0	0	0	-0.880406	ENSGALG00000012227	4	-	59792089	59803417	369	annot_exons
gga-miR-204	36.9417	31.0623	29.7028	101.545	75.3158	109.71	novel_circ_014846	132.64	146.312	36.7552	0	0	0	-0.758971	ENSGALG00000041884	7	-	167064	168663	1600	one_exon
gga-miR-204	36.9417	31.0623	29.7028	101.545	75.3158	109.71	novel_circ_015198	0	239.419	165.399	0	0	0	-0.777542	ENSGALG00000049781	7	+	34615902	34647774	7796	exon_intron
gga-miR-20b-5p	435.605	1026.03	820.236	338.649	438.425	350.952	novel_circ_004965	238.752	186.215	73.5105	890.541	475.859	543.375	-0.885714	ENSGALG00000050475	1	+	3943229	3966722	23494	exon_intron
gga-miR-20b-5p	435.605	1026.03	820.236	338.649	438.425	350.952	novel_circ_006929	0	0	0	193.596	0	163.012	-0.845154	NA	26	-	2253140	2258460	5321	intergenic
gga-miR-20b-5p	435.605	1026.03	820.236	338.649	438.425	350.952	novel_circ_009630	79.584	0	18.3776	890.541	0	489.037	-0.898645	ENSGALG00000047003	31	-	2362269	2439389	77121	exon_intron
gga-miR-20b-5p	435.605	1026.03	820.236	338.649	438.425	350.952	novel_circ_011968	0	0	0	77.4383	73.2091	244.519	-0.758971	ENSGALG00000009982	4	-	31244579	31291921	2310	annot_exons
gga-miR-20b-5p	435.605	1026.03	820.236	338.649	438.425	350.952	novel_circ_016398	2334.47	1370.01	2389.09	5072.21	4502.36	4455.67	-0.714286	ENSGALG00000010370	9	-	23721269	23743428	1626	annot_exons
gga-miR-20b-5p	435.605	1026.03	820.236	338.649	438.425	350.952	novel_circ_016699	0	0	0	116.158	36.6046	190.181	-0.758971	ENSGALG00000030382	W	+	4006678	4047269	40592	exon_intron
gga-miR-211	36.9417	31.0623	29.7028	101.545	75.3158	109.71	novel_circ_000705	106.112	186.215	18.3776	0	0	0	-0.758971	ENSGALG00000000513	11	+	18776466	18777487	405	annot_exons
gga-miR-211	36.9417	31.0623	29.7028	101.545	75.3158	109.71	novel_circ_002175	79.584	212.817	110.266	0	0	0	-0.880406	ENSGALG00000006648	15	-	8838611	8848142	2186	annot_exons
gga-miR-211	36.9417	31.0623	29.7028	101.545	75.3158	109.71	novel_circ_002737	106.112	79.8063	128.643	0	0	0	-0.880406	ENSGALG00000007251	18	-	9948376	9950791	521	annot_exons
gga-miR-211	36.9417	31.0623	29.7028	101.545	75.3158	109.71	novel_circ_003034	132.64	39.9032	202.154	0	0	0	-0.880406	ENSGALG00000047085	1	+	100074674	100139955	33949	exon_intron
gga-miR-211	36.9417	31.0623	29.7028	101.545	75.3158	109.71	novel_circ_003788	0	332.526	55.1329	0	0	0	-0.777542	ENSGALG00000016885	1	+	146291721	146303073	543	annot_exons
gga-miR-211	36.9417	31.0623	29.7028	101.545	75.3158	109.71	novel_circ_005279	291.808	66.5053	110.266	0	0	0	-0.758971	ENSGALG00000012857	1	-	56851260	56853917	587	annot_exons
gga-miR-211	36.9417	31.0623	29.7028	101.545	75.3158	109.71	novel_circ_005397	106.112	26.6021	183.776	0	0	0	-0.880406	NA	1	+	644266	653308	9043	intergenic
gga-miR-211	36.9417	31.0623	29.7028	101.545	75.3158	109.71	novel_circ_005433	159.168	292.623	220.531	0	73.2091	0	-0.927634	ENSGALG00000032768	1	+	65921575	65956978	443	annot_exons
gga-miR-211	36.9417	31.0623	29.7028	101.545	75.3158	109.71	novel_circ_009019	106.112	66.5053	128.643	0	0	0	-0.880406	ENSGALG00000012802	2	+	65043586	65056025	541	annot_exons
gga-miR-211	36.9417	31.0623	29.7028	101.545	75.3158	109.71	novel_circ_009629	0	106.408	312.42	0	0	0	-0.845154	ENSGALG00000050958	31	-	2362269	2428159	65891	exon_intron
gga-miR-211	36.9417	31.0623	29.7028	101.545	75.3158	109.71	novel_circ_010564	371.392	372.43	624.839	154.877	0	81.5062	-0.828571	ENSGALG00000032640	3	-	32498288	32520115	21828	intronic
gga-miR-211	36.9417	31.0623	29.7028	101.545	75.3158	109.71	novel_circ_010572	530.56	1130.59	1598.85	348.473	183.023	81.5062	-0.942857	ENSGALG00000032640	3	-	32514975	32523117	8143	intronic
gga-miR-211	36.9417	31.0623	29.7028	101.545	75.3158	109.71	novel_circ_012431	79.584	26.6021	238.909	0	0	0	-0.880406	ENSGALG00000012227	4	-	59792089	59803417	369	annot_exons
gga-miR-211	36.9417	31.0623	29.7028	101.545	75.3158	109.71	novel_circ_014846	132.64	146.312	36.7552	0	0	0	-0.758971	ENSGALG00000041884	7	-	167064	168663	1600	one_exon
gga-miR-211	36.9417	31.0623	29.7028	101.545	75.3158	109.71	novel_circ_015198	0	239.419	165.399	0	0	0	-0.777542	ENSGALG00000049781	7	+	34615902	34647774	7796	exon_intron
gga-miR-214	213.148	134.766	207.136	391.531	455.765	446.693	novel_circ_001536	106.112	79.8063	55.1329	0	0	0	-0.758971	ENSGALG00000053043	14	+	10441377	10442077	305	annot_exons
gga-miR-214	213.148	134.766	207.136	391.531	455.765	446.693	novel_circ_003034	132.64	39.9032	202.154	0	0	0	-0.758971	ENSGALG00000047085	1	+	100074674	100139955	33949	exon_intron
gga-miR-214	213.148	134.766	207.136	391.531	455.765	446.693	novel_circ_005397	106.112	26.6021	183.776	0	0	0	-0.758971	NA	1	+	644266	653308	9043	intergenic
gga-miR-214	213.148	134.766	207.136	391.531	455.765	446.693	novel_circ_005544	106.112	53.2042	110.266	0	0	0	-0.758971	ENSGALG00000019261	1	+	69895395	69899488	311	annot_exons
gga-miR-214	213.148	134.766	207.136	391.531	455.765	446.693	novel_circ_007359	185.696	119.71	294.042	0	0	0	-0.758971	ENSGALG00000000577	28	+	842105	853425	384	annot_exons
gga-miR-214	213.148	134.766	207.136	391.531	455.765	446.693	novel_circ_008349	132.64	252.72	91.8881	0	0	0	-0.880406	ENSGALG00000010718	2	-	26456408	26464400	597	annot_exons
gga-miR-214	213.148	134.766	207.136	391.531	455.765	446.693	novel_circ_008857	0	159.613	128.643	0	0	0	-0.845154	ENSGALG00000034119	2	+	55867588	55894850	879	annot_exons
gga-miR-214	213.148	134.766	207.136	391.531	455.765	446.693	novel_circ_009629	0	106.408	312.42	0	0	0	-0.777542	ENSGALG00000050958	31	-	2362269	2428159	65891	exon_intron
gga-miR-214	213.148	134.766	207.136	391.531	455.765	446.693	novel_circ_010564	371.392	372.43	624.839	154.877	0	81.5062	-0.942857	ENSGALG00000032640	3	-	32498288	32520115	21828	intronic
gga-miR-214	213.148	134.766	207.136	391.531	455.765	446.693	novel_circ_010572	530.56	1130.59	1598.85	348.473	183.023	81.5062	-0.885714	ENSGALG00000032640	3	-	32514975	32523117	8143	intronic
gga-miR-214	213.148	134.766	207.136	391.531	455.765	446.693	novel_circ_012648	106.112	119.71	73.5105	0	0	0	-0.880406	ENSGALG00000041121	4	-	75062440	75071541	459	annot_exons
gga-miR-214	213.148	134.766	207.136	391.531	455.765	446.693	novel_circ_014440	106.112	106.408	73.5105	0	0	0	-0.880406	ENSGALG00000001907	6	-	3022989	3023512	524	one_exon
gga-miR-214	213.148	134.766	207.136	391.531	455.765	446.693	novel_circ_014497	185.696	266.021	147.021	0	0	0	-0.880406	ENSGALG00000041140	6	+	32244507	32245118	305	annot_exons
gga-miR-214	213.148	134.766	207.136	391.531	455.765	446.693	novel_circ_016693	291.808	266.021	330.797	116.158	0	0	-0.811679	ENSGALG00000033705	W	-	3630971	3649868	794	annot_exons
gga-miR-31-3p	49.7687	29.8939	36.3644	78.5794	80.1533	73.3918	novel_circ_003034	132.64	39.9032	202.154	0	0	0	-0.758971	ENSGALG00000047085	1	+	100074674	100139955	33949	exon_intron
gga-miR-31-3p	49.7687	29.8939	36.3644	78.5794	80.1533	73.3918	novel_circ_005397	106.112	26.6021	183.776	0	0	0	-0.758971	NA	1	+	644266	653308	9043	intergenic
gga-miR-31-3p	49.7687	29.8939	36.3644	78.5794	80.1533	73.3918	novel_circ_010564	371.392	372.43	624.839	154.877	0	81.5062	-0.885714	ENSGALG00000032640	3	-	32498288	32520115	21828	intronic
gga-miR-31-3p	49.7687	29.8939	36.3644	78.5794	80.1533	73.3918	novel_circ_010572	530.56	1130.59	1598.85	348.473	183.023	81.5062	-0.771429	ENSGALG00000032640	3	-	32514975	32523117	8143	intronic
gga-miR-31-3p	49.7687	29.8939	36.3644	78.5794	80.1533	73.3918	novel_circ_013727	79.584	133.011	128.643	0	0	0	-0.941124	ENSGALG00000012128	5	-	5290702	5292804	354	annot_exons
gga-miR-34c-5p	0.8063	0.6816	1.2539	0.3724	0.3721	0.302	novel_circ_000856	0	0	0	0	183.023	217.35	-0.845154	ENSGALG00000035602	11	+	8842914	8855293	1734	annot_exons
gga-miR-34c-5p	0.8063	0.6816	1.2539	0.3724	0.3721	0.302	novel_circ_002952	132.64	66.5053	55.1329	425.911	256.232	516.206	-0.885714	ENSGALG00000005295	19	-	8031923	8046971	426	annot_exons
gga-miR-34c-5p	0.8063	0.6816	1.2539	0.3724	0.3721	0.302	novel_circ_004012	0	0	0	77.4383	146.418	54.3375	-0.758971	ENSGALG00000016955	1	-	167374357	167390660	1226	annot_exons
gga-miR-34c-5p	0.8063	0.6816	1.2539	0.3724	0.3721	0.302	novel_circ_004965	238.752	186.215	73.5105	890.541	475.859	543.375	-0.771429	ENSGALG00000050475	1	+	3943229	3966722	23494	exon_intron
gga-miR-34c-5p	0.8063	0.6816	1.2539	0.3724	0.3721	0.302	novel_circ_008173	53.056	0	36.7552	154.877	366.046	163.012	-0.771429	ENSGALG00000007721	2	+	16895177	16906007	2033	annot_exons
gga-miR-34c-5p	0.8063	0.6816	1.2539	0.3724	0.3721	0.302	novel_circ_008246	238.752	199.516	91.8881	503.349	292.836	1249.76	-0.885714	ENSGALG00000008764	2	+	20541149	20556058	657	annot_exons
gga-miR-34c-5p	0.8063	0.6816	1.2539	0.3724	0.3721	0.302	novel_circ_010011	132.64	199.516	110.266	542.068	219.627	760.725	-0.942857	ENSGALG00000039320	3	-	109887812	109891500	974	annot_exons
gga-miR-34c-5p	0.8063	0.6816	1.2539	0.3724	0.3721	0.302	novel_circ_010303	159.168	13.3011	0	116.158	841.905	570.544	-0.771429	ENSGALG00000004455	3	-	2315696	2340742	1088	annot_exons
gga-miR-34c-5p	0.8063	0.6816	1.2539	0.3724	0.3721	0.302	novel_circ_013500	0	39.9032	0	116.158	109.814	108.675	-0.753702	ENSGALG00000051654	5	+	38248809	38268609	5088	annot_exons
gga-miR-34c-5p	0.8063	0.6816	1.2539	0.3724	0.3721	0.302	novel_circ_016699	0	0	0	116.158	36.6046	190.181	-0.880406	ENSGALG00000030382	W	+	4006678	4047269	40592	exon_intron
gga-miR-34c-5p	0.8063	0.6816	1.2539	0.3724	0.3721	0.302	novel_circ_017682	0	26.6021	0	271.034	109.814	163.012	-0.811679	ENSGALG00000002183	Z	-	71400123	71401004	882	exon_intron
gga-miR-3525	7.1098	10.419	7.7588	16.8828	21.7314	21.8212	novel_circ_000687	132.64	159.613	36.7552	0	0	0	-0.758971	NA	11	-	18438588	18438940	353	intergenic
gga-miR-3525	7.1098	10.419	7.7588	16.8828	21.7314	21.8212	novel_circ_002611	132.64	119.71	73.5105	0	0	0	-0.880406	ENSGALG00000001577	18	-	3412536	3421523	1367	annot_exons
gga-miR-3525	7.1098	10.419	7.7588	16.8828	21.7314	21.8212	novel_circ_003034	132.64	39.9032	202.154	0	0	0	-0.880406	ENSGALG00000047085	1	+	100074674	100139955	33949	exon_intron
gga-miR-3525	7.1098	10.419	7.7588	16.8828	21.7314	21.8212	novel_circ_005432	371.392	106.408	91.8881	0	0	54.3375	-0.753702	ENSGALG00000032768	1	+	65833774	65837285	3512	exon_intron
gga-miR-3525	7.1098	10.419	7.7588	16.8828	21.7314	21.8212	novel_circ_010564	371.392	372.43	624.839	154.877	0	81.5062	-0.771429	ENSGALG00000032640	3	-	32498288	32520115	21828	intronic
gga-miR-3525	7.1098	10.419	7.7588	16.8828	21.7314	21.8212	novel_circ_010572	530.56	1130.59	1598.85	348.473	183.023	81.5062	-0.828571	ENSGALG00000032640	3	-	32514975	32523117	8143	intronic
gga-miR-3525	7.1098	10.419	7.7588	16.8828	21.7314	21.8212	novel_circ_015256	106.112	39.9032	165.399	0	0	0	-0.880406	ENSGALG00000012584	7	+	36688333	36696035	488	annot_exons
gga-miR-365-2-5p	3.6649	9.64	11.1288	3.3517	2.8281	2.0387	novel_circ_001689	159.168	66.5053	183.776	309.753	805.3	407.531	-0.771429	ENSGALG00000004224	14	-	3440854	3474831	1077	annot_exons
gga-miR-365-2-5p	3.6649	9.64	11.1288	3.3517	2.8281	2.0387	novel_circ_003445	0	0	0	38.7192	73.2091	163.012	-0.941124	ENSGALG00000016622	1	-	127798438	127814490	1049	annot_exons
gga-miR-365-2-5p	3.6649	9.64	11.1288	3.3517	2.8281	2.0387	novel_circ_008329	159.168	79.8063	0	580.788	585.673	353.194	-0.828571	ENSGALG00000035239	2	+	24908440	24927050	557	annot_exons
gga-miR-365-2-5p	3.6649	9.64	11.1288	3.3517	2.8281	2.0387	novel_circ_011496	0	0	0	38.7192	146.418	108.675	-0.880406	ENSGALG00000016328	3	+	88415294	88420663	5370	intronic
gga-miR-365-2-5p	3.6649	9.64	11.1288	3.3517	2.8281	2.0387	novel_circ_011968	0	0	0	77.4383	73.2091	244.519	-0.880406	ENSGALG00000009982	4	-	31244579	31291921	2310	annot_exons
gga-miR-365-2-5p	3.6649	9.64	11.1288	3.3517	2.8281	2.0387	novel_circ_016699	0	0	0	116.158	36.6046	190.181	-0.880406	ENSGALG00000030382	W	+	4006678	4047269	40592	exon_intron
gga-miR-365-2-5p	3.6649	9.64	11.1288	3.3517	2.8281	2.0387	novel_circ_017025	0	0	0	38.7192	73.2091	217.35	-0.941124	ENSGALG00000014999	Z	-	25372316	25381562	9247	intronic
gga-miR-383-5p	0.4398	0.5842	0.3135	2.1103	2.1583	1.6611	novel_circ_002737	106.112	79.8063	128.643	0	0	0	-0.941124	ENSGALG00000007251	18	-	9948376	9950791	521	annot_exons
gga-miR-383-5p	0.4398	0.5842	0.3135	2.1103	2.1583	1.6611	novel_circ_003034	132.64	39.9032	202.154	0	0	0	-0.941124	ENSGALG00000047085	1	+	100074674	100139955	33949	exon_intron
gga-miR-383-5p	0.4398	0.5842	0.3135	2.1103	2.1583	1.6611	novel_circ_005397	106.112	26.6021	183.776	0	0	0	-0.941124	NA	1	+	644266	653308	9043	intergenic
gga-miR-383-5p	0.4398	0.5842	0.3135	2.1103	2.1583	1.6611	novel_circ_007359	185.696	119.71	294.042	0	0	0	-0.941124	ENSGALG00000000577	28	+	842105	853425	384	annot_exons
gga-miR-383-5p	0.4398	0.5842	0.3135	2.1103	2.1583	1.6611	novel_circ_007786	159.168	66.5053	55.1329	0	0	0	-0.758971	ENSGALG00000047328	2	+	128006883	128049590	1349	annot_exons
gga-miR-383-5p	0.4398	0.5842	0.3135	2.1103	2.1583	1.6611	novel_circ_007992	238.752	26.6021	36.7552	0	0	0	-0.880406	ENSGALG00000007140	2	+	13942848	13957102	733	annot_exons
gga-miR-383-5p	0.4398	0.5842	0.3135	2.1103	2.1583	1.6611	novel_circ_010564	371.392	372.43	624.839	154.877	0	81.5062	-0.885714	ENSGALG00000032640	3	-	32498288	32520115	21828	intronic
gga-miR-383-5p	0.4398	0.5842	0.3135	2.1103	2.1583	1.6611	novel_circ_010859	132.64	66.5053	91.8881	0	0	0	-0.880406	ENSGALG00000012388	3	+	48332790	48346021	449	annot_exons
gga-miR-383-5p	0.4398	0.5842	0.3135	2.1103	2.1583	1.6611	novel_circ_014300	79.584	53.2042	165.399	0	0	0	-0.941124	ENSGALG00000007045	6	-	22702837	22714756	892	annot_exons
gga-miR-383-5p	0.4398	0.5842	0.3135	2.1103	2.1583	1.6611	novel_circ_015051	106.112	199.516	349.175	0	0	0	-0.880406	ENSGALG00000031244	7	-	26967607	26971644	331	annot_exons
gga-miR-383-5p	0.4398	0.5842	0.3135	2.1103	2.1583	1.6611	novel_circ_015720	79.584	199.516	330.797	0	0	81.5062	-0.811679	ENSGALG00000010140	8	-	21245613	21251100	272	annot_exons
gga-miR-449a	1.0262	0.9737	0.7053	6.4552	4.6886	4.9834	novel_circ_000016	1114.18	997.579	1249.68	425.911	366.046	190.181	-0.771429	ENSGALG00000004960	10	-	10745834	10755598	374	annot_exons
gga-miR-449a	1.0262	0.9737	0.7053	6.4552	4.6886	4.9834	novel_circ_002175	79.584	212.817	110.266	0	0	0	-0.880406	ENSGALG00000006648	15	-	8838611	8848142	2186	annot_exons
gga-miR-449a	1.0262	0.9737	0.7053	6.4552	4.6886	4.9834	novel_circ_003034	132.64	39.9032	202.154	0	0	0	-0.880406	ENSGALG00000047085	1	+	100074674	100139955	33949	exon_intron
gga-miR-449a	1.0262	0.9737	0.7053	6.4552	4.6886	4.9834	novel_circ_004554	185.696	39.9032	91.8881	0	0	0	-0.758971	ENSGALG00000017320	1	+	196204189	196216970	316	exon_intron
gga-miR-449a	1.0262	0.9737	0.7053	6.4552	4.6886	4.9834	novel_circ_005397	106.112	26.6021	183.776	0	0	0	-0.880406	NA	1	+	644266	653308	9043	intergenic
gga-miR-449a	1.0262	0.9737	0.7053	6.4552	4.6886	4.9834	novel_circ_008403	106.112	26.6021	202.154	0	0	0	-0.880406	ENSGALG00000010925	2	-	30909916	30916331	362	annot_exons
gga-miR-449a	1.0262	0.9737	0.7053	6.4552	4.6886	4.9834	novel_circ_008810	371.392	532.042	385.93	116.158	36.6046	0	-0.771429	ENSGALG00000039139	2	-	55103083	55103896	375	annot_exons
gga-miR-449a	1.0262	0.9737	0.7053	6.4552	4.6886	4.9834	novel_circ_009629	0	106.408	312.42	0	0	0	-0.845154	ENSGALG00000050958	31	-	2362269	2428159	65891	exon_intron
gga-miR-449a	1.0262	0.9737	0.7053	6.4552	4.6886	4.9834	novel_circ_010564	371.392	372.43	624.839	154.877	0	81.5062	-0.771429	ENSGALG00000032640	3	-	32498288	32520115	21828	intronic
gga-miR-449a	1.0262	0.9737	0.7053	6.4552	4.6886	4.9834	novel_circ_010572	530.56	1130.59	1598.85	348.473	183.023	81.5062	-0.828571	ENSGALG00000032640	3	-	32514975	32523117	8143	intronic
gga-miR-449a	1.0262	0.9737	0.7053	6.4552	4.6886	4.9834	novel_circ_014300	79.584	53.2042	165.399	0	0	0	-0.880406	ENSGALG00000007045	6	-	22702837	22714756	892	annot_exons
gga-miR-449b-5p	2.4921	1.6554	1.6458	5.5862	5.284	4.8324	novel_circ_000016	1114.18	997.579	1249.68	425.911	366.046	190.181	-0.714286	ENSGALG00000004960	10	-	10745834	10755598	374	annot_exons
gga-miR-449b-5p	2.4921	1.6554	1.6458	5.5862	5.284	4.8324	novel_circ_002175	79.584	212.817	110.266	0	0	0	-0.880406	ENSGALG00000006648	15	-	8838611	8848142	2186	annot_exons
gga-miR-449b-5p	2.4921	1.6554	1.6458	5.5862	5.284	4.8324	novel_circ_003034	132.64	39.9032	202.154	0	0	0	-0.880406	ENSGALG00000047085	1	+	100074674	100139955	33949	exon_intron
gga-miR-449b-5p	2.4921	1.6554	1.6458	5.5862	5.284	4.8324	novel_circ_004554	185.696	39.9032	91.8881	0	0	0	-0.758971	ENSGALG00000017320	1	+	196204189	196216970	316	exon_intron
gga-miR-449b-5p	2.4921	1.6554	1.6458	5.5862	5.284	4.8324	novel_circ_005397	106.112	26.6021	183.776	0	0	0	-0.880406	NA	1	+	644266	653308	9043	intergenic
gga-miR-449b-5p	2.4921	1.6554	1.6458	5.5862	5.284	4.8324	novel_circ_008403	106.112	26.6021	202.154	0	0	0	-0.880406	ENSGALG00000010925	2	-	30909916	30916331	362	annot_exons
gga-miR-449b-5p	2.4921	1.6554	1.6458	5.5862	5.284	4.8324	novel_circ_008810	371.392	532.042	385.93	116.158	36.6046	0	-0.714286	ENSGALG00000039139	2	-	55103083	55103896	375	annot_exons
gga-miR-449b-5p	2.4921	1.6554	1.6458	5.5862	5.284	4.8324	novel_circ_009629	0	106.408	312.42	0	0	0	-0.845154	ENSGALG00000050958	31	-	2362269	2428159	65891	exon_intron
gga-miR-449b-5p	2.4921	1.6554	1.6458	5.5862	5.284	4.8324	novel_circ_010564	371.392	372.43	624.839	154.877	0	81.5062	-0.828571	ENSGALG00000032640	3	-	32498288	32520115	21828	intronic
gga-miR-449b-5p	2.4921	1.6554	1.6458	5.5862	5.284	4.8324	novel_circ_010572	530.56	1130.59	1598.85	348.473	183.023	81.5062	-0.771429	ENSGALG00000032640	3	-	32514975	32523117	8143	intronic
gga-miR-449b-5p	2.4921	1.6554	1.6458	5.5862	5.284	4.8324	novel_circ_014300	79.584	53.2042	165.399	0	0	0	-0.880406	ENSGALG00000007045	6	-	22702837	22714756	892	annot_exons
gga-miR-449c-3p	0.2932	0.01	0.2351	5.2138	3.9444	6.116	novel_circ_001036	212.224	53.2042	36.7552	0	0	0	-0.758971	ENSGALG00000037841	12	+	19374955	19376186	297	annot_exons
gga-miR-449c-3p	0.2932	0.01	0.2351	5.2138	3.9444	6.116	novel_circ_002175	79.584	212.817	110.266	0	0	0	-0.941124	ENSGALG00000006648	15	-	8838611	8848142	2186	annot_exons
gga-miR-449c-3p	0.2932	0.01	0.2351	5.2138	3.9444	6.116	novel_circ_002611	132.64	119.71	73.5105	0	0	0	-0.758971	ENSGALG00000001577	18	-	3412536	3421523	1367	annot_exons
gga-miR-449c-3p	0.2932	0.01	0.2351	5.2138	3.9444	6.116	novel_circ_003034	132.64	39.9032	202.154	0	0	0	-0.758971	ENSGALG00000047085	1	+	100074674	100139955	33949	exon_intron
gga-miR-449c-3p	0.2932	0.01	0.2351	5.2138	3.9444	6.116	novel_circ_003838	79.584	53.2042	165.399	0	0	0	-0.758971	ENSGALG00000016896	1	+	147580506	147582845	464	annot_exons
gga-miR-449c-3p	0.2932	0.01	0.2351	5.2138	3.9444	6.116	novel_circ_005397	106.112	26.6021	183.776	0	0	0	-0.758971	NA	1	+	644266	653308	9043	intergenic
gga-miR-449c-3p	0.2932	0.01	0.2351	5.2138	3.9444	6.116	novel_circ_006663	53.056	106.408	183.776	0	0	0	-0.880406	ENSGALG00000042598	23	-	638894	639267	374	one_exon
gga-miR-449c-3p	0.2932	0.01	0.2351	5.2138	3.9444	6.116	novel_circ_007786	159.168	66.5053	55.1329	0	0	0	-0.758971	ENSGALG00000047328	2	+	128006883	128049590	1349	annot_exons
gga-miR-449c-3p	0.2932	0.01	0.2351	5.2138	3.9444	6.116	novel_circ_007842	26.528	53.2042	202.154	0	0	0	-0.880406	ENSGALG00000048524	2	+	130687057	130698069	434	annot_exons
gga-miR-449c-3p	0.2932	0.01	0.2351	5.2138	3.9444	6.116	novel_circ_009629	0	106.408	312.42	0	0	0	-0.777542	ENSGALG00000050958	31	-	2362269	2428159	65891	exon_intron
gga-miR-449c-3p	0.2932	0.01	0.2351	5.2138	3.9444	6.116	novel_circ_010572	530.56	1130.59	1598.85	348.473	183.023	81.5062	-0.885714	ENSGALG00000032640	3	-	32514975	32523117	8143	intronic
gga-miR-449c-3p	0.2932	0.01	0.2351	5.2138	3.9444	6.116	novel_circ_011030	53.056	133.011	55.1329	0	0	0	-0.941124	ENSGALG00000040607	3	+	57371246	57383990	1053	annot_exons
gga-miR-449c-3p	0.2932	0.01	0.2351	5.2138	3.9444	6.116	novel_circ_013066	132.64	199.516	128.643	0	0	0	-0.880406	ENSGALG00000006697	5	+	14867496	14874801	577	annot_exons
gga-miR-449c-3p	0.2932	0.01	0.2351	5.2138	3.9444	6.116	novel_circ_014388	106.112	79.8063	73.5105	0	0	0	-0.758971	ENSGALG00000008999	6	-	28712280	28714594	558	annot_exons
gga-miR-449c-3p	0.2932	0.01	0.2351	5.2138	3.9444	6.116	novel_circ_014846	132.64	146.312	36.7552	0	0	0	-0.880406	ENSGALG00000041884	7	-	167064	168663	1600	one_exon
gga-miR-449c-3p	0.2932	0.01	0.2351	5.2138	3.9444	6.116	novel_circ_015198	0	239.419	165.399	0	0	0	-0.845154	ENSGALG00000049781	7	+	34615902	34647774	7796	exon_intron
gga-miR-449c-3p	0.2932	0.01	0.2351	5.2138	3.9444	6.116	novel_circ_016693	291.808	266.021	330.797	116.158	0	0	-0.724714	ENSGALG00000033705	W	-	3630971	3649868	794	annot_exons
gga-miR-449c-3p	0.2932	0.01	0.2351	5.2138	3.9444	6.116	novel_circ_016751	212.224	146.312	73.5105	0	0	0	-0.758971	ENSGALG00000027170	W	-	568910	569668	300	annot_exons
gga-miR-449c-3p	0.2932	0.01	0.2351	5.2138	3.9444	6.116	novel_circ_017441	504.032	452.236	496.196	193.596	146.418	81.5062	-0.714286	ENSGALG00000026192	Z	+	50735979	50756232	684	annot_exons
gga-miR-449c-3p	0.2932	0.01	0.2351	5.2138	3.9444	6.116	novel_circ_017442	318.336	252.72	349.175	38.7192	109.814	54.3375	-0.771429	ENSGALG00000026192	Z	+	50746293	50756232	552	annot_exons
gga-miR-449c-5p	0.8063	0.779	0.627	5.3379	2.456	3.6243	novel_circ_000016	1114.18	997.579	1249.68	425.911	366.046	190.181	-0.771429	ENSGALG00000004960	10	-	10745834	10755598	374	annot_exons
gga-miR-449c-5p	0.8063	0.779	0.627	5.3379	2.456	3.6243	novel_circ_002175	79.584	212.817	110.266	0	0	0	-0.880406	ENSGALG00000006648	15	-	8838611	8848142	2186	annot_exons
gga-miR-449c-5p	0.8063	0.779	0.627	5.3379	2.456	3.6243	novel_circ_003034	132.64	39.9032	202.154	0	0	0	-0.880406	ENSGALG00000047085	1	+	100074674	100139955	33949	exon_intron
gga-miR-449c-5p	0.8063	0.779	0.627	5.3379	2.456	3.6243	novel_circ_004554	185.696	39.9032	91.8881	0	0	0	-0.758971	ENSGALG00000017320	1	+	196204189	196216970	316	exon_intron
gga-miR-449c-5p	0.8063	0.779	0.627	5.3379	2.456	3.6243	novel_circ_005397	106.112	26.6021	183.776	0	0	0	-0.880406	NA	1	+	644266	653308	9043	intergenic
gga-miR-449c-5p	0.8063	0.779	0.627	5.3379	2.456	3.6243	novel_circ_008403	106.112	26.6021	202.154	0	0	0	-0.880406	ENSGALG00000010925	2	-	30909916	30916331	362	annot_exons
gga-miR-449c-5p	0.8063	0.779	0.627	5.3379	2.456	3.6243	novel_circ_008810	371.392	532.042	385.93	116.158	36.6046	0	-0.771429	ENSGALG00000039139	2	-	55103083	55103896	375	annot_exons
gga-miR-449c-5p	0.8063	0.779	0.627	5.3379	2.456	3.6243	novel_circ_009629	0	106.408	312.42	0	0	0	-0.845154	ENSGALG00000050958	31	-	2362269	2428159	65891	exon_intron
gga-miR-449c-5p	0.8063	0.779	0.627	5.3379	2.456	3.6243	novel_circ_010564	371.392	372.43	624.839	154.877	0	81.5062	-0.771429	ENSGALG00000032640	3	-	32498288	32520115	21828	intronic
gga-miR-449c-5p	0.8063	0.779	0.627	5.3379	2.456	3.6243	novel_circ_010572	530.56	1130.59	1598.85	348.473	183.023	81.5062	-0.828571	ENSGALG00000032640	3	-	32514975	32523117	8143	intronic
gga-miR-449c-5p	0.8063	0.779	0.627	5.3379	2.456	3.6243	novel_circ_014300	79.584	53.2042	165.399	0	0	0	-0.880406	ENSGALG00000007045	6	-	22702837	22714756	892	annot_exons
gga-miR-449d-5p	7.8428	5.2582	5.9562	28.3035	25.527	26.3516	novel_circ_001536	106.112	79.8063	55.1329	0	0	0	-0.758971	ENSGALG00000053043	14	+	10441377	10442077	305	annot_exons
gga-miR-449d-5p	7.8428	5.2582	5.9562	28.3035	25.527	26.3516	novel_circ_002175	79.584	212.817	110.266	0	0	0	-0.941124	ENSGALG00000006648	15	-	8838611	8848142	2186	annot_exons
gga-miR-449d-5p	7.8428	5.2582	5.9562	28.3035	25.527	26.3516	novel_circ_003034	132.64	39.9032	202.154	0	0	0	-0.758971	ENSGALG00000047085	1	+	100074674	100139955	33949	exon_intron
gga-miR-449d-5p	7.8428	5.2582	5.9562	28.3035	25.527	26.3516	novel_circ_005397	106.112	26.6021	183.776	0	0	0	-0.758971	NA	1	+	644266	653308	9043	intergenic
gga-miR-449d-5p	7.8428	5.2582	5.9562	28.3035	25.527	26.3516	novel_circ_008403	106.112	26.6021	202.154	0	0	0	-0.758971	ENSGALG00000010925	2	-	30909916	30916331	362	annot_exons
gga-miR-449d-5p	7.8428	5.2582	5.9562	28.3035	25.527	26.3516	novel_circ_008810	371.392	532.042	385.93	116.158	36.6046	0	-0.828571	ENSGALG00000039139	2	-	55103083	55103896	375	annot_exons
gga-miR-449d-5p	7.8428	5.2582	5.9562	28.3035	25.527	26.3516	novel_circ_009629	0	106.408	312.42	0	0	0	-0.777542	ENSGALG00000050958	31	-	2362269	2428159	65891	exon_intron
gga-miR-449d-5p	7.8428	5.2582	5.9562	28.3035	25.527	26.3516	novel_circ_010564	371.392	372.43	624.839	154.877	0	81.5062	-0.714286	ENSGALG00000032640	3	-	32498288	32520115	21828	intronic
gga-miR-449d-5p	7.8428	5.2582	5.9562	28.3035	25.527	26.3516	novel_circ_010572	530.56	1130.59	1598.85	348.473	183.023	81.5062	-0.771429	ENSGALG00000032640	3	-	32514975	32523117	8143	intronic
gga-miR-449d-5p	7.8428	5.2582	5.9562	28.3035	25.527	26.3516	novel_circ_014300	79.584	53.2042	165.399	0	0	0	-0.758971	ENSGALG00000007045	6	-	22702837	22714756	892	annot_exons
gga-miR-551-3p	0.6597	0.5842	0.627	0.2483	0.3721	0.151	novel_circ_016699	0	0	0	116.158	36.6046	190.181	-0.941124	ENSGALG00000030382	W	+	4006678	4047269	40592	exon_intron
gga-miR-6549-5p	0.4398	3.116	3.9186	0.01	0.4465	1.0571	novel_circ_000604	291.808	133.011	165.399	1742.36	1500.79	896.569	-0.771429	ENSGALG00000013225	11	+	13987096	14002864	844	annot_exons
gga-miR-6549-5p	0.4398	3.116	3.9186	0.01	0.4465	1.0571	novel_circ_003049	106.112	0	0	387.192	146.418	244.519	-0.753702	ENSGALG00000015701	1	+	100699756	100704459	980	annot_exons
gga-miR-6549-5p	0.4398	3.116	3.9186	0.01	0.4465	1.0571	novel_circ_004667	132.64	0	36.7552	774.383	219.627	190.181	-0.771429	ENSGALG00000050315	1	+	218383	300289	2573	annot_exons
gga-miR-6648-3p	10.115	7.3031	7.0534	23.5862	31.1831	32.8451	novel_circ_001239	212.224	266.021	312.42	0	0	81.5062	-0.811679	ENSGALG00000005678	12	+	9307973	9308458	281	annot_exons
gga-miR-6648-3p	10.115	7.3031	7.0534	23.5862	31.1831	32.8451	novel_circ_009629	0	106.408	312.42	0	0	0	-0.845154	ENSGALG00000050958	31	-	2362269	2428159	65891	exon_intron
gga-miR-6648-3p	10.115	7.3031	7.0534	23.5862	31.1831	32.8451	novel_circ_009647	79.584	93.1074	110.266	0	0	0	-0.941124	ENSGALG00000044326	31	+	4859399	4860241	843	intronic
gga-miR-6649-5p	0.5131	2.0449	0.7837	0.01	0.4465	0.0755	novel_circ_004965	238.752	186.215	73.5105	890.541	475.859	543.375	-0.942857	ENSGALG00000050475	1	+	3943229	3966722	23494	exon_intron
gga-miR-6649-5p	0.5131	2.0449	0.7837	0.01	0.4465	0.0755	novel_circ_006929	0	0	0	193.596	0	163.012	-0.845154	NA	26	-	2253140	2258460	5321	intergenic
gga-miR-6649-5p	0.5131	2.0449	0.7837	0.01	0.4465	0.0755	novel_circ_009263	0	0	18.3776	271.034	73.2091	326.025	-0.840668	ENSGALG00000013138	2	-	84228488	84267085	1514	annot_exons
gga-miR-6649-5p	0.5131	2.0449	0.7837	0.01	0.4465	0.0755	novel_circ_009630	79.584	0	18.3776	890.541	0	489.037	-0.753702	ENSGALG00000047003	31	-	2362269	2439389	77121	exon_intron
gga-miR-6649-5p	0.5131	2.0449	0.7837	0.01	0.4465	0.0755	novel_circ_016699	0	0	0	116.158	36.6046	190.181	-0.880406	ENSGALG00000030382	W	+	4006678	4047269	40592	exon_intron
gga-miR-7455-3p	1.2461	0.4869	1.5674	3.8483	2.2327	2.5672	novel_circ_004390	318.336	319.225	532.951	77.4383	146.418	108.675	-0.828571	ENSGALG00000017207	1	+	186783191	186787610	452	annot_exons
gga-miR-7455-3p	1.2461	0.4869	1.5674	3.8483	2.2327	2.5672	novel_circ_005856	159.168	66.5053	55.1329	0	0	0	-0.880406	ENSGALG00000015252	1	+	85369743	85376476	574	annot_exons
gga-miR-7455-3p	1.2461	0.4869	1.5674	3.8483	2.2327	2.5672	novel_circ_007658	848.896	1024.18	790.238	154.877	366.046	407.531	-0.942857	ENSGALG00000034376	2	+	120915125	120916022	898	one_exon
gga-miR-7455-3p	1.2461	0.4869	1.5674	3.8483	2.2327	2.5672	novel_circ_008124	159.168	252.72	0	0	0	0	-0.845154	ENSGALG00000049289	2	-	149256266	149259595	3330	exon_intron
gga-miR-7455-3p	1.2461	0.4869	1.5674	3.8483	2.2327	2.5672	novel_circ_011775	53.056	266.021	91.8881	0	0	0	-0.880406	ENSGALG00000009168	4	-	18322935	18326426	182	annot_exons
gga-miR-7455-3p	1.2461	0.4869	1.5674	3.8483	2.2327	2.5672	novel_circ_017492	53.056	133.011	73.5105	0	0	0	-0.880406	ENSGALG00000015451	Z	+	55615214	55617676	399	annot_exons
gga-miR-96-5p	49.4023	87.6367	79.6254	31.9035	27.0155	23.6334	novel_circ_002592	0	39.9032	0	77.4383	109.814	163.012	-0.811679	NA	18	-	2837075	2841210	4136	intergenic
gga-miR-96-5p	49.4023	87.6367	79.6254	31.9035	27.0155	23.6334	novel_circ_004667	132.64	0	36.7552	774.383	219.627	190.181	-0.771429	ENSGALG00000050315	1	+	218383	300289	2573	annot_exons
gga-miR-96-5p	49.4023	87.6367	79.6254	31.9035	27.0155	23.6334	novel_circ_008329	159.168	79.8063	0	580.788	585.673	353.194	-0.771429	ENSGALG00000035239	2	+	24908440	24927050	557	annot_exons
gga-miR-96-5p	49.4023	87.6367	79.6254	31.9035	27.0155	23.6334	novel_circ_011086	0	0	0	116.158	256.232	54.3375	-0.758971	ENSGALG00000013651	3	-	60215827	60238455	2072	exon_intron
gga-miR-96-5p	49.4023	87.6367	79.6254	31.9035	27.0155	23.6334	novel_circ_016398	2334.47	1370.01	2389.09	5072.21	4502.36	4455.67	-0.714286	ENSGALG00000010370	9	-	23721269	23743428	1626	annot_exons
gga-miR-96-5p	49.4023	87.6367	79.6254	31.9035	27.0155	23.6334	novel_circ_017025	0	0	0	38.7192	73.2091	217.35	-0.941124	ENSGALG00000014999	Z	-	25372316	25381562	9247	intronic
gga-miR-96-5p	49.4023	87.6367	79.6254	31.9035	27.0155	23.6334	novel_circ_017144	53.056	39.9032	91.8881	542.068	512.464	461.869	-0.714286	ENSGALG00000015101	Z	-	32374439	32376405	1967	one_exon
miR-12135-z	1.0262	0.5842	1.4891	0.6207	0.2233	0.5285	novel_circ_006025	0	119.71	73.5105	464.63	512.464	135.844	-0.771429	ENSGALG00000001550	20	+	1034725	1036141	1417	intronic
miR-12135-z	1.0262	0.5842	1.4891	0.6207	0.2233	0.5285	novel_circ_008653	0	0	0	0	475.859	81.5062	-0.845154	ENSGALG00000043240	2	+	45391067	45454737	2410	annot_exons
miR-128-y	15.2458	7.4004	8.7776	35.5035	21.0616	42.0568	novel_circ_001239	212.224	266.021	312.42	0	0	81.5062	-0.753702	ENSGALG00000005678	12	+	9307973	9308458	281	annot_exons
miR-128-y	15.2458	7.4004	8.7776	35.5035	21.0616	42.0568	novel_circ_003034	132.64	39.9032	202.154	0	0	0	-0.758971	ENSGALG00000047085	1	+	100074674	100139955	33949	exon_intron
miR-128-y	15.2458	7.4004	8.7776	35.5035	21.0616	42.0568	novel_circ_005397	106.112	26.6021	183.776	0	0	0	-0.758971	NA	1	+	644266	653308	9043	intergenic
miR-128-y	15.2458	7.4004	8.7776	35.5035	21.0616	42.0568	novel_circ_008154	265.28	133.011	55.1329	0	0	0	-0.758971	ENSGALG00000007426	2	+	15695186	15696925	490	annot_exons
miR-128-y	15.2458	7.4004	8.7776	35.5035	21.0616	42.0568	novel_circ_009629	0	106.408	312.42	0	0	0	-0.777542	ENSGALG00000050958	31	-	2362269	2428159	65891	exon_intron
miR-128-y	15.2458	7.4004	8.7776	35.5035	21.0616	42.0568	novel_circ_009647	79.584	93.1074	110.266	0	0	0	-0.880406	ENSGALG00000044326	31	+	4859399	4860241	843	intronic
miR-128-y	15.2458	7.4004	8.7776	35.5035	21.0616	42.0568	novel_circ_010258	185.696	106.408	55.1329	0	0	0	-0.758971	ENSGALG00000009796	3	-	21800496	21818611	902	annot_exons
miR-128-y	15.2458	7.4004	8.7776	35.5035	21.0616	42.0568	novel_circ_011030	53.056	133.011	55.1329	0	0	0	-0.941124	ENSGALG00000040607	3	+	57371246	57383990	1053	annot_exons
miR-128-y	15.2458	7.4004	8.7776	35.5035	21.0616	42.0568	novel_circ_013727	79.584	133.011	128.643	0	0	0	-0.941124	ENSGALG00000012128	5	-	5290702	5292804	354	annot_exons
miR-128-z	2.5654	1.1685	1.6458	2.8552	3.4979	5.1344	novel_circ_001239	212.224	266.021	312.42	0	0	81.5062	-0.753702	ENSGALG00000005678	12	+	9307973	9308458	281	annot_exons
miR-128-z	2.5654	1.1685	1.6458	2.8552	3.4979	5.1344	novel_circ_003034	132.64	39.9032	202.154	0	0	0	-0.758971	ENSGALG00000047085	1	+	100074674	100139955	33949	exon_intron
miR-128-z	2.5654	1.1685	1.6458	2.8552	3.4979	5.1344	novel_circ_005397	106.112	26.6021	183.776	0	0	0	-0.758971	NA	1	+	644266	653308	9043	intergenic
miR-128-z	2.5654	1.1685	1.6458	2.8552	3.4979	5.1344	novel_circ_008154	265.28	133.011	55.1329	0	0	0	-0.758971	ENSGALG00000007426	2	+	15695186	15696925	490	annot_exons
miR-128-z	2.5654	1.1685	1.6458	2.8552	3.4979	5.1344	novel_circ_009629	0	106.408	312.42	0	0	0	-0.777542	ENSGALG00000050958	31	-	2362269	2428159	65891	exon_intron
miR-128-z	2.5654	1.1685	1.6458	2.8552	3.4979	5.1344	novel_circ_009647	79.584	93.1074	110.266	0	0	0	-0.880406	ENSGALG00000044326	31	+	4859399	4860241	843	intronic
miR-128-z	2.5654	1.1685	1.6458	2.8552	3.4979	5.1344	novel_circ_010258	185.696	106.408	55.1329	0	0	0	-0.758971	ENSGALG00000009796	3	-	21800496	21818611	902	annot_exons
miR-128-z	2.5654	1.1685	1.6458	2.8552	3.4979	5.1344	novel_circ_011030	53.056	133.011	55.1329	0	0	0	-0.941124	ENSGALG00000040607	3	+	57371246	57383990	1053	annot_exons
miR-128-z	2.5654	1.1685	1.6458	2.8552	3.4979	5.1344	novel_circ_013727	79.584	133.011	128.643	0	0	0	-0.941124	ENSGALG00000012128	5	-	5290702	5292804	354	annot_exons
miR-132-y	4.1046	1.8501	2.0377	6.2069	7.0702	5.814	novel_circ_003034	132.64	39.9032	202.154	0	0	0	-0.758971	ENSGALG00000047085	1	+	100074674	100139955	33949	exon_intron
miR-132-y	4.1046	1.8501	2.0377	6.2069	7.0702	5.814	novel_circ_004002	583.616	545.343	661.594	193.596	146.418	217.35	-0.828571	ENSGALG00000040808	1	+	167244201	167247767	783	exon_intron
miR-132-y	4.1046	1.8501	2.0377	6.2069	7.0702	5.814	novel_circ_005654	106.112	66.5053	110.266	0	0	0	-0.758971	ENSGALG00000043593	1	+	7385702	7391609	471	annot_exons
miR-132-y	4.1046	1.8501	2.0377	6.2069	7.0702	5.814	novel_circ_007838	185.696	159.613	91.8881	0	0	0	-0.758971	ENSGALG00000007095	2	+	13066027	13074092	284	annot_exons
miR-132-y	4.1046	1.8501	2.0377	6.2069	7.0702	5.814	novel_circ_010564	371.392	372.43	624.839	154.877	0	81.5062	-0.885714	ENSGALG00000032640	3	-	32498288	32520115	21828	intronic
miR-132-y	4.1046	1.8501	2.0377	6.2069	7.0702	5.814	novel_circ_011030	53.056	133.011	55.1329	0	0	0	-0.941124	ENSGALG00000040607	3	+	57371246	57383990	1053	annot_exons
miR-138-x	17.4447	20.4486	17.3201	36.2483	42.7187	43.4914	novel_circ_002611	132.64	119.71	73.5105	0	0	0	-0.758971	ENSGALG00000001577	18	-	3412536	3421523	1367	annot_exons
miR-138-x	17.4447	20.4486	17.3201	36.2483	42.7187	43.4914	novel_circ_002737	106.112	79.8063	128.643	0	0	0	-0.941124	ENSGALG00000007251	18	-	9948376	9950791	521	annot_exons
miR-138-x	17.4447	20.4486	17.3201	36.2483	42.7187	43.4914	novel_circ_003034	132.64	39.9032	202.154	0	0	0	-0.941124	ENSGALG00000047085	1	+	100074674	100139955	33949	exon_intron
miR-138-x	17.4447	20.4486	17.3201	36.2483	42.7187	43.4914	novel_circ_005100	79.584	79.8063	147.021	0	0	0	-0.880406	ENSGALG00000011814	1	+	48884228	48887826	424	annot_exons
miR-138-x	17.4447	20.4486	17.3201	36.2483	42.7187	43.4914	novel_circ_006252	53.056	53.2042	147.021	0	0	0	-0.880406	ENSGALG00000036728	21	-	1162380	1162729	350	one_exon
miR-138-x	17.4447	20.4486	17.3201	36.2483	42.7187	43.4914	novel_circ_006515	265.28	39.9032	128.643	0	0	0	-0.880406	ENSGALG00000000195	22	+	523954	531676	653	annot_exons
miR-138-x	17.4447	20.4486	17.3201	36.2483	42.7187	43.4914	novel_circ_009719	53.056	26.6021	183.776	0	0	0	-0.941124	ENSGALG00000043736	33	+	5589784	5591781	389	annot_exons
miR-138-x	17.4447	20.4486	17.3201	36.2483	42.7187	43.4914	novel_circ_010572	530.56	1130.59	1598.85	348.473	183.023	81.5062	-0.942857	ENSGALG00000032640	3	-	32514975	32523117	8143	intronic
miR-138-x	17.4447	20.4486	17.3201	36.2483	42.7187	43.4914	novel_circ_013634	79.584	0	238.909	0	0	0	-0.845154	ENSGALG00000033099	5	+	46680215	46710665	2392	annot_exons
miR-138-x	17.4447	20.4486	17.3201	36.2483	42.7187	43.4914	novel_circ_014563	265.28	119.71	220.531	0	0	0	-0.880406	ENSGALG00000009823	6	+	34283441	34283825	385	exon_intron
miR-138-z	0.1466	0.0974	0.2351	0.9931	1.2652	1.6611	novel_circ_002611	132.64	119.71	73.5105	0	0	0	-0.880406	ENSGALG00000001577	18	-	3412536	3421523	1367	annot_exons
miR-138-z	0.1466	0.0974	0.2351	0.9931	1.2652	1.6611	novel_circ_005100	79.584	79.8063	147.021	0	0	0	-0.758971	ENSGALG00000011814	1	+	48884228	48887826	424	annot_exons
miR-138-z	0.1466	0.0974	0.2351	0.9931	1.2652	1.6611	novel_circ_006252	53.056	53.2042	147.021	0	0	0	-0.758971	ENSGALG00000036728	21	-	1162380	1162729	350	one_exon
miR-138-z	0.1466	0.0974	0.2351	0.9931	1.2652	1.6611	novel_circ_006515	265.28	39.9032	128.643	0	0	0	-0.758971	ENSGALG00000000195	22	+	523954	531676	653	annot_exons
miR-138-z	0.1466	0.0974	0.2351	0.9931	1.2652	1.6611	novel_circ_010572	530.56	1130.59	1598.85	348.473	183.023	81.5062	-0.828571	ENSGALG00000032640	3	-	32514975	32523117	8143	intronic
miR-138-z	0.1466	0.0974	0.2351	0.9931	1.2652	1.6611	novel_circ_011249	238.752	79.8063	0	0	0	0	-0.777542	ENSGALG00000015733	3	+	75501144	75502966	570	annot_exons
miR-138-z	0.1466	0.0974	0.2351	0.9931	1.2652	1.6611	novel_circ_014563	265.28	119.71	220.531	0	0	0	-0.758971	ENSGALG00000009823	6	+	34283441	34283825	385	exon_intron
miR-146-z	0.4398	0.0974	0.0784	0.7448	0.5954	1.0571	novel_circ_000620	185.696	53.2042	73.5105	0	0	0	-0.758971	ENSGALG00000040475	11	+	15382972	15389120	4146	exon_intron
miR-146-z	0.4398	0.0974	0.0784	0.7448	0.5954	1.0571	novel_circ_001167	185.696	53.2042	55.1329	0	0	0	-0.758971	ENSGALG00000034572	12	+	531926	544781	538	annot_exons
miR-146-z	0.4398	0.0974	0.0784	0.7448	0.5954	1.0571	novel_circ_003034	132.64	39.9032	202.154	0	0	0	-0.880406	ENSGALG00000047085	1	+	100074674	100139955	33949	exon_intron
miR-146-z	0.4398	0.0974	0.0784	0.7448	0.5954	1.0571	novel_circ_003495	822.368	532.042	826.993	154.877	73.2091	353.194	-0.714286	ENSGALG00000016734	1	+	131577454	131596037	773	annot_exons
miR-146-z	0.4398	0.0974	0.0784	0.7448	0.5954	1.0571	novel_circ_005397	106.112	26.6021	183.776	0	0	0	-0.880406	NA	1	+	644266	653308	9043	intergenic
miR-146-z	0.4398	0.0974	0.0784	0.7448	0.5954	1.0571	novel_circ_008228	106.112	133.011	73.5105	0	0	0	-0.758971	ENSGALG00000008747	2	+	20346610	20368713	1056	annot_exons
miR-146-z	0.4398	0.0974	0.0784	0.7448	0.5954	1.0571	novel_circ_009629	0	106.408	312.42	0	0	0	-0.845154	ENSGALG00000050958	31	-	2362269	2428159	65891	exon_intron
miR-146-z	0.4398	0.0974	0.0784	0.7448	0.5954	1.0571	novel_circ_010125	132.64	26.6021	110.266	0	0	0	-0.758971	ENSGALG00000008627	3	+	15995522	16016573	627	annot_exons
miR-146-z	0.4398	0.0974	0.0784	0.7448	0.5954	1.0571	novel_circ_010564	371.392	372.43	624.839	154.877	0	81.5062	-0.828571	ENSGALG00000032640	3	-	32498288	32520115	21828	intronic
miR-146-z	0.4398	0.0974	0.0784	0.7448	0.5954	1.0571	novel_circ_015198	0	239.419	165.399	0	0	0	-0.777542	ENSGALG00000049781	7	+	34615902	34647774	7796	exon_intron
miR-152-z	1.9057	3.2133	5.2509	1.3655	1.3396	1.5101	novel_circ_000365	26.528	93.1074	0	232.315	512.464	108.675	-0.942857	ENSGALG00000002925	10	+	3816555	3839116	927	annot_exons
miR-152-z	1.9057	3.2133	5.2509	1.3655	1.3396	1.5101	novel_circ_002592	0	39.9032	0	77.4383	109.814	163.012	-0.724714	NA	18	-	2837075	2841210	4136	intergenic
miR-152-z	1.9057	3.2133	5.2509	1.3655	1.3396	1.5101	novel_circ_004965	238.752	186.215	73.5105	890.541	475.859	543.375	-0.828571	ENSGALG00000050475	1	+	3943229	3966722	23494	exon_intron
miR-152-z	1.9057	3.2133	5.2509	1.3655	1.3396	1.5101	novel_circ_008962	0	26.6021	0	348.473	219.627	217.35	-0.840668	ENSGALG00000051299	2	-	61848980	61853922	2869	exon_intron
miR-152-z	1.9057	3.2133	5.2509	1.3655	1.3396	1.5101	novel_circ_010011	132.64	199.516	110.266	542.068	219.627	760.725	-0.714286	ENSGALG00000039320	3	-	109887812	109891500	974	annot_exons
miR-152-z	1.9057	3.2133	5.2509	1.3655	1.3396	1.5101	novel_circ_011496	0	0	0	38.7192	146.418	108.675	-0.880406	ENSGALG00000016328	3	+	88415294	88420663	5370	intronic
miR-152-z	1.9057	3.2133	5.2509	1.3655	1.3396	1.5101	novel_circ_012882	53.056	66.5053	36.7552	77.4383	585.673	380.362	-0.885714	ENSGALG00000053000	4	-	89099517	89114885	1173	annot_exons
miR-152-z	1.9057	3.2133	5.2509	1.3655	1.3396	1.5101	novel_circ_017025	0	0	0	38.7192	73.2091	217.35	-0.758971	ENSGALG00000014999	Z	-	25372316	25381562	9247	intronic
miR-152-z	1.9057	3.2133	5.2509	1.3655	1.3396	1.5101	novel_circ_017659	26.528	0	0	348.473	36.6046	54.3375	-0.811679	ENSGALG00000001856	Z	-	68835647	68872952	2045	exon_intron
miR-1552-y	0.01	0.01	0.01	0.01	0.2977	0.3775	novel_circ_010564	371.392	372.43	624.839	154.877	0	81.5062	-0.777542	ENSGALG00000032640	3	-	32498288	32520115	21828	intronic
miR-1663-y	0.0733	0.4869	0.5486	0.01	0.01	0.01	novel_circ_001678	0	0	0	77.4383	219.627	54.3375	-0.870968	ENSGALG00000004104	14	-	2978912	2981500	736	annot_exons
miR-1663-y	0.0733	0.4869	0.5486	0.01	0.01	0.01	novel_circ_004965	238.752	186.215	73.5105	890.541	475.859	543.375	-0.941124	ENSGALG00000050475	1	+	3943229	3966722	23494	exon_intron
miR-1663-y	0.0733	0.4869	0.5486	0.01	0.01	0.01	novel_circ_005035	265.28	159.613	183.776	774.383	988.323	760.725	-0.880406	ENSGALG00000011309	1	+	45153756	45157087	571	annot_exons
miR-1663-y	0.0733	0.4869	0.5486	0.01	0.01	0.01	novel_circ_013500	0	39.9032	0	116.158	109.814	108.675	-0.831655	ENSGALG00000051654	5	+	38248809	38268609	5088	annot_exons
miR-1663-y	0.0733	0.4869	0.5486	0.01	0.01	0.01	novel_circ_015883	106.112	39.9032	110.266	271.034	402.65	298.856	-0.758971	ENSGALG00000011284	8	+	29260227	29268576	547	annot_exons
miR-1663-y	0.0733	0.4869	0.5486	0.01	0.01	0.01	novel_circ_016699	0	0	0	116.158	36.6046	190.181	-0.870968	ENSGALG00000030382	W	+	4006678	4047269	40592	exon_intron
miR-1663-y	0.0733	0.4869	0.5486	0.01	0.01	0.01	novel_circ_016880	450.976	385.731	238.909	1393.89	1317.76	1195.42	-0.941124	ENSGALG00000046188	Z	-	16684400	16692566	702	exon_intron
miR-1663-y	0.0733	0.4869	0.5486	0.01	0.01	0.01	novel_circ_017025	0	0	0	38.7192	73.2091	217.35	-0.870968	ENSGALG00000014999	Z	-	25372316	25381562	9247	intronic
miR-1663-y	0.0733	0.4869	0.5486	0.01	0.01	0.01	novel_circ_017650	238.752	212.817	128.643	851.822	768.696	407.531	-0.941124	ENSGALG00000015799	Z	-	67650817	67670417	345	annot_exons
miR-1663-y	0.0733	0.4869	0.5486	0.01	0.01	0.01	novel_circ_017651	53.056	106.408	73.5105	619.507	475.859	353.194	-0.758971	ENSGALG00000015799	Z	-	67650817	67672837	436	annot_exons
miR-1663-y	0.0733	0.4869	0.5486	0.01	0.01	0.01	novel_circ_017652	0	0	36.7552	309.753	146.418	81.5062	-0.739249	ENSGALG00000015799	Z	-	67650817	67686362	488	annot_exons
miR-196-x	7.7695	8.0821	11.9908	32.5242	23.2199	34.5817	novel_circ_003034	132.64	39.9032	202.154	0	0	0	-0.758971	ENSGALG00000047085	1	+	100074674	100139955	33949	exon_intron
miR-196-x	7.7695	8.0821	11.9908	32.5242	23.2199	34.5817	novel_circ_004910	291.808	53.2042	128.643	0	0	0	-0.880406	ENSGALG00000010200	1	+	36822943	36839892	407	annot_exons
miR-196-x	7.7695	8.0821	11.9908	32.5242	23.2199	34.5817	novel_circ_010572	530.56	1130.59	1598.85	348.473	183.023	81.5062	-0.714286	ENSGALG00000032640	3	-	32514975	32523117	8143	intronic
miR-202-x	1.7591	2.4344	1.5674	5.7104	3.87	6.116	novel_circ_003034	132.64	39.9032	202.154	0	0	0	-0.941124	ENSGALG00000047085	1	+	100074674	100139955	33949	exon_intron
miR-202-x	1.7591	2.4344	1.5674	5.7104	3.87	6.116	novel_circ_005433	159.168	292.623	220.531	0	73.2091	0	-0.811679	ENSGALG00000032768	1	+	65921575	65956978	443	annot_exons
miR-202-x	1.7591	2.4344	1.5674	5.7104	3.87	6.116	novel_circ_006663	53.056	106.408	183.776	0	0	0	-0.880406	ENSGALG00000042598	23	-	638894	639267	374	one_exon
miR-202-x	1.7591	2.4344	1.5674	5.7104	3.87	6.116	novel_circ_010564	371.392	372.43	624.839	154.877	0	81.5062	-0.771429	ENSGALG00000032640	3	-	32498288	32520115	21828	intronic
miR-202-x	1.7591	2.4344	1.5674	5.7104	3.87	6.116	novel_circ_015442	238.752	26.6021	110.266	0	0	0	-0.880406	ENSGALG00000054944	7	-	829227	873167	964	annot_exons
miR-202-y	1.3926	2.337	1.8025	8.3173	5.7306	6.0405	novel_circ_003034	132.64	39.9032	202.154	0	0	0	-0.880406	ENSGALG00000047085	1	+	100074674	100139955	33949	exon_intron
miR-202-y	1.3926	2.337	1.8025	8.3173	5.7306	6.0405	novel_circ_003988	106.112	66.5053	73.5105	0	0	0	-0.941124	ENSGALG00000016946	1	-	167076120	167077412	232	annot_exons
miR-202-y	1.3926	2.337	1.8025	8.3173	5.7306	6.0405	novel_circ_014846	132.64	146.312	36.7552	0	0	0	-0.758971	ENSGALG00000041884	7	-	167064	168663	1600	one_exon
miR-204-x	8.5758	4.4792	6.0346	25.2	17.9359	32.9206	novel_circ_000705	106.112	186.215	18.3776	0	0	0	-0.880406	ENSGALG00000000513	11	+	18776466	18777487	405	annot_exons
miR-204-x	8.5758	4.4792	6.0346	25.2	17.9359	32.9206	novel_circ_002175	79.584	212.817	110.266	0	0	0	-0.941124	ENSGALG00000006648	15	-	8838611	8848142	2186	annot_exons
miR-204-x	8.5758	4.4792	6.0346	25.2	17.9359	32.9206	novel_circ_002737	106.112	79.8063	128.643	0	0	0	-0.758971	ENSGALG00000007251	18	-	9948376	9950791	521	annot_exons
miR-204-x	8.5758	4.4792	6.0346	25.2	17.9359	32.9206	novel_circ_003034	132.64	39.9032	202.154	0	0	0	-0.758971	ENSGALG00000047085	1	+	100074674	100139955	33949	exon_intron
miR-204-x	8.5758	4.4792	6.0346	25.2	17.9359	32.9206	novel_circ_003788	0	332.526	55.1329	0	0	0	-0.845154	ENSGALG00000016885	1	+	146291721	146303073	543	annot_exons
miR-204-x	8.5758	4.4792	6.0346	25.2	17.9359	32.9206	novel_circ_005397	106.112	26.6021	183.776	0	0	0	-0.758971	NA	1	+	644266	653308	9043	intergenic
miR-204-x	8.5758	4.4792	6.0346	25.2	17.9359	32.9206	novel_circ_005433	159.168	292.623	220.531	0	73.2091	0	-0.985611	ENSGALG00000032768	1	+	65921575	65956978	443	annot_exons
miR-204-x	8.5758	4.4792	6.0346	25.2	17.9359	32.9206	novel_circ_009019	106.112	66.5053	128.643	0	0	0	-0.758971	ENSGALG00000012802	2	+	65043586	65056025	541	annot_exons
miR-204-x	8.5758	4.4792	6.0346	25.2	17.9359	32.9206	novel_circ_009629	0	106.408	312.42	0	0	0	-0.777542	ENSGALG00000050958	31	-	2362269	2428159	65891	exon_intron
miR-204-x	8.5758	4.4792	6.0346	25.2	17.9359	32.9206	novel_circ_010564	371.392	372.43	624.839	154.877	0	81.5062	-0.771429	ENSGALG00000032640	3	-	32498288	32520115	21828	intronic
miR-204-x	8.5758	4.4792	6.0346	25.2	17.9359	32.9206	novel_circ_010572	530.56	1130.59	1598.85	348.473	183.023	81.5062	-0.885714	ENSGALG00000032640	3	-	32514975	32523117	8143	intronic
miR-204-x	8.5758	4.4792	6.0346	25.2	17.9359	32.9206	novel_circ_012431	79.584	26.6021	238.909	0	0	0	-0.758971	ENSGALG00000012227	4	-	59792089	59803417	369	annot_exons
miR-204-x	8.5758	4.4792	6.0346	25.2	17.9359	32.9206	novel_circ_014846	132.64	146.312	36.7552	0	0	0	-0.880406	ENSGALG00000041884	7	-	167064	168663	1600	one_exon
miR-204-x	8.5758	4.4792	6.0346	25.2	17.9359	32.9206	novel_circ_015198	0	239.419	165.399	0	0	0	-0.845154	ENSGALG00000049781	7	+	34615902	34647774	7796	exon_intron
miR-204-x	8.5758	4.4792	6.0346	25.2	17.9359	32.9206	novel_circ_016372	159.168	159.613	91.8881	0	0	54.3375	-0.753702	ENSGALG00000029190	9	-	23542890	23545228	466	annot_exons
miR-214-y	21.4761	13.4376	16.3013	43.6966	42.6442	46.2851	novel_circ_001536	106.112	79.8063	55.1329	0	0	0	-0.758971	ENSGALG00000053043	14	+	10441377	10442077	305	annot_exons
miR-214-y	21.4761	13.4376	16.3013	43.6966	42.6442	46.2851	novel_circ_003034	132.64	39.9032	202.154	0	0	0	-0.758971	ENSGALG00000047085	1	+	100074674	100139955	33949	exon_intron
miR-214-y	21.4761	13.4376	16.3013	43.6966	42.6442	46.2851	novel_circ_005397	106.112	26.6021	183.776	0	0	0	-0.758971	NA	1	+	644266	653308	9043	intergenic
miR-214-y	21.4761	13.4376	16.3013	43.6966	42.6442	46.2851	novel_circ_005544	106.112	53.2042	110.266	0	0	0	-0.758971	ENSGALG00000019261	1	+	69895395	69899488	311	annot_exons
miR-214-y	21.4761	13.4376	16.3013	43.6966	42.6442	46.2851	novel_circ_007359	185.696	119.71	294.042	0	0	0	-0.758971	ENSGALG00000000577	28	+	842105	853425	384	annot_exons
miR-214-y	21.4761	13.4376	16.3013	43.6966	42.6442	46.2851	novel_circ_008349	132.64	252.72	91.8881	0	0	0	-0.880406	ENSGALG00000010718	2	-	26456408	26464400	597	annot_exons
miR-214-y	21.4761	13.4376	16.3013	43.6966	42.6442	46.2851	novel_circ_008857	0	159.613	128.643	0	0	0	-0.845154	ENSGALG00000034119	2	+	55867588	55894850	879	annot_exons
miR-214-y	21.4761	13.4376	16.3013	43.6966	42.6442	46.2851	novel_circ_009629	0	106.408	312.42	0	0	0	-0.777542	ENSGALG00000050958	31	-	2362269	2428159	65891	exon_intron
miR-214-y	21.4761	13.4376	16.3013	43.6966	42.6442	46.2851	novel_circ_010564	371.392	372.43	624.839	154.877	0	81.5062	-0.771429	ENSGALG00000032640	3	-	32498288	32520115	21828	intronic
miR-214-y	21.4761	13.4376	16.3013	43.6966	42.6442	46.2851	novel_circ_010572	530.56	1130.59	1598.85	348.473	183.023	81.5062	-0.885714	ENSGALG00000032640	3	-	32514975	32523117	8143	intronic
miR-214-y	21.4761	13.4376	16.3013	43.6966	42.6442	46.2851	novel_circ_012648	106.112	119.71	73.5105	0	0	0	-0.880406	ENSGALG00000041121	4	-	75062440	75071541	459	annot_exons
miR-214-y	21.4761	13.4376	16.3013	43.6966	42.6442	46.2851	novel_circ_014440	106.112	106.408	73.5105	0	0	0	-0.880406	ENSGALG00000001907	6	-	3022989	3023512	524	one_exon
miR-214-y	21.4761	13.4376	16.3013	43.6966	42.6442	46.2851	novel_circ_014497	185.696	266.021	147.021	0	0	0	-0.880406	ENSGALG00000041140	6	+	32244507	32245118	305	annot_exons
miR-214-y	21.4761	13.4376	16.3013	43.6966	42.6442	46.2851	novel_circ_016693	291.808	266.021	330.797	116.158	0	0	-0.724714	ENSGALG00000033705	W	-	3630971	3649868	794	annot_exons
miR-214-z	1.3193	0.2921	1.0188	5.4621	2.3071	4.1528	novel_circ_001536	106.112	79.8063	55.1329	0	0	0	-0.758971	ENSGALG00000053043	14	+	10441377	10442077	305	annot_exons
miR-214-z	1.3193	0.2921	1.0188	5.4621	2.3071	4.1528	novel_circ_003034	132.64	39.9032	202.154	0	0	0	-0.758971	ENSGALG00000047085	1	+	100074674	100139955	33949	exon_intron
miR-214-z	1.3193	0.2921	1.0188	5.4621	2.3071	4.1528	novel_circ_005397	106.112	26.6021	183.776	0	0	0	-0.758971	NA	1	+	644266	653308	9043	intergenic
miR-214-z	1.3193	0.2921	1.0188	5.4621	2.3071	4.1528	novel_circ_005544	106.112	53.2042	110.266	0	0	0	-0.758971	ENSGALG00000019261	1	+	69895395	69899488	311	annot_exons
miR-214-z	1.3193	0.2921	1.0188	5.4621	2.3071	4.1528	novel_circ_007359	185.696	119.71	294.042	0	0	0	-0.758971	ENSGALG00000000577	28	+	842105	853425	384	annot_exons
miR-214-z	1.3193	0.2921	1.0188	5.4621	2.3071	4.1528	novel_circ_008349	132.64	252.72	91.8881	0	0	0	-0.880406	ENSGALG00000010718	2	-	26456408	26464400	597	annot_exons
miR-214-z	1.3193	0.2921	1.0188	5.4621	2.3071	4.1528	novel_circ_008857	0	159.613	128.643	0	0	0	-0.845154	ENSGALG00000034119	2	+	55867588	55894850	879	annot_exons
miR-214-z	1.3193	0.2921	1.0188	5.4621	2.3071	4.1528	novel_circ_009629	0	106.408	312.42	0	0	0	-0.777542	ENSGALG00000050958	31	-	2362269	2428159	65891	exon_intron
miR-214-z	1.3193	0.2921	1.0188	5.4621	2.3071	4.1528	novel_circ_010564	371.392	372.43	624.839	154.877	0	81.5062	-0.714286	ENSGALG00000032640	3	-	32498288	32520115	21828	intronic
miR-214-z	1.3193	0.2921	1.0188	5.4621	2.3071	4.1528	novel_circ_010572	530.56	1130.59	1598.85	348.473	183.023	81.5062	-0.771429	ENSGALG00000032640	3	-	32514975	32523117	8143	intronic
miR-214-z	1.3193	0.2921	1.0188	5.4621	2.3071	4.1528	novel_circ_012648	106.112	119.71	73.5105	0	0	0	-0.880406	ENSGALG00000041121	4	-	75062440	75071541	459	annot_exons
miR-214-z	1.3193	0.2921	1.0188	5.4621	2.3071	4.1528	novel_circ_014440	106.112	106.408	73.5105	0	0	0	-0.880406	ENSGALG00000001907	6	-	3022989	3023512	524	one_exon
miR-214-z	1.3193	0.2921	1.0188	5.4621	2.3071	4.1528	novel_circ_014497	185.696	266.021	147.021	0	0	0	-0.880406	ENSGALG00000041140	6	+	32244507	32245118	305	annot_exons
miR-221-x	0.4398	0.6816	0.7053	0.1241	0.1488	0.2265	novel_circ_004965	238.752	186.215	73.5105	890.541	475.859	543.375	-0.942857	ENSGALG00000050475	1	+	3943229	3966722	23494	exon_intron
miR-221-x	0.4398	0.6816	0.7053	0.1241	0.1488	0.2265	novel_circ_006025	0	119.71	73.5105	464.63	512.464	135.844	-0.771429	ENSGALG00000001550	20	+	1034725	1036141	1417	intronic
miR-221-x	0.4398	0.6816	0.7053	0.1241	0.1488	0.2265	novel_circ_010648	0	39.9032	0	116.158	109.814	135.844	-0.724714	ENSGALG00000013950	3	-	38155545	38163067	4202	exon_intron
miR-221-x	0.4398	0.6816	0.7053	0.1241	0.1488	0.2265	novel_circ_013343	265.28	372.43	238.909	1316.45	878.509	787.894	-0.942857	ENSGALG00000009491	5	-	28935661	28944418	767	annot_exons
miR-221-x	0.4398	0.6816	0.7053	0.1241	0.1488	0.2265	novel_circ_015842	0	0	110.266	348.473	329.441	163.012	-0.811679	ENSGALG00000010967	8	-	27905776	27932571	1644	annot_exons
miR-221-x	0.4398	0.6816	0.7053	0.1241	0.1488	0.2265	novel_circ_016699	0	0	0	116.158	36.6046	190.181	-0.758971	ENSGALG00000030382	W	+	4006678	4047269	40592	exon_intron
miR-2970-y	6.8899	1.7527	2.8214	11.2966	6.9213	7.4751	novel_circ_005397	106.112	26.6021	183.776	0	0	0	-0.758971	NA	1	+	644266	653308	9043	intergenic
miR-2970-y	6.8899	1.7527	2.8214	11.2966	6.9213	7.4751	novel_circ_005432	371.392	106.408	91.8881	0	0	54.3375	-0.724714	ENSGALG00000032768	1	+	65833774	65837285	3512	exon_intron
miR-2970-y	6.8899	1.7527	2.8214	11.2966	6.9213	7.4751	novel_circ_009629	0	106.408	312.42	0	0	0	-0.777542	ENSGALG00000050958	31	-	2362269	2428159	65891	exon_intron
miR-2970-y	6.8899	1.7527	2.8214	11.2966	6.9213	7.4751	novel_circ_010564	371.392	372.43	624.839	154.877	0	81.5062	-0.714286	ENSGALG00000032640	3	-	32498288	32520115	21828	intronic
miR-2970-y	6.8899	1.7527	2.8214	11.2966	6.9213	7.4751	novel_circ_011030	53.056	133.011	55.1329	0	0	0	-0.941124	ENSGALG00000040607	3	+	57371246	57383990	1053	annot_exons
miR-3971-z	5.1308	4.0897	4.2321	12.0414	8.1865	8.7587	novel_circ_003034	132.64	39.9032	202.154	0	0	0	-0.758971	ENSGALG00000047085	1	+	100074674	100139955	33949	exon_intron
miR-3971-z	5.1308	4.0897	4.2321	12.0414	8.1865	8.7587	novel_circ_005856	159.168	66.5053	55.1329	0	0	0	-0.758971	ENSGALG00000015252	1	+	85369743	85376476	574	annot_exons
miR-3971-z	5.1308	4.0897	4.2321	12.0414	8.1865	8.7587	novel_circ_006295	238.752	146.312	110.266	0	0	27.1687	-0.724714	ENSGALG00000034453	21	-	2942737	2962654	492	annot_exons
miR-3971-z	5.1308	4.0897	4.2321	12.0414	8.1865	8.7587	novel_circ_007974	53.056	226.118	128.643	0	0	0	-0.941124	ENSGALG00000041202	2	-	138080103	138082749	256	annot_exons
miR-3971-z	5.1308	4.0897	4.2321	12.0414	8.1865	8.7587	novel_circ_009629	0	106.408	312.42	0	0	0	-0.777542	ENSGALG00000050958	31	-	2362269	2428159	65891	exon_intron
miR-3971-z	5.1308	4.0897	4.2321	12.0414	8.1865	8.7587	novel_circ_014300	79.584	53.2042	165.399	0	0	0	-0.758971	ENSGALG00000007045	6	-	22702837	22714756	892	annot_exons
miR-3971-z	5.1308	4.0897	4.2321	12.0414	8.1865	8.7587	novel_circ_014846	132.64	146.312	36.7552	0	0	0	-0.880406	ENSGALG00000041884	7	-	167064	168663	1600	one_exon
miR-3971-z	5.1308	4.0897	4.2321	12.0414	8.1865	8.7587	novel_circ_015198	0	239.419	165.399	0	0	0	-0.845154	ENSGALG00000049781	7	+	34615902	34647774	7796	exon_intron
miR-4286-z	6.9632	7.1083	14.4204	3.4759	2.8281	3.2468	novel_circ_002592	0	39.9032	0	77.4383	109.814	163.012	-0.840668	NA	18	-	2837075	2841210	4136	intergenic
miR-4286-z	6.9632	7.1083	14.4204	3.4759	2.8281	3.2468	novel_circ_003729	0	0	0	116.158	219.627	81.5062	-0.880406	ENSGALG00000040060	1	+	1440884	1457265	1441	annot_exons
miR-4286-z	6.9632	7.1083	14.4204	3.4759	2.8281	3.2468	novel_circ_009590	0	39.9032	0	116.158	183.023	54.3375	-0.840668	ENSGALG00000039573	30	+	792353	792819	467	exon_intron
miR-4286-z	6.9632	7.1083	14.4204	3.4759	2.8281	3.2468	novel_circ_011086	0	0	0	116.158	256.232	54.3375	-0.880406	ENSGALG00000013651	3	-	60215827	60238455	2072	exon_intron
miR-4286-z	6.9632	7.1083	14.4204	3.4759	2.8281	3.2468	novel_circ_016699	0	0	0	116.158	36.6046	190.181	-0.758971	ENSGALG00000030382	W	+	4006678	4047269	40592	exon_intron
miR-4286-z	6.9632	7.1083	14.4204	3.4759	2.8281	3.2468	novel_circ_017025	0	0	0	38.7192	73.2091	217.35	-0.880406	ENSGALG00000014999	Z	-	25372316	25381562	9247	intronic
miR-449-x	0.1466	0.1947	0.3919	0.7448	1.0419	0.7551	novel_circ_000016	1114.18	997.579	1249.68	425.911	366.046	190.181	-0.771429	ENSGALG00000004960	10	-	10745834	10755598	374	annot_exons
miR-449-x	0.1466	0.1947	0.3919	0.7448	1.0419	0.7551	novel_circ_001536	106.112	79.8063	55.1329	0	0	0	-0.941124	ENSGALG00000053043	14	+	10441377	10442077	305	annot_exons
miR-449-x	0.1466	0.1947	0.3919	0.7448	1.0419	0.7551	novel_circ_002175	79.584	212.817	110.266	0	0	0	-0.758971	ENSGALG00000006648	15	-	8838611	8848142	2186	annot_exons
miR-449-x	0.1466	0.1947	0.3919	0.7448	1.0419	0.7551	novel_circ_003034	132.64	39.9032	202.154	0	0	0	-0.758971	ENSGALG00000047085	1	+	100074674	100139955	33949	exon_intron
miR-449-x	0.1466	0.1947	0.3919	0.7448	1.0419	0.7551	novel_circ_004554	185.696	39.9032	91.8881	0	0	0	-0.880406	ENSGALG00000017320	1	+	196204189	196216970	316	exon_intron
miR-449-x	0.1466	0.1947	0.3919	0.7448	1.0419	0.7551	novel_circ_005397	106.112	26.6021	183.776	0	0	0	-0.758971	NA	1	+	644266	653308	9043	intergenic
miR-449-x	0.1466	0.1947	0.3919	0.7448	1.0419	0.7551	novel_circ_008403	106.112	26.6021	202.154	0	0	0	-0.758971	ENSGALG00000010925	2	-	30909916	30916331	362	annot_exons
miR-449-x	0.1466	0.1947	0.3919	0.7448	1.0419	0.7551	novel_circ_008810	371.392	532.042	385.93	116.158	36.6046	0	-0.771429	ENSGALG00000039139	2	-	55103083	55103896	375	annot_exons
miR-449-x	0.1466	0.1947	0.3919	0.7448	1.0419	0.7551	novel_circ_010564	371.392	372.43	624.839	154.877	0	81.5062	-0.771429	ENSGALG00000032640	3	-	32498288	32520115	21828	intronic
miR-449-x	0.1466	0.1947	0.3919	0.7448	1.0419	0.7551	novel_circ_010572	530.56	1130.59	1598.85	348.473	183.023	81.5062	-0.714286	ENSGALG00000032640	3	-	32514975	32523117	8143	intronic
miR-449-x	0.1466	0.1947	0.3919	0.7448	1.0419	0.7551	novel_circ_014300	79.584	53.2042	165.399	0	0	0	-0.758971	ENSGALG00000007045	6	-	22702837	22714756	892	annot_exons
miR-451-y	1.0262	2.2396	1.4891	0.4966	0.6698	0.9061	novel_circ_006025	0	119.71	73.5105	464.63	512.464	135.844	-0.714286	ENSGALG00000001550	20	+	1034725	1036141	1417	intronic
miR-451-y	1.0262	2.2396	1.4891	0.4966	0.6698	0.9061	novel_circ_016699	0	0	0	116.158	36.6046	190.181	-0.758971	ENSGALG00000030382	W	+	4006678	4047269	40592	exon_intron
miR-96-x	0.2199	0.6816	0.627	0.01	0.01	0.01	novel_circ_004667	132.64	0	36.7552	774.383	219.627	190.181	-0.941124	ENSGALG00000050315	1	+	218383	300289	2573	annot_exons
miR-96-x	0.2199	0.6816	0.627	0.01	0.01	0.01	novel_circ_005764	0	0	36.7552	193.596	146.418	135.844	-0.831655	ENSGALG00000032361	1	-	80275340	80281356	1116	annot_exons
miR-96-x	0.2199	0.6816	0.627	0.01	0.01	0.01	novel_circ_008173	53.056	0	36.7552	154.877	366.046	163.012	-0.941124	ENSGALG00000007721	2	+	16895177	16906007	2033	annot_exons
miR-96-x	0.2199	0.6816	0.627	0.01	0.01	0.01	novel_circ_008246	238.752	199.516	91.8881	503.349	292.836	1249.76	-0.880406	ENSGALG00000008764	2	+	20541149	20556058	657	annot_exons
miR-96-x	0.2199	0.6816	0.627	0.01	0.01	0.01	novel_circ_008329	159.168	79.8063	0	580.788	585.673	353.194	-0.880406	ENSGALG00000035239	2	+	24908440	24927050	557	annot_exons
miR-96-x	0.2199	0.6816	0.627	0.01	0.01	0.01	novel_circ_015883	106.112	39.9032	110.266	271.034	402.65	298.856	-0.880406	ENSGALG00000011284	8	+	29260227	29268576	547	annot_exons
miR-96-x	0.2199	0.6816	0.627	0.01	0.01	0.01	novel_circ_016398	2334.47	1370.01	2389.09	5072.21	4502.36	4455.67	-0.880406	ENSGALG00000010370	9	-	23721269	23743428	1626	annot_exons
miR-96-x	0.2199	0.6816	0.627	0.01	0.01	0.01	novel_circ_016699	0	0	0	116.158	36.6046	190.181	-0.870968	ENSGALG00000030382	W	+	4006678	4047269	40592	exon_intron
miR-96-x	0.2199	0.6816	0.627	0.01	0.01	0.01	novel_circ_017025	0	0	0	38.7192	73.2091	217.35	-0.870968	ENSGALG00000014999	Z	-	25372316	25381562	9247	intronic
novel-m0001-3p	2505.22	4719.14	3832.52	1017.56	1686.42	999.17	novel_circ_003922	0	0	0	193.596	0	190.181	-0.777542	ENSGALG00000007025	1	+	15649320	15670564	309	annot_exons
novel-m0001-3p	2505.22	4719.14	3832.52	1017.56	1686.42	999.17	novel_circ_004667	132.64	0	36.7552	774.383	219.627	190.181	-0.828571	ENSGALG00000050315	1	+	218383	300289	2573	annot_exons
novel-m0001-3p	2505.22	4719.14	3832.52	1017.56	1686.42	999.17	novel_circ_004965	238.752	186.215	73.5105	890.541	475.859	543.375	-0.885714	ENSGALG00000050475	1	+	3943229	3966722	23494	exon_intron
novel-m0001-3p	2505.22	4719.14	3832.52	1017.56	1686.42	999.17	novel_circ_006929	0	0	0	193.596	0	163.012	-0.777542	NA	26	-	2253140	2258460	5321	intergenic
novel-m0001-3p	2505.22	4719.14	3832.52	1017.56	1686.42	999.17	novel_circ_008173	53.056	0	36.7552	154.877	366.046	163.012	-0.828571	ENSGALG00000007721	2	+	16895177	16906007	2033	annot_exons
novel-m0001-3p	2505.22	4719.14	3832.52	1017.56	1686.42	999.17	novel_circ_009263	0	0	18.3776	271.034	73.2091	326.025	-0.898645	ENSGALG00000013138	2	-	84228488	84267085	1514	annot_exons
novel-m0001-3p	2505.22	4719.14	3832.52	1017.56	1686.42	999.17	novel_circ_010648	0	39.9032	0	116.158	109.814	135.844	-0.811679	ENSGALG00000013950	3	-	38155545	38163067	4202	exon_intron
novel-m0001-3p	2505.22	4719.14	3832.52	1017.56	1686.42	999.17	novel_circ_011496	0	0	0	38.7192	146.418	108.675	-0.758971	ENSGALG00000016328	3	+	88415294	88420663	5370	intronic
novel-m0001-3p	2505.22	4719.14	3832.52	1017.56	1686.42	999.17	novel_circ_015842	0	0	110.266	348.473	329.441	163.012	-0.724714	ENSGALG00000010967	8	-	27905776	27932571	1644	annot_exons
novel-m0001-3p	2505.22	4719.14	3832.52	1017.56	1686.42	999.17	novel_circ_016398	2334.47	1370.01	2389.09	5072.21	4502.36	4455.67	-0.771429	ENSGALG00000010370	9	-	23721269	23743428	1626	annot_exons
novel-m0001-3p	2505.22	4719.14	3832.52	1017.56	1686.42	999.17	novel_circ_016699	0	0	0	116.158	36.6046	190.181	-0.941124	ENSGALG00000030382	W	+	4006678	4047269	40592	exon_intron
novel-m0001-3p	2505.22	4719.14	3832.52	1017.56	1686.42	999.17	novel_circ_017025	0	0	0	38.7192	73.2091	217.35	-0.880406	ENSGALG00000014999	Z	-	25372316	25381562	9247	intronic
novel-m0001-3p	2505.22	4719.14	3832.52	1017.56	1686.42	999.17	novel_circ_017682	0	26.6021	0	271.034	109.814	163.012	-0.753702	ENSGALG00000002183	Z	-	71400123	71401004	882	exon_intron
novel-m0023-5p	3.8847	2.6291	3.2132	2.4828	0.7442	1.0571	novel_circ_016699	0	0	0	116.158	36.6046	190.181	-0.758971	ENSGALG00000030382	W	+	4006678	4047269	40592	exon_intron
novel-m0033-5p	0.2932	0.1947	0.01	2.8552	2.0838	0.6796	novel_circ_001164	106.112	186.215	220.531	0	0	0	-0.941124	ENSGALG00000004974	12	+	5268848	5278262	806	annot_exons
novel-m0033-5p	0.2932	0.1947	0.01	2.8552	2.0838	0.6796	novel_circ_001844	291.808	505.44	55.1329	0	0	54.3375	-0.811679	ENSGALG00000006757	14	+	8482546	8483068	523	one_exon
novel-m0033-5p	0.2932	0.1947	0.01	2.8552	2.0838	0.6796	novel_circ_002737	106.112	79.8063	128.643	0	0	0	-0.880406	ENSGALG00000007251	18	-	9948376	9950791	521	annot_exons
novel-m0033-5p	0.2932	0.1947	0.01	2.8552	2.0838	0.6796	novel_circ_003034	132.64	39.9032	202.154	0	0	0	-0.880406	ENSGALG00000047085	1	+	100074674	100139955	33949	exon_intron
novel-m0033-5p	0.2932	0.1947	0.01	2.8552	2.0838	0.6796	novel_circ_005004	159.168	13.3011	110.266	0	0	0	-0.758971	ENSGALG00000010975	1	+	41066557	41078653	472	annot_exons
novel-m0033-5p	0.2932	0.1947	0.01	2.8552	2.0838	0.6796	novel_circ_005397	106.112	26.6021	183.776	0	0	0	-0.880406	NA	1	+	644266	653308	9043	intergenic
novel-m0033-5p	0.2932	0.1947	0.01	2.8552	2.0838	0.6796	novel_circ_005432	371.392	106.408	91.8881	0	0	54.3375	-0.753702	ENSGALG00000032768	1	+	65833774	65837285	3512	exon_intron
novel-m0033-5p	0.2932	0.1947	0.01	2.8552	2.0838	0.6796	novel_circ_005433	159.168	292.623	220.531	0	73.2091	0	-0.840668	ENSGALG00000032768	1	+	65921575	65956978	443	annot_exons
novel-m0033-5p	0.2932	0.1947	0.01	2.8552	2.0838	0.6796	novel_circ_005654	106.112	66.5053	110.266	0	0	0	-0.880406	ENSGALG00000043593	1	+	7385702	7391609	471	annot_exons
novel-m0033-5p	0.2932	0.1947	0.01	2.8552	2.0838	0.6796	novel_circ_006518	0	186.215	165.399	0	0	0	-0.777542	ENSGALG00000041834	22	-	5274631	5275032	263	annot_exons
novel-m0033-5p	0.2932	0.1947	0.01	2.8552	2.0838	0.6796	novel_circ_007974	53.056	226.118	128.643	0	0	0	-0.880406	ENSGALG00000041202	2	-	138080103	138082749	256	annot_exons
novel-m0033-5p	0.2932	0.1947	0.01	2.8552	2.0838	0.6796	novel_circ_008349	132.64	252.72	91.8881	0	0	0	-0.758971	ENSGALG00000010718	2	-	26456408	26464400	597	annot_exons
novel-m0033-5p	0.2932	0.1947	0.01	2.8552	2.0838	0.6796	novel_circ_008857	0	159.613	128.643	0	0	0	-0.777542	ENSGALG00000034119	2	+	55867588	55894850	879	annot_exons
novel-m0033-5p	0.2932	0.1947	0.01	2.8552	2.0838	0.6796	novel_circ_009580	106.112	186.215	165.399	0	0	54.3375	-0.927634	ENSGALG00000030351	30	+	51858	52349	492	one_exon
novel-m0033-5p	0.2932	0.1947	0.01	2.8552	2.0838	0.6796	novel_circ_009629	0	106.408	312.42	0	0	0	-0.845154	ENSGALG00000050958	31	-	2362269	2428159	65891	exon_intron
novel-m0033-5p	0.2932	0.1947	0.01	2.8552	2.0838	0.6796	novel_circ_010564	371.392	372.43	624.839	154.877	0	81.5062	-0.828571	ENSGALG00000032640	3	-	32498288	32520115	21828	intronic
novel-m0033-5p	0.2932	0.1947	0.01	2.8552	2.0838	0.6796	novel_circ_010572	530.56	1130.59	1598.85	348.473	183.023	81.5062	-0.771429	ENSGALG00000032640	3	-	32514975	32523117	8143	intronic
novel-m0033-5p	0.2932	0.1947	0.01	2.8552	2.0838	0.6796	novel_circ_011627	212.224	146.312	220.531	0	0	0	-0.880406	ENSGALG00000040348	3	+	9948599	9954365	495	annot_exons
novel-m0033-5p	0.2932	0.1947	0.01	2.8552	2.0838	0.6796	novel_circ_012917	0	79.8063	312.42	0	0	0	-0.845154	ENSGALG00000044620	4	-	89644488	89645778	331	annot_exons
novel-m0033-5p	0.2932	0.1947	0.01	2.8552	2.0838	0.6796	novel_circ_012954	238.752	26.6021	36.7552	0	0	0	-0.758971	ENSGALG00000016105	4	-	90648724	90649124	185	annot_exons
novel-m0033-5p	0.2932	0.1947	0.01	2.8552	2.0838	0.6796	novel_circ_014497	185.696	266.021	147.021	0	0	0	-0.758971	ENSGALG00000041140	6	+	32244507	32245118	305	annot_exons
novel-m0033-5p	0.2932	0.1947	0.01	2.8552	2.0838	0.6796	novel_circ_017233	106.112	93.1074	275.664	0	0	0	-0.880406	ENSGALG00000033256	Z	+	37176178	37198712	475	annot_exons
novel-m0044-3p	0.01	0.01	0.5486	0.9931	0.3721	1.0571	novel_circ_013066	132.64	199.516	128.643	0	0	0	-0.800853	ENSGALG00000006697	5	+	14867496	14874801	577	annot_exons
novel-m0044-3p	0.01	0.01	0.5486	0.9931	0.3721	1.0571	novel_circ_014497	185.696	266.021	147.021	0	0	0	-0.800853	ENSGALG00000041140	6	+	32244507	32245118	305	annot_exons
novel-m0047-3p	0.6597	1.7527	2.6646	1.1172	0.4465	0.302	novel_circ_006343	0	0	0	0	183.023	135.844	-0.777542	ENSGALG00000036932	21	+	4266229	4270321	798	annot_exons
novel-m0048-3p	0.6597	1.7527	2.6646	1.1172	0.4465	0.302	novel_circ_006343	0	0	0	0	183.023	135.844	-0.777542	ENSGALG00000036932	21	+	4266229	4270321	798	annot_exons
novel-m0062-3p	1.0262	0.5842	0.9405	0.2483	0.01	0.2265	novel_circ_000778	0	0	0	116.158	109.814	81.5062	-0.758971	ENSGALG00000003574	11	-	3676377	3679150	471	annot_exons
novel-m0062-3p	1.0262	0.5842	0.9405	0.2483	0.01	0.2265	novel_circ_005258	0	106.408	0	387.192	183.023	353.194	-0.753702	ENSGALG00000012796	1	+	56238776	56242986	2786	annot_exons
novel-m0062-3p	1.0262	0.5842	0.9405	0.2483	0.01	0.2265	novel_circ_005764	0	0	36.7552	193.596	146.418	135.844	-0.724714	ENSGALG00000032361	1	-	80275340	80281356	1116	annot_exons
novel-m0062-3p	1.0262	0.5842	0.9405	0.2483	0.01	0.2265	novel_circ_008078	0	0	0	154.877	36.6046	271.687	-0.758971	ENSGALG00000031741	2	-	145802989	145822300	482	annot_exons
novel-m0062-3p	1.0262	0.5842	0.9405	0.2483	0.01	0.2265	novel_circ_009089	53.056	79.8063	128.643	348.473	732.091	570.544	-0.942857	ENSGALG00000012898	2	-	68283766	68298253	1109	annot_exons
novel-m0062-3p	1.0262	0.5842	0.9405	0.2483	0.01	0.2265	novel_circ_011496	0	0	0	38.7192	146.418	108.675	-0.941124	ENSGALG00000016328	3	+	88415294	88420663	5370	intronic
novel-m0062-3p	1.0262	0.5842	0.9405	0.2483	0.01	0.2265	novel_circ_011968	0	0	0	77.4383	73.2091	244.519	-0.758971	ENSGALG00000009982	4	-	31244579	31291921	2310	annot_exons
novel-m0062-3p	1.0262	0.5842	0.9405	0.2483	0.01	0.2265	novel_circ_013343	265.28	372.43	238.909	1316.45	878.509	787.894	-0.771429	ENSGALG00000009491	5	-	28935661	28944418	767	annot_exons
novel-m0062-3p	1.0262	0.5842	0.9405	0.2483	0.01	0.2265	novel_circ_016699	0	0	0	116.158	36.6046	190.181	-0.758971	ENSGALG00000030382	W	+	4006678	4047269	40592	exon_intron
novel-m0068-3p	0.0733	0.2921	1.5674	0.01	0.0744	0.01	novel_circ_006537	79.584	79.8063	55.1329	658.226	475.859	896.569	-0.811679	ENSGALG00000000672	23	+	1350010	1355534	792	annot_exons
novel-m0068-3p	0.0733	0.2921	1.5674	0.01	0.0744	0.01	novel_circ_006656	0	0	0	116.158	0	298.856	-0.823193	ENSGALG00000052506	23	+	6059643	6061518	1876	one_exon
novel-m0068-3p	0.0733	0.2921	1.5674	0.01	0.0744	0.01	novel_circ_009630	79.584	0	18.3776	890.541	0	489.037	-0.794118	ENSGALG00000047003	31	-	2362269	2439389	77121	exon_intron
novel-m0093-3p	0.01	0.01	0.0784	0.6207	0.3721	0.0755	novel_circ_001844	291.808	505.44	55.1329	0	0	54.3375	-0.911765	ENSGALG00000006757	14	+	8482546	8483068	523	one_exon
novel-m0093-3p	0.01	0.01	0.0784	0.6207	0.3721	0.0755	novel_circ_007786	159.168	66.5053	55.1329	0	0	0	-0.800853	ENSGALG00000047328	2	+	128006883	128049590	1349	annot_exons
novel-m0093-3p	0.01	0.01	0.0784	0.6207	0.3721	0.0755	novel_circ_012255	79.584	119.71	73.5105	0	0	0	-0.800853	ENSGALG00000011319	4	+	48347060	48352285	392	annot_exons

## Sheet: lncRNA-miRNA-mRNA pairs
ncRNA_ID	ncRNA_Symbol	ncRNA_Description	mRNA_ID	corr	miRNA_NUM(ncRNA)	miRNA_NUM(mRNA)	miRNA_NUM(both)(87)	miRNA_ID(both)	hyper.test.p	Symbol	Description	KEGG_A_class	KEGG_B_class	Pathway	K_ID	GO Component	GO Function	GO Process	TF_family
ENSGALT00000071020	--	--	MSTRG.1213	9.60682E-01	7	2	2	gga-miR-1458|miR-152-z	0.00561347	--	LOW QUALITY PROTEIN: endogenous retrovirus group K member 8 Gag polyprotein-like [Phasianus colchicus]	-	-	-	-	-	-	-	--
ENSGALT00000076808	--	--	MSTRG.13974	9.21074E-01	7	4	2	gga-miR-146c-3p|gga-miR-96-5p	0.0310864	Dmbt1	deleted in malignant brain tumors 1 protein-like isoform X1 [Gallus gallus]	-	-	-	-	-	-	-	--
ENSGALT00000087613	--	--	MSTRG.14575	9.69956E-01	2	7	2	miR-214-y|miR-214-z	0.00561347	PHGDH	D-3-phosphoglycerate dehydrogenase [Gallus gallus]	Metabolism;Metabolism;Metabolism;Metabolism;Metabolism	Global and overview maps;Global and overview maps;Global and overview maps;Amino acid metabolism;Amino acid metabolism	ko01100//Metabolic pathways;ko01200//Carbon metabolism;ko01230//Biosynthesis of amino acids;ko00270//Cysteine and methionine metabolism;ko00260//Glycine, serine and threonine metabolism	K00058;K00058;K00058;K00058;K00058	-	-	-	--
ENSGALT00000088423	--	--	MSTRG.244	9.32298E-01	3	22	3	gga-miR-146c-3p|gga-miR-96-5p|miR-96-x	0.014529	gag-pol	rna-directed dna polymerase from mobile element jockey-like [Limosa lapponica baueri]	-	-	-	-	-	-	-	--
ENSGALT00000090691	--	--	MSTRG.14575	9.00714E-01	8	7	3	gga-miR-12273-5p|gga-miR-449c-3p|novel-m0033-5p	0.0153765	PHGDH	D-3-phosphoglycerate dehydrogenase [Gallus gallus]	Metabolism;Metabolism;Metabolism;Metabolism;Metabolism	Global and overview maps;Global and overview maps;Global and overview maps;Amino acid metabolism;Amino acid metabolism	ko01100//Metabolic pathways;ko01200//Carbon metabolism;ko01230//Biosynthesis of amino acids;ko00270//Cysteine and methionine metabolism;ko00260//Glycine, serine and threonine metabolism	K00058;K00058;K00058;K00058;K00058	-	-	-	--
ENSGALT00000090691	--	--	MSTRG.6161	9.28131E-01	8	2	2	gga-miR-12273-5p|gga-miR-449c-3p	0.00748463	--	anther-specific proline-rich protein APG-like [Coturnix japonica]	-	-	-	-	-	-	-	--
ENSGALT00000090828	--	--	MSTRG.6364	9.52417E-01	1	3	1	miR-152-z	0.0344828	gag	gag-env fusion protein [Gallus gallus]	-	-	-	-	-	-	-	--
ENSGALT00000091810	--	--	MSTRG.12600	9.79459E-01	5	9	3	gga-miR-12247-3p|gga-miR-1571|miR-221-x	0.00709627	gag	endogenous retrovirus group K member 5 Gag polyprotein-like [Numida meleagris]	-	-	-	-	-	-	-	--
ENSGALT00000091810	--	--	MSTRG.13974	9.18604E-01	5	4	2	gga-miR-146c-3p|miR-221-x	0.0152905	Dmbt1	deleted in malignant brain tumors 1 protein-like isoform X1 [Gallus gallus]	-	-	-	-	-	-	-	--
ENSGALT00000091810	--	--	MSTRG.16164	9.51209E-01	5	6	2	gga-miR-12247-3p|gga-miR-1571	0.0364229	--	E3 ubiquitin-protein ligase Topors [Gallus gallus]	-	-	-	-	GO:0005815//microtubule organizing center;GO:0005819//spindle;GO:0016604//nuclear body;GO:0030286//dynein complex;GO:0031513//nonmotile primary cilium	GO:0003676//nucleic acid binding;GO:0004842//ubiquitin-protein transferase activity;GO:0015631//tubulin binding;GO:0019899//enzyme binding;GO:0070735//protein-glycine ligase activity	GO:0000209//protein polyubiquitination;GO:0003407//neural retina development;GO:0006355//regulation of transcription, DNA-templated;GO:0006511//ubiquitin-dependent protein catabolic process;GO:0008283//cell proliferation;GO:0008630//intrinsic apoptotic signaling pathway in response to DNA damage;GO:0018205//peptidyl-lysine modification;GO:0031398//positive regulation of protein ubiquitination;GO:…	--
ENSGALT00000091810	--	--	MSTRG.1651	9.61642E-01	5	9	3	gga-miR-12247-3p|gga-miR-1571|miR-221-x	0.00709627	Irs2	insulin receptor substrate 2 isoform X1 [Gallus gallus]	Human Diseases;Environmental Information Processing;Human Diseases;Human Diseases;Organismal Systems;Cellular Processes;Environmental Information Processing;Environmental Information Processing;Organismal Systems;Human Diseases;Organismal Systems;Organismal Systems;Organismal Systems;Organismal Systems;Human Diseases	Neurodegenerative disease;Signal transduction;Cancer: overview;Endocrine and metabolic disease;Endocrine system;Transport and catabolism;Signal transduction;Signal transduction;Endocrine system;Endocrine and metabolic disease;Aging;Endocrine system;Endocrine system;Aging;Endocrine and metabolic disease	ko05010//Alzheimer disease;ko04022//cGMP-PKG signaling pathway;ko05206//MicroRNAs in cancer;ko04932//Non-alcoholic fatty liver disease;ko04910//Insulin signaling pathway;ko04140//Autophagy - animal;ko04068//FoxO signaling pathway;ko04152//AMPK signaling pathway;ko04935//Growth hormone synthesis, secretion and action;ko04931//Insulin resistance;ko04211//Longevity regulating pathway;ko04920//Adipoc…	K07187;K07187;K07187;K07187;K07187;K07187;K07187;K07187;K07187;K07187;K07187;K07187;K07187;K07187;K07187	-	-	-	--
ENSGALT00000091810	--	--	MSTRG.2266	9.27637E-01	5	2	2	gga-miR-12247-3p|miR-221-x	0.00267308	ZP3	zona pellucida sperm-binding protein 3-like [Centrocercus urophasianus]	-	-	-	-	-	-	-	--
ENSGALT00000091810	--	--	MSTRG.2966	9.20793E-01	5	11	4	gga-miR-12247-3p|gga-miR-1571|miR-221-x|novel-m0068-3p	0.000691261	K-CAM	CDH3 [Gallus gallus]	Environmental Information Processing	Signaling molecules and interaction	ko04514//Cell adhesion molecules	K06796	GO:0005856//cytoskeleton;GO:0005911//cell-cell junction;GO:0005924//cell-substrate adherens junction;GO:0016234//inclusion body;GO:0031224//intrinsic component of membrane;GO:0031984//organelle subcompartment;GO:0031988//membrane-bounded vesicle;GO:0033267//axon part;GO:0043218//compact myelin;GO:0043231//intracellular membrane-bounded organelle;GO:0043234//protein complex;GO:0044444//cytoplasmic…	GO:0008092//cytoskeletal protein binding;GO:0019902//phosphatase binding;GO:0046872//metal ion binding	GO:0000904//cell morphogenesis involved in differentiation;GO:0001764//neuron migration;GO:0002066//columnar/cuboidal epithelial cell development;GO:0002682//regulation of immune system process;GO:0006355//regulation of transcription, DNA-templated;GO:0007009//plasma membrane organization;GO:0007043//cell-cell junction assembly;GO:0007162//negative regulation of cell adhesion;GO:0008285//negative…	--
ENSGALT00000091810	--	--	MSTRG.4504	9.40624E-01	5	7	2	gga-miR-12247-3p|miR-221-x	0.0497642	gag-pro-pol	PREDICTED: endogenous retrovirus group K member 8 Pol protein-like [Pseudopodoces humilis]	-	-	-	-	-	-	-	--
ENSGALT00000091810	--	--	MSTRG.5180	9.0296E-01	5	18	5	gga-miR-12247-3p|gga-miR-146c-3p|gga-miR-1571|miR-221-x|novel-m0068-3p	0.000231882	GAA	lysosomal alpha-glucosidase isoform X1 [Gallus gallus]	Metabolism;Cellular Processes;Metabolism;Metabolism	Global and overview maps;Transport and catabolism;Carbohydrate metabolism;Carbohydrate metabolism	ko01100//Metabolic pathways;ko04142//Lysosome;ko00052//Galactose metabolism;ko00500//Starch and sucrose metabolism	K12316;K12316;K12316;K12316	-	-	-	--
ENSGALT00000091810	--	--	MSTRG.6379	9.86625E-01	5	16	4	gga-miR-12247-3p|gga-miR-146c-3p|gga-miR-1571|novel-m0068-3p	0.00361539	MYO10	unconventional myosin-X isoform X3 [Gallus gallus]	Human Diseases;Organismal Systems	Infectious disease: bacterial;Immune system	ko05130//Pathogenic Escherichia coli infection;ko04666//Fc gamma R-mediated phagocytosis	K12559;K12559	-	-	-	--
ENSGALT00000091938	--	--	MSTRG.1650	9.0655E-01	2	11	2	gga-miR-1571|gga-miR-6549-5p	0.014702	MYO16	unconventional myosin-XVI isoform X1 [Gallus gallus]	-	-	-	-	GO:0015629//actin cytoskeleton;GO:0016020//membrane;GO:0031981//nuclear lumen;GO:0044444//cytoplasmic part	GO:0003779//actin binding;GO:0017111//nucleoside-triphosphatase activity;GO:0019902//phosphatase binding;GO:0032550//purine ribonucleoside binding	GO:0000082//G1/S transition of mitotic cell cycle;GO:0008283//cell proliferation;GO:0048015//phosphatidylinositol-mediated signaling;GO:0048858//cell projection morphogenesis	--
ENSGALT00000091938	--	--	MSTRG.9372	9.04738E-01	2	13	2	gga-miR-1571|gga-miR-6549-5p	0.02085	--	uncharacterized protein LOC107310886 [Coturnix japonica]	-	-	-	-	-	-	-	--
ENSGALT00000092254	--	--	MSTRG.12600	9.0949E-01	8	9	4	gga-miR-12247-3p|gga-miR-1571|miR-221-x|novel-m0001-3p	0.0032442	gag	endogenous retrovirus group K member 5 Gag polyprotein-like [Numida meleagris]	-	-	-	-	-	-	-	--
ENSGALT00000092254	--	--	MSTRG.244	9.00443E-01	8	22	7	gga-miR-12247-3p|gga-miR-6549-5p|gga-miR-96-5p|miR-221-x|miR-4286-z|miR-96-x|novel-m0001-3p	0.000195181	gag-pol	rna-directed dna polymerase from mobile element jockey-like [Limosa lapponica baueri]	-	-	-	-	-	-	-	--
ENSGALT00000092254	--	--	MSTRG.4504	9.18437E-01	8	7	3	gga-miR-12247-3p|miR-221-x|novel-m0001-3p	0.0153765	gag-pro-pol	PREDICTED: endogenous retrovirus group K member 8 Pol protein-like [Pseudopodoces humilis]	-	-	-	-	-	-	-	--
ENSGALT00000092254	--	--	MSTRG.6379	9.5876E-01	8	16	7	gga-miR-12247-3p|gga-miR-1571|gga-miR-6549-5p|gga-miR-96-5p|miR-4286-z|miR-96-x|novel-m0001-3p	1.412e-05	MYO10	unconventional myosin-X isoform X3 [Gallus gallus]	Human Diseases;Organismal Systems	Infectious disease: bacterial;Immune system	ko05130//Pathogenic Escherichia coli infection;ko04666//Fc gamma R-mediated phagocytosis	K12559;K12559	-	-	-	--
ENSGALT00000092300	--	--	MSTRG.13801	9.83005E-01	5	9	3	gga-miR-1716|gga-miR-1724|gga-miR-34c-5p	0.00709627	vex1	homeobox protein vex1-like [Gallus gallus]	-	-	-	-	-	-	-	--
ENSGALT00000092334	--	--	MSTRG.5180	9.026E-01	4	18	3	gga-miR-1571|gga-miR-1663-3p|miR-1663-y	0.0266697	GAA	lysosomal alpha-glucosidase isoform X1 [Gallus gallus]	Metabolism;Cellular Processes;Metabolism;Metabolism	Global and overview maps;Transport and catabolism;Carbohydrate metabolism;Carbohydrate metabolism	ko01100//Metabolic pathways;ko04142//Lysosome;ko00052//Galactose metabolism;ko00500//Starch and sucrose metabolism	K12316;K12316;K12316;K12316	-	-	-	--
ENSGALT00000092508	--	--	MSTRG.8658	9.07741E-01	3	7	3	gga-miR-1663-3p|miR-1663-y|miR-4286-z	0.000330204	--	periphilin-1-like isoform X3 [Gallus gallus]	-	-	-	-	-	-	-	--
ENSGALT00000093749	--	--	MSTRG.6379	9.1138E-01	2	16	2	gga-miR-1571|novel-m0001-3p	0.032077	MYO10	unconventional myosin-X isoform X3 [Gallus gallus]	Human Diseases;Organismal Systems	Infectious disease: bacterial;Immune system	ko05130//Pathogenic Escherichia coli infection;ko04666//Fc gamma R-mediated phagocytosis	K12559;K12559	-	-	-	--
ENSGALT00000093781	--	--	MSTRG.2266	9.11573E-01	3	2	2	gga-miR-12247-3p|miR-221-x	0.000801925	ZP3	zona pellucida sperm-binding protein 3-like [Centrocercus urophasianus]	-	-	-	-	-	-	-	--
ENSGALT00000093781	--	--	MSTRG.2966	9.2767E-01	3	11	2	gga-miR-12247-3p|miR-221-x	0.0409925	K-CAM	CDH3 [Gallus gallus]	Environmental Information Processing	Signaling molecules and interaction	ko04514//Cell adhesion molecules	K06796	GO:0005856//cytoskeleton;GO:0005911//cell-cell junction;GO:0005924//cell-substrate adherens junction;GO:0016234//inclusion body;GO:0031224//intrinsic component of membrane;GO:0031984//organelle subcompartment;GO:0031988//membrane-bounded vesicle;GO:0033267//axon part;GO:0043218//compact myelin;GO:0043231//intracellular membrane-bounded organelle;GO:0043234//protein complex;GO:0044444//cytoplasmic…	GO:0008092//cytoskeletal protein binding;GO:0019902//phosphatase binding;GO:0046872//metal ion binding	GO:0000904//cell morphogenesis involved in differentiation;GO:0001764//neuron migration;GO:0002066//columnar/cuboidal epithelial cell development;GO:0002682//regulation of immune system process;GO:0006355//regulation of transcription, DNA-templated;GO:0007009//plasma membrane organization;GO:0007043//cell-cell junction assembly;GO:0007162//negative regulation of cell adhesion;GO:0008285//negative…	--
ENSGALT00000093893	--	--	MSTRG.16164	9.08969E-01	3	6	2	gga-miR-12247-3p|gga-miR-1724	0.0116515	--	E3 ubiquitin-protein ligase Topors [Gallus gallus]	-	-	-	-	GO:0005815//microtubule organizing center;GO:0005819//spindle;GO:0016604//nuclear body;GO:0030286//dynein complex;GO:0031513//nonmotile primary cilium	GO:0003676//nucleic acid binding;GO:0004842//ubiquitin-protein transferase activity;GO:0015631//tubulin binding;GO:0019899//enzyme binding;GO:0070735//protein-glycine ligase activity	GO:0000209//protein polyubiquitination;GO:0003407//neural retina development;GO:0006355//regulation of transcription, DNA-templated;GO:0006511//ubiquitin-dependent protein catabolic process;GO:0008283//cell proliferation;GO:0008630//intrinsic apoptotic signaling pathway in response to DNA damage;GO:0018205//peptidyl-lysine modification;GO:0031398//positive regulation of protein ubiquitination;GO:…	--
ENSGALT00000093893	--	--	MSTRG.1650	9.04039E-01	3	11	2	gga-miR-1724|gga-miR-20b-5p	0.0409925	MYO16	unconventional myosin-XVI isoform X1 [Gallus gallus]	-	-	-	-	GO:0015629//actin cytoskeleton;GO:0016020//membrane;GO:0031981//nuclear lumen;GO:0044444//cytoplasmic part	GO:0003779//actin binding;GO:0017111//nucleoside-triphosphatase activity;GO:0019902//phosphatase binding;GO:0032550//purine ribonucleoside binding	GO:0000082//G1/S transition of mitotic cell cycle;GO:0008283//cell proliferation;GO:0048015//phosphatidylinositol-mediated signaling;GO:0048858//cell projection morphogenesis	--
ENSGALT00000093893	--	--	MSTRG.1651	9.48035E-01	3	9	2	gga-miR-12247-3p|gga-miR-1724	0.0272843	Irs2	insulin receptor substrate 2 isoform X1 [Gallus gallus]	Human Diseases;Environmental Information Processing;Human Diseases;Human Diseases;Organismal Systems;Cellular Processes;Environmental Information Processing;Environmental Information Processing;Organismal Systems;Human Diseases;Organismal Systems;Organismal Systems;Organismal Systems;Organismal Systems;Human Diseases	Neurodegenerative disease;Signal transduction;Cancer: overview;Endocrine and metabolic disease;Endocrine system;Transport and catabolism;Signal transduction;Signal transduction;Endocrine system;Endocrine and metabolic disease;Aging;Endocrine system;Endocrine system;Aging;Endocrine and metabolic disease	ko05010//Alzheimer disease;ko04022//cGMP-PKG signaling pathway;ko05206//MicroRNAs in cancer;ko04932//Non-alcoholic fatty liver disease;ko04910//Insulin signaling pathway;ko04140//Autophagy - animal;ko04068//FoxO signaling pathway;ko04152//AMPK signaling pathway;ko04935//Growth hormone synthesis, secretion and action;ko04931//Insulin resistance;ko04211//Longevity regulating pathway;ko04920//Adipoc…	K07187;K07187;K07187;K07187;K07187;K07187;K07187;K07187;K07187;K07187;K07187;K07187;K07187;K07187;K07187	-	-	-	--
ENSGALT00000093893	--	--	MSTRG.244	9.52651E-01	3	22	3	gga-miR-12247-3p|gga-miR-1724|gga-miR-20b-5p	0.014529	gag-pol	rna-directed dna polymerase from mobile element jockey-like [Limosa lapponica baueri]	-	-	-	-	-	-	-	--
ENSGALT00000093893	--	--	MSTRG.2966	9.80256E-01	3	11	2	gga-miR-12247-3p|gga-miR-1724	0.0409925	K-CAM	CDH3 [Gallus gallus]	Environmental Information Processing	Signaling molecules and interaction	ko04514//Cell adhesion molecules	K06796	GO:0005856//cytoskeleton;GO:0005911//cell-cell junction;GO:0005924//cell-substrate adherens junction;GO:0016234//inclusion body;GO:0031224//intrinsic component of membrane;GO:0031984//organelle subcompartment;GO:0031988//membrane-bounded vesicle;GO:0033267//axon part;GO:0043218//compact myelin;GO:0043231//intracellular membrane-bounded organelle;GO:0043234//protein complex;GO:0044444//cytoplasmic…	GO:0008092//cytoskeletal protein binding;GO:0019902//phosphatase binding;GO:0046872//metal ion binding	GO:0000904//cell morphogenesis involved in differentiation;GO:0001764//neuron migration;GO:0002066//columnar/cuboidal epithelial cell development;GO:0002682//regulation of immune system process;GO:0006355//regulation of transcription, DNA-templated;GO:0007009//plasma membrane organization;GO:0007043//cell-cell junction assembly;GO:0007162//negative regulation of cell adhesion;GO:0008285//negative…	--
ENSGALT00000093893	--	--	MSTRG.6379	9.48122E-01	3	16	3	gga-miR-12247-3p|gga-miR-1724|gga-miR-20b-5p	0.00528327	MYO10	unconventional myosin-X isoform X3 [Gallus gallus]	Human Diseases;Organismal Systems	Infectious disease: bacterial;Immune system	ko05130//Pathogenic Escherichia coli infection;ko04666//Fc gamma R-mediated phagocytosis	K12559;K12559	-	-	-	--
ENSGALT00000094441	--	--	MSTRG.12600	9.91107E-01	4	9	3	gga-miR-12247-3p|miR-152-z|miR-221-x	0.00300014	gag	endogenous retrovirus group K member 5 Gag polyprotein-like [Numida meleagris]	-	-	-	-	-	-	-	--
ENSGALT00000094441	--	--	MSTRG.1651	9.13532E-01	4	9	3	gga-miR-12247-3p|gga-miR-144-3p|miR-221-x	0.00300014	Irs2	insulin receptor substrate 2 isoform X1 [Gallus gallus]	Human Diseases;Environmental Information Processing;Human Diseases;Human Diseases;Organismal Systems;Cellular Processes;Environmental Information Processing;Environmental Information Processing;Organismal Systems;Human Diseases;Organismal Systems;Organismal Systems;Organismal Systems;Organismal Systems;Human Diseases	Neurodegenerative disease;Signal transduction;Cancer: overview;Endocrine and metabolic disease;Endocrine system;Transport and catabolism;Signal transduction;Signal transduction;Endocrine system;Endocrine and metabolic disease;Aging;Endocrine system;Endocrine system;Aging;Endocrine and metabolic disease	ko05010//Alzheimer disease;ko04022//cGMP-PKG signaling pathway;ko05206//MicroRNAs in cancer;ko04932//Non-alcoholic fatty liver disease;ko04910//Insulin signaling pathway;ko04140//Autophagy - animal;ko04068//FoxO signaling pathway;ko04152//AMPK signaling pathway;ko04935//Growth hormone synthesis, secretion and action;ko04931//Insulin resistance;ko04211//Longevity regulating pathway;ko04920//Adipoc…	K07187;K07187;K07187;K07187;K07187;K07187;K07187;K07187;K07187;K07187;K07187;K07187;K07187;K07187;K07187	-	-	-	--
ENSGALT00000094441	--	--	MSTRG.244	9.32525E-01	4	22	4	gga-miR-12247-3p|gga-miR-144-3p|miR-152-z|miR-221-x	0.00328632	gag-pol	rna-directed dna polymerase from mobile element jockey-like [Limosa lapponica baueri]	-	-	-	-	-	-	-	--
ENSGALT00000094441	--	--	MSTRG.972	9.78687E-01	4	8	2	gga-miR-12247-3p|miR-152-z	0.0407755	gag	endogenous retrovirus group K member 5 Gag polyprotein-like [Numida meleagris]	-	-	-	-	-	-	-	--
ENSGALT00000094510	--	--	MSTRG.13801	9.62768E-01	2	9	2	gga-miR-34c-5p|miR-221-x	0.00962309	vex1	homeobox protein vex1-like [Gallus gallus]	-	-	-	-	-	-	-	--
ENSGALT00000094510	--	--	MSTRG.2266	9.38363E-01	2	2	1	miR-221-x	0.0457097	ZP3	zona pellucida sperm-binding protein 3-like [Centrocercus urophasianus]	-	-	-	-	-	-	-	--
ENSGALT00000094510	--	--	MSTRG.4474	9.18631E-01	2	7	2	gga-miR-34c-5p|miR-221-x	0.00561347	--	zona pellucida sperm-binding protein 3-like [Phasianus colchicus]	-	-	-	-	-	-	-	--
ENSGALT00000094510	--	--	MSTRG.6954	9.22465E-01	2	2	1	gga-miR-34c-5p	0.0457097	gag	gag-env fusion protein [Gallus gallus]	-	-	-	-	-	GO:0005515//protein binding	GO:0044763//single-organism cellular process	--
ENSGALT00000094518	--	--	MSTRG.972	9.11702E-01	2	8	2	gga-miR-146c-3p|miR-152-z	0.00748463	gag	endogenous retrovirus group K member 5 Gag polyprotein-like [Numida meleagris]	-	-	-	-	-	-	-	--
ENSGALT00000094989	--	--	MSTRG.12600	9.38955E-01	9	9	4	gga-miR-12247-3p|gga-miR-34c-5p|miR-152-z|miR-221-x	0.0055491	gag	endogenous retrovirus group K member 5 Gag polyprotein-like [Numida meleagris]	-	-	-	-	-	-	-	--
ENSGALT00000094989	--	--	MSTRG.16164	9.6447E-01	9	6	3	gga-miR-12247-3p|gga-miR-1724|gga-miR-34c-5p	0.0134236	--	E3 ubiquitin-protein ligase Topors [Gallus gallus]	-	-	-	-	GO:0005815//microtubule organizing center;GO:0005819//spindle;GO:0016604//nuclear body;GO:0030286//dynein complex;GO:0031513//nonmotile primary cilium	GO:0003676//nucleic acid binding;GO:0004842//ubiquitin-protein transferase activity;GO:0015631//tubulin binding;GO:0019899//enzyme binding;GO:0070735//protein-glycine ligase activity	GO:0000209//protein polyubiquitination;GO:0003407//neural retina development;GO:0006355//regulation of transcription, DNA-templated;GO:0006511//ubiquitin-dependent protein catabolic process;GO:0008283//cell proliferation;GO:0008630//intrinsic apoptotic signaling pathway in response to DNA damage;GO:0018205//peptidyl-lysine modification;GO:0031398//positive regulation of protein ubiquitination;GO:…	--
ENSGALT00000094989	--	--	MSTRG.1651	9.64408E-01	9	9	5	gga-miR-12247-3p|gga-miR-1724|miR-221-x|miR-4286-z|novel-m0062-3p	0.000363078	Irs2	insulin receptor substrate 2 isoform X1 [Gallus gallus]	Human Diseases;Environmental Information Processing;Human Diseases;Human Diseases;Organismal Systems;Cellular Processes;Environmental Information Processing;Environmental Information Processing;Organismal Systems;Human Diseases;Organismal Systems;Organismal Systems;Organismal Systems;Organismal Systems;Human Diseases	Neurodegenerative disease;Signal transduction;Cancer: overview;Endocrine and metabolic disease;Endocrine system;Transport and catabolism;Signal transduction;Signal transduction;Endocrine system;Endocrine and metabolic disease;Aging;Endocrine system;Endocrine system;Aging;Endocrine and metabolic disease	ko05010//Alzheimer disease;ko04022//cGMP-PKG signaling pathway;ko05206//MicroRNAs in cancer;ko04932//Non-alcoholic fatty liver disease;ko04910//Insulin signaling pathway;ko04140//Autophagy - animal;ko04068//FoxO signaling pathway;ko04152//AMPK signaling pathway;ko04935//Growth hormone synthesis, secretion and action;ko04931//Insulin resistance;ko04211//Longevity regulating pathway;ko04920//Adipoc…	K07187;K07187;K07187;K07187;K07187;K07187;K07187;K07187;K07187;K07187;K07187;K07187;K07187;K07187;K07187	-	-	-	--
ENSGALT00000094989	--	--	MSTRG.2266	9.3468E-01	9	2	2	gga-miR-12247-3p|miR-221-x	0.00962309	ZP3	zona pellucida sperm-binding protein 3-like [Centrocercus urophasianus]	-	-	-	-	-	-	-	--
ENSGALT00000094989	--	--	MSTRG.244	9.38974E-01	9	22	7	gga-miR-12247-3p|gga-miR-1724|gga-miR-34c-5p|miR-152-z|miR-221-x|miR-4286-z|miR-451-x	0.00073309	gag-pol	rna-directed dna polymerase from mobile element jockey-like [Limosa lapponica baueri]	-	-	-	-	-	-	-	--
ENSGALT00000094989	--	--	MSTRG.2966	9.12644E-01	9	11	4	gga-miR-12247-3p|gga-miR-1724|miR-221-x|miR-4286-z	0.0131071	K-CAM	CDH3 [Gallus gallus]	Environmental Information Processing	Signaling molecules and interaction	ko04514//Cell adhesion molecules	K06796	GO:0005856//cytoskeleton;GO:0005911//cell-cell junction;GO:0005924//cell-substrate adherens junction;GO:0016234//inclusion body;GO:0031224//intrinsic component of membrane;GO:0031984//organelle subcompartment;GO:0031988//membrane-bounded vesicle;GO:0033267//axon part;GO:0043218//compact myelin;GO:0043231//intracellular membrane-bounded organelle;GO:0043234//protein complex;GO:0044444//cytoplasmic…	GO:0008092//cytoskeletal protein binding;GO:0019902//phosphatase binding;GO:0046872//metal ion binding	GO:0000904//cell morphogenesis involved in differentiation;GO:0001764//neuron migration;GO:0002066//columnar/cuboidal epithelial cell development;GO:0002682//regulation of immune system process;GO:0006355//regulation of transcription, DNA-templated;GO:0007009//plasma membrane organization;GO:0007043//cell-cell junction assembly;GO:0007162//negative regulation of cell adhesion;GO:0008285//negative…	--
ENSGALT00000094989	--	--	MSTRG.4474	9.75342E-01	9	7	5	gga-miR-12247-3p|gga-miR-1724|gga-miR-34c-5p|miR-152-z|miR-221-x	6.5881e-05	--	zona pellucida sperm-binding protein 3-like [Phasianus colchicus]	-	-	-	-	-	-	-	--
ENSGALT00000094989	--	--	MSTRG.5180	9.37489E-01	9	18	7	gga-miR-12247-3p|gga-miR-1724|gga-miR-183|miR-152-z|miR-221-x|miR-4286-z|novel-m0062-3p	0.000151539	GAA	lysosomal alpha-glucosidase isoform X1 [Gallus gallus]	Metabolism;Cellular Processes;Metabolism;Metabolism	Global and overview maps;Transport and catabolism;Carbohydrate metabolism;Carbohydrate metabolism	ko01100//Metabolic pathways;ko04142//Lysosome;ko00052//Galactose metabolism;ko00500//Starch and sucrose metabolism	K12316;K12316;K12316;K12316	-	-	-	--
ENSGALT00000095089	--	--	MSTRG.13801	9.2211E-01	6	9	3	gga-miR-144-3p|gga-miR-1458|gga-miR-1724	0.0134236	vex1	homeobox protein vex1-like [Gallus gallus]	-	-	-	-	-	-	-	--
ENSGALT00000095089	--	--	MSTRG.1651	9.54346E-01	6	9	4	gga-miR-12247-3p|gga-miR-144-3p|gga-miR-1571|gga-miR-1724	0.000768919	Irs2	insulin receptor substrate 2 isoform X1 [Gallus gallus]	Human Diseases;Environmental Information Processing;Human Diseases;Human Diseases;Organismal Systems;Cellular Processes;Environmental Information Processing;Environmental Information Processing;Organismal Systems;Human Diseases;Organismal Systems;Organismal Systems;Organismal Systems;Organismal Systems;Human Diseases	Neurodegenerative disease;Signal transduction;Cancer: overview;Endocrine and metabolic disease;Endocrine system;Transport and catabolism;Signal transduction;Signal transduction;Endocrine system;Endocrine and metabolic disease;Aging;Endocrine system;Endocrine system;Aging;Endocrine and metabolic disease	ko05010//Alzheimer disease;ko04022//cGMP-PKG signaling pathway;ko05206//MicroRNAs in cancer;ko04932//Non-alcoholic fatty liver disease;ko04910//Insulin signaling pathway;ko04140//Autophagy - animal;ko04068//FoxO signaling pathway;ko04152//AMPK signaling pathway;ko04935//Growth hormone synthesis, secretion and action;ko04931//Insulin resistance;ko04211//Longevity regulating pathway;ko04920//Adipoc…	K07187;K07187;K07187;K07187;K07187;K07187;K07187;K07187;K07187;K07187;K07187;K07187;K07187;K07187;K07187	-	-	-	--
ENSGALT00000095089	--	--	MSTRG.244	9.06691E-01	6	22	5	gga-miR-12247-3p|gga-miR-144-3p|gga-miR-1458|gga-miR-1724|gga-miR-20b-5p	0.0035374	gag-pol	rna-directed dna polymerase from mobile element jockey-like [Limosa lapponica baueri]	-	-	-	-	-	-	-	--
ENSGALT00000095089	--	--	MSTRG.2966	9.45452E-01	6	11	4	gga-miR-12247-3p|gga-miR-1458|gga-miR-1571|gga-miR-1724	0.00193289	K-CAM	CDH3 [Gallus gallus]	Environmental Information Processing	Signaling molecules and interaction	ko04514//Cell adhesion molecules	K06796	GO:0005856//cytoskeleton;GO:0005911//cell-cell junction;GO:0005924//cell-substrate adherens junction;GO:0016234//inclusion body;GO:0031224//intrinsic component of membrane;GO:0031984//organelle subcompartment;GO:0031988//membrane-bounded vesicle;GO:0033267//axon part;GO:0043218//compact myelin;GO:0043231//intracellular membrane-bounded organelle;GO:0043234//protein complex;GO:0044444//cytoplasmic…	GO:0008092//cytoskeletal protein binding;GO:0019902//phosphatase binding;GO:0046872//metal ion binding	GO:0000904//cell morphogenesis involved in differentiation;GO:0001764//neuron migration;GO:0002066//columnar/cuboidal epithelial cell development;GO:0002682//regulation of immune system process;GO:0006355//regulation of transcription, DNA-templated;GO:0007009//plasma membrane organization;GO:0007043//cell-cell junction assembly;GO:0007162//negative regulation of cell adhesion;GO:0008285//negative…	--
ENSGALT00000095089	--	--	MSTRG.5180	9.74068E-01	6	18	4	gga-miR-12247-3p|gga-miR-1458|gga-miR-1571|gga-miR-1724	0.0154234	GAA	lysosomal alpha-glucosidase isoform X1 [Gallus gallus]	Metabolism;Cellular Processes;Metabolism;Metabolism	Global and overview maps;Transport and catabolism;Carbohydrate metabolism;Carbohydrate metabolism	ko01100//Metabolic pathways;ko04142//Lysosome;ko00052//Galactose metabolism;ko00500//Starch and sucrose metabolism	K12316;K12316;K12316;K12316	-	-	-	--
ENSGALT00000095089	--	--	MSTRG.8099	9.5242E-01	6	4	2	gga-miR-1458|gga-miR-1571	0.0225685	--	ubiquitin carboxyl-terminal hydrolase 42-like [Numida meleagris]	-	-	-	-	-	-	-	--
ENSGALT00000096198	--	--	MSTRG.2994	9.7613E-01	4	8	2	gga-miR-1674|novel-m0001-3p	0.0407755	MARVELD3	MARVEL domain-containing protein 3 isoform X1 [Gallus gallus]	Cellular Processes	Cellular community - eukaryotes	ko04530//Tight junction	K21099	GO:0016020//membrane;GO:0031982//vesicle;GO:0043296//apical junction complex	GO:0019901//protein kinase binding	GO:0007043//cell-cell junction assembly;GO:0008104//protein localization;GO:0008285//negative regulation of cell proliferation;GO:0010632//regulation of epithelial cell migration;GO:0032873//negative regulation of stress-activated MAPK cascade	--
ENSGALT00000096198	--	--	MSTRG.8099	9.45414E-01	4	4	2	gga-miR-1674|novel-m0001-3p	0.00932254	--	ubiquitin carboxyl-terminal hydrolase 42-like [Numida meleagris]	-	-	-	-	-	-	-	--
ENSGALT00000096505	--	--	MSTRG.765	9.35968E-01	1	4	1	gga-miR-12247-3p	0.045977	--	rna-directed dna polymerase from mobile element jockey-like [Limosa lapponica baueri]	Genetic Information Processing;Genetic Information Processing	Translation;Translation	ko03013//Nucleocytoplasmic transport;ko03008//Ribosome biogenesis in eukaryotes	K14530;K14530	-	-	-	--
ENSGALT00000096506	--	--	MSTRG.4504	9.15182E-01	3	7	3	gga-miR-12247-3p|gga-miR-1674|gga-miR-34c-5p	0.000330204	gag-pro-pol	PREDICTED: endogenous retrovirus group K member 8 Pol protein-like [Pseudopodoces humilis]	-	-	-	-	-	-	-	--
ENSGALT00000096506	--	--	MSTRG.8624	9.65416E-01	3	5	2	gga-miR-12247-3p|gga-miR-34c-5p	0.00783056	mkrn1	probable E3 ubiquitin-protein ligase makorin-1 [Phasianus colchicus]	-	-	-	-	-	-	-	--
ENSGALT00000096767	--	--	MSTRG.15634	9.87924E-01	3	1	1	gga-miR-1458	0.0344828	--	F-box/WD repeat-containing protein 1A isoform X2 [Gallus gallus]	-	-	-	-	-	-	-	--
ENSGALT00000097138	--	--	MSTRG.14575	9.34481E-01	5	7	2	gga-miR-449c-3p|novel-m0033-5p	0.0497642	PHGDH	D-3-phosphoglycerate dehydrogenase [Gallus gallus]	Metabolism;Metabolism;Metabolism;Metabolism;Metabolism	Global and overview maps;Global and overview maps;Global and overview maps;Amino acid metabolism;Amino acid metabolism	ko01100//Metabolic pathways;ko01200//Carbon metabolism;ko01230//Biosynthesis of amino acids;ko00270//Cysteine and methionine metabolism;ko00260//Glycine, serine and threonine metabolism	K00058;K00058;K00058;K00058;K00058	-	-	-	--
ENSGALT00000097277	--	--	MSTRG.244	9.1346E-01	4	22	3	miR-152-z|miR-221-x|miR-4286-z	0.048257	gag-pol	rna-directed dna polymerase from mobile element jockey-like [Limosa lapponica baueri]	-	-	-	-	-	-	-	--
ENSGALT00000097277	--	--	MSTRG.774	9.54884E-01	4	5	3	miR-152-z|miR-221-x|novel-m0062-3p	0.000370637	--	rna-directed dna polymerase from mobile element jockey-like [Limosa lapponica baueri]	-	-	-	-	-	-	-	--
ENSGALT00000097479	--	--	MSTRG.1786	9.73582E-01	1	3	1	gga-miR-1458	0.0344828	gag	gag-env fusion protein [Gallus gallus]	-	-	-	-	-	-	-	--
ENSGALT00000097479	--	--	MSTRG.6954	9.26838E-01	1	2	1	gga-miR-1458	0.0229885	gag	gag-env fusion protein [Gallus gallus]	-	-	-	-	-	GO:0005515//protein binding	GO:0044763//single-organism cellular process	--
ENSGALT00000097479	--	--	MSTRG.8099	9.15525E-01	1	4	1	gga-miR-1458	0.045977	--	ubiquitin carboxyl-terminal hydrolase 42-like [Numida meleagris]	-	-	-	-	-	-	-	--
ENSGALT00000097648	--	--	MSTRG.1651	9.23617E-01	3	9	3	gga-miR-12247-3p|miR-4286-z|novel-m0062-3p	0.00079249	Irs2	insulin receptor substrate 2 isoform X1 [Gallus gallus]	Human Diseases;Environmental Information Processing;Human Diseases;Human Diseases;Organismal Systems;Cellular Processes;Environmental Information Processing;Environmental Information Processing;Organismal Systems;Human Diseases;Organismal Systems;Organismal Systems;Organismal Systems;Organismal Systems;Human Diseases	Neurodegenerative disease;Signal transduction;Cancer: overview;Endocrine and metabolic disease;Endocrine system;Transport and catabolism;Signal transduction;Signal transduction;Endocrine system;Endocrine and metabolic disease;Aging;Endocrine system;Endocrine system;Aging;Endocrine and metabolic disease	ko05010//Alzheimer disease;ko04022//cGMP-PKG signaling pathway;ko05206//MicroRNAs in cancer;ko04932//Non-alcoholic fatty liver disease;ko04910//Insulin signaling pathway;ko04140//Autophagy - animal;ko04068//FoxO signaling pathway;ko04152//AMPK signaling pathway;ko04935//Growth hormone synthesis, secretion and action;ko04931//Insulin resistance;ko04211//Longevity regulating pathway;ko04920//Adipoc…	K07187;K07187;K07187;K07187;K07187;K07187;K07187;K07187;K07187;K07187;K07187;K07187;K07187;K07187;K07187	-	-	-	--
ENSGALT00000097715	--	--	MSTRG.12616	9.48495E-01	8	5	4	gga-miR-12288-5p|gga-miR-1458|gga-miR-1674|miR-152-z	0.000151178	gag	gag-env fusion protein [Gallus gallus]	-	-	-	-	-	-	-	--
ENSGALT00000097715	--	--	MSTRG.1786	9.24528E-01	8	3	3	gga-miR-1458|gga-miR-1674|miR-152-z	0.000528327	gag	gag-env fusion protein [Gallus gallus]	-	-	-	-	-	-	-	--
ENSGALT00000097715	--	--	MSTRG.2994	9.05493E-01	8	8	4	gga-miR-12288-5p|gga-miR-1458|gga-miR-1674|miR-152-z	0.00187718	MARVELD3	MARVEL domain-containing protein 3 isoform X1 [Gallus gallus]	Cellular Processes	Cellular community - eukaryotes	ko04530//Tight junction	K21099	GO:0016020//membrane;GO:0031982//vesicle;GO:0043296//apical junction complex	GO:0019901//protein kinase binding	GO:0007043//cell-cell junction assembly;GO:0008104//protein localization;GO:0008285//negative regulation of cell proliferation;GO:0010632//regulation of epithelial cell migration;GO:0032873//negative regulation of stress-activated MAPK cascade	--
ENSGALT00000097715	--	--	MSTRG.972	9.09975E-01	8	8	4	gga-miR-12247-3p|gga-miR-1458|gga-miR-1674|miR-152-z	0.00187718	gag	endogenous retrovirus group K member 5 Gag polyprotein-like [Numida meleagris]	-	-	-	-	-	-	-	--
ENSGALT00000098021	--	--	MSTRG.12600	9.27831E-01	4	9	3	gga-miR-1571|gga-miR-34c-5p|miR-152-z	0.00300014	gag	endogenous retrovirus group K member 5 Gag polyprotein-like [Numida meleagris]	-	-	-	-	-	-	-	--
ENSGALT00000098118	--	--	MSTRG.1786	9.2114E-01	5	3	2	gga-miR-1458|miR-152-z	0.00783056	gag	gag-env fusion protein [Gallus gallus]	-	-	-	-	-	-	-	--
ENSGALT00000098118	--	--	MSTRG.2966	9.69395E-01	5	11	3	gga-miR-12247-3p|gga-miR-1458|gga-miR-1724	0.013418	K-CAM	CDH3 [Gallus gallus]	Environmental Information Processing	Signaling molecules and interaction	ko04514//Cell adhesion molecules	K06796	GO:0005856//cytoskeleton;GO:0005911//cell-cell junction;GO:0005924//cell-substrate adherens junction;GO:0016234//inclusion body;GO:0031224//intrinsic component of membrane;GO:0031984//organelle subcompartment;GO:0031988//membrane-bounded vesicle;GO:0033267//axon part;GO:0043218//compact myelin;GO:0043231//intracellular membrane-bounded organelle;GO:0043234//protein complex;GO:0044444//cytoplasmic…	GO:0008092//cytoskeletal protein binding;GO:0019902//phosphatase binding;GO:0046872//metal ion binding	GO:0000904//cell morphogenesis involved in differentiation;GO:0001764//neuron migration;GO:0002066//columnar/cuboidal epithelial cell development;GO:0002682//regulation of immune system process;GO:0006355//regulation of transcription, DNA-templated;GO:0007009//plasma membrane organization;GO:0007043//cell-cell junction assembly;GO:0007162//negative regulation of cell adhesion;GO:0008285//negative…	--
ENSGALT00000098118	--	--	MSTRG.4474	9.40149E-01	5	7	3	gga-miR-12247-3p|gga-miR-1724|miR-152-z	0.00306959	--	zona pellucida sperm-binding protein 3-like [Phasianus colchicus]	-	-	-	-	-	-	-	--
ENSGALT00000098118	--	--	MSTRG.5180	9.55799E-01	5	18	4	gga-miR-12247-3p|gga-miR-1458|gga-miR-1724|miR-152-z	0.00594611	GAA	lysosomal alpha-glucosidase isoform X1 [Gallus gallus]	Metabolism;Cellular Processes;Metabolism;Metabolism	Global and overview maps;Transport and catabolism;Carbohydrate metabolism;Carbohydrate metabolism	ko01100//Metabolic pathways;ko04142//Lysosome;ko00052//Galactose metabolism;ko00500//Starch and sucrose metabolism	K12316;K12316;K12316;K12316	-	-	-	--
ENSGALT00000098118	--	--	MSTRG.8658	9.77822E-01	5	7	2	gga-miR-12247-3p|miR-152-z	0.0497642	--	periphilin-1-like isoform X3 [Gallus gallus]	-	-	-	-	-	-	-	--
ENSGALT00000098372	--	--	MSTRG.2966	9.61495E-01	2	11	2	gga-miR-1663-3p|miR-1663-y	0.014702	K-CAM	CDH3 [Gallus gallus]	Environmental Information Processing	Signaling molecules and interaction	ko04514//Cell adhesion molecules	K06796	GO:0005856//cytoskeleton;GO:0005911//cell-cell junction;GO:0005924//cell-substrate adherens junction;GO:0016234//inclusion body;GO:0031224//intrinsic component of membrane;GO:0031984//organelle subcompartment;GO:0031988//membrane-bounded vesicle;GO:0033267//axon part;GO:0043218//compact myelin;GO:0043231//intracellular membrane-bounded organelle;GO:0043234//protein complex;GO:0044444//cytoplasmic…	GO:0008092//cytoskeletal protein binding;GO:0019902//phosphatase binding;GO:0046872//metal ion binding	GO:0000904//cell morphogenesis involved in differentiation;GO:0001764//neuron migration;GO:0002066//columnar/cuboidal epithelial cell development;GO:0002682//regulation of immune system process;GO:0006355//regulation of transcription, DNA-templated;GO:0007009//plasma membrane organization;GO:0007043//cell-cell junction assembly;GO:0007162//negative regulation of cell adhesion;GO:0008285//negative…	--
ENSGALT00000098372	--	--	MSTRG.4474	9.81458E-01	2	7	2	gga-miR-1663-3p|miR-1663-y	0.00561347	--	zona pellucida sperm-binding protein 3-like [Phasianus colchicus]	-	-	-	-	-	-	-	--
ENSGALT00000098372	--	--	MSTRG.5180	9.9037E-01	2	18	2	gga-miR-1663-3p|miR-1663-y	0.0408982	GAA	lysosomal alpha-glucosidase isoform X1 [Gallus gallus]	Metabolism;Cellular Processes;Metabolism;Metabolism	Global and overview maps;Transport and catabolism;Carbohydrate metabolism;Carbohydrate metabolism	ko01100//Metabolic pathways;ko04142//Lysosome;ko00052//Galactose metabolism;ko00500//Starch and sucrose metabolism	K12316;K12316;K12316;K12316	-	-	-	--
ENSGALT00000098372	--	--	MSTRG.7076	9.6384E-01	2	6	2	gga-miR-1663-3p|miR-1663-y	0.00400962	--	protein phosphatase 1 regulatory subunit 3D [Platysternon megacephalum]	-	-	-	-	-	-	-	--
ENSGALT00000098372	--	--	MSTRG.8658	9.66351E-01	2	7	2	gga-miR-1663-3p|miR-1663-y	0.00561347	--	periphilin-1-like isoform X3 [Gallus gallus]	-	-	-	-	-	-	-	--
ENSGALT00000099043	--	--	MSTRG.244	9.8901E-01	5	22	4	gga-miR-1724|gga-miR-96-5p|miR-96-x|novel-m0001-3p	0.0135808	gag-pol	rna-directed dna polymerase from mobile element jockey-like [Limosa lapponica baueri]	-	-	-	-	-	-	-	--
ENSGALT00000099043	--	--	MSTRG.6379	9.67794E-01	5	16	5	gga-miR-1724|gga-miR-183|gga-miR-96-5p|miR-96-x|novel-m0001-3p	0.000118214	MYO10	unconventional myosin-X isoform X3 [Gallus gallus]	Human Diseases;Organismal Systems	Infectious disease: bacterial;Immune system	ko05130//Pathogenic Escherichia coli infection;ko04666//Fc gamma R-mediated phagocytosis	K12559;K12559	-	-	-	--
ENSGALT00000099043	--	--	MSTRG.9372	9.73264E-01	5	13	3	gga-miR-1724|miR-96-x|novel-m0001-3p	0.0223731	--	uncharacterized protein LOC107310886 [Coturnix japonica]	-	-	-	-	-	-	-	--
ENSGALT00000099050	--	--	MSTRG.12600	9.91871E-01	6	9	4	gga-miR-12247-3p|gga-miR-1571|miR-221-x|novel-m0001-3p	0.000768919	gag	endogenous retrovirus group K member 5 Gag polyprotein-like [Numida meleagris]	-	-	-	-	-	-	-	--
ENSGALT00000099050	--	--	MSTRG.1651	9.7512E-01	6	9	4	gga-miR-12247-3p|gga-miR-1571|miR-221-x|novel-m0062-3p	0.000768919	Irs2	insulin receptor substrate 2 isoform X1 [Gallus gallus]	Human Diseases;Environmental Information Processing;Human Diseases;Human Diseases;Organismal Systems;Cellular Processes;Environmental Information Processing;Environmental Information Processing;Organismal Systems;Human Diseases;Organismal Systems;Organismal Systems;Organismal Systems;Organismal Systems;Human Diseases	Neurodegenerative disease;Signal transduction;Cancer: overview;Endocrine and metabolic disease;Endocrine system;Transport and catabolism;Signal transduction;Signal transduction;Endocrine system;Endocrine and metabolic disease;Aging;Endocrine system;Endocrine system;Aging;Endocrine and metabolic disease	ko05010//Alzheimer disease;ko04022//cGMP-PKG signaling pathway;ko05206//MicroRNAs in cancer;ko04932//Non-alcoholic fatty liver disease;ko04910//Insulin signaling pathway;ko04140//Autophagy - animal;ko04068//FoxO signaling pathway;ko04152//AMPK signaling pathway;ko04935//Growth hormone synthesis, secretion and action;ko04931//Insulin resistance;ko04211//Longevity regulating pathway;ko04920//Adipoc…	K07187;K07187;K07187;K07187;K07187;K07187;K07187;K07187;K07187;K07187;K07187;K07187;K07187;K07187;K07187	-	-	-	--
ENSGALT00000099050	--	--	MSTRG.2266	9.39234E-01	6	2	2	gga-miR-12247-3p|miR-221-x	0.00400962	ZP3	zona pellucida sperm-binding protein 3-like [Centrocercus urophasianus]	-	-	-	-	-	-	-	--
ENSGALT00000099050	--	--	MSTRG.244	9.86043E-01	6	22	4	gga-miR-12247-3p|miR-221-x|miR-96-x|novel-m0001-3p	0.0336676	gag-pol	rna-directed dna polymerase from mobile element jockey-like [Limosa lapponica baueri]	-	-	-	-	-	-	-	--
ENSGALT00000099050	--	--	MSTRG.2966	9.32064E-01	6	11	4	gga-miR-12247-3p|gga-miR-1571|miR-221-x|novel-m0001-3p	0.00193289	K-CAM	CDH3 [Gallus gallus]	Environmental Information Processing	Signaling molecules and interaction	ko04514//Cell adhesion molecules	K06796	GO:0005856//cytoskeleton;GO:0005911//cell-cell junction;GO:0005924//cell-substrate adherens junction;GO:0016234//inclusion body;GO:0031224//intrinsic component of membrane;GO:0031984//organelle subcompartment;GO:0031988//membrane-bounded vesicle;GO:0033267//axon part;GO:0043218//compact myelin;GO:0043231//intracellular membrane-bounded organelle;GO:0043234//protein complex;GO:0044444//cytoplasmic…	GO:0008092//cytoskeletal protein binding;GO:0019902//phosphatase binding;GO:0046872//metal ion binding	GO:0000904//cell morphogenesis involved in differentiation;GO:0001764//neuron migration;GO:0002066//columnar/cuboidal epithelial cell development;GO:0002682//regulation of immune system process;GO:0006355//regulation of transcription, DNA-templated;GO:0007009//plasma membrane organization;GO:0007043//cell-cell junction assembly;GO:0007162//negative regulation of cell adhesion;GO:0008285//negative…	--
ENSGALT00000099050	--	--	MSTRG.5180	9.34561E-01	6	18	4	gga-miR-12247-3p|gga-miR-1571|miR-221-x|novel-m0062-3p	0.0154234	GAA	lysosomal alpha-glucosidase isoform X1 [Gallus gallus]	Metabolism;Cellular Processes;Metabolism;Metabolism	Global and overview maps;Transport and catabolism;Carbohydrate metabolism;Carbohydrate metabolism	ko01100//Metabolic pathways;ko04142//Lysosome;ko00052//Galactose metabolism;ko00500//Starch and sucrose metabolism	K12316;K12316;K12316;K12316	-	-	-	--
ENSGALT00000099050	--	--	MSTRG.6379	9.39117E-01	6	16	4	gga-miR-12247-3p|gga-miR-1571|miR-96-x|novel-m0001-3p	0.00958617	MYO10	unconventional myosin-X isoform X3 [Gallus gallus]	Human Diseases;Organismal Systems	Infectious disease: bacterial;Immune system	ko05130//Pathogenic Escherichia coli infection;ko04666//Fc gamma R-mediated phagocytosis	K12559;K12559	-	-	-	--
ENSGALT00000099050	--	--	MSTRG.8099	9.12927E-01	6	4	2	gga-miR-1571|novel-m0001-3p	0.0225685	--	ubiquitin carboxyl-terminal hydrolase 42-like [Numida meleagris]	-	-	-	-	-	-	-	--
ENSGALT00000099050	--	--	MSTRG.9372	9.8616E-01	6	13	4	gga-miR-1571|miR-221-x|miR-96-x|novel-m0001-3p	0.00401632	--	uncharacterized protein LOC107310886 [Coturnix japonica]	-	-	-	-	-	-	-	--
ENSGALT00000099117	--	--	MSTRG.8099	9.14879E-01	7	4	2	gga-miR-1571|novel-m0001-3p	0.0310864	--	ubiquitin carboxyl-terminal hydrolase 42-like [Numida meleagris]	-	-	-	-	-	-	-	--
ENSGALT00000099190	--	--	MSTRG.4483	9.47183E-01	4	3	2	gga-miR-1724|miR-221-x	0.00473607	LIF	leukemia inhibitory factor [Gallus gallus]	Environmental Information Processing;Environmental Information Processing;Cellular Processes;Environmental Information Processing	Signaling molecules and interaction;Signal transduction;Cellular community - eukaryotes;Signal transduction	ko04060//Cytokine-cytokine receptor interaction;ko04630//JAK-STAT signaling pathway;ko04550//Signaling pathways regulating pluripotency of stem cells;ko04668//TNF signaling pathway	K05419;K05419;K05419;K05419	GO:0044421//extracellular region part;GO:0044424//intracellular part	GO:0005126//cytokine receptor binding	GO:0002763//positive regulation of myeloid leukocyte differentiation;GO:0003339//regulation of mesenchymal to epithelial transition involved in metanephros morphogenesis;GO:0006357//regulation of transcription from RNA polymerase II promoter;GO:0007167//enzyme linked receptor protein signaling pathway;GO:0010948//negative regulation of cell cycle process;GO:0010975//regulation of neuron projectio…	--
ENSGALT00000099530	--	--	MSTRG.1213	9.19497E-01	5	2	2	gga-miR-1458|miR-152-z	0.00267308	--	LOW QUALITY PROTEIN: endogenous retrovirus group K member 8 Gag polyprotein-like [Phasianus colchicus]	-	-	-	-	-	-	-	--
ENSGALT00000099530	--	--	MSTRG.1786	9.54228E-01	5	3	2	gga-miR-1458|miR-152-z	0.00783056	gag	gag-env fusion protein [Gallus gallus]	-	-	-	-	-	-	-	--
ENSGALT00000099530	--	--	MSTRG.244	9.26659E-01	5	22	5	gga-miR-12247-3p|gga-miR-1458|gga-miR-34c-5p|miR-152-z|miR-96-x	0.000712696	gag-pol	rna-directed dna polymerase from mobile element jockey-like [Limosa lapponica baueri]	-	-	-	-	-	-	-	--
ENSGALT00000099530	--	--	MSTRG.4504	9.69523E-01	5	7	3	gga-miR-12247-3p|gga-miR-34c-5p|miR-152-z	0.00306959	gag-pro-pol	PREDICTED: endogenous retrovirus group K member 8 Pol protein-like [Pseudopodoces humilis]	-	-	-	-	-	-	-	--
ENSGALT00000099530	--	--	MSTRG.6379	9.50336E-01	5	16	3	gga-miR-12247-3p|miR-152-z|miR-96-x	0.0412772	MYO10	unconventional myosin-X isoform X3 [Gallus gallus]	Human Diseases;Organismal Systems	Infectious disease: bacterial;Immune system	ko05130//Pathogenic Escherichia coli infection;ko04666//Fc gamma R-mediated phagocytosis	K12559;K12559	-	-	-	--
ENSGALT00000099530	--	--	MSTRG.774	9.19126E-01	5	5	2	gga-miR-1458|miR-152-z	0.0248775	--	rna-directed dna polymerase from mobile element jockey-like [Limosa lapponica baueri]	-	-	-	-	-	-	-	--
ENSGALT00000100078	--	--	MSTRG.2266	9.22275E-01	2	2	1	gga-miR-12247-3p	0.0457097	ZP3	zona pellucida sperm-binding protein 3-like [Centrocercus urophasianus]	-	-	-	-	-	-	-	--
ENSGALT00000100078	--	--	MSTRG.2966	9.41669E-01	2	11	2	gga-miR-12247-3p|gga-miR-1571	0.014702	K-CAM	CDH3 [Gallus gallus]	Environmental Information Processing	Signaling molecules and interaction	ko04514//Cell adhesion molecules	K06796	GO:0005856//cytoskeleton;GO:0005911//cell-cell junction;GO:0005924//cell-substrate adherens junction;GO:0016234//inclusion body;GO:0031224//intrinsic component of membrane;GO:0031984//organelle subcompartment;GO:0031988//membrane-bounded vesicle;GO:0033267//axon part;GO:0043218//compact myelin;GO:0043231//intracellular membrane-bounded organelle;GO:0043234//protein complex;GO:0044444//cytoplasmic…	GO:0008092//cytoskeletal protein binding;GO:0019902//phosphatase binding;GO:0046872//metal ion binding	GO:0000904//cell morphogenesis involved in differentiation;GO:0001764//neuron migration;GO:0002066//columnar/cuboidal epithelial cell development;GO:0002682//regulation of immune system process;GO:0006355//regulation of transcription, DNA-templated;GO:0007009//plasma membrane organization;GO:0007043//cell-cell junction assembly;GO:0007162//negative regulation of cell adhesion;GO:0008285//negative…	--
ENSGALT00000100078	--	--	MSTRG.5180	9.00199E-01	2	18	2	gga-miR-12247-3p|gga-miR-1571	0.0408982	GAA	lysosomal alpha-glucosidase isoform X1 [Gallus gallus]	Metabolism;Cellular Processes;Metabolism;Metabolism	Global and overview maps;Transport and catabolism;Carbohydrate metabolism;Carbohydrate metabolism	ko01100//Metabolic pathways;ko04142//Lysosome;ko00052//Galactose metabolism;ko00500//Starch and sucrose metabolism	K12316;K12316;K12316;K12316	-	-	-	--
ENSGALT00000100376	--	--	MSTRG.774	9.55965E-01	5	5	3	gga-miR-1458|miR-221-x|novel-m0062-3p	0.000909909	--	rna-directed dna polymerase from mobile element jockey-like [Limosa lapponica baueri]	-	-	-	-	-	-	-	--
ENSGALT00000100507	--	--	MSTRG.12616	9.53298E-01	4	5	2	gga-miR-1458|miR-152-z	0.0152905	gag	gag-env fusion protein [Gallus gallus]	-	-	-	-	-	-	-	--
ENSGALT00000100612	--	--	MSTRG.13801	9.01334E-01	6	9	4	gga-miR-144-3p|gga-miR-1458|gga-miR-1663-3p|miR-1663-y	0.000768919	vex1	homeobox protein vex1-like [Gallus gallus]	-	-	-	-	-	-	-	--
ENSGALT00000100612	--	--	MSTRG.2966	9.41381E-01	6	11	5	gga-miR-12247-3p|gga-miR-1458|gga-miR-1663-3p|miR-1663-y|novel-m0001-3p	7.0446e-05	K-CAM	CDH3 [Gallus gallus]	Environmental Information Processing	Signaling molecules and interaction	ko04514//Cell adhesion molecules	K06796	GO:0005856//cytoskeleton;GO:0005911//cell-cell junction;GO:0005924//cell-substrate adherens junction;GO:0016234//inclusion body;GO:0031224//intrinsic component of membrane;GO:0031984//organelle subcompartment;GO:0031988//membrane-bounded vesicle;GO:0033267//axon part;GO:0043218//compact myelin;GO:0043231//intracellular membrane-bounded organelle;GO:0043234//protein complex;GO:0044444//cytoplasmic…	GO:0008092//cytoskeletal protein binding;GO:0019902//phosphatase binding;GO:0046872//metal ion binding	GO:0000904//cell morphogenesis involved in differentiation;GO:0001764//neuron migration;GO:0002066//columnar/cuboidal epithelial cell development;GO:0002682//regulation of immune system process;GO:0006355//regulation of transcription, DNA-templated;GO:0007009//plasma membrane organization;GO:0007043//cell-cell junction assembly;GO:0007162//negative regulation of cell adhesion;GO:0008285//negative…	--
ENSGALT00000100612	--	--	MSTRG.4474	9.66559E-01	6	7	3	gga-miR-12247-3p|gga-miR-1663-3p|miR-1663-y	0.00591683	--	zona pellucida sperm-binding protein 3-like [Phasianus colchicus]	-	-	-	-	-	-	-	--
ENSGALT00000100612	--	--	MSTRG.5180	9.75142E-01	6	18	4	gga-miR-12247-3p|gga-miR-1458|gga-miR-1663-3p|miR-1663-y	0.0154234	GAA	lysosomal alpha-glucosidase isoform X1 [Gallus gallus]	Metabolism;Cellular Processes;Metabolism;Metabolism	Global and overview maps;Transport and catabolism;Carbohydrate metabolism;Carbohydrate metabolism	ko01100//Metabolic pathways;ko04142//Lysosome;ko00052//Galactose metabolism;ko00500//Starch and sucrose metabolism	K12316;K12316;K12316;K12316	-	-	-	--
ENSGALT00000100612	--	--	MSTRG.7076	9.56495E-01	6	6	3	gga-miR-1663-3p|miR-1663-y|novel-m0001-3p	0.00347634	--	protein phosphatase 1 regulatory subunit 3D [Platysternon megacephalum]	-	-	-	-	-	-	-	--
ENSGALT00000100612	--	--	MSTRG.8099	9.62639E-01	6	4	2	gga-miR-1458|novel-m0001-3p	0.0225685	--	ubiquitin carboxyl-terminal hydrolase 42-like [Numida meleagris]	-	-	-	-	-	-	-	--
ENSGALT00000100612	--	--	MSTRG.8658	9.94425E-01	6	7	3	gga-miR-12247-3p|gga-miR-1663-3p|miR-1663-y	0.00591683	--	periphilin-1-like isoform X3 [Gallus gallus]	-	-	-	-	-	-	-	--
ENSGALT00000100723	--	--	MSTRG.12600	9.40138E-01	3	9	2	miR-152-z|miR-221-x	0.0272843	gag	endogenous retrovirus group K member 5 Gag polyprotein-like [Numida meleagris]	-	-	-	-	-	-	-	--
ENSGALT00000100872	--	--	MSTRG.4474	9.07783E-01	3	7	3	gga-miR-12247-3p|gga-miR-1724|miR-221-x	0.000330204	--	zona pellucida sperm-binding protein 3-like [Phasianus colchicus]	-	-	-	-	-	-	-	--
ENSGALT00000101318	--	--	MSTRG.10395	9.58097E-01	10	4	3	gga-miR-214|miR-214-y|miR-214-z	0.00424548	--	lamin-2-like [Pipra filicauda]	-	-	-	-	-	-	-	--
ENSGALT00000101318	--	--	MSTRG.6161	9.71932E-01	10	2	2	gga-miR-12273-5p|gga-miR-449c-3p	0.0120289	--	anther-specific proline-rich protein APG-like [Coturnix japonica]	-	-	-	-	-	-	-	--
ENSGALT00000102202	--	--	MSTRG.1651	9.09502E-01	6	9	3	gga-miR-12277-5p|gga-miR-1724|novel-m0062-3p	0.0134236	Irs2	insulin receptor substrate 2 isoform X1 [Gallus gallus]	Human Diseases;Environmental Information Processing;Human Diseases;Human Diseases;Organismal Systems;Cellular Processes;Environmental Information Processing;Environmental Information Processing;Organismal Systems;Human Diseases;Organismal Systems;Organismal Systems;Organismal Systems;Organismal Systems;Human Diseases	Neurodegenerative disease;Signal transduction;Cancer: overview;Endocrine and metabolic disease;Endocrine system;Transport and catabolism;Signal transduction;Signal transduction;Endocrine system;Endocrine and metabolic disease;Aging;Endocrine system;Endocrine system;Aging;Endocrine and metabolic disease	ko05010//Alzheimer disease;ko04022//cGMP-PKG signaling pathway;ko05206//MicroRNAs in cancer;ko04932//Non-alcoholic fatty liver disease;ko04910//Insulin signaling pathway;ko04140//Autophagy - animal;ko04068//FoxO signaling pathway;ko04152//AMPK signaling pathway;ko04935//Growth hormone synthesis, secretion and action;ko04931//Insulin resistance;ko04211//Longevity regulating pathway;ko04920//Adipoc…	K07187;K07187;K07187;K07187;K07187;K07187;K07187;K07187;K07187;K07187;K07187;K07187;K07187;K07187;K07187	-	-	-	--
ENSGALT00000102202	--	--	MSTRG.2994	9.4652E-01	6	8	3	gga-miR-1674|miR-12229-y|novel-m0062-3p	0.00920538	MARVELD3	MARVEL domain-containing protein 3 isoform X1 [Gallus gallus]	Cellular Processes	Cellular community - eukaryotes	ko04530//Tight junction	K21099	GO:0016020//membrane;GO:0031982//vesicle;GO:0043296//apical junction complex	GO:0019901//protein kinase binding	GO:0007043//cell-cell junction assembly;GO:0008104//protein localization;GO:0008285//negative regulation of cell proliferation;GO:0010632//regulation of epithelial cell migration;GO:0032873//negative regulation of stress-activated MAPK cascade	--
ENSGALT00000102202	--	--	MSTRG.5180	9.83983E-01	6	18	4	gga-miR-1724|gga-miR-183|miR-12229-y|novel-m0062-3p	0.0154234	GAA	lysosomal alpha-glucosidase isoform X1 [Gallus gallus]	Metabolism;Cellular Processes;Metabolism;Metabolism	Global and overview maps;Transport and catabolism;Carbohydrate metabolism;Carbohydrate metabolism	ko01100//Metabolic pathways;ko04142//Lysosome;ko00052//Galactose metabolism;ko00500//Starch and sucrose metabolism	K12316;K12316;K12316;K12316	-	-	-	--
ENSGALT00000102285	--	--	MSTRG.2266	9.19418E-01	2	2	1	gga-miR-12247-3p	0.0457097	ZP3	zona pellucida sperm-binding protein 3-like [Centrocercus urophasianus]	-	-	-	-	-	-	-	--
ENSGALT00000102285	--	--	MSTRG.2966	9.36712E-01	2	11	2	gga-miR-12247-3p|gga-miR-1724	0.014702	K-CAM	CDH3 [Gallus gallus]	Environmental Information Processing	Signaling molecules and interaction	ko04514//Cell adhesion molecules	K06796	GO:0005856//cytoskeleton;GO:0005911//cell-cell junction;GO:0005924//cell-substrate adherens junction;GO:0016234//inclusion body;GO:0031224//intrinsic component of membrane;GO:0031984//organelle subcompartment;GO:0031988//membrane-bounded vesicle;GO:0033267//axon part;GO:0043218//compact myelin;GO:0043231//intracellular membrane-bounded organelle;GO:0043234//protein complex;GO:0044444//cytoplasmic…	GO:0008092//cytoskeletal protein binding;GO:0019902//phosphatase binding;GO:0046872//metal ion binding	GO:0000904//cell morphogenesis involved in differentiation;GO:0001764//neuron migration;GO:0002066//columnar/cuboidal epithelial cell development;GO:0002682//regulation of immune system process;GO:0006355//regulation of transcription, DNA-templated;GO:0007009//plasma membrane organization;GO:0007043//cell-cell junction assembly;GO:0007162//negative regulation of cell adhesion;GO:0008285//negative…	--
ENSGALT00000102285	--	--	MSTRG.5180	9.18689E-01	2	18	2	gga-miR-12247-3p|gga-miR-1724	0.0408982	GAA	lysosomal alpha-glucosidase isoform X1 [Gallus gallus]	Metabolism;Cellular Processes;Metabolism;Metabolism	Global and overview maps;Transport and catabolism;Carbohydrate metabolism;Carbohydrate metabolism	ko01100//Metabolic pathways;ko04142//Lysosome;ko00052//Galactose metabolism;ko00500//Starch and sucrose metabolism	K12316;K12316;K12316;K12316	-	-	-	--
ENSGALT00000103019	--	--	MSTRG.16164	9.26428E-01	4	6	3	gga-miR-12247-3p|gga-miR-1724|gga-miR-34c-5p	0.000734536	--	E3 ubiquitin-protein ligase Topors [Gallus gallus]	-	-	-	-	GO:0005815//microtubule organizing center;GO:0005819//spindle;GO:0016604//nuclear body;GO:0030286//dynein complex;GO:0031513//nonmotile primary cilium	GO:0003676//nucleic acid binding;GO:0004842//ubiquitin-protein transferase activity;GO:0015631//tubulin binding;GO:0019899//enzyme binding;GO:0070735//protein-glycine ligase activity	GO:0000209//protein polyubiquitination;GO:0003407//neural retina development;GO:0006355//regulation of transcription, DNA-templated;GO:0006511//ubiquitin-dependent protein catabolic process;GO:0008283//cell proliferation;GO:0008630//intrinsic apoptotic signaling pathway in response to DNA damage;GO:0018205//peptidyl-lysine modification;GO:0031398//positive regulation of protein ubiquitination;GO:…	--
ENSGALT00000103019	--	--	MSTRG.244	9.76296E-01	4	22	4	gga-miR-12247-3p|gga-miR-1724|gga-miR-34c-5p|gga-miR-6549-5p	0.00328632	gag-pol	rna-directed dna polymerase from mobile element jockey-like [Limosa lapponica baueri]	-	-	-	-	-	-	-	--
ENSGALT00000103019	--	--	MSTRG.4504	9.70537E-01	4	7	2	gga-miR-12247-3p|gga-miR-34c-5p	0.0310864	gag-pro-pol	PREDICTED: endogenous retrovirus group K member 8 Pol protein-like [Pseudopodoces humilis]	-	-	-	-	-	-	-	--
ENSGALT00000103019	--	--	MSTRG.6379	9.96286E-01	4	16	3	gga-miR-12247-3p|gga-miR-1724|gga-miR-6549-5p	0.0186801	MYO10	unconventional myosin-X isoform X3 [Gallus gallus]	Human Diseases;Organismal Systems	Infectious disease: bacterial;Immune system	ko05130//Pathogenic Escherichia coli infection;ko04666//Fc gamma R-mediated phagocytosis	K12559;K12559	-	-	-	--
ENSGALT00000103296	--	--	MSTRG.1650	9.19625E-01	7	11	4	gga-miR-1663-3p|gga-miR-1724|gga-miR-6649-5p|miR-1663-y	0.00420155	MYO16	unconventional myosin-XVI isoform X1 [Gallus gallus]	-	-	-	-	GO:0015629//actin cytoskeleton;GO:0016020//membrane;GO:0031981//nuclear lumen;GO:0044444//cytoplasmic part	GO:0003779//actin binding;GO:0017111//nucleoside-triphosphatase activity;GO:0019902//phosphatase binding;GO:0032550//purine ribonucleoside binding	GO:0000082//G1/S transition of mitotic cell cycle;GO:0008283//cell proliferation;GO:0048015//phosphatidylinositol-mediated signaling;GO:0048858//cell projection morphogenesis	--
ENSGALT00000103296	--	--	MSTRG.244	9.08967E-01	7	22	6	gga-miR-1663-3p|gga-miR-1724|gga-miR-6649-5p|miR-1663-y|miR-4286-z|novel-m0001-3p	0.000859162	gag-pol	rna-directed dna polymerase from mobile element jockey-like [Limosa lapponica baueri]	-	-	-	-	-	-	-	--
ENSGALT00000103314	--	--	MSTRG.12600	9.87958E-01	3	9	2	gga-miR-1571|miR-221-x	0.0272843	gag	endogenous retrovirus group K member 5 Gag polyprotein-like [Numida meleagris]	-	-	-	-	-	-	-	--
ENSGALT00000103314	--	--	MSTRG.16164	9.59677E-01	3	6	2	gga-miR-1571|gga-miR-1724	0.0116515	--	E3 ubiquitin-protein ligase Topors [Gallus gallus]	-	-	-	-	GO:0005815//microtubule organizing center;GO:0005819//spindle;GO:0016604//nuclear body;GO:0030286//dynein complex;GO:0031513//nonmotile primary cilium	GO:0003676//nucleic acid binding;GO:0004842//ubiquitin-protein transferase activity;GO:0015631//tubulin binding;GO:0019899//enzyme binding;GO:0070735//protein-glycine ligase activity	GO:0000209//protein polyubiquitination;GO:0003407//neural retina development;GO:0006355//regulation of transcription, DNA-templated;GO:0006511//ubiquitin-dependent protein catabolic process;GO:0008283//cell proliferation;GO:0008630//intrinsic apoptotic signaling pathway in response to DNA damage;GO:0018205//peptidyl-lysine modification;GO:0031398//positive regulation of protein ubiquitination;GO:…	--
ENSGALT00000103314	--	--	MSTRG.1650	9.61475E-01	3	11	2	gga-miR-1571|gga-miR-1724	0.0409925	MYO16	unconventional myosin-XVI isoform X1 [Gallus gallus]	-	-	-	-	GO:0015629//actin cytoskeleton;GO:0016020//membrane;GO:0031981//nuclear lumen;GO:0044444//cytoplasmic part	GO:0003779//actin binding;GO:0017111//nucleoside-triphosphatase activity;GO:0019902//phosphatase binding;GO:0032550//purine ribonucleoside binding	GO:0000082//G1/S transition of mitotic cell cycle;GO:0008283//cell proliferation;GO:0048015//phosphatidylinositol-mediated signaling;GO:0048858//cell projection morphogenesis	--
ENSGALT00000103314	--	--	MSTRG.1651	9.79334E-01	3	9	3	gga-miR-1571|gga-miR-1724|miR-221-x	0.00079249	Irs2	insulin receptor substrate 2 isoform X1 [Gallus gallus]	Human Diseases;Environmental Information Processing;Human Diseases;Human Diseases;Organismal Systems;Cellular Processes;Environmental Information Processing;Environmental Information Processing;Organismal Systems;Human Diseases;Organismal Systems;Organismal Systems;Organismal Systems;Organismal Systems;Human Diseases	Neurodegenerative disease;Signal transduction;Cancer: overview;Endocrine and metabolic disease;Endocrine system;Transport and catabolism;Signal transduction;Signal transduction;Endocrine system;Endocrine and metabolic disease;Aging;Endocrine system;Endocrine system;Aging;Endocrine and metabolic disease	ko05010//Alzheimer disease;ko04022//cGMP-PKG signaling pathway;ko05206//MicroRNAs in cancer;ko04932//Non-alcoholic fatty liver disease;ko04910//Insulin signaling pathway;ko04140//Autophagy - animal;ko04068//FoxO signaling pathway;ko04152//AMPK signaling pathway;ko04935//Growth hormone synthesis, secretion and action;ko04931//Insulin resistance;ko04211//Longevity regulating pathway;ko04920//Adipoc…	K07187;K07187;K07187;K07187;K07187;K07187;K07187;K07187;K07187;K07187;K07187;K07187;K07187;K07187;K07187	-	-	-	--
ENSGALT00000103314	--	--	MSTRG.2966	9.21044E-01	3	11	3	gga-miR-1571|gga-miR-1724|miR-221-x	0.00155668	K-CAM	CDH3 [Gallus gallus]	Environmental Information Processing	Signaling molecules and interaction	ko04514//Cell adhesion molecules	K06796	GO:0005856//cytoskeleton;GO:0005911//cell-cell junction;GO:0005924//cell-substrate adherens junction;GO:0016234//inclusion body;GO:0031224//intrinsic component of membrane;GO:0031984//organelle subcompartment;GO:0031988//membrane-bounded vesicle;GO:0033267//axon part;GO:0043218//compact myelin;GO:0043231//intracellular membrane-bounded organelle;GO:0043234//protein complex;GO:0044444//cytoplasmic…	GO:0008092//cytoskeletal protein binding;GO:0019902//phosphatase binding;GO:0046872//metal ion binding	GO:0000904//cell morphogenesis involved in differentiation;GO:0001764//neuron migration;GO:0002066//columnar/cuboidal epithelial cell development;GO:0002682//regulation of immune system process;GO:0006355//regulation of transcription, DNA-templated;GO:0007009//plasma membrane organization;GO:0007043//cell-cell junction assembly;GO:0007162//negative regulation of cell adhesion;GO:0008285//negative…	--
ENSGALT00000103314	--	--	MSTRG.5180	9.17876E-01	3	18	3	gga-miR-1571|gga-miR-1724|miR-221-x	0.00769848	GAA	lysosomal alpha-glucosidase isoform X1 [Gallus gallus]	Metabolism;Cellular Processes;Metabolism;Metabolism	Global and overview maps;Transport and catabolism;Carbohydrate metabolism;Carbohydrate metabolism	ko01100//Metabolic pathways;ko04142//Lysosome;ko00052//Galactose metabolism;ko00500//Starch and sucrose metabolism	K12316;K12316;K12316;K12316	-	-	-	--
ENSGALT00000103314	--	--	MSTRG.9372	9.67441E-01	3	13	3	gga-miR-1571|gga-miR-1724|miR-221-x	0.00269824	--	uncharacterized protein LOC107310886 [Coturnix japonica]	-	-	-	-	-	-	-	--
ENSGALT00000103706	--	--	MSTRG.12600	9.31575E-01	6	9	3	gga-miR-1571|miR-221-x|novel-m0001-3p	0.0134236	gag	endogenous retrovirus group K member 5 Gag polyprotein-like [Numida meleagris]	-	-	-	-	-	-	-	--
ENSGALT00000103706	--	--	MSTRG.13974	9.37752E-01	6	4	2	gga-miR-146c-3p|miR-221-x	0.0225685	Dmbt1	deleted in malignant brain tumors 1 protein-like isoform X1 [Gallus gallus]	-	-	-	-	-	-	-	--
ENSGALT00000103706	--	--	MSTRG.1651	9.50616E-01	6	9	3	gga-miR-144-3p|gga-miR-1571|miR-221-x	0.0134236	Irs2	insulin receptor substrate 2 isoform X1 [Gallus gallus]	Human Diseases;Environmental Information Processing;Human Diseases;Human Diseases;Organismal Systems;Cellular Processes;Environmental Information Processing;Environmental Information Processing;Organismal Systems;Human Diseases;Organismal Systems;Organismal Systems;Organismal Systems;Organismal Systems;Human Diseases	Neurodegenerative disease;Signal transduction;Cancer: overview;Endocrine and metabolic disease;Endocrine system;Transport and catabolism;Signal transduction;Signal transduction;Endocrine system;Endocrine and metabolic disease;Aging;Endocrine system;Endocrine system;Aging;Endocrine and metabolic disease	ko05010//Alzheimer disease;ko04022//cGMP-PKG signaling pathway;ko05206//MicroRNAs in cancer;ko04932//Non-alcoholic fatty liver disease;ko04910//Insulin signaling pathway;ko04140//Autophagy - animal;ko04068//FoxO signaling pathway;ko04152//AMPK signaling pathway;ko04935//Growth hormone synthesis, secretion and action;ko04931//Insulin resistance;ko04211//Longevity regulating pathway;ko04920//Adipoc…	K07187;K07187;K07187;K07187;K07187;K07187;K07187;K07187;K07187;K07187;K07187;K07187;K07187;K07187;K07187	-	-	-	--
ENSGALT00000103706	--	--	MSTRG.244	9.70921E-01	6	22	5	gga-miR-144-3p|gga-miR-146c-3p|miR-221-x|miR-96-x|novel-m0001-3p	0.0035374	gag-pol	rna-directed dna polymerase from mobile element jockey-like [Limosa lapponica baueri]	-	-	-	-	-	-	-	--
ENSGALT00000103706	--	--	MSTRG.2966	9.31934E-01	6	11	3	gga-miR-1571|miR-221-x|novel-m0001-3p	0.024903	K-CAM	CDH3 [Gallus gallus]	Environmental Information Processing	Signaling molecules and interaction	ko04514//Cell adhesion molecules	K06796	GO:0005856//cytoskeleton;GO:0005911//cell-cell junction;GO:0005924//cell-substrate adherens junction;GO:0016234//inclusion body;GO:0031224//intrinsic component of membrane;GO:0031984//organelle subcompartment;GO:0031988//membrane-bounded vesicle;GO:0033267//axon part;GO:0043218//compact myelin;GO:0043231//intracellular membrane-bounded organelle;GO:0043234//protein complex;GO:0044444//cytoplasmic…	GO:0008092//cytoskeletal protein binding;GO:0019902//phosphatase binding;GO:0046872//metal ion binding	GO:0000904//cell morphogenesis involved in differentiation;GO:0001764//neuron migration;GO:0002066//columnar/cuboidal epithelial cell development;GO:0002682//regulation of immune system process;GO:0006355//regulation of transcription, DNA-templated;GO:0007009//plasma membrane organization;GO:0007043//cell-cell junction assembly;GO:0007162//negative regulation of cell adhesion;GO:0008285//negative…	--
ENSGALT00000103706	--	--	MSTRG.6379	9.94093E-01	6	16	5	gga-miR-144-3p|gga-miR-146c-3p|gga-miR-1571|miR-96-x|novel-m0001-3p	0.000629996	MYO10	unconventional myosin-X isoform X3 [Gallus gallus]	Human Diseases;Organismal Systems	Infectious disease: bacterial;Immune system	ko05130//Pathogenic Escherichia coli infection;ko04666//Fc gamma R-mediated phagocytosis	K12559;K12559	-	-	-	--
ENSGALT00000103706	--	--	MSTRG.9372	9.29195E-01	6	13	4	gga-miR-1571|miR-221-x|miR-96-x|novel-m0001-3p	0.00401632	--	uncharacterized protein LOC107310886 [Coturnix japonica]	-	-	-	-	-	-	-	--
ENSGALT00000103777	--	--	MSTRG.8099	9.4946E-01	1	4	1	novel-m0001-3p	0.045977	--	ubiquitin carboxyl-terminal hydrolase 42-like [Numida meleagris]	-	-	-	-	-	-	-	--
ENSGALT00000103883	--	--	MSTRG.244	9.10233E-01	7	22	5	gga-miR-146c-3p|gga-miR-1663-3p|gga-miR-365-2-5p|miR-1663-y|miR-4286-z	0.010233	gag-pol	rna-directed dna polymerase from mobile element jockey-like [Limosa lapponica baueri]	-	-	-	-	-	-	-	--
ENSGALT00000103883	--	--	MSTRG.2966	9.86573E-01	7	11	4	gga-miR-1571|gga-miR-1663-3p|miR-1663-y|miR-4286-z	0.00420155	K-CAM	CDH3 [Gallus gallus]	Environmental Information Processing	Signaling molecules and interaction	ko04514//Cell adhesion molecules	K06796	GO:0005856//cytoskeleton;GO:0005911//cell-cell junction;GO:0005924//cell-substrate adherens junction;GO:0016234//inclusion body;GO:0031224//intrinsic component of membrane;GO:0031984//organelle subcompartment;GO:0031988//membrane-bounded vesicle;GO:0033267//axon part;GO:0043218//compact myelin;GO:0043231//intracellular membrane-bounded organelle;GO:0043234//protein complex;GO:0044444//cytoplasmic…	GO:0008092//cytoskeletal protein binding;GO:0019902//phosphatase binding;GO:0046872//metal ion binding	GO:0000904//cell morphogenesis involved in differentiation;GO:0001764//neuron migration;GO:0002066//columnar/cuboidal epithelial cell development;GO:0002682//regulation of immune system process;GO:0006355//regulation of transcription, DNA-templated;GO:0007009//plasma membrane organization;GO:0007043//cell-cell junction assembly;GO:0007162//negative regulation of cell adhesion;GO:0008285//negative…	--
ENSGALT00000103883	--	--	MSTRG.5180	9.75431E-01	7	18	6	gga-miR-146c-3p|gga-miR-1571|gga-miR-1663-3p|gga-miR-365-2-5p|miR-1663-y|miR-4286-z	0.000224655	GAA	lysosomal alpha-glucosidase isoform X1 [Gallus gallus]	Metabolism;Cellular Processes;Metabolism;Metabolism	Global and overview maps;Transport and catabolism;Carbohydrate metabolism;Carbohydrate metabolism	ko01100//Metabolic pathways;ko04142//Lysosome;ko00052//Galactose metabolism;ko00500//Starch and sucrose metabolism	K12316;K12316;K12316;K12316	-	-	-	--
ENSGALT00000103883	--	--	MSTRG.8658	9.76995E-01	7	7	4	gga-miR-1663-3p|gga-miR-365-2-5p|miR-1663-y|miR-4286-z	0.000503567	--	periphilin-1-like isoform X3 [Gallus gallus]	-	-	-	-	-	-	-	--
ENSGALT00000103888	--	--	MSTRG.12616	9.65411E-01	5	5	2	gga-miR-1458|miR-152-z	0.0248775	gag	gag-env fusion protein [Gallus gallus]	-	-	-	-	-	-	-	--
ENSGALT00000103888	--	--	MSTRG.16164	9.11574E-01	5	6	3	gga-miR-12247-3p|gga-miR-34c-5p|gga-miR-6649-5p	0.00178677	--	E3 ubiquitin-protein ligase Topors [Gallus gallus]	-	-	-	-	GO:0005815//microtubule organizing center;GO:0005819//spindle;GO:0016604//nuclear body;GO:0030286//dynein complex;GO:0031513//nonmotile primary cilium	GO:0003676//nucleic acid binding;GO:0004842//ubiquitin-protein transferase activity;GO:0015631//tubulin binding;GO:0019899//enzyme binding;GO:0070735//protein-glycine ligase activity	GO:0000209//protein polyubiquitination;GO:0003407//neural retina development;GO:0006355//regulation of transcription, DNA-templated;GO:0006511//ubiquitin-dependent protein catabolic process;GO:0008283//cell proliferation;GO:0008630//intrinsic apoptotic signaling pathway in response to DNA damage;GO:0018205//peptidyl-lysine modification;GO:0031398//positive regulation of protein ubiquitination;GO:…	--
ENSGALT00000103888	--	--	MSTRG.4474	9.09873E-01	5	7	3	gga-miR-12247-3p|gga-miR-34c-5p|miR-152-z	0.00306959	--	zona pellucida sperm-binding protein 3-like [Phasianus colchicus]	-	-	-	-	-	-	-	--
ENSGALT00000103888	--	--	MSTRG.765	9.49369E-01	5	4	2	gga-miR-12247-3p|miR-152-z	0.0152905	--	rna-directed dna polymerase from mobile element jockey-like [Limosa lapponica baueri]	Genetic Information Processing;Genetic Information Processing	Translation;Translation	ko03013//Nucleocytoplasmic transport;ko03008//Ribosome biogenesis in eukaryotes	K14530;K14530	-	-	-	--
ENSGALT00000103888	--	--	MSTRG.972	9.12034E-01	5	8	3	gga-miR-12247-3p|gga-miR-1458|miR-152-z	0.00482064	gag	endogenous retrovirus group K member 5 Gag polyprotein-like [Numida meleagris]	-	-	-	-	-	-	-	--
ENSGALT00000104046	--	--	MSTRG.12600	9.73918E-01	6	9	4	gga-miR-1571|gga-miR-1674|gga-miR-34c-5p|miR-152-z	0.000768919	gag	endogenous retrovirus group K member 5 Gag polyprotein-like [Numida meleagris]	-	-	-	-	-	-	-	--
ENSGALT00000104046	--	--	MSTRG.1650	9.05169E-01	6	11	5	gga-miR-1571|gga-miR-1663-3p|gga-miR-1674|miR-152-z|miR-1663-y	7.0446e-05	MYO16	unconventional myosin-XVI isoform X1 [Gallus gallus]	-	-	-	-	GO:0015629//actin cytoskeleton;GO:0016020//membrane;GO:0031981//nuclear lumen;GO:0044444//cytoplasmic part	GO:0003779//actin binding;GO:0017111//nucleoside-triphosphatase activity;GO:0019902//phosphatase binding;GO:0032550//purine ribonucleoside binding	GO:0000082//G1/S transition of mitotic cell cycle;GO:0008283//cell proliferation;GO:0048015//phosphatidylinositol-mediated signaling;GO:0048858//cell projection morphogenesis	--
ENSGALT00000104046	--	--	MSTRG.1786	9.30476E-01	6	3	2	gga-miR-1674|miR-152-z	0.0116515	gag	gag-env fusion protein [Gallus gallus]	-	-	-	-	-	-	-	--
ENSGALT00000104046	--	--	MSTRG.244	9.29066E-01	6	22	4	gga-miR-1663-3p|gga-miR-34c-5p|miR-152-z|miR-1663-y	0.0336676	gag-pol	rna-directed dna polymerase from mobile element jockey-like [Limosa lapponica baueri]	-	-	-	-	-	-	-	--
ENSGALT00000104057	--	--	MSTRG.13801	9.87473E-01	2	9	2	gga-miR-1663-3p|miR-1663-y	0.00962309	vex1	homeobox protein vex1-like [Gallus gallus]	-	-	-	-	-	-	-	--
ENSGALT00000104057	--	--	MSTRG.2966	9.18915E-01	2	11	2	gga-miR-1663-3p|miR-1663-y	0.014702	K-CAM	CDH3 [Gallus gallus]	Environmental Information Processing	Signaling molecules and interaction	ko04514//Cell adhesion molecules	K06796	GO:0005856//cytoskeleton;GO:0005911//cell-cell junction;GO:0005924//cell-substrate adherens junction;GO:0016234//inclusion body;GO:0031224//intrinsic component of membrane;GO:0031984//organelle subcompartment;GO:0031988//membrane-bounded vesicle;GO:0033267//axon part;GO:0043218//compact myelin;GO:0043231//intracellular membrane-bounded organelle;GO:0043234//protein complex;GO:0044444//cytoplasmic…	GO:0008092//cytoskeletal protein binding;GO:0019902//phosphatase binding;GO:0046872//metal ion binding	GO:0000904//cell morphogenesis involved in differentiation;GO:0001764//neuron migration;GO:0002066//columnar/cuboidal epithelial cell development;GO:0002682//regulation of immune system process;GO:0006355//regulation of transcription, DNA-templated;GO:0007009//plasma membrane organization;GO:0007043//cell-cell junction assembly;GO:0007162//negative regulation of cell adhesion;GO:0008285//negative…	--
ENSGALT00000104057	--	--	MSTRG.5180	9.0667E-01	2	18	2	gga-miR-1663-3p|miR-1663-y	0.0408982	GAA	lysosomal alpha-glucosidase isoform X1 [Gallus gallus]	Metabolism;Cellular Processes;Metabolism;Metabolism	Global and overview maps;Transport and catabolism;Carbohydrate metabolism;Carbohydrate metabolism	ko01100//Metabolic pathways;ko04142//Lysosome;ko00052//Galactose metabolism;ko00500//Starch and sucrose metabolism	K12316;K12316;K12316;K12316	-	-	-	--
ENSGALT00000104057	--	--	MSTRG.8658	9.30382E-01	2	7	2	gga-miR-1663-3p|miR-1663-y	0.00561347	--	periphilin-1-like isoform X3 [Gallus gallus]	-	-	-	-	-	-	-	--
ENSGALT00000104195	--	--	MSTRG.12616	9.19867E-01	4	5	2	gga-miR-1458|miR-152-z	0.0152905	gag	gag-env fusion protein [Gallus gallus]	-	-	-	-	-	-	-	--
ENSGALT00000104195	--	--	MSTRG.1786	9.71888E-01	4	3	2	gga-miR-1458|miR-152-z	0.00473607	gag	gag-env fusion protein [Gallus gallus]	-	-	-	-	-	-	-	--
ENSGALT00000104195	--	--	MSTRG.2994	9.85652E-01	4	8	2	gga-miR-1458|miR-152-z	0.0407755	MARVELD3	MARVEL domain-containing protein 3 isoform X1 [Gallus gallus]	Cellular Processes	Cellular community - eukaryotes	ko04530//Tight junction	K21099	GO:0016020//membrane;GO:0031982//vesicle;GO:0043296//apical junction complex	GO:0019901//protein kinase binding	GO:0007043//cell-cell junction assembly;GO:0008104//protein localization;GO:0008285//negative regulation of cell proliferation;GO:0010632//regulation of epithelial cell migration;GO:0032873//negative regulation of stress-activated MAPK cascade	--
ENSGALT00000104195	--	--	MSTRG.9372	9.50109E-01	4	13	3	gga-miR-1458|miR-12135-z|miR-451-y	0.0098293	--	uncharacterized protein LOC107310886 [Coturnix japonica]	-	-	-	-	-	-	-	--
ENSGALT00000104195	--	--	MSTRG.972	9.86748E-01	4	8	2	gga-miR-1458|miR-152-z	0.0407755	gag	endogenous retrovirus group K member 5 Gag polyprotein-like [Numida meleagris]	-	-	-	-	-	-	-	--
ENSGALT00000104255	--	--	MSTRG.12600	9.01423E-01	5	9	4	gga-miR-12247-3p|gga-miR-1571|miR-152-z|miR-221-x	0.000269392	gag	endogenous retrovirus group K member 5 Gag polyprotein-like [Numida meleagris]	-	-	-	-	-	-	-	--
ENSGALT00000104255	--	--	MSTRG.13974	9.40304E-01	5	4	2	gga-miR-146c-3p|miR-221-x	0.0152905	Dmbt1	deleted in malignant brain tumors 1 protein-like isoform X1 [Gallus gallus]	-	-	-	-	-	-	-	--
ENSGALT00000104255	--	--	MSTRG.16164	9.29934E-01	5	6	2	gga-miR-12247-3p|gga-miR-1571	0.0364229	--	E3 ubiquitin-protein ligase Topors [Gallus gallus]	-	-	-	-	GO:0005815//microtubule organizing center;GO:0005819//spindle;GO:0016604//nuclear body;GO:0030286//dynein complex;GO:0031513//nonmotile primary cilium	GO:0003676//nucleic acid binding;GO:0004842//ubiquitin-protein transferase activity;GO:0015631//tubulin binding;GO:0019899//enzyme binding;GO:0070735//protein-glycine ligase activity	GO:0000209//protein polyubiquitination;GO:0003407//neural retina development;GO:0006355//regulation of transcription, DNA-templated;GO:0006511//ubiquitin-dependent protein catabolic process;GO:0008283//cell proliferation;GO:0008630//intrinsic apoptotic signaling pathway in response to DNA damage;GO:0018205//peptidyl-lysine modification;GO:0031398//positive regulation of protein ubiquitination;GO:…	--
ENSGALT00000104255	--	--	MSTRG.1651	9.7013E-01	5	9	3	gga-miR-12247-3p|gga-miR-1571|miR-221-x	0.00709627	Irs2	insulin receptor substrate 2 isoform X1 [Gallus gallus]	Human Diseases;Environmental Information Processing;Human Diseases;Human Diseases;Organismal Systems;Cellular Processes;Environmental Information Processing;Environmental Information Processing;Organismal Systems;Human Diseases;Organismal Systems;Organismal Systems;Organismal Systems;Organismal Systems;Human Diseases	Neurodegenerative disease;Signal transduction;Cancer: overview;Endocrine and metabolic disease;Endocrine system;Transport and catabolism;Signal transduction;Signal transduction;Endocrine system;Endocrine and metabolic disease;Aging;Endocrine system;Endocrine system;Aging;Endocrine and metabolic disease	ko05010//Alzheimer disease;ko04022//cGMP-PKG signaling pathway;ko05206//MicroRNAs in cancer;ko04932//Non-alcoholic fatty liver disease;ko04910//Insulin signaling pathway;ko04140//Autophagy - animal;ko04068//FoxO signaling pathway;ko04152//AMPK signaling pathway;ko04935//Growth hormone synthesis, secretion and action;ko04931//Insulin resistance;ko04211//Longevity regulating pathway;ko04920//Adipoc…	K07187;K07187;K07187;K07187;K07187;K07187;K07187;K07187;K07187;K07187;K07187;K07187;K07187;K07187;K07187	-	-	-	--
ENSGALT00000104255	--	--	MSTRG.2266	9.60649E-01	5	2	2	gga-miR-12247-3p|miR-221-x	0.00267308	ZP3	zona pellucida sperm-binding protein 3-like [Centrocercus urophasianus]	-	-	-	-	-	-	-	--
ENSGALT00000104255	--	--	MSTRG.244	9.74412E-01	5	22	4	gga-miR-12247-3p|gga-miR-146c-3p|miR-152-z|miR-221-x	0.0135808	gag-pol	rna-directed dna polymerase from mobile element jockey-like [Limosa lapponica baueri]	-	-	-	-	-	-	-	--
ENSGALT00000104255	--	--	MSTRG.2966	9.52737E-01	5	11	3	gga-miR-12247-3p|gga-miR-1571|miR-221-x	0.013418	K-CAM	CDH3 [Gallus gallus]	Environmental Information Processing	Signaling molecules and interaction	ko04514//Cell adhesion molecules	K06796	GO:0005856//cytoskeleton;GO:0005911//cell-cell junction;GO:0005924//cell-substrate adherens junction;GO:0016234//inclusion body;GO:0031224//intrinsic component of membrane;GO:0031984//organelle subcompartment;GO:0031988//membrane-bounded vesicle;GO:0033267//axon part;GO:0043218//compact myelin;GO:0043231//intracellular membrane-bounded organelle;GO:0043234//protein complex;GO:0044444//cytoplasmic…	GO:0008092//cytoskeletal protein binding;GO:0019902//phosphatase binding;GO:0046872//metal ion binding	GO:0000904//cell morphogenesis involved in differentiation;GO:0001764//neuron migration;GO:0002066//columnar/cuboidal epithelial cell development;GO:0002682//regulation of immune system process;GO:0006355//regulation of transcription, DNA-templated;GO:0007009//plasma membrane organization;GO:0007043//cell-cell junction assembly;GO:0007162//negative regulation of cell adhesion;GO:0008285//negative…	--
ENSGALT00000104255	--	--	MSTRG.6379	9.67108E-01	5	16	4	gga-miR-12247-3p|gga-miR-146c-3p|gga-miR-1571|miR-152-z	0.00361539	MYO10	unconventional myosin-X isoform X3 [Gallus gallus]	Human Diseases;Organismal Systems	Infectious disease: bacterial;Immune system	ko05130//Pathogenic Escherichia coli infection;ko04666//Fc gamma R-mediated phagocytosis	K12559;K12559	-	-	-	--
ENSGALT00000104255	--	--	MSTRG.972	9.03845E-01	5	8	3	gga-miR-12247-3p|gga-miR-146c-3p|miR-152-z	0.00482064	gag	endogenous retrovirus group K member 5 Gag polyprotein-like [Numida meleagris]	-	-	-	-	-	-	-	--
ENSGALT00000104282	--	--	MSTRG.4483	9.53311E-01	1	3	1	gga-miR-1724	0.0344828	LIF	leukemia inhibitory factor [Gallus gallus]	Environmental Information Processing;Environmental Information Processing;Cellular Processes;Environmental Information Processing	Signaling molecules and interaction;Signal transduction;Cellular community - eukaryotes;Signal transduction	ko04060//Cytokine-cytokine receptor interaction;ko04630//JAK-STAT signaling pathway;ko04550//Signaling pathways regulating pluripotency of stem cells;ko04668//TNF signaling pathway	K05419;K05419;K05419;K05419	GO:0044421//extracellular region part;GO:0044424//intracellular part	GO:0005126//cytokine receptor binding	GO:0002763//positive regulation of myeloid leukocyte differentiation;GO:0003339//regulation of mesenchymal to epithelial transition involved in metanephros morphogenesis;GO:0006357//regulation of transcription from RNA polymerase II promoter;GO:0007167//enzyme linked receptor protein signaling pathway;GO:0010948//negative regulation of cell cycle process;GO:0010975//regulation of neuron projectio…	--
ENSGALT00000104292	--	--	MSTRG.12600	9.4123E-01	4	9	3	gga-miR-1571|miR-221-x|novel-m0001-3p	0.00300014	gag	endogenous retrovirus group K member 5 Gag polyprotein-like [Numida meleagris]	-	-	-	-	-	-	-	--
ENSGALT00000104292	--	--	MSTRG.16164	9.19366E-01	4	6	2	gga-miR-1571|gga-miR-1724	0.0225685	--	E3 ubiquitin-protein ligase Topors [Gallus gallus]	-	-	-	-	GO:0005815//microtubule organizing center;GO:0005819//spindle;GO:0016604//nuclear body;GO:0030286//dynein complex;GO:0031513//nonmotile primary cilium	GO:0003676//nucleic acid binding;GO:0004842//ubiquitin-protein transferase activity;GO:0015631//tubulin binding;GO:0019899//enzyme binding;GO:0070735//protein-glycine ligase activity	GO:0000209//protein polyubiquitination;GO:0003407//neural retina development;GO:0006355//regulation of transcription, DNA-templated;GO:0006511//ubiquitin-dependent protein catabolic process;GO:0008283//cell proliferation;GO:0008630//intrinsic apoptotic signaling pathway in response to DNA damage;GO:0018205//peptidyl-lysine modification;GO:0031398//positive regulation of protein ubiquitination;GO:…	--
ENSGALT00000104292	--	--	MSTRG.1651	9.42653E-01	4	9	3	gga-miR-1571|gga-miR-1724|miR-221-x	0.00300014	Irs2	insulin receptor substrate 2 isoform X1 [Gallus gallus]	Human Diseases;Environmental Information Processing;Human Diseases;Human Diseases;Organismal Systems;Cellular Processes;Environmental Information Processing;Environmental Information Processing;Organismal Systems;Human Diseases;Organismal Systems;Organismal Systems;Organismal Systems;Organismal Systems;Human Diseases	Neurodegenerative disease;Signal transduction;Cancer: overview;Endocrine and metabolic disease;Endocrine system;Transport and catabolism;Signal transduction;Signal transduction;Endocrine system;Endocrine and metabolic disease;Aging;Endocrine system;Endocrine system;Aging;Endocrine and metabolic disease	ko05010//Alzheimer disease;ko04022//cGMP-PKG signaling pathway;ko05206//MicroRNAs in cancer;ko04932//Non-alcoholic fatty liver disease;ko04910//Insulin signaling pathway;ko04140//Autophagy - animal;ko04068//FoxO signaling pathway;ko04152//AMPK signaling pathway;ko04935//Growth hormone synthesis, secretion and action;ko04931//Insulin resistance;ko04211//Longevity regulating pathway;ko04920//Adipoc…	K07187;K07187;K07187;K07187;K07187;K07187;K07187;K07187;K07187;K07187;K07187;K07187;K07187;K07187;K07187	-	-	-	--
ENSGALT00000104292	--	--	MSTRG.244	9.57628E-01	4	22	3	gga-miR-1724|miR-221-x|novel-m0001-3p	0.048257	gag-pol	rna-directed dna polymerase from mobile element jockey-like [Limosa lapponica baueri]	-	-	-	-	-	-	-	--
ENSGALT00000104292	--	--	MSTRG.2966	9.38185E-01	4	11	4	gga-miR-1571|gga-miR-1724|miR-221-x|novel-m0001-3p	0.000148255	K-CAM	CDH3 [Gallus gallus]	Environmental Information Processing	Signaling molecules and interaction	ko04514//Cell adhesion molecules	K06796	GO:0005856//cytoskeleton;GO:0005911//cell-cell junction;GO:0005924//cell-substrate adherens junction;GO:0016234//inclusion body;GO:0031224//intrinsic component of membrane;GO:0031984//organelle subcompartment;GO:0031988//membrane-bounded vesicle;GO:0033267//axon part;GO:0043218//compact myelin;GO:0043231//intracellular membrane-bounded organelle;GO:0043234//protein complex;GO:0044444//cytoplasmic…	GO:0008092//cytoskeletal protein binding;GO:0019902//phosphatase binding;GO:0046872//metal ion binding	GO:0000904//cell morphogenesis involved in differentiation;GO:0001764//neuron migration;GO:0002066//columnar/cuboidal epithelial cell development;GO:0002682//regulation of immune system process;GO:0006355//regulation of transcription, DNA-templated;GO:0007009//plasma membrane organization;GO:0007043//cell-cell junction assembly;GO:0007162//negative regulation of cell adhesion;GO:0008285//negative…	--
ENSGALT00000104292	--	--	MSTRG.4504	9.54348E-01	4	7	2	miR-221-x|novel-m0001-3p	0.0310864	gag-pro-pol	PREDICTED: endogenous retrovirus group K member 8 Pol protein-like [Pseudopodoces humilis]	-	-	-	-	-	-	-	--
ENSGALT00000104292	--	--	MSTRG.5180	9.3162E-01	4	18	3	gga-miR-1571|gga-miR-1724|miR-221-x	0.0266697	GAA	lysosomal alpha-glucosidase isoform X1 [Gallus gallus]	Metabolism;Cellular Processes;Metabolism;Metabolism	Global and overview maps;Transport and catabolism;Carbohydrate metabolism;Carbohydrate metabolism	ko01100//Metabolic pathways;ko04142//Lysosome;ko00052//Galactose metabolism;ko00500//Starch and sucrose metabolism	K12316;K12316;K12316;K12316	-	-	-	--
ENSGALT00000104292	--	--	MSTRG.6379	9.62408E-01	4	16	3	gga-miR-1571|gga-miR-1724|novel-m0001-3p	0.0186801	MYO10	unconventional myosin-X isoform X3 [Gallus gallus]	Human Diseases;Organismal Systems	Infectious disease: bacterial;Immune system	ko05130//Pathogenic Escherichia coli infection;ko04666//Fc gamma R-mediated phagocytosis	K12559;K12559	-	-	-	--
ENSGALT00000104292	--	--	MSTRG.9372	9.12444E-01	4	13	4	gga-miR-1571|gga-miR-1724|miR-221-x|novel-m0001-3p	0.000321219	--	uncharacterized protein LOC107310886 [Coturnix japonica]	-	-	-	-	-	-	-	--
ENSGALT00000104520	--	--	MSTRG.12600	9.05502E-01	7	9	4	gga-miR-1571|gga-miR-1674|miR-152-z|novel-m0001-3p	0.0017063	gag	endogenous retrovirus group K member 5 Gag polyprotein-like [Numida meleagris]	-	-	-	-	-	-	-	--
ENSGALT00000104520	--	--	MSTRG.1650	9.06552E-01	7	11	4	gga-miR-1571|gga-miR-1674|gga-miR-365-2-5p|miR-152-z	0.00420155	MYO16	unconventional myosin-XVI isoform X1 [Gallus gallus]	-	-	-	-	GO:0015629//actin cytoskeleton;GO:0016020//membrane;GO:0031981//nuclear lumen;GO:0044444//cytoplasmic part	GO:0003779//actin binding;GO:0017111//nucleoside-triphosphatase activity;GO:0019902//phosphatase binding;GO:0032550//purine ribonucleoside binding	GO:0000082//G1/S transition of mitotic cell cycle;GO:0008283//cell proliferation;GO:0048015//phosphatidylinositol-mediated signaling;GO:0048858//cell projection morphogenesis	--
ENSGALT00000104520	--	--	MSTRG.1786	9.4941E-01	7	3	2	gga-miR-1674|miR-152-z	0.01618	gag	gag-env fusion protein [Gallus gallus]	-	-	-	-	-	-	-	--
ENSGALT00000104520	--	--	MSTRG.2994	9.66853E-01	7	8	3	gga-miR-1674|miR-152-z|novel-m0001-3p	0.0153765	MARVELD3	MARVEL domain-containing protein 3 isoform X1 [Gallus gallus]	Cellular Processes	Cellular community - eukaryotes	ko04530//Tight junction	K21099	GO:0016020//membrane;GO:0031982//vesicle;GO:0043296//apical junction complex	GO:0019901//protein kinase binding	GO:0007043//cell-cell junction assembly;GO:0008104//protein localization;GO:0008285//negative regulation of cell proliferation;GO:0010632//regulation of epithelial cell migration;GO:0032873//negative regulation of stress-activated MAPK cascade	--
ENSGALT00000104520	--	--	MSTRG.4504	9.09171E-01	7	7	4	gga-miR-1674|gga-miR-183|miR-152-z|novel-m0001-3p	0.000503567	gag-pro-pol	PREDICTED: endogenous retrovirus group K member 8 Pol protein-like [Pseudopodoces humilis]	-	-	-	-	-	-	-	--
ENSGALT00000104520	--	--	MSTRG.5180	9.53596E-01	7	18	4	gga-miR-1571|gga-miR-183|gga-miR-365-2-5p|miR-152-z	0.0311018	GAA	lysosomal alpha-glucosidase isoform X1 [Gallus gallus]	Metabolism;Cellular Processes;Metabolism;Metabolism	Global and overview maps;Transport and catabolism;Carbohydrate metabolism;Carbohydrate metabolism	ko01100//Metabolic pathways;ko04142//Lysosome;ko00052//Galactose metabolism;ko00500//Starch and sucrose metabolism	K12316;K12316;K12316;K12316	-	-	-	--
ENSGALT00000104520	--	--	MSTRG.6379	9.54363E-01	7	16	5	gga-miR-1571|gga-miR-183|miR-152-z|miR-96-x|novel-m0001-3p	0.00195684	MYO10	unconventional myosin-X isoform X3 [Gallus gallus]	Human Diseases;Organismal Systems	Infectious disease: bacterial;Immune system	ko05130//Pathogenic Escherichia coli infection;ko04666//Fc gamma R-mediated phagocytosis	K12559;K12559	-	-	-	--
ENSGALT00000104623	--	--	MSTRG.12600	9.67578E-01	10	9	6	gga-miR-1458|gga-miR-1571|gga-miR-1674|miR-152-z|miR-221-x|novel-m0001-3p	3.0641e-05	gag	endogenous retrovirus group K member 5 Gag polyprotein-like [Numida meleagris]	-	-	-	-	-	-	-	--
ENSGALT00000104623	--	--	MSTRG.12616	9.5087E-01	10	5	3	gga-miR-1458|gga-miR-1674|miR-152-z	0.00994705	gag	gag-env fusion protein [Gallus gallus]	-	-	-	-	-	-	-	--
ENSGALT00000104623	--	--	MSTRG.1650	9.17281E-01	10	11	4	gga-miR-1458|gga-miR-1571|gga-miR-1674|miR-152-z	0.0203202	MYO16	unconventional myosin-XVI isoform X1 [Gallus gallus]	-	-	-	-	GO:0015629//actin cytoskeleton;GO:0016020//membrane;GO:0031981//nuclear lumen;GO:0044444//cytoplasmic part	GO:0003779//actin binding;GO:0017111//nucleoside-triphosphatase activity;GO:0019902//phosphatase binding;GO:0032550//purine ribonucleoside binding	GO:0000082//G1/S transition of mitotic cell cycle;GO:0008283//cell proliferation;GO:0048015//phosphatidylinositol-mediated signaling;GO:0048858//cell projection morphogenesis	--
ENSGALT00000104623	--	--	MSTRG.244	9.41662E-01	10	22	6	gga-miR-1458|gga-miR-146c-3p|miR-152-z|miR-221-x|miR-4286-z|novel-m0001-3p	0.0146631	gag-pol	rna-directed dna polymerase from mobile element jockey-like [Limosa lapponica baueri]	-	-	-	-	-	-	-	--
ENSGALT00000104623	--	--	MSTRG.2994	9.50301E-01	10	8	4	gga-miR-1458|gga-miR-1674|miR-152-z|novel-m0001-3p	0.00518957	MARVELD3	MARVEL domain-containing protein 3 isoform X1 [Gallus gallus]	Cellular Processes	Cellular community - eukaryotes	ko04530//Tight junction	K21099	GO:0016020//membrane;GO:0031982//vesicle;GO:0043296//apical junction complex	GO:0019901//protein kinase binding	GO:0007043//cell-cell junction assembly;GO:0008104//protein localization;GO:0008285//negative regulation of cell proliferation;GO:0010632//regulation of epithelial cell migration;GO:0032873//negative regulation of stress-activated MAPK cascade	--
ENSGALT00000104623	--	--	MSTRG.5180	9.03625E-01	10	18	8	gga-miR-1458|gga-miR-146c-3p|gga-miR-1571|miR-152-z|miR-221-x|miR-4286-z|novel-m0047-3p|novel-m0048-3p	2.6509e-05	GAA	lysosomal alpha-glucosidase isoform X1 [Gallus gallus]	Metabolism;Cellular Processes;Metabolism;Metabolism	Global and overview maps;Transport and catabolism;Carbohydrate metabolism;Carbohydrate metabolism	ko01100//Metabolic pathways;ko04142//Lysosome;ko00052//Galactose metabolism;ko00500//Starch and sucrose metabolism	K12316;K12316;K12316;K12316	-	-	-	--
ENSGALT00000104623	--	--	MSTRG.8099	9.14234E-01	10	4	4	gga-miR-1458|gga-miR-1571|gga-miR-1674|novel-m0001-3p	9.4344e-05	--	ubiquitin carboxyl-terminal hydrolase 42-like [Numida meleagris]	-	-	-	-	-	-	-	--
ENSGALT00000104623	--	--	MSTRG.9372	9.66631E-01	10	13	5	gga-miR-1458|gga-miR-1571|miR-221-x|miR-4286-z|novel-m0001-3p	0.00570423	--	uncharacterized protein LOC107310886 [Coturnix japonica]	-	-	-	-	-	-	-	--
ENSGALT00000104623	--	--	MSTRG.972	9.83115E-01	10	8	4	gga-miR-1458|gga-miR-146c-3p|gga-miR-1674|miR-152-z	0.00518957	gag	endogenous retrovirus group K member 5 Gag polyprotein-like [Numida meleagris]	-	-	-	-	-	-	-	--
ENSGALT00000104681	--	--	MSTRG.6379	9.15948E-01	5	16	3	gga-miR-1571|gga-miR-1663-3p|miR-1663-y	0.0412772	MYO10	unconventional myosin-X isoform X3 [Gallus gallus]	Human Diseases;Organismal Systems	Infectious disease: bacterial;Immune system	ko05130//Pathogenic Escherichia coli infection;ko04666//Fc gamma R-mediated phagocytosis	K12559;K12559	-	-	-	--
ENSGALT00000105793	--	--	MSTRG.9372	9.41532E-01	2	13	2	miR-96-x|novel-m0001-3p	0.02085	--	uncharacterized protein LOC107310886 [Coturnix japonica]	-	-	-	-	-	-	-	--
ENSGALT00000105891	--	--	MSTRG.12616	9.15119E-01	10	5	4	gga-miR-12288-5p|gga-miR-1458|gga-miR-1674|miR-152-z	0.00044444	gag	gag-env fusion protein [Gallus gallus]	-	-	-	-	-	-	-	--
ENSGALT00000105891	--	--	MSTRG.1651	9.76227E-01	10	9	4	gga-miR-12288-5p|gga-miR-1724|miR-221-x|miR-4286-z	0.00878482	Irs2	insulin receptor substrate 2 isoform X1 [Gallus gallus]	Human Diseases;Environmental Information Processing;Human Diseases;Human Diseases;Organismal Systems;Cellular Processes;Environmental Information Processing;Environmental Information Processing;Organismal Systems;Human Diseases;Organismal Systems;Organismal Systems;Organismal Systems;Organismal Systems;Human Diseases	Neurodegenerative disease;Signal transduction;Cancer: overview;Endocrine and metabolic disease;Endocrine system;Transport and catabolism;Signal transduction;Signal transduction;Endocrine system;Endocrine and metabolic disease;Aging;Endocrine system;Endocrine system;Aging;Endocrine and metabolic disease	ko05010//Alzheimer disease;ko04022//cGMP-PKG signaling pathway;ko05206//MicroRNAs in cancer;ko04932//Non-alcoholic fatty liver disease;ko04910//Insulin signaling pathway;ko04140//Autophagy - animal;ko04068//FoxO signaling pathway;ko04152//AMPK signaling pathway;ko04935//Growth hormone synthesis, secretion and action;ko04931//Insulin resistance;ko04211//Longevity regulating pathway;ko04920//Adipoc…	K07187;K07187;K07187;K07187;K07187;K07187;K07187;K07187;K07187;K07187;K07187;K07187;K07187;K07187;K07187	-	-	-	--
ENSGALT00000105891	--	--	MSTRG.1786	9.38214E-01	10	3	3	gga-miR-1458|gga-miR-1674|miR-152-z	0.00113213	gag	gag-env fusion protein [Gallus gallus]	-	-	-	-	-	-	-	--
ENSGALT00000105891	--	--	MSTRG.244	9.36038E-01	10	22	9	gga-miR-12288-5p|gga-miR-1458|gga-miR-1724|gga-miR-20b-5p|gga-miR-34c-5p|gga-miR-365-2-5p|miR-152-z|miR-221-x|miR-4286-z	8.243e-06	gag-pol	rna-directed dna polymerase from mobile element jockey-like [Limosa lapponica baueri]	-	-	-	-	-	-	-	--
ENSGALT00000105891	--	--	MSTRG.2966	9.68235E-01	10	11	4	gga-miR-1458|gga-miR-1724|miR-221-x|miR-4286-z	0.0203202	K-CAM	CDH3 [Gallus gallus]	Environmental Information Processing	Signaling molecules and interaction	ko04514//Cell adhesion molecules	K06796	GO:0005856//cytoskeleton;GO:0005911//cell-cell junction;GO:0005924//cell-substrate adherens junction;GO:0016234//inclusion body;GO:0031224//intrinsic component of membrane;GO:0031984//organelle subcompartment;GO:0031988//membrane-bounded vesicle;GO:0033267//axon part;GO:0043218//compact myelin;GO:0043231//intracellular membrane-bounded organelle;GO:0043234//protein complex;GO:0044444//cytoplasmic…	GO:0008092//cytoskeletal protein binding;GO:0019902//phosphatase binding;GO:0046872//metal ion binding	GO:0000904//cell morphogenesis involved in differentiation;GO:0001764//neuron migration;GO:0002066//columnar/cuboidal epithelial cell development;GO:0002682//regulation of immune system process;GO:0006355//regulation of transcription, DNA-templated;GO:0007009//plasma membrane organization;GO:0007043//cell-cell junction assembly;GO:0007162//negative regulation of cell adhesion;GO:0008285//negative…	--
ENSGALT00000105891	--	--	MSTRG.2994	9.76616E-01	10	8	4	gga-miR-12288-5p|gga-miR-1458|gga-miR-1674|miR-152-z	0.00518957	MARVELD3	MARVEL domain-containing protein 3 isoform X1 [Gallus gallus]	Cellular Processes	Cellular community - eukaryotes	ko04530//Tight junction	K21099	GO:0016020//membrane;GO:0031982//vesicle;GO:0043296//apical junction complex	GO:0019901//protein kinase binding	GO:0007043//cell-cell junction assembly;GO:0008104//protein localization;GO:0008285//negative regulation of cell proliferation;GO:0010632//regulation of epithelial cell migration;GO:0032873//negative regulation of stress-activated MAPK cascade	--
ENSGALT00000105891	--	--	MSTRG.4474	9.82867E-01	10	7	4	gga-miR-1724|gga-miR-34c-5p|miR-152-z|miR-221-x	0.00275786	--	zona pellucida sperm-binding protein 3-like [Phasianus colchicus]	-	-	-	-	-	-	-	--
ENSGALT00000105891	--	--	MSTRG.5180	9.88338E-01	10	18	6	gga-miR-1458|gga-miR-1724|gga-miR-365-2-5p|miR-152-z|miR-221-x|miR-4286-z	0.00445467	GAA	lysosomal alpha-glucosidase isoform X1 [Gallus gallus]	Metabolism;Cellular Processes;Metabolism;Metabolism	Global and overview maps;Transport and catabolism;Carbohydrate metabolism;Carbohydrate metabolism	ko01100//Metabolic pathways;ko04142//Lysosome;ko00052//Galactose metabolism;ko00500//Starch and sucrose metabolism	K12316;K12316;K12316;K12316	-	-	-	--
ENSGALT00000105891	--	--	MSTRG.6954	9.54548E-01	10	2	2	gga-miR-1458|gga-miR-34c-5p	0.0120289	gag	gag-env fusion protein [Gallus gallus]	-	-	-	-	-	GO:0005515//protein binding	GO:0044763//single-organism cellular process	--
ENSGALT00000105891	--	--	MSTRG.8658	9.64532E-01	10	7	3	gga-miR-365-2-5p|miR-152-z|miR-4286-z	0.0305489	--	periphilin-1-like isoform X3 [Gallus gallus]	-	-	-	-	-	-	-	--
ENSGALT00000105891	--	--	MSTRG.9372	9.20104E-01	10	13	4	gga-miR-1458|gga-miR-1724|miR-221-x|miR-4286-z	0.0388116	--	uncharacterized protein LOC107310886 [Coturnix japonica]	-	-	-	-	-	-	-	--
ENSGALT00000105891	--	--	MSTRG.972	9.34082E-01	10	8	3	gga-miR-1458|gga-miR-1674|miR-152-z	0.0457645	gag	endogenous retrovirus group K member 5 Gag polyprotein-like [Numida meleagris]	-	-	-	-	-	-	-	--
ENSGALT00000107358	--	--	MSTRG.4474	9.02122E-01	10	7	4	gga-miR-12247-3p|gga-miR-1724|miR-152-z|miR-221-x	0.00275786	--	zona pellucida sperm-binding protein 3-like [Phasianus colchicus]	-	-	-	-	-	-	-	--
ENSGALT00000107539	--	--	MSTRG.6379	9.28668E-01	4	16	4	gga-miR-144-3p|gga-miR-183|gga-miR-96-5p|miR-96-x	0.000817649	MYO10	unconventional myosin-X isoform X3 [Gallus gallus]	Human Diseases;Organismal Systems	Infectious disease: bacterial;Immune system	ko05130//Pathogenic Escherichia coli infection;ko04666//Fc gamma R-mediated phagocytosis	K12559;K12559	-	-	-	--
ENSGALT00000108062	--	--	MSTRG.12600	9.58535E-01	3	9	2	gga-miR-1458|miR-152-z	0.0272843	gag	endogenous retrovirus group K member 5 Gag polyprotein-like [Numida meleagris]	-	-	-	-	-	-	-	--
ENSGALT00000108062	--	--	MSTRG.12616	9.19125E-01	3	5	2	gga-miR-1458|miR-152-z	0.00783056	gag	gag-env fusion protein [Gallus gallus]	-	-	-	-	-	-	-	--
ENSGALT00000108062	--	--	MSTRG.1786	9.56694E-01	3	3	2	gga-miR-1458|miR-152-z	0.0023869	gag	gag-env fusion protein [Gallus gallus]	-	-	-	-	-	-	-	--
ENSGALT00000108062	--	--	MSTRG.2994	9.51199E-01	3	8	2	gga-miR-1458|miR-152-z	0.0213972	MARVELD3	MARVEL domain-containing protein 3 isoform X1 [Gallus gallus]	Cellular Processes	Cellular community - eukaryotes	ko04530//Tight junction	K21099	GO:0016020//membrane;GO:0031982//vesicle;GO:0043296//apical junction complex	GO:0019901//protein kinase binding	GO:0007043//cell-cell junction assembly;GO:0008104//protein localization;GO:0008285//negative regulation of cell proliferation;GO:0010632//regulation of epithelial cell migration;GO:0032873//negative regulation of stress-activated MAPK cascade	--
ENSGALT00000108062	--	--	MSTRG.972	9.74786E-01	3	8	2	gga-miR-1458|miR-152-z	0.0213972	gag	endogenous retrovirus group K member 5 Gag polyprotein-like [Numida meleagris]	-	-	-	-	-	-	-	--
ENSGALT00000108237	--	--	MSTRG.2266	9.42874E-01	2	2	1	gga-miR-12247-3p	0.0457097	ZP3	zona pellucida sperm-binding protein 3-like [Centrocercus urophasianus]	-	-	-	-	-	-	-	--
[truncated: 194 more rows]

## Sheet: circRNA-miRNA-mRNA pairs
ncRNA_ID	ncRNA_source_gene	ncRNA_chr	ncRNA_strand	ncRNA_genomic_start	ncRNA_genomic_end	ncRNA_spliced_length	ncRNA_annot_type	mRNA_ID	corr	miRNA_NUM(ncRNA)	miRNA_NUM(mRNA)	miRNA_NUM(both)(87)	miRNA_ID(both)	hyper.test.p	Symbol	Description	KEGG_A_class	KEGG_B_class	Pathway	K_ID	GO Component	GO Function	GO Process	TF_family
[truncated: 93 more rows]
