# Supplementary material for: Whole-transcriptome insights into follicle selection: deciphering key regulatory networks in Luxi gamecock
Source: Front Genet. 2025 Aug 6;16:1620058. doi: 10.3389/fgene.2025.1620058 (PMC12364954; doi:10.3389/fgene.2025.1620058)
Supplement: Supplementary file 7 [file Table6.xlsx]

## Sheet: Prediction of cis targets
lncRNA_ID	chr	lncRNA_start	lncRNA_end	lncRNA_strand	GeneID	Gene_start	Gene_end	Gene_strand	up/down_Stream	distance	lnc-Symbol	lnc-Description	Symbol	Description	KEGG_A_class	KEGG_B_class	Pathway	K_ID	GO Component	GO Function	GO Process	TF_family
MSTRG.1136.1	1	81425204	81429687	-	ENSGALG00000022891	81408455	81422616	-	UPSTREAM	2587	--	--	B4galt3	beta-1,4-galactosyltransferase 3 [Source:NCBI gene;Acc:418342]	Metabolism;Metabolism;Metabolism;Metabolism;Metabolism;Metabolism;Metabolism	Global and overview maps;Glycan biosynthesis and metabolism;Glycan biosynthesis and metabolism;Glycan biosynthesis and metabolism;Glycan biosynthesis and metabolism;Glycan biosynthesis and metabolism;Glycan biosynthesis and metabolism	ko01100//Metabolic pathways;ko00510//N-Glycan biosynthesis;ko00513//Various types of N-glycan biosynthesis;ko00514//Other types of O-glycan biosynthesis;ko00601//Glycosphingolipid biosynthesis - lacto and neolacto series;ko00515//Mannose type O-glycan biosynthesis;ko00533//Glycosaminoglycan biosynthesis - keratan sulfate	K07968;K07968;K07968;K07968;K07968;K07968;K07968	-	GO:0016757//transferase activity, transferring glycosyl groups	GO:0005975//carbohydrate metabolic process	--
MSTRG.2259.1	10	3021082	3021971	+	ENSGALG00000034982	3014290	3018506	+	DOWNSTREAM	2575	--	--	CYP11A1	cytochrome P450 family 11 subfamily A member 1 [Source:NCBI gene;Acc:414838]	Metabolism;Human Diseases;Organismal Systems;Organismal Systems;Organismal Systems;Metabolism	Global and overview maps;Endocrine and metabolic disease;Endocrine system;Endocrine system;Endocrine system;Lipid metabolism	ko01100//Metabolic pathways;ko04934//Cushing syndrome;ko04925//Aldosterone synthesis and secretion;ko04927//Cortisol synthesis and secretion;ko04913//Ovarian steroidogenesis;ko00140//Steroid hormone biosynthesis	K00498;K00498;K00498;K00498;K00498;K00498	GO:0005739//mitochondrion	GO:0004497//monooxygenase activity;GO:0005506//iron ion binding;GO:0008386//cholesterol monooxygenase (side-chain-cleaving) activity;GO:0016705//oxidoreductase activity, acting on paired donors, with incorporation or reduction of molecular oxygen;GO:0020037//heme binding	GO:0006700//C21-steroid hormone biosynthetic process;GO:0008203//cholesterol metabolic process	--
ENSGALT00000097663	10	14926524	14935847	+	ENSGALG00000006882	14943831	14967990	+	UPSTREAM	7983	--	--	ST8SIA2	ST8 alpha-N-acetyl-neuraminide alpha-2,8-sialyltransferase 2 [Source:NCBI gene;Acc:414336]	-	-	-	-	GO:0005769//early endosome;GO:0005794//Golgi apparatus;GO:0016020//membrane;GO:0016021//integral component of membrane;GO:0055037//recycling endosome	GO:0003828//alpha-N-acetylneuraminate alpha-2,8-sialyltransferase activity;GO:0008373//sialyltransferase activity;GO:0016757//transferase activity, transferring glycosyl groups	GO:0001574//ganglioside biosynthetic process;GO:0006486//protein glycosylation;GO:0006491//N-glycan processing;GO:0009311//oligosaccharide metabolic process;GO:0097503//sialylation	--
MSTRG.3012.1	12	967160	970056	+	ENSGALG00000001459	970285	981315	-	DOWNSTREAM	228	--	--	TNNC1	troponin C1, slow skeletal and cardiac type [Source:NCBI gene;Acc:396032]	Environmental Information Processing;Human Diseases;Organismal Systems;Human Diseases;Organismal Systems	Signal transduction;Cardiovascular disease;Circulatory system;Cardiovascular disease;Circulatory system	ko04020//Calcium signaling pathway;ko05414//Dilated cardiomyopathy;ko04261//Adrenergic signaling in cardiomyocytes;ko05410//Hypertrophic cardiomyopathy;ko04260//Cardiac muscle contraction	K05865;K05865;K05865;K05865;K05865	GO:0005861//troponin complex;GO:1990584//cardiac Troponin complex	GO:0005509//calcium ion binding;GO:0031013//troponin I binding;GO:0031014//troponin T binding;GO:0042803//protein homodimerization activity;GO:0046872//metal ion binding;GO:0048306//calcium-dependent protein binding;GO:0051015//actin filament binding	GO:0003009//skeletal muscle contraction;GO:0006937//regulation of muscle contraction;GO:0014883//transition between fast and slow fiber;GO:0032972//regulation of muscle filament sliding speed;GO:0043462//regulation of ATPase activity;GO:0055010//ventricular cardiac muscle tissue morphogenesis;GO:0060048//cardiac muscle contraction	--
ENSGALT00000105470	18	4318352	4326109	+	ENSGALG00000001883	4308786	4315058	+	DOWNSTREAM	3293	--	--	ST6GALNAC2	ST6 N-acetylgalactosaminide alpha-2,6-sialyltransferase 2 [Source:NCBI gene;Acc:396159]	-	-	-	-	-	GO:0001665//alpha-N-acetylgalactosaminide alpha-2,6-sialyltransferase activity;GO:0008373//sialyltransferase activity	GO:0006486//protein glycosylation;GO:0006493//protein O-linked glycosylation;GO:1990743//protein sialylation	--
ENSGALT00000092300	18	4318353	4327785	+	ENSGALG00000001883	4308786	4315058	+	DOWNSTREAM	3294	--	--	ST6GALNAC2	ST6 N-acetylgalactosaminide alpha-2,6-sialyltransferase 2 [Source:NCBI gene;Acc:396159]	-	-	-	-	-	GO:0001665//alpha-N-acetylgalactosaminide alpha-2,6-sialyltransferase activity;GO:0008373//sialyltransferase activity	GO:0006486//protein glycosylation;GO:0006493//protein O-linked glycosylation;GO:1990743//protein sialylation	--
ENSGALT00000098118	18	7982120	7986471	-	ENSGALG00000004333	7950536	7974012	-	UPSTREAM	8107	--	--	ABCA5	ATP binding cassette subfamily A member 5 [Source:NCBI gene;Acc:417444]	Environmental Information Processing	Membrane transport	ko02010//ABC transporters	K05648	GO:0005764//lysosome;GO:0005770//late endosome;GO:0016021//integral component of membrane	GO:0005524//ATP binding	GO:0008203//cholesterol metabolic process;GO:0010745//negative regulation of macrophage derived foam cell differentiation;GO:0010874//regulation of cholesterol efflux;GO:0030301//cholesterol transport;GO:0033344//cholesterol efflux;GO:0034375//high-density lipoprotein particle remodeling;GO:0042632//cholesterol homeostasis;GO:0055085//transmembrane transport;GO:1903064//positive regulation of rev…	--
MSTRG.6373.1	2	72326118	72456303	-	ENSGALG00000052411	72321292	72322521	-	UPSTREAM	3596	--	--	X-element\ORF2	PKU43598.1 rna-directed dna polymerase from mobile element jockey- hypothetical protein [Limosa lapponica baueri]	Genetic Information Processing;Genetic Information Processing	Translation;Translation	ko03013//Nucleocytoplasmic transport;ko03008//Ribosome biogenesis in eukaryotes	K14530;K14530	-	-	-	--
MSTRG.7534.1	21	5350777	5374993	+	ENSGALG00000030376	5314485	5343907	+	DOWNSTREAM	6869	--	--	DHRS3	dehydrogenase/reductase 3 [Source:NCBI gene;Acc:419480]	Metabolism;Metabolism	Global and overview maps;Metabolism of cofactors and vitamins	ko01100//Metabolic pathways;ko00830//Retinol metabolism	K11146;K11146	GO:0005811//lipid particle	GO:0004745//retinol dehydrogenase activity;GO:0016491//oxidoreductase activity;GO:0016616//oxidoreductase activity, acting on the CH-OH group of donors, NAD or NADP as acceptor	GO:0001523//retinoid metabolic process;GO:0003151//outflow tract morphogenesis;GO:0030278//regulation of ossification;GO:0042572//retinol metabolic process;GO:0048385//regulation of retinoic acid receptor signaling pathway;GO:0048387//negative regulation of retinoic acid receptor signaling pathway;GO:0060021//palate development;GO:0060349//bone morphogenesis;GO:0060411//cardiac septum morphogenes…	--
ENSGALT00000104255	24	2768629	2774052	-	MSTRG.8099	2757453	2760089	-	UPSTREAM	8539	--	--	--	ubiquitin carboxyl-terminal hydrolase 42-like [Numida meleagris]	-	-	-	-	-	-	-	--
MSTRG.8204.1	24	6283832	6286863	-	ENSGALG00000028815	6293151	6302449	+	UPSTREAM	6287	--	--	Vwa5a	von Willebrand factor A domain containing 5A [Source:NCBI gene;Acc:431270]	-	-	-	-	-	-	-	--
ENSGALT00000082192	24	6287427	6288922	-	ENSGALG00000028815	6293151	6302449	+	UPSTREAM	4228	--	--	Vwa5a	von Willebrand factor A domain containing 5A [Source:NCBI gene;Acc:431270]	-	-	-	-	-	-	-	--
ENSGALT00000096506	26	1523211	1526220	-	ENSGALG00000000497	1533127	1536766	-	DOWNSTREAM	6906	--	--	Bcl2l14	chromosome 26 open reading frame, human C6orf222 [Source:NCBI gene;Acc:419812]	-	-	-	-	-	-	GO:0042981//regulation of apoptotic process	--
MSTRG.8857.2	27	6682420	6683112	-	ENSGALG00000032628	6683855	6736329	-	DOWNSTREAM	742	--	--	SRCIN1	SRC kinase signaling inhibitor 1 [Source:NCBI gene;Acc:426281]	-	-	-	-	GO:0005737//cytoplasm;GO:0015629//actin cytoskeleton	GO:0019901//protein kinase binding	GO:0030334//regulation of cell migration;GO:0034446//substrate adhesion-dependent cell spreading;GO:0061001//regulation of dendritic spine morphogenesis;GO:0061098//positive regulation of protein tyrosine kinase activity;GO:0061099//negative regulation of protein tyrosine kinase activity	--
MSTRG.12554.1	5	1177844	1183064	-	ENSGALG00000040754	1183120	1184856	+	UPSTREAM	55	--	--	CYP1C1	cytochrome P450 family 1 subfamily C polypeptide 1 [Source:NCBI gene;Acc:428832]	-	-	-	-	-	GO:0004497//monooxygenase activity;GO:0005506//iron ion binding;GO:0016705//oxidoreductase activity, acting on paired donors, with incorporation or reduction of molecular oxygen;GO:0020037//heme binding	GO:0006805//xenobiotic metabolic process;GO:0008202//steroid metabolic process;GO:0042572//retinol metabolic process	--
ENSGALT00000099530	5	53667127	53679950	+	ENSGALG00000011858	53682353	53829994	+	UPSTREAM	2402	--	--	KCNH5	potassium voltage-gated channel subfamily H member 5 [Source:NCBI gene;Acc:423514]	-	-	-	-	GO:0009986//cell surface;GO:0016020//membrane	GO:0005216//ion channel activity;GO:0005249//voltage-gated potassium channel activity	GO:0006811//ion transport;GO:0006813//potassium ion transport;GO:0010389//regulation of G2/M transition of mitotic cell cycle;GO:0055085//transmembrane transport	--
ENSGALT00000094989	6	18308925	18317708	+	ENSGALG00000005739	18321285	18340590	-	DOWNSTREAM	3576	--	--	SCD	stearoyl-CoA desaturase [Source:NCBI gene;Acc:395706]	Metabolism;Environmental Information Processing;Organismal Systems;Organismal Systems;Metabolism;Metabolism	Global and overview maps;Signal transduction;Aging;Endocrine system;Global and overview maps;Lipid metabolism	ko01100//Metabolic pathways;ko04152//AMPK signaling pathway;ko04212//Longevity regulating pathway - worm;ko03320//PPAR signaling pathway;ko01212//Fatty acid metabolism;ko01040//Biosynthesis of unsaturated fatty acids	K00507;K00507;K00507;K00507;K00507;K00507	-	GO:0016717//oxidoreductase activity, acting on paired donors, with oxidation of a pair of donors resulting in the reduction of molecular oxygen to two molecules of water	GO:0006629//lipid metabolic process	--
MSTRG.13800.1	6	22455138	22457052	+	MSTRG.13801	22465709	22467377	+	UPSTREAM	8656	--	--	vex1	homeobox protein vex1-like [Gallus gallus]	-	-	-	-	-	-	-	--
MSTRG.15895.1	W	5922852	5928313	-	ENSGALG00000053841	5920195	5921577	-	UPSTREAM	1274	--	--	gag	AGL33448.1 gag-env fusion protein [Gallus gallus]	-	-	-	-	-	GO:0003676//nucleic acid binding;GO:0008270//zinc ion binding;GO:0046872//metal ion binding	GO:0016032//viral process	--
MSTRG.16323.3	Z	36691784	36697256	+	ENSGALG00000015150	36554623	36687861	+	DOWNSTREAM	3922	--	--	RORB	RAR related orphan receptor B [Source:NCBI gene;Acc:395980]	Organismal Systems	Environmental adaptation	ko04710//Circadian rhythm	K08533	GO:0005634//nucleus;GO:0005654//nucleoplasm	GO:0000978//RNA polymerase II core promoter proximal region sequence-specific DNA binding;GO:0001228//transcriptional activator activity, RNA polymerase II transcription regulatory region sequence-specific binding;GO:0003677//DNA binding;GO:0003700//transcription factor activity, sequence-specific DNA binding;GO:0004879//RNA polymerase II transcription factor activity, ligand-activated sequence-s…	GO:0006355//regulation of transcription, DNA-templated;GO:0042462//eye photoreceptor cell development;GO:0042752//regulation of circadian rhythm;GO:0045668//negative regulation of osteoblast differentiation;GO:0045893//positive regulation of transcription, DNA-templated;GO:0045944//positive regulation of transcription from RNA polymerase II promoter;GO:0046548//retinal rod cell development;GO:004…	THR-like
ENSGALT00000097043	Z	70870831	70872717	+	ENSGALG00000043964	70860940	70863191	+	DOWNSTREAM	7639	--	--	SPINK4	serine peptidase inhibitor, Kazal type 4 [Source:NCBI gene;Acc:768734]	-	-	-	-	-	GO:0004867//serine-type endopeptidase inhibitor activity;GO:0005515//protein binding	-	--

## Sheet: GO terms of cis targets
Class	GO ID	Description	pvalue
Cellular Component	GO:1990584	cardiac Troponin complex	0.00135083778990541
Cellular Component	GO:0005861	troponin complex	0.00472094920497601
Cellular Component	GO:0005865	striated muscle thin filament	0.00740986910227481
Cellular Component	GO:0036379	myofilament	0.00808110503187642
Cellular Component	GO:0015629	actin cytoskeleton	0.0216800433786745
Cellular Component	GO:0005811	lipid particle	0.0319826135795009
Cellular Component	GO:0005768	endosome	0.0360966275697791
Molecular Function	GO:0008373	sialyltransferase activity	0.000310029988899171
Molecular Function	GO:0016705	oxidoreductase activity, acting on paired donors, with incorporation or reduction of molecular oxygen	0.000317291028356214
Molecular Function	GO:0008386	cholesterol monooxygenase (side-chain-cleaving) activity	0.0011075073174589
Molecular Function	GO:0016757	transferase activity, transferring glycosyl groups	0.00149687315701351
Molecular Function	GO:0016713	oxidoreductase activity, acting on paired donors, with incorporation or reduction of molecular oxygen, reduced iron-sulfur protein as one donor, and incorporation of one atom of oxygen	0.00221387558467068
Molecular Function	GO:0031014	troponin T binding	0.00221387558467068
Molecular Function	GO:0016491	oxidoreductase activity	0.00286970430709185
Molecular Function	GO:0001665	alpha-N-acetylgalactosaminide alpha-2,6-sialyltransferase activity	0.00331910588309736
Molecular Function	GO:0004745	retinol dehydrogenase activity	0.00331910588309736
Molecular Function	GO:0004497	monooxygenase activity	0.00342608824795615
Molecular Function	GO:0003828	alpha-N-acetylneuraminate alpha-2,8-sialyltransferase activity	0.00442319929326007
Molecular Function	GO:0016717	oxidoreductase activity, acting on paired donors, with oxidation of a pair of donors resulting in the reduction of molecular oxygen to two molecules of water	0.00442319929326007
Molecular Function	GO:0031013	troponin I binding	0.00442319929326007
Molecular Function	GO:0020037	heme binding	0.006044506799386
Molecular Function	GO:0046906	tetrapyrrole binding	0.00671926208740966
Molecular Function	GO:0005506	iron ion binding	0.00742691058928808
Molecular Function	GO:0008395	steroid hydroxylase activity	0.0077286689852718
Molecular Function	GO:0046914	transition metal ion binding	0.00886713988404812
Molecular Function	GO:0004879	RNA polymerase II transcription factor activity, ligand-activated sequence-specific DNA binding	0.0359521850626592
Molecular Function	GO:0098531	transcription factor activity, direct ligand regulated sequence-specific DNA binding	0.0359521850626592
Molecular Function	GO:0046872	metal ion binding	0.0368933363443194
Molecular Function	GO:0043169	cation binding	0.0427511855484203
Molecular Function	GO:0048306	calcium-dependent protein binding	0.0444852124327748
Biological Process	GO:0034754	cellular hormone metabolic process	4.12585843536328e-05
Biological Process	GO:0097503	sialylation	5.44123076733746e-05
Biological Process	GO:0006066	alcohol metabolic process	8.07816441596363e-05
Biological Process	GO:0042572	retinol metabolic process	0.000126547600854142
Biological Process	GO:0006629	lipid metabolic process	0.000154283228892034
Biological Process	GO:0042445	hormone metabolic process	0.000232986170297567
Biological Process	GO:0034308	primary alcohol metabolic process	0.000330687703822924
Biological Process	GO:1901615	organic hydroxy compound metabolic process	0.00033073735537657
Biological Process	GO:0001523	retinoid metabolic process	0.000554593177425485
Biological Process	GO:0008202	steroid metabolic process	0.000572234946823618
Biological Process	GO:0016101	diterpenoid metabolic process	0.000628908869191187
Biological Process	GO:0006721	terpenoid metabolic process	0.000791211430995442
Biological Process	GO:0032972	regulation of muscle filament sliding speed	0.00114407125929561
Biological Process	GO:1903062	regulation of reverse cholesterol transport	0.00114407125929561
Biological Process	GO:1903064	positive regulation of reverse cholesterol transport	0.00114407125929561
Biological Process	GO:0006720	isoprenoid metabolic process	0.00155992851009875
Biological Process	GO:0008203	cholesterol metabolic process	0.00207140263964715
Biological Process	GO:1902652	secondary alcohol metabolic process	0.00214022108219947
Biological Process	GO:0016125	sterol metabolic process	0.00228108982969276
Biological Process	GO:0032971	regulation of muscle filament sliding	0.0022869270130037
Biological Process	GO:0010817	regulation of hormone levels	0.00286980158192465
Biological Process	GO:0030049	muscle filament sliding	0.00342856845328277
Biological Process	GO:0003206	cardiac chamber morphogenesis	0.00401616294517069
Biological Process	GO:0010745	negative regulation of macrophage derived foam cell differentiation	0.00456899677122069
Biological Process	GO:0033275	actin-myosin filament sliding	0.00456899677122069
Biological Process	GO:1990743	protein sialylation	0.00456899677122069
Biological Process	GO:0014883	transition between fast and slow fiber	0.00570821315683379
Biological Process	GO:0046548	retinal rod cell development	0.00570821315683379
Biological Process	GO:0048387	negative regulation of retinoic acid receptor signaling pathway	0.00570821315683379
Biological Process	GO:0003205	cardiac chamber development	0.00691060108190526
Biological Process	GO:0001574	ganglioside biosynthetic process	0.00911860260383668
Biological Process	GO:0006491	N-glycan processing	0.00911860260383668
Biological Process	GO:0010743	regulation of macrophage derived foam cell differentiation	0.00911860260383668
Biological Process	GO:0014733	regulation of skeletal muscle adaptation	0.00911860260383668
Biological Process	GO:0042670	retinal cone cell differentiation	0.00911860260383668
Biological Process	GO:0046549	retinal cone cell development	0.00911860260383668
Biological Process	GO:0034375	high-density lipoprotein particle remodeling	0.0102529831389206
Biological Process	GO:0030278	regulation of ossification	0.0106601156347688
Biological Process	GO:0006700	C21-steroid hormone biosynthetic process	0.0113861576757261
Biological Process	GO:0043691	reverse cholesterol transport	0.0113861576757261
Biological Process	GO:0048385	regulation of retinoic acid receptor signaling pathway	0.0125181273978605
Biological Process	GO:0003007	heart morphogenesis	0.0131277474137776
Biological Process	GO:0010742	macrophage derived foam cell differentiation	0.0136488934878681
Biological Process	GO:0043501	skeletal muscle adaptation	0.0136488934878681
Biological Process	GO:0090077	foam cell differentiation	0.0136488934878681
Biological Process	GO:0006486	protein glycosylation	0.0161740198818412
Biological Process	GO:0043413	macromolecule glycosylation	0.0161740198818412
Biological Process	GO:0061099	negative regulation of protein tyrosine kinase activity	0.0170339817746052
Biological Process	GO:0070085	glycosylation	0.0178011092578565
Biological Process	GO:0001573	ganglioside metabolic process	0.0181599451402706
Biological Process	GO:0003009	skeletal muscle contraction	0.0181599451402706
Biological Process	GO:0008207	C21-steroid hormone metabolic process	0.0181599451402706
Biological Process	GO:0034368	protein-lipid complex remodeling	0.0181599451402706
Biological Process	GO:0034369	plasma lipoprotein particle remodeling	0.0181599451402706
Biological Process	GO:0060219	camera-type eye photoreceptor cell differentiation	0.0181599451402706
Biological Process	GO:0061001	regulation of dendritic spine morphogenesis	0.0181599451402706
Biological Process	GO:0005975	carbohydrate metabolic process	0.0183899677242447
Biological Process	GO:0034367	macromolecular complex remodeling	0.0192847107705825
Biological Process	GO:0006688	glycosphingolipid biosynthetic process	0.0204082798417127
Biological Process	GO:0048384	retinoic acid receptor signaling pathway	0.0215306535287748
Biological Process	GO:0032373	positive regulation of sterol transport	0.0226518330058243
Biological Process	GO:0032376	positive regulation of cholesterol transport	0.0226518330058243
Biological Process	GO:0042462	eye photoreceptor cell development	0.0226518330058243
Biological Process	GO:1903115	regulation of actin filament-based movement	0.0237718194458606
Biological Process	GO:0071827	plasma lipoprotein particle organization	0.0248906140208244
Biological Process	GO:0009101	glycoprotein biosynthetic process	0.0253991560648833
Biological Process	GO:0010874	regulation of cholesterol efflux	0.0260082179016032
Biological Process	GO:0014888	striated muscle adaptation	0.0260082179016032
Biological Process	GO:0043462	regulation of ATPase activity	0.0260082179016032
Biological Process	GO:0071825	protein-lipid complex subunit organization	0.0271246322580279
Biological Process	GO:0009887	organ morphogenesis	0.0292314170923182
Biological Process	GO:0009311	oligosaccharide metabolic process	0.0293538970718802
Biological Process	GO:0050879	multicellular organismal movement	0.0293538970718802
Biological Process	GO:0050881	musculoskeletal movement	0.0293538970718802
Biological Process	GO:0055010	ventricular cardiac muscle tissue morphogenesis	0.0304667498637067
Biological Process	GO:0060997	dendritic spine morphogenesis	0.0304667498637067
Biological Process	GO:0001503	ossification	0.0310059808968019
Biological Process	GO:0044255	cellular lipid metabolic process	0.0310108637856189
Biological Process	GO:0009100	glycoprotein metabolic process	0.0321822874931917
Biological Process	GO:0001754	eye photoreceptor cell differentiation	0.033798203763113
Biological Process	GO:0042446	hormone biosynthetic process	0.033798203763113
Biological Process	GO:0050732	negative regulation of peptidyl-tyrosine phosphorylation	0.033798203763113
Biological Process	GO:0060998	regulation of dendritic spine development	0.033798203763113
Biological Process	GO:0097006	regulation of plasma lipoprotein particle levels	0.033798203763113
Biological Process	GO:0003229	ventricular cardiac muscle tissue development	0.0349063241159696
Biological Process	GO:0042461	photoreceptor cell development	0.0349063241159696
Biological Process	GO:0043502	regulation of muscle adaptation	0.0360132642652712
Biological Process	GO:0006687	glycosphingolipid metabolic process	0.037119025371399
Biological Process	GO:0045668	negative regulation of osteoblast differentiation	0.0382236085936869
Biological Process	GO:0048814	regulation of dendrite morphogenesis	0.0382236085936869
Biological Process	GO:0097061	dendritic spine organization	0.0382236085936869
Biological Process	GO:0006805	xenobiotic metabolic process	0.039327015090424
Biological Process	GO:0032371	regulation of sterol transport	0.039327015090424
Biological Process	GO:0032374	regulation of cholesterol transport	0.039327015090424
Biological Process	GO:0033344	cholesterol efflux	0.039327015090424
Biological Process	GO:0061098	positive regulation of protein tyrosine kinase activity	0.039327015090424
Biological Process	GO:0055008	cardiac muscle tissue morphogenesis	0.0426301857945723
Biological Process	GO:0044281	small molecule metabolic process	0.0430507714772028
Biological Process	GO:0060042	retina morphogenesis in camera-type eye	0.0437288969511322
Biological Process	GO:0044710	single-organism metabolic process	0.0468404164488826
Biological Process	GO:0003208	cardiac ventricle morphogenesis	0.0470180093294295
Biological Process	GO:0032370	positive regulation of lipid transport	0.0470180093294295
Biological Process	GO:0046513	ceramide biosynthetic process	0.0470180093294295
Biological Process	GO:0046530	photoreceptor cell differentiation	0.0492049115128629

## Sheet: Prediction of trans targets
lncRNA_id	GeneID	cor	p_value	lnc-Symbol	lnc-Description	Symbol	Description	KEGG_A_class	KEGG_B_class	Pathway	K_ID	GO Component	GO Function	GO Process	TF_family
ENSGALT00000092508	ENSGALG00000000059	0.988392961941488	0.000201303129313827	--	--	TUBB3	tubulin, beta 3 class III [Source:NCBI gene;Acc:431043]	Human Diseases;Human Diseases;Human Diseases;Cellular Processes;Cellular Processes	Neurodegenerative disease;Infectious disease: bacterial;Neurodegenerative disease;Transport and catabolism;Cellular community - eukaryotes	ko05010//Alzheimer disease;ko05130//Pathogenic Escherichia coli infection;ko05016//Huntington disease;ko04145//Phagosome;ko04540//Gap junction	K07375;K07375;K07375;K07375;K07375	GO:0005737//cytoplasm;GO:0005874//microtubule;GO:0015630//microtubule cytoskeleton;GO:0030027//lamellipodium;GO:0030175//filopodium;GO:0030424//axon;GO:0030425//dendrite;GO:0030426//growth cone;GO:0043025//neuronal cell body;GO:0071944//cell periphery	GO:0003924//GTPase activity;GO:0005200//structural constituent of cytoskeleton;GO:0005525//GTP binding;GO:1990890//netrin receptor binding	GO:0007017//microtubule-based process;GO:0007411//axon guidance;GO:0038007//netrin-activated signaling pathway	--
ENSGALT00000100283	ENSGALG00000000059	0.988936119745282	0.000182937007708218	--	--	TUBB3	tubulin, beta 3 class III [Source:NCBI gene;Acc:431043]	Human Diseases;Human Diseases;Human Diseases;Cellular Processes;Cellular Processes	Neurodegenerative disease;Infectious disease: bacterial;Neurodegenerative disease;Transport and catabolism;Cellular community - eukaryotes	ko05010//Alzheimer disease;ko05130//Pathogenic Escherichia coli infection;ko05016//Huntington disease;ko04145//Phagosome;ko04540//Gap junction	K07375;K07375;K07375;K07375;K07375	GO:0005737//cytoplasm;GO:0005874//microtubule;GO:0015630//microtubule cytoskeleton;GO:0030027//lamellipodium;GO:0030175//filopodium;GO:0030424//axon;GO:0030425//dendrite;GO:0030426//growth cone;GO:0043025//neuronal cell body;GO:0071944//cell periphery	GO:0003924//GTPase activity;GO:0005200//structural constituent of cytoskeleton;GO:0005525//GTP binding;GO:1990890//netrin receptor binding	GO:0007017//microtubule-based process;GO:0007411//axon guidance;GO:0038007//netrin-activated signaling pathway	--
ENSGALT00000102047	ENSGALG00000000059	0.981769999776731	0.000495470147715785	--	--	TUBB3	tubulin, beta 3 class III [Source:NCBI gene;Acc:431043]	Human Diseases;Human Diseases;Human Diseases;Cellular Processes;Cellular Processes	Neurodegenerative disease;Infectious disease: bacterial;Neurodegenerative disease;Transport and catabolism;Cellular community - eukaryotes	ko05010//Alzheimer disease;ko05130//Pathogenic Escherichia coli infection;ko05016//Huntington disease;ko04145//Phagosome;ko04540//Gap junction	K07375;K07375;K07375;K07375;K07375	GO:0005737//cytoplasm;GO:0005874//microtubule;GO:0015630//microtubule cytoskeleton;GO:0030027//lamellipodium;GO:0030175//filopodium;GO:0030424//axon;GO:0030425//dendrite;GO:0030426//growth cone;GO:0043025//neuronal cell body;GO:0071944//cell periphery	GO:0003924//GTPase activity;GO:0005200//structural constituent of cytoskeleton;GO:0005525//GTP binding;GO:1990890//netrin receptor binding	GO:0007017//microtubule-based process;GO:0007411//axon guidance;GO:0038007//netrin-activated signaling pathway	--
ENSGALT00000107612	ENSGALG00000000059	0.953623570031364	0.00317628729229625	--	--	TUBB3	tubulin, beta 3 class III [Source:NCBI gene;Acc:431043]	Human Diseases;Human Diseases;Human Diseases;Cellular Processes;Cellular Processes	Neurodegenerative disease;Infectious disease: bacterial;Neurodegenerative disease;Transport and catabolism;Cellular community - eukaryotes	ko05010//Alzheimer disease;ko05130//Pathogenic Escherichia coli infection;ko05016//Huntington disease;ko04145//Phagosome;ko04540//Gap junction	K07375;K07375;K07375;K07375;K07375	GO:0005737//cytoplasm;GO:0005874//microtubule;GO:0015630//microtubule cytoskeleton;GO:0030027//lamellipodium;GO:0030175//filopodium;GO:0030424//axon;GO:0030425//dendrite;GO:0030426//growth cone;GO:0043025//neuronal cell body;GO:0071944//cell periphery	GO:0003924//GTPase activity;GO:0005200//structural constituent of cytoskeleton;GO:0005525//GTP binding;GO:1990890//netrin receptor binding	GO:0007017//microtubule-based process;GO:0007411//axon guidance;GO:0038007//netrin-activated signaling pathway	--
MSTRG.3724.1	ENSGALG00000000059	0.957280762587598	0.00269841998936621	--	--	TUBB3	tubulin, beta 3 class III [Source:NCBI gene;Acc:431043]	Human Diseases;Human Diseases;Human Diseases;Cellular Processes;Cellular Processes	Neurodegenerative disease;Infectious disease: bacterial;Neurodegenerative disease;Transport and catabolism;Cellular community - eukaryotes	ko05010//Alzheimer disease;ko05130//Pathogenic Escherichia coli infection;ko05016//Huntington disease;ko04145//Phagosome;ko04540//Gap junction	K07375;K07375;K07375;K07375;K07375	GO:0005737//cytoplasm;GO:0005874//microtubule;GO:0015630//microtubule cytoskeleton;GO:0030027//lamellipodium;GO:0030175//filopodium;GO:0030424//axon;GO:0030425//dendrite;GO:0030426//growth cone;GO:0043025//neuronal cell body;GO:0071944//cell periphery	GO:0003924//GTPase activity;GO:0005200//structural constituent of cytoskeleton;GO:0005525//GTP binding;GO:1990890//netrin receptor binding	GO:0007017//microtubule-based process;GO:0007411//axon guidance;GO:0038007//netrin-activated signaling pathway	--
ENSGALT00000092508	ENSGALG00000000154	0.955129898402912	0.0029748199545266	--	--	DENND2D	DENN domain containing 2D [Source:NCBI gene;Acc:421153]	-	-	-	-	GO:0005654//nucleoplasm;GO:0005829//cytosol	GO:0005085//guanyl-nucleotide exchange factor activity	-	--
ENSGALT00000093781	ENSGALG00000000154	0.965928397118155	0.00172153476335097	--	--	DENND2D	DENN domain containing 2D [Source:NCBI gene;Acc:421153]	-	-	-	-	GO:0005654//nucleoplasm;GO:0005829//cytosol	GO:0005085//guanyl-nucleotide exchange factor activity	-	--
ENSGALT00000093871	ENSGALG00000000154	0.982898315130917	0.00043620059346046	--	--	DENND2D	DENN domain containing 2D [Source:NCBI gene;Acc:421153]	-	-	-	-	GO:0005654//nucleoplasm;GO:0005829//cytosol	GO:0005085//guanyl-nucleotide exchange factor activity	-	--
ENSGALT00000098118	ENSGALG00000000154	0.995280136435631	3.3363095634612e-05	--	--	DENND2D	DENN domain containing 2D [Source:NCBI gene;Acc:421153]	-	-	-	-	GO:0005654//nucleoplasm;GO:0005829//cytosol	GO:0005085//guanyl-nucleotide exchange factor activity	-	--
ENSGALT00000100283	ENSGALG00000000154	0.983604365166122	0.000401021551022715	--	--	DENND2D	DENN domain containing 2D [Source:NCBI gene;Acc:421153]	-	-	-	-	GO:0005654//nucleoplasm;GO:0005829//cytosol	GO:0005085//guanyl-nucleotide exchange factor activity	-	--
ENSGALT00000100612	ENSGALG00000000154	0.965000938946858	0.00181596563717092	--	--	DENND2D	DENN domain containing 2D [Source:NCBI gene;Acc:421153]	-	-	-	-	GO:0005654//nucleoplasm;GO:0005829//cytosol	GO:0005085//guanyl-nucleotide exchange factor activity	-	--
ENSGALT00000102047	ENSGALG00000000154	0.9723949527975	0.00113253989038825	--	--	DENND2D	DENN domain containing 2D [Source:NCBI gene;Acc:421153]	-	-	-	-	GO:0005654//nucleoplasm;GO:0005829//cytosol	GO:0005085//guanyl-nucleotide exchange factor activity	-	--
ENSGALT00000103883	ENSGALG00000000154	0.970932765816572	0.00125507664189806	--	--	DENND2D	DENN domain containing 2D [Source:NCBI gene;Acc:421153]	-	-	-	-	GO:0005654//nucleoplasm;GO:0005829//cytosol	GO:0005085//guanyl-nucleotide exchange factor activity	-	--
MSTRG.10406.1	ENSGALG00000000154	-0.951236	0.00350889985061845	--	--	DENND2D	DENN domain containing 2D [Source:NCBI gene;Acc:421153]	-	-	-	-	GO:0005654//nucleoplasm;GO:0005829//cytosol	GO:0005085//guanyl-nucleotide exchange factor activity	-	--
MSTRG.11164.1	ENSGALG00000000154	0.955526878532225	0.00292280702823715	--	--	DENND2D	DENN domain containing 2D [Source:NCBI gene;Acc:421153]	-	-	-	-	GO:0005654//nucleoplasm;GO:0005829//cytosol	GO:0005085//guanyl-nucleotide exchange factor activity	-	--
MSTRG.11212.4	ENSGALG00000000154	0.969536269759499	0.00137792252750461	--	--	DENND2D	DENN domain containing 2D [Source:NCBI gene;Acc:421153]	-	-	-	-	GO:0005654//nucleoplasm;GO:0005829//cytosol	GO:0005085//guanyl-nucleotide exchange factor activity	-	--
MSTRG.14350.2	ENSGALG00000000154	0.953501599718903	0.00319288471886145	--	--	DENND2D	DENN domain containing 2D [Source:NCBI gene;Acc:421153]	-	-	-	-	GO:0005654//nucleoplasm;GO:0005829//cytosol	GO:0005085//guanyl-nucleotide exchange factor activity	-	--
MSTRG.16323.3	ENSGALG00000000154	0.980510163082742	0.000566078970839658	--	--	DENND2D	DENN domain containing 2D [Source:NCBI gene;Acc:421153]	-	-	-	-	GO:0005654//nucleoplasm;GO:0005829//cytosol	GO:0005085//guanyl-nucleotide exchange factor activity	-	--
MSTRG.1884.2	ENSGALG00000000154	0.956494357146487	0.00279793898403409	--	--	DENND2D	DENN domain containing 2D [Source:NCBI gene;Acc:421153]	-	-	-	-	GO:0005654//nucleoplasm;GO:0005829//cytosol	GO:0005085//guanyl-nucleotide exchange factor activity	-	--
MSTRG.244.2	ENSGALG00000000154	0.952414043545181	0.00334275750445403	--	--	DENND2D	DENN domain containing 2D [Source:NCBI gene;Acc:421153]	-	-	-	-	GO:0005654//nucleoplasm;GO:0005829//cytosol	GO:0005085//guanyl-nucleotide exchange factor activity	-	--
MSTRG.3724.1	ENSGALG00000000154	0.982790471747518	0.000441703339409391	--	--	DENND2D	DENN domain containing 2D [Source:NCBI gene;Acc:421153]	-	-	-	-	GO:0005654//nucleoplasm;GO:0005829//cytosol	GO:0005085//guanyl-nucleotide exchange factor activity	-	--
ENSGALT00000088423	ENSGALG00000000189	0.967881505924722	0.00153082981080339	--	--	YTHDC2	YTH domain containing 2 [Source:NCBI gene;Acc:415602]	-	-	-	-	GO:0005634//nucleus;GO:0005737//cytoplasm;GO:0005783//endoplasmic reticulum;GO:0035770//ribonucleoprotein granule	GO:0000166//nucleotide binding;GO:0003676//nucleic acid binding;GO:0003723//RNA binding;GO:0003724//RNA helicase activity;GO:0004386//helicase activity;GO:0005524//ATP binding;GO:0008186//RNA-dependent ATPase activity;GO:0016887//ATPase activity;GO:0034458//3'-5' RNA helicase activity;GO:0070063//RNA polymerase binding;GO:1990247//N6-methyladenosine-containing RNA binding	GO:0007286//spermatid development;GO:0034612//response to tumor necrosis factor;GO:0044829//positive regulation by host of viral genome replication;GO:0048599//oocyte development;GO:0051729//germline cell cycle switching, mitotic to meiotic cell cycle;GO:0070555//response to interleukin-1	--
ENSGALT00000094441	ENSGALG00000000189	0.954268655257417	0.00308921357930999	--	--	YTHDC2	YTH domain containing 2 [Source:NCBI gene;Acc:415602]	-	-	-	-	GO:0005634//nucleus;GO:0005737//cytoplasm;GO:0005783//endoplasmic reticulum;GO:0035770//ribonucleoprotein granule	GO:0000166//nucleotide binding;GO:0003676//nucleic acid binding;GO:0003723//RNA binding;GO:0003724//RNA helicase activity;GO:0004386//helicase activity;GO:0005524//ATP binding;GO:0008186//RNA-dependent ATPase activity;GO:0016887//ATPase activity;GO:0034458//3'-5' RNA helicase activity;GO:0070063//RNA polymerase binding;GO:1990247//N6-methyladenosine-containing RNA binding	GO:0007286//spermatid development;GO:0034612//response to tumor necrosis factor;GO:0044829//positive regulation by host of viral genome replication;GO:0048599//oocyte development;GO:0051729//germline cell cycle switching, mitotic to meiotic cell cycle;GO:0070555//response to interleukin-1	--
ENSGALT00000094989	ENSGALG00000000189	0.987829369824634	0.000221284975632687	--	--	YTHDC2	YTH domain containing 2 [Source:NCBI gene;Acc:415602]	-	-	-	-	GO:0005634//nucleus;GO:0005737//cytoplasm;GO:0005783//endoplasmic reticulum;GO:0035770//ribonucleoprotein granule	GO:0000166//nucleotide binding;GO:0003676//nucleic acid binding;GO:0003723//RNA binding;GO:0003724//RNA helicase activity;GO:0004386//helicase activity;GO:0005524//ATP binding;GO:0008186//RNA-dependent ATPase activity;GO:0016887//ATPase activity;GO:0034458//3'-5' RNA helicase activity;GO:0070063//RNA polymerase binding;GO:1990247//N6-methyladenosine-containing RNA binding	GO:0007286//spermatid development;GO:0034612//response to tumor necrosis factor;GO:0044829//positive regulation by host of viral genome replication;GO:0048599//oocyte development;GO:0051729//germline cell cycle switching, mitotic to meiotic cell cycle;GO:0070555//response to interleukin-1	--
ENSGALT00000096198	ENSGALG00000000189	0.989271953953483	0.000172019107340824	--	--	YTHDC2	YTH domain containing 2 [Source:NCBI gene;Acc:415602]	-	-	-	-	GO:0005634//nucleus;GO:0005737//cytoplasm;GO:0005783//endoplasmic reticulum;GO:0035770//ribonucleoprotein granule	GO:0000166//nucleotide binding;GO:0003676//nucleic acid binding;GO:0003723//RNA binding;GO:0003724//RNA helicase activity;GO:0004386//helicase activity;GO:0005524//ATP binding;GO:0008186//RNA-dependent ATPase activity;GO:0016887//ATPase activity;GO:0034458//3'-5' RNA helicase activity;GO:0070063//RNA polymerase binding;GO:1990247//N6-methyladenosine-containing RNA binding	GO:0007286//spermatid development;GO:0034612//response to tumor necrosis factor;GO:0044829//positive regulation by host of viral genome replication;GO:0048599//oocyte development;GO:0051729//germline cell cycle switching, mitotic to meiotic cell cycle;GO:0070555//response to interleukin-1	--
ENSGALT00000097648	ENSGALG00000000189	0.964900621666086	0.00182632891246872	--	--	YTHDC2	YTH domain containing 2 [Source:NCBI gene;Acc:415602]	-	-	-	-	GO:0005634//nucleus;GO:0005737//cytoplasm;GO:0005783//endoplasmic reticulum;GO:0035770//ribonucleoprotein granule	GO:0000166//nucleotide binding;GO:0003676//nucleic acid binding;GO:0003723//RNA binding;GO:0003724//RNA helicase activity;GO:0004386//helicase activity;GO:0005524//ATP binding;GO:0008186//RNA-dependent ATPase activity;GO:0016887//ATPase activity;GO:0034458//3'-5' RNA helicase activity;GO:0070063//RNA polymerase binding;GO:1990247//N6-methyladenosine-containing RNA binding	GO:0007286//spermatid development;GO:0034612//response to tumor necrosis factor;GO:0044829//positive regulation by host of viral genome replication;GO:0048599//oocyte development;GO:0051729//germline cell cycle switching, mitotic to meiotic cell cycle;GO:0070555//response to interleukin-1	--
ENSGALT00000098372	ENSGALG00000000189	0.958425221672061	0.00255676307326447	--	--	YTHDC2	YTH domain containing 2 [Source:NCBI gene;Acc:415602]	-	-	-	-	GO:0005634//nucleus;GO:0005737//cytoplasm;GO:0005783//endoplasmic reticulum;GO:0035770//ribonucleoprotein granule	GO:0000166//nucleotide binding;GO:0003676//nucleic acid binding;GO:0003723//RNA binding;GO:0003724//RNA helicase activity;GO:0004386//helicase activity;GO:0005524//ATP binding;GO:0008186//RNA-dependent ATPase activity;GO:0016887//ATPase activity;GO:0034458//3'-5' RNA helicase activity;GO:0070063//RNA polymerase binding;GO:1990247//N6-methyladenosine-containing RNA binding	GO:0007286//spermatid development;GO:0034612//response to tumor necrosis factor;GO:0044829//positive regulation by host of viral genome replication;GO:0048599//oocyte development;GO:0051729//germline cell cycle switching, mitotic to meiotic cell cycle;GO:0070555//response to interleukin-1	--
ENSGALT00000099043	ENSGALG00000000189	0.970954702392755	0.00125319223740568	--	--	YTHDC2	YTH domain containing 2 [Source:NCBI gene;Acc:415602]	-	-	-	-	GO:0005634//nucleus;GO:0005737//cytoplasm;GO:0005783//endoplasmic reticulum;GO:0035770//ribonucleoprotein granule	GO:0000166//nucleotide binding;GO:0003676//nucleic acid binding;GO:0003723//RNA binding;GO:0003724//RNA helicase activity;GO:0004386//helicase activity;GO:0005524//ATP binding;GO:0008186//RNA-dependent ATPase activity;GO:0016887//ATPase activity;GO:0034458//3'-5' RNA helicase activity;GO:0070063//RNA polymerase binding;GO:1990247//N6-methyladenosine-containing RNA binding	GO:0007286//spermatid development;GO:0034612//response to tumor necrosis factor;GO:0044829//positive regulation by host of viral genome replication;GO:0048599//oocyte development;GO:0051729//germline cell cycle switching, mitotic to meiotic cell cycle;GO:0070555//response to interleukin-1	--
ENSGALT00000099050	ENSGALG00000000189	0.990690887702343	0.000129585995812953	--	--	YTHDC2	YTH domain containing 2 [Source:NCBI gene;Acc:415602]	-	-	-	-	GO:0005634//nucleus;GO:0005737//cytoplasm;GO:0005783//endoplasmic reticulum;GO:0035770//ribonucleoprotein granule	GO:0000166//nucleotide binding;GO:0003676//nucleic acid binding;GO:0003723//RNA binding;GO:0003724//RNA helicase activity;GO:0004386//helicase activity;GO:0005524//ATP binding;GO:0008186//RNA-dependent ATPase activity;GO:0016887//ATPase activity;GO:0034458//3'-5' RNA helicase activity;GO:0070063//RNA polymerase binding;GO:1990247//N6-methyladenosine-containing RNA binding	GO:0007286//spermatid development;GO:0034612//response to tumor necrosis factor;GO:0044829//positive regulation by host of viral genome replication;GO:0048599//oocyte development;GO:0051729//germline cell cycle switching, mitotic to meiotic cell cycle;GO:0070555//response to interleukin-1	--
ENSGALT00000099171	ENSGALG00000000189	0.99520799182091	3.43899933204269e-05	--	--	YTHDC2	YTH domain containing 2 [Source:NCBI gene;Acc:415602]	-	-	-	-	GO:0005634//nucleus;GO:0005737//cytoplasm;GO:0005783//endoplasmic reticulum;GO:0035770//ribonucleoprotein granule	GO:0000166//nucleotide binding;GO:0003676//nucleic acid binding;GO:0003723//RNA binding;GO:0003724//RNA helicase activity;GO:0004386//helicase activity;GO:0005524//ATP binding;GO:0008186//RNA-dependent ATPase activity;GO:0016887//ATPase activity;GO:0034458//3'-5' RNA helicase activity;GO:0070063//RNA polymerase binding;GO:1990247//N6-methyladenosine-containing RNA binding	GO:0007286//spermatid development;GO:0034612//response to tumor necrosis factor;GO:0044829//positive regulation by host of viral genome replication;GO:0048599//oocyte development;GO:0051729//germline cell cycle switching, mitotic to meiotic cell cycle;GO:0070555//response to interleukin-1	--
ENSGALT00000099832	ENSGALG00000000189	-0.969145	0.00141334836263961	--	--	YTHDC2	YTH domain containing 2 [Source:NCBI gene;Acc:415602]	-	-	-	-	GO:0005634//nucleus;GO:0005737//cytoplasm;GO:0005783//endoplasmic reticulum;GO:0035770//ribonucleoprotein granule	GO:0000166//nucleotide binding;GO:0003676//nucleic acid binding;GO:0003723//RNA binding;GO:0003724//RNA helicase activity;GO:0004386//helicase activity;GO:0005524//ATP binding;GO:0008186//RNA-dependent ATPase activity;GO:0016887//ATPase activity;GO:0034458//3'-5' RNA helicase activity;GO:0070063//RNA polymerase binding;GO:1990247//N6-methyladenosine-containing RNA binding	GO:0007286//spermatid development;GO:0034612//response to tumor necrosis factor;GO:0044829//positive regulation by host of viral genome replication;GO:0048599//oocyte development;GO:0051729//germline cell cycle switching, mitotic to meiotic cell cycle;GO:0070555//response to interleukin-1	--
ENSGALT00000100153	ENSGALG00000000189	-0.958492	0.00254867162340925	--	--	YTHDC2	YTH domain containing 2 [Source:NCBI gene;Acc:415602]	-	-	-	-	GO:0005634//nucleus;GO:0005737//cytoplasm;GO:0005783//endoplasmic reticulum;GO:0035770//ribonucleoprotein granule	GO:0000166//nucleotide binding;GO:0003676//nucleic acid binding;GO:0003723//RNA binding;GO:0003724//RNA helicase activity;GO:0004386//helicase activity;GO:0005524//ATP binding;GO:0008186//RNA-dependent ATPase activity;GO:0016887//ATPase activity;GO:0034458//3'-5' RNA helicase activity;GO:0070063//RNA polymerase binding;GO:1990247//N6-methyladenosine-containing RNA binding	GO:0007286//spermatid development;GO:0034612//response to tumor necrosis factor;GO:0044829//positive regulation by host of viral genome replication;GO:0048599//oocyte development;GO:0051729//germline cell cycle switching, mitotic to meiotic cell cycle;GO:0070555//response to interleukin-1	--
ENSGALT00000100806	ENSGALG00000000189	0.977806670057788	0.000733350246311398	--	--	YTHDC2	YTH domain containing 2 [Source:NCBI gene;Acc:415602]	-	-	-	-	GO:0005634//nucleus;GO:0005737//cytoplasm;GO:0005783//endoplasmic reticulum;GO:0035770//ribonucleoprotein granule	GO:0000166//nucleotide binding;GO:0003676//nucleic acid binding;GO:0003723//RNA binding;GO:0003724//RNA helicase activity;GO:0004386//helicase activity;GO:0005524//ATP binding;GO:0008186//RNA-dependent ATPase activity;GO:0016887//ATPase activity;GO:0034458//3'-5' RNA helicase activity;GO:0070063//RNA polymerase binding;GO:1990247//N6-methyladenosine-containing RNA binding	GO:0007286//spermatid development;GO:0034612//response to tumor necrosis factor;GO:0044829//positive regulation by host of viral genome replication;GO:0048599//oocyte development;GO:0051729//germline cell cycle switching, mitotic to meiotic cell cycle;GO:0070555//response to interleukin-1	--
ENSGALT00000101318	ENSGALG00000000189	-0.985065	0.000332908922735573	--	--	YTHDC2	YTH domain containing 2 [Source:NCBI gene;Acc:415602]	-	-	-	-	GO:0005634//nucleus;GO:0005737//cytoplasm;GO:0005783//endoplasmic reticulum;GO:0035770//ribonucleoprotein granule	GO:0000166//nucleotide binding;GO:0003676//nucleic acid binding;GO:0003723//RNA binding;GO:0003724//RNA helicase activity;GO:0004386//helicase activity;GO:0005524//ATP binding;GO:0008186//RNA-dependent ATPase activity;GO:0016887//ATPase activity;GO:0034458//3'-5' RNA helicase activity;GO:0070063//RNA polymerase binding;GO:1990247//N6-methyladenosine-containing RNA binding	GO:0007286//spermatid development;GO:0034612//response to tumor necrosis factor;GO:0044829//positive regulation by host of viral genome replication;GO:0048599//oocyte development;GO:0051729//germline cell cycle switching, mitotic to meiotic cell cycle;GO:0070555//response to interleukin-1	--
ENSGALT00000103314	ENSGALG00000000189	0.965451651847019	0.0017697642870413	--	--	YTHDC2	YTH domain containing 2 [Source:NCBI gene;Acc:415602]	-	-	-	-	GO:0005634//nucleus;GO:0005737//cytoplasm;GO:0005783//endoplasmic reticulum;GO:0035770//ribonucleoprotein granule	GO:0000166//nucleotide binding;GO:0003676//nucleic acid binding;GO:0003723//RNA binding;GO:0003724//RNA helicase activity;GO:0004386//helicase activity;GO:0005524//ATP binding;GO:0008186//RNA-dependent ATPase activity;GO:0016887//ATPase activity;GO:0034458//3'-5' RNA helicase activity;GO:0070063//RNA polymerase binding;GO:1990247//N6-methyladenosine-containing RNA binding	GO:0007286//spermatid development;GO:0034612//response to tumor necrosis factor;GO:0044829//positive regulation by host of viral genome replication;GO:0048599//oocyte development;GO:0051729//germline cell cycle switching, mitotic to meiotic cell cycle;GO:0070555//response to interleukin-1	--
ENSGALT00000104195	ENSGALG00000000189	0.968835645820786	0.00144169178227037	--	--	YTHDC2	YTH domain containing 2 [Source:NCBI gene;Acc:415602]	-	-	-	-	GO:0005634//nucleus;GO:0005737//cytoplasm;GO:0005783//endoplasmic reticulum;GO:0035770//ribonucleoprotein granule	GO:0000166//nucleotide binding;GO:0003676//nucleic acid binding;GO:0003723//RNA binding;GO:0003724//RNA helicase activity;GO:0004386//helicase activity;GO:0005524//ATP binding;GO:0008186//RNA-dependent ATPase activity;GO:0016887//ATPase activity;GO:0034458//3'-5' RNA helicase activity;GO:0070063//RNA polymerase binding;GO:1990247//N6-methyladenosine-containing RNA binding	GO:0007286//spermatid development;GO:0034612//response to tumor necrosis factor;GO:0044829//positive regulation by host of viral genome replication;GO:0048599//oocyte development;GO:0051729//germline cell cycle switching, mitotic to meiotic cell cycle;GO:0070555//response to interleukin-1	--
ENSGALT00000104442	ENSGALG00000000189	-0.953299	0.00322056330012765	--	--	YTHDC2	YTH domain containing 2 [Source:NCBI gene;Acc:415602]	-	-	-	-	GO:0005634//nucleus;GO:0005737//cytoplasm;GO:0005783//endoplasmic reticulum;GO:0035770//ribonucleoprotein granule	GO:0000166//nucleotide binding;GO:0003676//nucleic acid binding;GO:0003723//RNA binding;GO:0003724//RNA helicase activity;GO:0004386//helicase activity;GO:0005524//ATP binding;GO:0008186//RNA-dependent ATPase activity;GO:0016887//ATPase activity;GO:0034458//3'-5' RNA helicase activity;GO:0070063//RNA polymerase binding;GO:1990247//N6-methyladenosine-containing RNA binding	GO:0007286//spermatid development;GO:0034612//response to tumor necrosis factor;GO:0044829//positive regulation by host of viral genome replication;GO:0048599//oocyte development;GO:0051729//germline cell cycle switching, mitotic to meiotic cell cycle;GO:0070555//response to interleukin-1	--
ENSGALT00000104623	ENSGALG00000000189	0.989849131085037	0.000154037236117463	--	--	YTHDC2	YTH domain containing 2 [Source:NCBI gene;Acc:415602]	-	-	-	-	GO:0005634//nucleus;GO:0005737//cytoplasm;GO:0005783//endoplasmic reticulum;GO:0035770//ribonucleoprotein granule	GO:0000166//nucleotide binding;GO:0003676//nucleic acid binding;GO:0003723//RNA binding;GO:0003724//RNA helicase activity;GO:0004386//helicase activity;GO:0005524//ATP binding;GO:0008186//RNA-dependent ATPase activity;GO:0016887//ATPase activity;GO:0034458//3'-5' RNA helicase activity;GO:0070063//RNA polymerase binding;GO:1990247//N6-methyladenosine-containing RNA binding	GO:0007286//spermatid development;GO:0034612//response to tumor necrosis factor;GO:0044829//positive regulation by host of viral genome replication;GO:0048599//oocyte development;GO:0051729//germline cell cycle switching, mitotic to meiotic cell cycle;GO:0070555//response to interleukin-1	--
ENSGALT00000105793	ENSGALG00000000189	0.963643633633237	0.00195865040640842	--	--	YTHDC2	YTH domain containing 2 [Source:NCBI gene;Acc:415602]	-	-	-	-	GO:0005634//nucleus;GO:0005737//cytoplasm;GO:0005783//endoplasmic reticulum;GO:0035770//ribonucleoprotein granule	GO:0000166//nucleotide binding;GO:0003676//nucleic acid binding;GO:0003723//RNA binding;GO:0003724//RNA helicase activity;GO:0004386//helicase activity;GO:0005524//ATP binding;GO:0008186//RNA-dependent ATPase activity;GO:0016887//ATPase activity;GO:0034458//3'-5' RNA helicase activity;GO:0070063//RNA polymerase binding;GO:1990247//N6-methyladenosine-containing RNA binding	GO:0007286//spermatid development;GO:0034612//response to tumor necrosis factor;GO:0044829//positive regulation by host of viral genome replication;GO:0048599//oocyte development;GO:0051729//germline cell cycle switching, mitotic to meiotic cell cycle;GO:0070555//response to interleukin-1	--
ENSGALT00000108266	ENSGALG00000000189	0.963294080780266	0.0019962593664128	--	--	YTHDC2	YTH domain containing 2 [Source:NCBI gene;Acc:415602]	-	-	-	-	GO:0005634//nucleus;GO:0005737//cytoplasm;GO:0005783//endoplasmic reticulum;GO:0035770//ribonucleoprotein granule	GO:0000166//nucleotide binding;GO:0003676//nucleic acid binding;GO:0003723//RNA binding;GO:0003724//RNA helicase activity;GO:0004386//helicase activity;GO:0005524//ATP binding;GO:0008186//RNA-dependent ATPase activity;GO:0016887//ATPase activity;GO:0034458//3'-5' RNA helicase activity;GO:0070063//RNA polymerase binding;GO:1990247//N6-methyladenosine-containing RNA binding	GO:0007286//spermatid development;GO:0034612//response to tumor necrosis factor;GO:0044829//positive regulation by host of viral genome replication;GO:0048599//oocyte development;GO:0051729//germline cell cycle switching, mitotic to meiotic cell cycle;GO:0070555//response to interleukin-1	--
MSTRG.10273.1	ENSGALG00000000189	-0.987506	0.000233164109308656	--	--	YTHDC2	YTH domain containing 2 [Source:NCBI gene;Acc:415602]	-	-	-	-	GO:0005634//nucleus;GO:0005737//cytoplasm;GO:0005783//endoplasmic reticulum;GO:0035770//ribonucleoprotein granule	GO:0000166//nucleotide binding;GO:0003676//nucleic acid binding;GO:0003723//RNA binding;GO:0003724//RNA helicase activity;GO:0004386//helicase activity;GO:0005524//ATP binding;GO:0008186//RNA-dependent ATPase activity;GO:0016887//ATPase activity;GO:0034458//3'-5' RNA helicase activity;GO:0070063//RNA polymerase binding;GO:1990247//N6-methyladenosine-containing RNA binding	GO:0007286//spermatid development;GO:0034612//response to tumor necrosis factor;GO:0044829//positive regulation by host of viral genome replication;GO:0048599//oocyte development;GO:0051729//germline cell cycle switching, mitotic to meiotic cell cycle;GO:0070555//response to interleukin-1	--
MSTRG.11353.1	ENSGALG00000000189	-0.963017	0.00202634576122002	--	--	YTHDC2	YTH domain containing 2 [Source:NCBI gene;Acc:415602]	-	-	-	-	GO:0005634//nucleus;GO:0005737//cytoplasm;GO:0005783//endoplasmic reticulum;GO:0035770//ribonucleoprotein granule	GO:0000166//nucleotide binding;GO:0003676//nucleic acid binding;GO:0003723//RNA binding;GO:0003724//RNA helicase activity;GO:0004386//helicase activity;GO:0005524//ATP binding;GO:0008186//RNA-dependent ATPase activity;GO:0016887//ATPase activity;GO:0034458//3'-5' RNA helicase activity;GO:0070063//RNA polymerase binding;GO:1990247//N6-methyladenosine-containing RNA binding	GO:0007286//spermatid development;GO:0034612//response to tumor necrosis factor;GO:0044829//positive regulation by host of viral genome replication;GO:0048599//oocyte development;GO:0051729//germline cell cycle switching, mitotic to meiotic cell cycle;GO:0070555//response to interleukin-1	--
MSTRG.13040.5	ENSGALG00000000189	0.974004226834716	0.001004886619005	--	--	YTHDC2	YTH domain containing 2 [Source:NCBI gene;Acc:415602]	-	-	-	-	GO:0005634//nucleus;GO:0005737//cytoplasm;GO:0005783//endoplasmic reticulum;GO:0035770//ribonucleoprotein granule	GO:0000166//nucleotide binding;GO:0003676//nucleic acid binding;GO:0003723//RNA binding;GO:0003724//RNA helicase activity;GO:0004386//helicase activity;GO:0005524//ATP binding;GO:0008186//RNA-dependent ATPase activity;GO:0016887//ATPase activity;GO:0034458//3'-5' RNA helicase activity;GO:0070063//RNA polymerase binding;GO:1990247//N6-methyladenosine-containing RNA binding	GO:0007286//spermatid development;GO:0034612//response to tumor necrosis factor;GO:0044829//positive regulation by host of viral genome replication;GO:0048599//oocyte development;GO:0051729//germline cell cycle switching, mitotic to meiotic cell cycle;GO:0070555//response to interleukin-1	--
MSTRG.14018.1	ENSGALG00000000189	0.963761635831974	0.00194603410150366	--	--	YTHDC2	YTH domain containing 2 [Source:NCBI gene;Acc:415602]	-	-	-	-	GO:0005634//nucleus;GO:0005737//cytoplasm;GO:0005783//endoplasmic reticulum;GO:0035770//ribonucleoprotein granule	GO:0000166//nucleotide binding;GO:0003676//nucleic acid binding;GO:0003723//RNA binding;GO:0003724//RNA helicase activity;GO:0004386//helicase activity;GO:0005524//ATP binding;GO:0008186//RNA-dependent ATPase activity;GO:0016887//ATPase activity;GO:0034458//3'-5' RNA helicase activity;GO:0070063//RNA polymerase binding;GO:1990247//N6-methyladenosine-containing RNA binding	GO:0007286//spermatid development;GO:0034612//response to tumor necrosis factor;GO:0044829//positive regulation by host of viral genome replication;GO:0048599//oocyte development;GO:0051729//germline cell cycle switching, mitotic to meiotic cell cycle;GO:0070555//response to interleukin-1	--
MSTRG.14351.1	ENSGALG00000000189	0.971422918503693	0.00121330564937128	--	--	YTHDC2	YTH domain containing 2 [Source:NCBI gene;Acc:415602]	-	-	-	-	GO:0005634//nucleus;GO:0005737//cytoplasm;GO:0005783//endoplasmic reticulum;GO:0035770//ribonucleoprotein granule	GO:0000166//nucleotide binding;GO:0003676//nucleic acid binding;GO:0003723//RNA binding;GO:0003724//RNA helicase activity;GO:0004386//helicase activity;GO:0005524//ATP binding;GO:0008186//RNA-dependent ATPase activity;GO:0016887//ATPase activity;GO:0034458//3'-5' RNA helicase activity;GO:0070063//RNA polymerase binding;GO:1990247//N6-methyladenosine-containing RNA binding	GO:0007286//spermatid development;GO:0034612//response to tumor necrosis factor;GO:0044829//positive regulation by host of viral genome replication;GO:0048599//oocyte development;GO:0051729//germline cell cycle switching, mitotic to meiotic cell cycle;GO:0070555//response to interleukin-1	--
MSTRG.15895.1	ENSGALG00000000189	0.952217958635401	0.00337013906524391	--	--	YTHDC2	YTH domain containing 2 [Source:NCBI gene;Acc:415602]	-	-	-	-	GO:0005634//nucleus;GO:0005737//cytoplasm;GO:0005783//endoplasmic reticulum;GO:0035770//ribonucleoprotein granule	GO:0000166//nucleotide binding;GO:0003676//nucleic acid binding;GO:0003723//RNA binding;GO:0003724//RNA helicase activity;GO:0004386//helicase activity;GO:0005524//ATP binding;GO:0008186//RNA-dependent ATPase activity;GO:0016887//ATPase activity;GO:0034458//3'-5' RNA helicase activity;GO:0070063//RNA polymerase binding;GO:1990247//N6-methyladenosine-containing RNA binding	GO:0007286//spermatid development;GO:0034612//response to tumor necrosis factor;GO:0044829//positive regulation by host of viral genome replication;GO:0048599//oocyte development;GO:0051729//germline cell cycle switching, mitotic to meiotic cell cycle;GO:0070555//response to interleukin-1	--
MSTRG.1798.3	ENSGALG00000000189	0.950550160510997	0.00360747042266475	--	--	YTHDC2	YTH domain containing 2 [Source:NCBI gene;Acc:415602]	-	-	-	-	GO:0005634//nucleus;GO:0005737//cytoplasm;GO:0005783//endoplasmic reticulum;GO:0035770//ribonucleoprotein granule	GO:0000166//nucleotide binding;GO:0003676//nucleic acid binding;GO:0003723//RNA binding;GO:0003724//RNA helicase activity;GO:0004386//helicase activity;GO:0005524//ATP binding;GO:0008186//RNA-dependent ATPase activity;GO:0016887//ATPase activity;GO:0034458//3'-5' RNA helicase activity;GO:0070063//RNA polymerase binding;GO:1990247//N6-methyladenosine-containing RNA binding	GO:0007286//spermatid development;GO:0034612//response to tumor necrosis factor;GO:0044829//positive regulation by host of viral genome replication;GO:0048599//oocyte development;GO:0051729//germline cell cycle switching, mitotic to meiotic cell cycle;GO:0070555//response to interleukin-1	--
MSTRG.3486.1	ENSGALG00000000189	-0.961512	0.00219351312848896	--	--	YTHDC2	YTH domain containing 2 [Source:NCBI gene;Acc:415602]	-	-	-	-	GO:0005634//nucleus;GO:0005737//cytoplasm;GO:0005783//endoplasmic reticulum;GO:0035770//ribonucleoprotein granule	GO:0000166//nucleotide binding;GO:0003676//nucleic acid binding;GO:0003723//RNA binding;GO:0003724//RNA helicase activity;GO:0004386//helicase activity;GO:0005524//ATP binding;GO:0008186//RNA-dependent ATPase activity;GO:0016887//ATPase activity;GO:0034458//3'-5' RNA helicase activity;GO:0070063//RNA polymerase binding;GO:1990247//N6-methyladenosine-containing RNA binding	GO:0007286//spermatid development;GO:0034612//response to tumor necrosis factor;GO:0044829//positive regulation by host of viral genome replication;GO:0048599//oocyte development;GO:0051729//germline cell cycle switching, mitotic to meiotic cell cycle;GO:0070555//response to interleukin-1	--
MSTRG.3723.1	ENSGALG00000000189	0.954811650634794	0.00301684336839508	--	--	YTHDC2	YTH domain containing 2 [Source:NCBI gene;Acc:415602]	-	-	-	-	GO:0005634//nucleus;GO:0005737//cytoplasm;GO:0005783//endoplasmic reticulum;GO:0035770//ribonucleoprotein granule	GO:0000166//nucleotide binding;GO:0003676//nucleic acid binding;GO:0003723//RNA binding;GO:0003724//RNA helicase activity;GO:0004386//helicase activity;GO:0005524//ATP binding;GO:0008186//RNA-dependent ATPase activity;GO:0016887//ATPase activity;GO:0034458//3'-5' RNA helicase activity;GO:0070063//RNA polymerase binding;GO:1990247//N6-methyladenosine-containing RNA binding	GO:0007286//spermatid development;GO:0034612//response to tumor necrosis factor;GO:0044829//positive regulation by host of viral genome replication;GO:0048599//oocyte development;GO:0051729//germline cell cycle switching, mitotic to meiotic cell cycle;GO:0070555//response to interleukin-1	--
MSTRG.3833.2	ENSGALG00000000189	0.965167524079252	0.0017988209226239	--	--	YTHDC2	YTH domain containing 2 [Source:NCBI gene;Acc:415602]	-	-	-	-	GO:0005634//nucleus;GO:0005737//cytoplasm;GO:0005783//endoplasmic reticulum;GO:0035770//ribonucleoprotein granule	GO:0000166//nucleotide binding;GO:0003676//nucleic acid binding;GO:0003723//RNA binding;GO:0003724//RNA helicase activity;GO:0004386//helicase activity;GO:0005524//ATP binding;GO:0008186//RNA-dependent ATPase activity;GO:0016887//ATPase activity;GO:0034458//3'-5' RNA helicase activity;GO:0070063//RNA polymerase binding;GO:1990247//N6-methyladenosine-containing RNA binding	GO:0007286//spermatid development;GO:0034612//response to tumor necrosis factor;GO:0044829//positive regulation by host of viral genome replication;GO:0048599//oocyte development;GO:0051729//germline cell cycle switching, mitotic to meiotic cell cycle;GO:0070555//response to interleukin-1	--
MSTRG.3884.1	ENSGALG00000000189	0.98828147112705	0.000205181261264693	--	--	YTHDC2	YTH domain containing 2 [Source:NCBI gene;Acc:415602]	-	-	-	-	GO:0005634//nucleus;GO:0005737//cytoplasm;GO:0005783//endoplasmic reticulum;GO:0035770//ribonucleoprotein granule	GO:0000166//nucleotide binding;GO:0003676//nucleic acid binding;GO:0003723//RNA binding;GO:0003724//RNA helicase activity;GO:0004386//helicase activity;GO:0005524//ATP binding;GO:0008186//RNA-dependent ATPase activity;GO:0016887//ATPase activity;GO:0034458//3'-5' RNA helicase activity;GO:0070063//RNA polymerase binding;GO:1990247//N6-methyladenosine-containing RNA binding	GO:0007286//spermatid development;GO:0034612//response to tumor necrosis factor;GO:0044829//positive regulation by host of viral genome replication;GO:0048599//oocyte development;GO:0051729//germline cell cycle switching, mitotic to meiotic cell cycle;GO:0070555//response to interleukin-1	--
MSTRG.4183.2	ENSGALG00000000189	0.964951117542959	0.00182110879520956	--	--	YTHDC2	YTH domain containing 2 [Source:NCBI gene;Acc:415602]	-	-	-	-	GO:0005634//nucleus;GO:0005737//cytoplasm;GO:0005783//endoplasmic reticulum;GO:0035770//ribonucleoprotein granule	GO:0000166//nucleotide binding;GO:0003676//nucleic acid binding;GO:0003723//RNA binding;GO:0003724//RNA helicase activity;GO:0004386//helicase activity;GO:0005524//ATP binding;GO:0008186//RNA-dependent ATPase activity;GO:0016887//ATPase activity;GO:0034458//3'-5' RNA helicase activity;GO:0070063//RNA polymerase binding;GO:1990247//N6-methyladenosine-containing RNA binding	GO:0007286//spermatid development;GO:0034612//response to tumor necrosis factor;GO:0044829//positive regulation by host of viral genome replication;GO:0048599//oocyte development;GO:0051729//germline cell cycle switching, mitotic to meiotic cell cycle;GO:0070555//response to interleukin-1	--
MSTRG.457.2	ENSGALG00000000189	0.959962528542455	0.00237240866529959	--	--	YTHDC2	YTH domain containing 2 [Source:NCBI gene;Acc:415602]	-	-	-	-	GO:0005634//nucleus;GO:0005737//cytoplasm;GO:0005783//endoplasmic reticulum;GO:0035770//ribonucleoprotein granule	GO:0000166//nucleotide binding;GO:0003676//nucleic acid binding;GO:0003723//RNA binding;GO:0003724//RNA helicase activity;GO:0004386//helicase activity;GO:0005524//ATP binding;GO:0008186//RNA-dependent ATPase activity;GO:0016887//ATPase activity;GO:0034458//3'-5' RNA helicase activity;GO:0070063//RNA polymerase binding;GO:1990247//N6-methyladenosine-containing RNA binding	GO:0007286//spermatid development;GO:0034612//response to tumor necrosis factor;GO:0044829//positive regulation by host of viral genome replication;GO:0048599//oocyte development;GO:0051729//germline cell cycle switching, mitotic to meiotic cell cycle;GO:0070555//response to interleukin-1	--
MSTRG.4687.1	ENSGALG00000000189	0.977896186125099	0.000727468156640201	--	--	YTHDC2	YTH domain containing 2 [Source:NCBI gene;Acc:415602]	-	-	-	-	GO:0005634//nucleus;GO:0005737//cytoplasm;GO:0005783//endoplasmic reticulum;GO:0035770//ribonucleoprotein granule	GO:0000166//nucleotide binding;GO:0003676//nucleic acid binding;GO:0003723//RNA binding;GO:0003724//RNA helicase activity;GO:0004386//helicase activity;GO:0005524//ATP binding;GO:0008186//RNA-dependent ATPase activity;GO:0016887//ATPase activity;GO:0034458//3'-5' RNA helicase activity;GO:0070063//RNA polymerase binding;GO:1990247//N6-methyladenosine-containing RNA binding	GO:0007286//spermatid development;GO:0034612//response to tumor necrosis factor;GO:0044829//positive regulation by host of viral genome replication;GO:0048599//oocyte development;GO:0051729//germline cell cycle switching, mitotic to meiotic cell cycle;GO:0070555//response to interleukin-1	--
MSTRG.4751.2	ENSGALG00000000189	0.987347575238843	0.000239113054056537	--	--	YTHDC2	YTH domain containing 2 [Source:NCBI gene;Acc:415602]	-	-	-	-	GO:0005634//nucleus;GO:0005737//cytoplasm;GO:0005783//endoplasmic reticulum;GO:0035770//ribonucleoprotein granule	GO:0000166//nucleotide binding;GO:0003676//nucleic acid binding;GO:0003723//RNA binding;GO:0003724//RNA helicase activity;GO:0004386//helicase activity;GO:0005524//ATP binding;GO:0008186//RNA-dependent ATPase activity;GO:0016887//ATPase activity;GO:0034458//3'-5' RNA helicase activity;GO:0070063//RNA polymerase binding;GO:1990247//N6-methyladenosine-containing RNA binding	GO:0007286//spermatid development;GO:0034612//response to tumor necrosis factor;GO:0044829//positive regulation by host of viral genome replication;GO:0048599//oocyte development;GO:0051729//germline cell cycle switching, mitotic to meiotic cell cycle;GO:0070555//response to interleukin-1	--
MSTRG.5747.1	ENSGALG00000000189	0.975770642267712	0.000873480599286479	--	--	YTHDC2	YTH domain containing 2 [Source:NCBI gene;Acc:415602]	-	-	-	-	GO:0005634//nucleus;GO:0005737//cytoplasm;GO:0005783//endoplasmic reticulum;GO:0035770//ribonucleoprotein granule	GO:0000166//nucleotide binding;GO:0003676//nucleic acid binding;GO:0003723//RNA binding;GO:0003724//RNA helicase activity;GO:0004386//helicase activity;GO:0005524//ATP binding;GO:0008186//RNA-dependent ATPase activity;GO:0016887//ATPase activity;GO:0034458//3'-5' RNA helicase activity;GO:0070063//RNA polymerase binding;GO:1990247//N6-methyladenosine-containing RNA binding	GO:0007286//spermatid development;GO:0034612//response to tumor necrosis factor;GO:0044829//positive regulation by host of viral genome replication;GO:0048599//oocyte development;GO:0051729//germline cell cycle switching, mitotic to meiotic cell cycle;GO:0070555//response to interleukin-1	--
MSTRG.6334.2	ENSGALG00000000189	0.979141766244437	0.000648061519821304	--	--	YTHDC2	YTH domain containing 2 [Source:NCBI gene;Acc:415602]	-	-	-	-	GO:0005634//nucleus;GO:0005737//cytoplasm;GO:0005783//endoplasmic reticulum;GO:0035770//ribonucleoprotein granule	GO:0000166//nucleotide binding;GO:0003676//nucleic acid binding;GO:0003723//RNA binding;GO:0003724//RNA helicase activity;GO:0004386//helicase activity;GO:0005524//ATP binding;GO:0008186//RNA-dependent ATPase activity;GO:0016887//ATPase activity;GO:0034458//3'-5' RNA helicase activity;GO:0070063//RNA polymerase binding;GO:1990247//N6-methyladenosine-containing RNA binding	GO:0007286//spermatid development;GO:0034612//response to tumor necrosis factor;GO:0044829//positive regulation by host of viral genome replication;GO:0048599//oocyte development;GO:0051729//germline cell cycle switching, mitotic to meiotic cell cycle;GO:0070555//response to interleukin-1	--
MSTRG.676.1	ENSGALG00000000189	0.950336103754333	0.00363850582108341	--	--	YTHDC2	YTH domain containing 2 [Source:NCBI gene;Acc:415602]	-	-	-	-	GO:0005634//nucleus;GO:0005737//cytoplasm;GO:0005783//endoplasmic reticulum;GO:0035770//ribonucleoprotein granule	GO:0000166//nucleotide binding;GO:0003676//nucleic acid binding;GO:0003723//RNA binding;GO:0003724//RNA helicase activity;GO:0004386//helicase activity;GO:0005524//ATP binding;GO:0008186//RNA-dependent ATPase activity;GO:0016887//ATPase activity;GO:0034458//3'-5' RNA helicase activity;GO:0070063//RNA polymerase binding;GO:1990247//N6-methyladenosine-containing RNA binding	GO:0007286//spermatid development;GO:0034612//response to tumor necrosis factor;GO:0044829//positive regulation by host of viral genome replication;GO:0048599//oocyte development;GO:0051729//germline cell cycle switching, mitotic to meiotic cell cycle;GO:0070555//response to interleukin-1	--
MSTRG.702.1	ENSGALG00000000189	0.985734992269274	0.000303784271947005	--	--	YTHDC2	YTH domain containing 2 [Source:NCBI gene;Acc:415602]	-	-	-	-	GO:0005634//nucleus;GO:0005737//cytoplasm;GO:0005783//endoplasmic reticulum;GO:0035770//ribonucleoprotein granule	GO:0000166//nucleotide binding;GO:0003676//nucleic acid binding;GO:0003723//RNA binding;GO:0003724//RNA helicase activity;GO:0004386//helicase activity;GO:0005524//ATP binding;GO:0008186//RNA-dependent ATPase activity;GO:0016887//ATPase activity;GO:0034458//3'-5' RNA helicase activity;GO:0070063//RNA polymerase binding;GO:1990247//N6-methyladenosine-containing RNA binding	GO:0007286//spermatid development;GO:0034612//response to tumor necrosis factor;GO:0044829//positive regulation by host of viral genome replication;GO:0048599//oocyte development;GO:0051729//germline cell cycle switching, mitotic to meiotic cell cycle;GO:0070555//response to interleukin-1	--
MSTRG.7310.1	ENSGALG00000000189	0.973458146455836	0.00104735601469523	--	--	YTHDC2	YTH domain containing 2 [Source:NCBI gene;Acc:415602]	-	-	-	-	GO:0005634//nucleus;GO:0005737//cytoplasm;GO:0005783//endoplasmic reticulum;GO:0035770//ribonucleoprotein granule	GO:0000166//nucleotide binding;GO:0003676//nucleic acid binding;GO:0003723//RNA binding;GO:0003724//RNA helicase activity;GO:0004386//helicase activity;GO:0005524//ATP binding;GO:0008186//RNA-dependent ATPase activity;GO:0016887//ATPase activity;GO:0034458//3'-5' RNA helicase activity;GO:0070063//RNA polymerase binding;GO:1990247//N6-methyladenosine-containing RNA binding	GO:0007286//spermatid development;GO:0034612//response to tumor necrosis factor;GO:0044829//positive regulation by host of viral genome replication;GO:0048599//oocyte development;GO:0051729//germline cell cycle switching, mitotic to meiotic cell cycle;GO:0070555//response to interleukin-1	--
MSTRG.9312.1	ENSGALG00000000189	-0.976597	0.000815128377819698	--	--	YTHDC2	YTH domain containing 2 [Source:NCBI gene;Acc:415602]	-	-	-	-	GO:0005634//nucleus;GO:0005737//cytoplasm;GO:0005783//endoplasmic reticulum;GO:0035770//ribonucleoprotein granule	GO:0000166//nucleotide binding;GO:0003676//nucleic acid binding;GO:0003723//RNA binding;GO:0003724//RNA helicase activity;GO:0004386//helicase activity;GO:0005524//ATP binding;GO:0008186//RNA-dependent ATPase activity;GO:0016887//ATPase activity;GO:0034458//3'-5' RNA helicase activity;GO:0070063//RNA polymerase binding;GO:1990247//N6-methyladenosine-containing RNA binding	GO:0007286//spermatid development;GO:0034612//response to tumor necrosis factor;GO:0044829//positive regulation by host of viral genome replication;GO:0048599//oocyte development;GO:0051729//germline cell cycle switching, mitotic to meiotic cell cycle;GO:0070555//response to interleukin-1	--
MSTRG.959.1	ENSGALG00000000189	0.952825854656819	0.0032856093120288	--	--	YTHDC2	YTH domain containing 2 [Source:NCBI gene;Acc:415602]	-	-	-	-	GO:0005634//nucleus;GO:0005737//cytoplasm;GO:0005783//endoplasmic reticulum;GO:0035770//ribonucleoprotein granule	GO:0000166//nucleotide binding;GO:0003676//nucleic acid binding;GO:0003723//RNA binding;GO:0003724//RNA helicase activity;GO:0004386//helicase activity;GO:0005524//ATP binding;GO:0008186//RNA-dependent ATPase activity;GO:0016887//ATPase activity;GO:0034458//3'-5' RNA helicase activity;GO:0070063//RNA polymerase binding;GO:1990247//N6-methyladenosine-containing RNA binding	GO:0007286//spermatid development;GO:0034612//response to tumor necrosis factor;GO:0044829//positive regulation by host of viral genome replication;GO:0048599//oocyte development;GO:0051729//germline cell cycle switching, mitotic to meiotic cell cycle;GO:0070555//response to interleukin-1	--
MSTRG.962.2	ENSGALG00000000189	0.954836314810459	0.00301357618537714	--	--	YTHDC2	YTH domain containing 2 [Source:NCBI gene;Acc:415602]	-	-	-	-	GO:0005634//nucleus;GO:0005737//cytoplasm;GO:0005783//endoplasmic reticulum;GO:0035770//ribonucleoprotein granule	GO:0000166//nucleotide binding;GO:0003676//nucleic acid binding;GO:0003723//RNA binding;GO:0003724//RNA helicase activity;GO:0004386//helicase activity;GO:0005524//ATP binding;GO:0008186//RNA-dependent ATPase activity;GO:0016887//ATPase activity;GO:0034458//3'-5' RNA helicase activity;GO:0070063//RNA polymerase binding;GO:1990247//N6-methyladenosine-containing RNA binding	GO:0007286//spermatid development;GO:0034612//response to tumor necrosis factor;GO:0044829//positive regulation by host of viral genome replication;GO:0048599//oocyte development;GO:0051729//germline cell cycle switching, mitotic to meiotic cell cycle;GO:0070555//response to interleukin-1	--
ENSGALT00000091810	ENSGALG00000000208	0.960948058129881	0.00225780308246348	--	--	MCC	mutated in colorectal cancers [Source:NCBI gene;Acc:415603]	-	-	-	-	GO:0005634//nucleus;GO:0005654//nucleoplasm;GO:0005737//cytoplasm;GO:0005829//cytosol;GO:0005886//plasma membrane;GO:0036464//cytoplasmic ribonucleoprotein granule	GO:0005509//calcium ion binding	GO:0010633//negative regulation of epithelial cell migration;GO:0045184//establishment of protein localization;GO:0050680//negative regulation of epithelial cell proliferation;GO:0090090//negative regulation of canonical Wnt signaling pathway	--
ENSGALT00000092640	ENSGALG00000000208	-0.958599	0.00253558026874374	--	--	MCC	mutated in colorectal cancers [Source:NCBI gene;Acc:415603]	-	-	-	-	GO:0005634//nucleus;GO:0005654//nucleoplasm;GO:0005737//cytoplasm;GO:0005829//cytosol;GO:0005886//plasma membrane;GO:0036464//cytoplasmic ribonucleoprotein granule	GO:0005509//calcium ion binding	GO:0010633//negative regulation of epithelial cell migration;GO:0045184//establishment of protein localization;GO:0050680//negative regulation of epithelial cell proliferation;GO:0090090//negative regulation of canonical Wnt signaling pathway	--
ENSGALT00000093629	ENSGALG00000000208	-0.962826	0.00204717137197487	--	--	MCC	mutated in colorectal cancers [Source:NCBI gene;Acc:415603]	-	-	-	-	GO:0005634//nucleus;GO:0005654//nucleoplasm;GO:0005737//cytoplasm;GO:0005829//cytosol;GO:0005886//plasma membrane;GO:0036464//cytoplasmic ribonucleoprotein granule	GO:0005509//calcium ion binding	GO:0010633//negative regulation of epithelial cell migration;GO:0045184//establishment of protein localization;GO:0050680//negative regulation of epithelial cell proliferation;GO:0090090//negative regulation of canonical Wnt signaling pathway	--
ENSGALT00000094989	ENSGALG00000000208	0.950332038118039	0.00363909654880966	--	--	MCC	mutated in colorectal cancers [Source:NCBI gene;Acc:415603]	-	-	-	-	GO:0005634//nucleus;GO:0005654//nucleoplasm;GO:0005737//cytoplasm;GO:0005829//cytosol;GO:0005886//plasma membrane;GO:0036464//cytoplasmic ribonucleoprotein granule	GO:0005509//calcium ion binding	GO:0010633//negative regulation of epithelial cell migration;GO:0045184//establishment of protein localization;GO:0050680//negative regulation of epithelial cell proliferation;GO:0090090//negative regulation of canonical Wnt signaling pathway	--
ENSGALT00000096198	ENSGALG00000000208	0.973298966625264	0.00105989958835162	--	--	MCC	mutated in colorectal cancers [Source:NCBI gene;Acc:415603]	-	-	-	-	GO:0005634//nucleus;GO:0005654//nucleoplasm;GO:0005737//cytoplasm;GO:0005829//cytosol;GO:0005886//plasma membrane;GO:0036464//cytoplasmic ribonucleoprotein granule	GO:0005509//calcium ion binding	GO:0010633//negative regulation of epithelial cell migration;GO:0045184//establishment of protein localization;GO:0050680//negative regulation of epithelial cell proliferation;GO:0090090//negative regulation of canonical Wnt signaling pathway	--
ENSGALT00000097648	ENSGALG00000000208	0.968697065478163	0.00145447410323075	--	--	MCC	mutated in colorectal cancers [Source:NCBI gene;Acc:415603]	-	-	-	-	GO:0005634//nucleus;GO:0005654//nucleoplasm;GO:0005737//cytoplasm;GO:0005829//cytosol;GO:0005886//plasma membrane;GO:0036464//cytoplasmic ribonucleoprotein granule	GO:0005509//calcium ion binding	GO:0010633//negative regulation of epithelial cell migration;GO:0045184//establishment of protein localization;GO:0050680//negative regulation of epithelial cell proliferation;GO:0090090//negative regulation of canonical Wnt signaling pathway	--
ENSGALT00000099043	ENSGALG00000000208	0.97527925896311	0.000909118947827669	--	--	MCC	mutated in colorectal cancers [Source:NCBI gene;Acc:415603]	-	-	-	-	GO:0005634//nucleus;GO:0005654//nucleoplasm;GO:0005737//cytoplasm;GO:0005829//cytosol;GO:0005886//plasma membrane;GO:0036464//cytoplasmic ribonucleoprotein granule	GO:0005509//calcium ion binding	GO:0010633//negative regulation of epithelial cell migration;GO:0045184//establishment of protein localization;GO:0050680//negative regulation of epithelial cell proliferation;GO:0090090//negative regulation of canonical Wnt signaling pathway	--
ENSGALT00000099050	ENSGALG00000000208	0.986575319511481	0.0002691233576345	--	--	MCC	mutated in colorectal cancers [Source:NCBI gene;Acc:415603]	-	-	-	-	GO:0005634//nucleus;GO:0005654//nucleoplasm;GO:0005737//cytoplasm;GO:0005829//cytosol;GO:0005886//plasma membrane;GO:0036464//cytoplasmic ribonucleoprotein granule	GO:0005509//calcium ion binding	GO:0010633//negative regulation of epithelial cell migration;GO:0045184//establishment of protein localization;GO:0050680//negative regulation of epithelial cell proliferation;GO:0090090//negative regulation of canonical Wnt signaling pathway	--
ENSGALT00000099171	ENSGALG00000000208	0.973242546204207	0.00106436334929882	--	--	MCC	mutated in colorectal cancers [Source:NCBI gene;Acc:415603]	-	-	-	-	GO:0005634//nucleus;GO:0005654//nucleoplasm;GO:0005737//cytoplasm;GO:0005829//cytosol;GO:0005886//plasma membrane;GO:0036464//cytoplasmic ribonucleoprotein granule	GO:0005509//calcium ion binding	GO:0010633//negative regulation of epithelial cell migration;GO:0045184//establishment of protein localization;GO:0050680//negative regulation of epithelial cell proliferation;GO:0090090//negative regulation of canonical Wnt signaling pathway	--
ENSGALT00000100153	ENSGALG00000000208	-0.956673	0.00277514056139581	--	--	MCC	mutated in colorectal cancers [Source:NCBI gene;Acc:415603]	-	-	-	-	GO:0005634//nucleus;GO:0005654//nucleoplasm;GO:0005737//cytoplasm;GO:0005829//cytosol;GO:0005886//plasma membrane;GO:0036464//cytoplasmic ribonucleoprotein granule	GO:0005509//calcium ion binding	GO:0010633//negative regulation of epithelial cell migration;GO:0045184//establishment of protein localization;GO:0050680//negative regulation of epithelial cell proliferation;GO:0090090//negative regulation of canonical Wnt signaling pathway	--
ENSGALT00000100806	ENSGALG00000000208	0.966106371147901	0.00170369898626213	--	--	MCC	mutated in colorectal cancers [Source:NCBI gene;Acc:415603]	-	-	-	-	GO:0005634//nucleus;GO:0005654//nucleoplasm;GO:0005737//cytoplasm;GO:0005829//cytosol;GO:0005886//plasma membrane;GO:0036464//cytoplasmic ribonucleoprotein granule	GO:0005509//calcium ion binding	GO:0010633//negative regulation of epithelial cell migration;GO:0045184//establishment of protein localization;GO:0050680//negative regulation of epithelial cell proliferation;GO:0090090//negative regulation of canonical Wnt signaling pathway	--
ENSGALT00000101318	ENSGALG00000000208	-0.98417	0.000373916170662629	--	--	MCC	mutated in colorectal cancers [Source:NCBI gene;Acc:415603]	-	-	-	-	GO:0005634//nucleus;GO:0005654//nucleoplasm;GO:0005737//cytoplasm;GO:0005829//cytosol;GO:0005886//plasma membrane;GO:0036464//cytoplasmic ribonucleoprotein granule	GO:0005509//calcium ion binding	GO:0010633//negative regulation of epithelial cell migration;GO:0045184//establishment of protein localization;GO:0050680//negative regulation of epithelial cell proliferation;GO:0090090//negative regulation of canonical Wnt signaling pathway	--
ENSGALT00000102492	ENSGALG00000000208	-0.952008	0.00339958828212578	--	--	MCC	mutated in colorectal cancers [Source:NCBI gene;Acc:415603]	-	-	-	-	GO:0005634//nucleus;GO:0005654//nucleoplasm;GO:0005737//cytoplasm;GO:0005829//cytosol;GO:0005886//plasma membrane;GO:0036464//cytoplasmic ribonucleoprotein granule	GO:0005509//calcium ion binding	GO:0010633//negative regulation of epithelial cell migration;GO:0045184//establishment of protein localization;GO:0050680//negative regulation of epithelial cell proliferation;GO:0090090//negative regulation of canonical Wnt signaling pathway	--
ENSGALT00000103314	ENSGALG00000000208	0.969792561097351	0.00135495206421378	--	--	MCC	mutated in colorectal cancers [Source:NCBI gene;Acc:415603]	-	-	-	-	GO:0005634//nucleus;GO:0005654//nucleoplasm;GO:0005737//cytoplasm;GO:0005829//cytosol;GO:0005886//plasma membrane;GO:0036464//cytoplasmic ribonucleoprotein granule	GO:0005509//calcium ion binding	GO:0010633//negative regulation of epithelial cell migration;GO:0045184//establishment of protein localization;GO:0050680//negative regulation of epithelial cell proliferation;GO:0090090//negative regulation of canonical Wnt signaling pathway	--
ENSGALT00000104575	ENSGALG00000000208	-0.969549	0.00137681706024975	--	--	MCC	mutated in colorectal cancers [Source:NCBI gene;Acc:415603]	-	-	-	-	GO:0005634//nucleus;GO:0005654//nucleoplasm;GO:0005737//cytoplasm;GO:0005829//cytosol;GO:0005886//plasma membrane;GO:0036464//cytoplasmic ribonucleoprotein granule	GO:0005509//calcium ion binding	GO:0010633//negative regulation of epithelial cell migration;GO:0045184//establishment of protein localization;GO:0050680//negative regulation of epithelial cell proliferation;GO:0090090//negative regulation of canonical Wnt signaling pathway	--
ENSGALT00000104623	ENSGALG00000000208	0.969156096147117	0.00141234798880734	--	--	MCC	mutated in colorectal cancers [Source:NCBI gene;Acc:415603]	-	-	-	-	GO:0005634//nucleus;GO:0005654//nucleoplasm;GO:0005737//cytoplasm;GO:0005829//cytosol;GO:0005886//plasma membrane;GO:0036464//cytoplasmic ribonucleoprotein granule	GO:0005509//calcium ion binding	GO:0010633//negative regulation of epithelial cell migration;GO:0045184//establishment of protein localization;GO:0050680//negative regulation of epithelial cell proliferation;GO:0090090//negative regulation of canonical Wnt signaling pathway	--
ENSGALT00000108266	ENSGALG00000000208	0.969595765351622	0.00137257312377375	--	--	MCC	mutated in colorectal cancers [Source:NCBI gene;Acc:415603]	-	-	-	-	GO:0005634//nucleus;GO:0005654//nucleoplasm;GO:0005737//cytoplasm;GO:0005829//cytosol;GO:0005886//plasma membrane;GO:0036464//cytoplasmic ribonucleoprotein granule	GO:0005509//calcium ion binding	GO:0010633//negative regulation of epithelial cell migration;GO:0045184//establishment of protein localization;GO:0050680//negative regulation of epithelial cell proliferation;GO:0090090//negative regulation of canonical Wnt signaling pathway	--
MSTRG.10273.1	ENSGALG00000000208	-0.959999	0.00236807016134854	--	--	MCC	mutated in colorectal cancers [Source:NCBI gene;Acc:415603]	-	-	-	-	GO:0005634//nucleus;GO:0005654//nucleoplasm;GO:0005737//cytoplasm;GO:0005829//cytosol;GO:0005886//plasma membrane;GO:0036464//cytoplasmic ribonucleoprotein granule	GO:0005509//calcium ion binding	GO:0010633//negative regulation of epithelial cell migration;GO:0045184//establishment of protein localization;GO:0050680//negative regulation of epithelial cell proliferation;GO:0090090//negative regulation of canonical Wnt signaling pathway	--
MSTRG.11178.1	ENSGALG00000000208	-0.950031	0.00368295229005579	--	--	MCC	mutated in colorectal cancers [Source:NCBI gene;Acc:415603]	-	-	-	-	GO:0005634//nucleus;GO:0005654//nucleoplasm;GO:0005737//cytoplasm;GO:0005829//cytosol;GO:0005886//plasma membrane;GO:0036464//cytoplasmic ribonucleoprotein granule	GO:0005509//calcium ion binding	GO:0010633//negative regulation of epithelial cell migration;GO:0045184//establishment of protein localization;GO:0050680//negative regulation of epithelial cell proliferation;GO:0090090//negative regulation of canonical Wnt signaling pathway	--
MSTRG.11353.1	ENSGALG00000000208	-0.955724	0.00289709379052083	--	--	MCC	mutated in colorectal cancers [Source:NCBI gene;Acc:415603]	-	-	-	-	GO:0005634//nucleus;GO:0005654//nucleoplasm;GO:0005737//cytoplasm;GO:0005829//cytosol;GO:0005886//plasma membrane;GO:0036464//cytoplasmic ribonucleoprotein granule	GO:0005509//calcium ion binding	GO:0010633//negative regulation of epithelial cell migration;GO:0045184//establishment of protein localization;GO:0050680//negative regulation of epithelial cell proliferation;GO:0090090//negative regulation of canonical Wnt signaling pathway	--
MSTRG.13040.5	ENSGALG00000000208	0.975346555188103	0.000904196424170737	--	--	MCC	mutated in colorectal cancers [Source:NCBI gene;Acc:415603]	-	-	-	-	GO:0005634//nucleus;GO:0005654//nucleoplasm;GO:0005737//cytoplasm;GO:0005829//cytosol;GO:0005886//plasma membrane;GO:0036464//cytoplasmic ribonucleoprotein granule	GO:0005509//calcium ion binding	GO:0010633//negative regulation of epithelial cell migration;GO:0045184//establishment of protein localization;GO:0050680//negative regulation of epithelial cell proliferation;GO:0090090//negative regulation of canonical Wnt signaling pathway	--
MSTRG.14018.1	ENSGALG00000000208	0.95209432224758	0.00338746027892383	--	--	MCC	mutated in colorectal cancers [Source:NCBI gene;Acc:415603]	-	-	-	-	GO:0005634//nucleus;GO:0005654//nucleoplasm;GO:0005737//cytoplasm;GO:0005829//cytosol;GO:0005886//plasma membrane;GO:0036464//cytoplasmic ribonucleoprotein granule	GO:0005509//calcium ion binding	GO:0010633//negative regulation of epithelial cell migration;GO:0045184//establishment of protein localization;GO:0050680//negative regulation of epithelial cell proliferation;GO:0090090//negative regulation of canonical Wnt signaling pathway	--
MSTRG.14351.1	ENSGALG00000000208	0.988676716149693	0.00019159921836413	--	--	MCC	mutated in colorectal cancers [Source:NCBI gene;Acc:415603]	-	-	-	-	GO:0005634//nucleus;GO:0005654//nucleoplasm;GO:0005737//cytoplasm;GO:0005829//cytosol;GO:0005886//plasma membrane;GO:0036464//cytoplasmic ribonucleoprotein granule	GO:0005509//calcium ion binding	GO:0010633//negative regulation of epithelial cell migration;GO:0045184//establishment of protein localization;GO:0050680//negative regulation of epithelial cell proliferation;GO:0090090//negative regulation of canonical Wnt signaling pathway	--
MSTRG.15634.1	ENSGALG00000000208	0.96967165179535	0.00136576491789298	--	--	MCC	mutated in colorectal cancers [Source:NCBI gene;Acc:415603]	-	-	-	-	GO:0005634//nucleus;GO:0005654//nucleoplasm;GO:0005737//cytoplasm;GO:0005829//cytosol;GO:0005886//plasma membrane;GO:0036464//cytoplasmic ribonucleoprotein granule	GO:0005509//calcium ion binding	GO:0010633//negative regulation of epithelial cell migration;GO:0045184//establishment of protein localization;GO:0050680//negative regulation of epithelial cell proliferation;GO:0090090//negative regulation of canonical Wnt signaling pathway	--
MSTRG.15895.1	ENSGALG00000000208	0.957672890862695	0.00264945996257988	--	--	MCC	mutated in colorectal cancers [Source:NCBI gene;Acc:415603]	-	-	-	-	GO:0005634//nucleus;GO:0005654//nucleoplasm;GO:0005737//cytoplasm;GO:0005829//cytosol;GO:0005886//plasma membrane;GO:0036464//cytoplasmic ribonucleoprotein granule	GO:0005509//calcium ion binding	GO:0010633//negative regulation of epithelial cell migration;GO:0045184//establishment of protein localization;GO:0050680//negative regulation of epithelial cell proliferation;GO:0090090//negative regulation of canonical Wnt signaling pathway	--
MSTRG.1798.3	ENSGALG00000000208	0.950278212781851	0.00364692168977303	--	--	MCC	mutated in colorectal cancers [Source:NCBI gene;Acc:415603]	-	-	-	-	GO:0005634//nucleus;GO:0005654//nucleoplasm;GO:0005737//cytoplasm;GO:0005829//cytosol;GO:0005886//plasma membrane;GO:0036464//cytoplasmic ribonucleoprotein granule	GO:0005509//calcium ion binding	GO:0010633//negative regulation of epithelial cell migration;GO:0045184//establishment of protein localization;GO:0050680//negative regulation of epithelial cell proliferation;GO:0090090//negative regulation of canonical Wnt signaling pathway	--
MSTRG.3486.1	ENSGALG00000000208	-0.975389	0.000901124597079924	--	--	MCC	mutated in colorectal cancers [Source:NCBI gene;Acc:415603]	-	-	-	-	GO:0005634//nucleus;GO:0005654//nucleoplasm;GO:0005737//cytoplasm;GO:0005829//cytosol;GO:0005886//plasma membrane;GO:0036464//cytoplasmic ribonucleoprotein granule	GO:0005509//calcium ion binding	GO:0010633//negative regulation of epithelial cell migration;GO:0045184//establishment of protein localization;GO:0050680//negative regulation of epithelial cell proliferation;GO:0090090//negative regulation of canonical Wnt signaling pathway	--
MSTRG.3723.1	ENSGALG00000000208	0.974796381950778	0.000944828593252819	--	--	MCC	mutated in colorectal cancers [Source:NCBI gene;Acc:415603]	-	-	-	-	GO:0005634//nucleus;GO:0005654//nucleoplasm;GO:0005737//cytoplasm;GO:0005829//cytosol;GO:0005886//plasma membrane;GO:0036464//cytoplasmic ribonucleoprotein granule	GO:0005509//calcium ion binding	GO:0010633//negative regulation of epithelial cell migration;GO:0045184//establishment of protein localization;GO:0050680//negative regulation of epithelial cell proliferation;GO:0090090//negative regulation of canonical Wnt signaling pathway	--
MSTRG.3833.2	ENSGALG00000000208	0.986611611045309	0.000267673510813037	--	--	MCC	mutated in colorectal cancers [Source:NCBI gene;Acc:415603]	-	-	-	-	GO:0005634//nucleus;GO:0005654//nucleoplasm;GO:0005737//cytoplasm;GO:0005829//cytosol;GO:0005886//plasma membrane;GO:0036464//cytoplasmic ribonucleoprotein granule	GO:0005509//calcium ion binding	GO:0010633//negative regulation of epithelial cell migration;GO:0045184//establishment of protein localization;GO:0050680//negative regulation of epithelial cell proliferation;GO:0090090//negative regulation of canonical Wnt signaling pathway	--
MSTRG.3884.1	ENSGALG00000000208	0.972249777799207	0.00114442737443778	--	--	MCC	mutated in colorectal cancers [Source:NCBI gene;Acc:415603]	-	-	-	-	GO:0005634//nucleus;GO:0005654//nucleoplasm;GO:0005737//cytoplasm;GO:0005829//cytosol;GO:0005886//plasma membrane;GO:0036464//cytoplasmic ribonucleoprotein granule	GO:0005509//calcium ion binding	GO:0010633//negative regulation of epithelial cell migration;GO:0045184//establishment of protein localization;GO:0050680//negative regulation of epithelial cell proliferation;GO:0090090//negative regulation of canonical Wnt signaling pathway	--
MSTRG.4183.2	ENSGALG00000000208	0.992115670235211	9.29989283210671e-05	--	--	MCC	mutated in colorectal cancers [Source:NCBI gene;Acc:415603]	-	-	-	-	GO:0005634//nucleus;GO:0005654//nucleoplasm;GO:0005737//cytoplasm;GO:0005829//cytosol;GO:0005886//plasma membrane;GO:0036464//cytoplasmic ribonucleoprotein granule	GO:0005509//calcium ion binding	GO:0010633//negative regulation of epithelial cell migration;GO:0045184//establishment of protein localization;GO:0050680//negative regulation of epithelial cell proliferation;GO:0090090//negative regulation of canonical Wnt signaling pathway	--
MSTRG.457.2	ENSGALG00000000208	0.955656515410113	0.00290591965205909	--	--	MCC	mutated in colorectal cancers [Source:NCBI gene;Acc:415603]	-	-	-	-	GO:0005634//nucleus;GO:0005654//nucleoplasm;GO:0005737//cytoplasm;GO:0005829//cytosol;GO:0005886//plasma membrane;GO:0036464//cytoplasmic ribonucleoprotein granule	GO:0005509//calcium ion binding	GO:0010633//negative regulation of epithelial cell migration;GO:0045184//establishment of protein localization;GO:0050680//negative regulation of epithelial cell proliferation;GO:0090090//negative regulation of canonical Wnt signaling pathway	--
MSTRG.4751.2	ENSGALG00000000208	0.954237289221033	0.00309341982430102	--	--	MCC	mutated in colorectal cancers [Source:NCBI gene;Acc:415603]	-	-	-	-	GO:0005634//nucleus;GO:0005654//nucleoplasm;GO:0005737//cytoplasm;GO:0005829//cytosol;GO:0005886//plasma membrane;GO:0036464//cytoplasmic ribonucleoprotein granule	GO:0005509//calcium ion binding	GO:0010633//negative regulation of epithelial cell migration;GO:0045184//establishment of protein localization;GO:0050680//negative regulation of epithelial cell proliferation;GO:0090090//negative regulation of canonical Wnt signaling pathway	--
MSTRG.702.1	ENSGALG00000000208	0.975297850593501	0.000907757699283213	--	--	MCC	mutated in colorectal cancers [Source:NCBI gene;Acc:415603]	-	-	-	-	GO:0005634//nucleus;GO:0005654//nucleoplasm;GO:0005737//cytoplasm;GO:0005829//cytosol;GO:0005886//plasma membrane;GO:0036464//cytoplasmic ribonucleoprotein granule	GO:0005509//calcium ion binding	GO:0010633//negative regulation of epithelial cell migration;GO:0045184//establishment of protein localization;GO:0050680//negative regulation of epithelial cell proliferation;GO:0090090//negative regulation of canonical Wnt signaling pathway	--
MSTRG.959.1	ENSGALG00000000208	0.951802615783016	0.00342850079918225	--	--	MCC	mutated in colorectal cancers [Source:NCBI gene;Acc:415603]	-	-	-	-	GO:0005634//nucleus;GO:0005654//nucleoplasm;GO:0005737//cytoplasm;GO:0005829//cytosol;GO:0005886//plasma membrane;GO:0036464//cytoplasmic ribonucleoprotein granule	GO:0005509//calcium ion binding	GO:0010633//negative regulation of epithelial cell migration;GO:0045184//establishment of protein localization;GO:0050680//negative regulation of epithelial cell proliferation;GO:0090090//negative regulation of canonical Wnt signaling pathway	--
ENSGALT00000084797	ENSGALG00000000241	0.985493323680046	0.000314139067763856	--	--	STARD4	StAR related lipid transfer domain containing 4 [Source:NCBI gene;Acc:769322]	-	-	-	-	GO:0005737//cytoplasm;GO:0031410//cytoplasmic vesicle	GO:0008289//lipid binding;GO:0015485//cholesterol binding	GO:0010873//positive regulation of cholesterol esterification;GO:0010879//cholesterol transport involved in cholesterol storage;GO:0032367//intracellular cholesterol transport;GO:0070508//cholesterol import;GO:0070859//positive regulation of bile acid biosynthetic process	--
ENSGALT00000092640	ENSGALG00000000241	0.952230327081308	0.00336840867300015	--	--	STARD4	StAR related lipid transfer domain containing 4 [Source:NCBI gene;Acc:769322]	-	-	-	-	GO:0005737//cytoplasm;GO:0031410//cytoplasmic vesicle	GO:0008289//lipid binding;GO:0015485//cholesterol binding	GO:0010873//positive regulation of cholesterol esterification;GO:0010879//cholesterol transport involved in cholesterol storage;GO:0032367//intracellular cholesterol transport;GO:0070508//cholesterol import;GO:0070859//positive regulation of bile acid biosynthetic process	--
ENSGALT00000093629	ENSGALG00000000241	0.96102083526335	0.00224945093561287	--	--	STARD4	StAR related lipid transfer domain containing 4 [Source:NCBI gene;Acc:769322]	-	-	-	-	GO:0005737//cytoplasm;GO:0031410//cytoplasmic vesicle	GO:0008289//lipid binding;GO:0015485//cholesterol binding	GO:0010873//positive regulation of cholesterol esterification;GO:0010879//cholesterol transport involved in cholesterol storage;GO:0032367//intracellular cholesterol transport;GO:0070508//cholesterol import;GO:0070859//positive regulation of bile acid biosynthetic process	--
ENSGALT00000096198	ENSGALG00000000241	-0.962768	0.00205353305715754	--	--	STARD4	StAR related lipid transfer domain containing 4 [Source:NCBI gene;Acc:769322]	-	-	-	-	GO:0005737//cytoplasm;GO:0031410//cytoplasmic vesicle	GO:0008289//lipid binding;GO:0015485//cholesterol binding	GO:0010873//positive regulation of cholesterol esterification;GO:0010879//cholesterol transport involved in cholesterol storage;GO:0032367//intracellular cholesterol transport;GO:0070508//cholesterol import;GO:0070859//positive regulation of bile acid biosynthetic process	--
ENSGALT00000101318	ENSGALG00000000241	0.981523733073584	0.000508905015147173	--	--	STARD4	StAR related lipid transfer domain containing 4 [Source:NCBI gene;Acc:769322]	-	-	-	-	GO:0005737//cytoplasm;GO:0031410//cytoplasmic vesicle	GO:0008289//lipid binding;GO:0015485//cholesterol binding	GO:0010873//positive regulation of cholesterol esterification;GO:0010879//cholesterol transport involved in cholesterol storage;GO:0032367//intracellular cholesterol transport;GO:0070508//cholesterol import;GO:0070859//positive regulation of bile acid biosynthetic process	--
ENSGALT00000102492	ENSGALG00000000241	0.984184813410745	0.00037320234204147	--	--	STARD4	StAR related lipid transfer domain containing 4 [Source:NCBI gene;Acc:769322]	-	-	-	-	GO:0005737//cytoplasm;GO:0031410//cytoplasmic vesicle	GO:0008289//lipid binding;GO:0015485//cholesterol binding	GO:0010873//positive regulation of cholesterol esterification;GO:0010879//cholesterol transport involved in cholesterol storage;GO:0032367//intracellular cholesterol transport;GO:0070508//cholesterol import;GO:0070859//positive regulation of bile acid biosynthetic process	--
ENSGALT00000104255	ENSGALG00000000241	-0.960996	0.00225230932937081	--	--	STARD4	StAR related lipid transfer domain containing 4 [Source:NCBI gene;Acc:769322]	-	-	-	-	GO:0005737//cytoplasm;GO:0031410//cytoplasmic vesicle	GO:0008289//lipid binding;GO:0015485//cholesterol binding	GO:0010873//positive regulation of cholesterol esterification;GO:0010879//cholesterol transport involved in cholesterol storage;GO:0032367//intracellular cholesterol transport;GO:0070508//cholesterol import;GO:0070859//positive regulation of bile acid biosynthetic process	--
ENSGALT00000104575	ENSGALG00000000241	0.992907297643801	7.52812358148009e-05	--	--	STARD4	StAR related lipid transfer domain containing 4 [Source:NCBI gene;Acc:769322]	-	-	-	-	GO:0005737//cytoplasm;GO:0031410//cytoplasmic vesicle	GO:0008289//lipid binding;GO:0015485//cholesterol binding	GO:0010873//positive regulation of cholesterol esterification;GO:0010879//cholesterol transport involved in cholesterol storage;GO:0032367//intracellular cholesterol transport;GO:0070508//cholesterol import;GO:0070859//positive regulation of bile acid biosynthetic process	--
MSTRG.11178.1	ENSGALG00000000241	0.97796588412891	0.000722904586780195	--	--	STARD4	StAR related lipid transfer domain containing 4 [Source:NCBI gene;Acc:769322]	-	-	-	-	GO:0005737//cytoplasm;GO:0031410//cytoplasmic vesicle	GO:0008289//lipid binding;GO:0015485//cholesterol binding	GO:0010873//positive regulation of cholesterol esterification;GO:0010879//cholesterol transport involved in cholesterol storage;GO:0032367//intracellular cholesterol transport;GO:0070508//cholesterol import;GO:0070859//positive regulation of bile acid biosynthetic process	--
MSTRG.11480.1	ENSGALG00000000241	0.969835782232825	0.00135109714052196	--	--	STARD4	StAR related lipid transfer domain containing 4 [Source:NCBI gene;Acc:769322]	-	-	-	-	GO:0005737//cytoplasm;GO:0031410//cytoplasmic vesicle	GO:0008289//lipid binding;GO:0015485//cholesterol binding	GO:0010873//positive regulation of cholesterol esterification;GO:0010879//cholesterol transport involved in cholesterol storage;GO:0032367//intracellular cholesterol transport;GO:0070508//cholesterol import;GO:0070859//positive regulation of bile acid biosynthetic process	--
MSTRG.14351.1	ENSGALG00000000241	-0.962103	0.00212701810760332	--	--	STARD4	StAR related lipid transfer domain containing 4 [Source:NCBI gene;Acc:769322]	-	-	-	-	GO:0005737//cytoplasm;GO:0031410//cytoplasmic vesicle	GO:0008289//lipid binding;GO:0015485//cholesterol binding	GO:0010873//positive regulation of cholesterol esterification;GO:0010879//cholesterol transport involved in cholesterol storage;GO:0032367//intracellular cholesterol transport;GO:0070508//cholesterol import;GO:0070859//positive regulation of bile acid biosynthetic process	--
MSTRG.14781.2	ENSGALG00000000241	0.970046780918797	0.00133235605580089	--	--	STARD4	StAR related lipid transfer domain containing 4 [Source:NCBI gene;Acc:769322]	-	-	-	-	GO:0005737//cytoplasm;GO:0031410//cytoplasmic vesicle	GO:0008289//lipid binding;GO:0015485//cholesterol binding	GO:0010873//positive regulation of cholesterol esterification;GO:0010879//cholesterol transport involved in cholesterol storage;GO:0032367//intracellular cholesterol transport;GO:0070508//cholesterol import;GO:0070859//positive regulation of bile acid biosynthetic process	--
MSTRG.2499.1	ENSGALG00000000241	0.950500312597689	0.00361468604079619	--	--	STARD4	StAR related lipid transfer domain containing 4 [Source:NCBI gene;Acc:769322]	-	-	-	-	GO:0005737//cytoplasm;GO:0031410//cytoplasmic vesicle	GO:0008289//lipid binding;GO:0015485//cholesterol binding	GO:0010873//positive regulation of cholesterol esterification;GO:0010879//cholesterol transport involved in cholesterol storage;GO:0032367//intracellular cholesterol transport;GO:0070508//cholesterol import;GO:0070859//positive regulation of bile acid biosynthetic process	--
MSTRG.3486.1	ENSGALG00000000241	0.966378400397016	0.00167661481064455	--	--	STARD4	StAR related lipid transfer domain containing 4 [Source:NCBI gene;Acc:769322]	-	-	-	-	GO:0005737//cytoplasm;GO:0031410//cytoplasmic vesicle	GO:0008289//lipid binding;GO:0015485//cholesterol binding	GO:0010873//positive regulation of cholesterol esterification;GO:0010879//cholesterol transport involved in cholesterol storage;GO:0032367//intracellular cholesterol transport;GO:0070508//cholesterol import;GO:0070859//positive regulation of bile acid biosynthetic process	--
MSTRG.3833.2	ENSGALG00000000241	-0.9744	0.000974682218773798	--	--	STARD4	StAR related lipid transfer domain containing 4 [Source:NCBI gene;Acc:769322]	-	-	-	-	GO:0005737//cytoplasm;GO:0031410//cytoplasmic vesicle	GO:0008289//lipid binding;GO:0015485//cholesterol binding	GO:0010873//positive regulation of cholesterol esterification;GO:0010879//cholesterol transport involved in cholesterol storage;GO:0032367//intracellular cholesterol transport;GO:0070508//cholesterol import;GO:0070859//positive regulation of bile acid biosynthetic process	--
MSTRG.4183.2	ENSGALG00000000241	-0.981185	0.000527667976128537	--	--	STARD4	StAR related lipid transfer domain containing 4 [Source:NCBI gene;Acc:769322]	-	-	-	-	GO:0005737//cytoplasm;GO:0031410//cytoplasmic vesicle	GO:0008289//lipid binding;GO:0015485//cholesterol binding	GO:0010873//positive regulation of cholesterol esterification;GO:0010879//cholesterol transport involved in cholesterol storage;GO:0032367//intracellular cholesterol transport;GO:0070508//cholesterol import;GO:0070859//positive regulation of bile acid biosynthetic process	--
MSTRG.457.2	ENSGALG00000000241	-0.960569	0.00230156129499991	--	--	STARD4	StAR related lipid transfer domain containing 4 [Source:NCBI gene;Acc:769322]	-	-	-	-	GO:0005737//cytoplasm;GO:0031410//cytoplasmic vesicle	GO:0008289//lipid binding;GO:0015485//cholesterol binding	GO:0010873//positive regulation of cholesterol esterification;GO:0010879//cholesterol transport involved in cholesterol storage;GO:0032367//intracellular cholesterol transport;GO:0070508//cholesterol import;GO:0070859//positive regulation of bile acid biosynthetic process	--
MSTRG.4779.1	ENSGALG00000000241	0.960557326758734	0.00230290574261638	--	--	STARD4	StAR related lipid transfer domain containing 4 [Source:NCBI gene;Acc:769322]	-	-	-	-	GO:0005737//cytoplasm;GO:0031410//cytoplasmic vesicle	GO:0008289//lipid binding;GO:0015485//cholesterol binding	GO:0010873//positive regulation of cholesterol esterification;GO:0010879//cholesterol transport involved in cholesterol storage;GO:0032367//intracellular cholesterol transport;GO:0070508//cholesterol import;GO:0070859//positive regulation of bile acid biosynthetic process	--
MSTRG.7290.3	ENSGALG00000000241	0.950499112103879	0.0036148599028468	--	--	STARD4	StAR related lipid transfer domain containing 4 [Source:NCBI gene;Acc:769322]	-	-	-	-	GO:0005737//cytoplasm;GO:0031410//cytoplasmic vesicle	GO:0008289//lipid binding;GO:0015485//cholesterol binding	GO:0010873//positive regulation of cholesterol esterification;GO:0010879//cholesterol transport involved in cholesterol storage;GO:0032367//intracellular cholesterol transport;GO:0070508//cholesterol import;GO:0070859//positive regulation of bile acid biosynthetic process	--
MSTRG.962.2	ENSGALG00000000241	-0.951837	0.00342370327375612	--	--	STARD4	StAR related lipid transfer domain containing 4 [Source:NCBI gene;Acc:769322]	-	-	-	-	GO:0005737//cytoplasm;GO:0031410//cytoplasmic vesicle	GO:0008289//lipid binding;GO:0015485//cholesterol binding	GO:0010873//positive regulation of cholesterol esterification;GO:0010879//cholesterol transport involved in cholesterol storage;GO:0032367//intracellular cholesterol transport;GO:0070508//cholesterol import;GO:0070859//positive regulation of bile acid biosynthetic process	--
ENSGALT00000097138	ENSGALG00000000284	0.974004295250391	0.00100488135280765	--	--	HOXB4	homeobox B4 [Source:NCBI gene;Acc:396230]	-	-	-	-	GO:0005634//nucleus;GO:0005654//nucleoplasm;GO:0005813//centrosome	GO:0000978//RNA polymerase II core promoter proximal region sequence-specific DNA binding;GO:0000981//RNA polymerase II transcription factor activity, sequence-specific DNA binding;GO:0003677//DNA binding;GO:0003700//transcription factor activity, sequence-specific DNA binding;GO:1990837//sequence-specific double-stranded DNA binding	GO:0000122//negative regulation of transcription from RNA polymerase II promoter;GO:0002011//morphogenesis of an epithelial sheet;GO:0006355//regulation of transcription, DNA-templated;GO:0006357//regulation of transcription from RNA polymerase II promoter;GO:0008283//cell proliferation;GO:0009952//anterior/posterior pattern specification;GO:0030097//hemopoiesis;GO:0045944//positive regulation of…	TF_Otx
ENSGALT00000104575	ENSGALG00000000284	0.965128257175954	0.00180285498137539	--	--	HOXB4	homeobox B4 [Source:NCBI gene;Acc:396230]	-	-	-	-	GO:0005634//nucleus;GO:0005654//nucleoplasm;GO:0005813//centrosome	GO:0000978//RNA polymerase II core promoter proximal region sequence-specific DNA binding;GO:0000981//RNA polymerase II transcription factor activity, sequence-specific DNA binding;GO:0003677//DNA binding;GO:0003700//transcription factor activity, sequence-specific DNA binding;GO:1990837//sequence-specific double-stranded DNA binding	GO:0000122//negative regulation of transcription from RNA polymerase II promoter;GO:0002011//morphogenesis of an epithelial sheet;GO:0006355//regulation of transcription, DNA-templated;GO:0006357//regulation of transcription from RNA polymerase II promoter;GO:0008283//cell proliferation;GO:0009952//anterior/posterior pattern specification;GO:0030097//hemopoiesis;GO:0045944//positive regulation of…	TF_Otx
MSTRG.1136.1	ENSGALG00000000284	-0.980531	0.000564879234613588	--	--	HOXB4	homeobox B4 [Source:NCBI gene;Acc:396230]	-	-	-	-	GO:0005634//nucleus;GO:0005654//nucleoplasm;GO:0005813//centrosome	GO:0000978//RNA polymerase II core promoter proximal region sequence-specific DNA binding;GO:0000981//RNA polymerase II transcription factor activity, sequence-specific DNA binding;GO:0003677//DNA binding;GO:0003700//transcription factor activity, sequence-specific DNA binding;GO:1990837//sequence-specific double-stranded DNA binding	GO:0000122//negative regulation of transcription from RNA polymerase II promoter;GO:0002011//morphogenesis of an epithelial sheet;GO:0006355//regulation of transcription, DNA-templated;GO:0006357//regulation of transcription from RNA polymerase II promoter;GO:0008283//cell proliferation;GO:0009952//anterior/posterior pattern specification;GO:0030097//hemopoiesis;GO:0045944//positive regulation of…	TF_Otx
MSTRG.14351.1	ENSGALG00000000284	-0.953521	0.00319020962356889	--	--	HOXB4	homeobox B4 [Source:NCBI gene;Acc:396230]	-	-	-	-	GO:0005634//nucleus;GO:0005654//nucleoplasm;GO:0005813//centrosome	GO:0000978//RNA polymerase II core promoter proximal region sequence-specific DNA binding;GO:0000981//RNA polymerase II transcription factor activity, sequence-specific DNA binding;GO:0003677//DNA binding;GO:0003700//transcription factor activity, sequence-specific DNA binding;GO:1990837//sequence-specific double-stranded DNA binding	GO:0000122//negative regulation of transcription from RNA polymerase II promoter;GO:0002011//morphogenesis of an epithelial sheet;GO:0006355//regulation of transcription, DNA-templated;GO:0006357//regulation of transcription from RNA polymerase II promoter;GO:0008283//cell proliferation;GO:0009952//anterior/posterior pattern specification;GO:0030097//hemopoiesis;GO:0045944//positive regulation of…	TF_Otx
MSTRG.15895.1	ENSGALG00000000284	-0.959414	0.00243734883407242	--	--	HOXB4	homeobox B4 [Source:NCBI gene;Acc:396230]	-	-	-	-	GO:0005634//nucleus;GO:0005654//nucleoplasm;GO:0005813//centrosome	GO:0000978//RNA polymerase II core promoter proximal region sequence-specific DNA binding;GO:0000981//RNA polymerase II transcription factor activity, sequence-specific DNA binding;GO:0003677//DNA binding;GO:0003700//transcription factor activity, sequence-specific DNA binding;GO:1990837//sequence-specific double-stranded DNA binding	GO:0000122//negative regulation of transcription from RNA polymerase II promoter;GO:0002011//morphogenesis of an epithelial sheet;GO:0006355//regulation of transcription, DNA-templated;GO:0006357//regulation of transcription from RNA polymerase II promoter;GO:0008283//cell proliferation;GO:0009952//anterior/posterior pattern specification;GO:0030097//hemopoiesis;GO:0045944//positive regulation of…	TF_Otx
MSTRG.2259.1	ENSGALG00000000284	0.979430525858583	0.000630303393832389	--	--	HOXB4	homeobox B4 [Source:NCBI gene;Acc:396230]	-	-	-	-	GO:0005634//nucleus;GO:0005654//nucleoplasm;GO:0005813//centrosome	GO:0000978//RNA polymerase II core promoter proximal region sequence-specific DNA binding;GO:0000981//RNA polymerase II transcription factor activity, sequence-specific DNA binding;GO:0003677//DNA binding;GO:0003700//transcription factor activity, sequence-specific DNA binding;GO:1990837//sequence-specific double-stranded DNA binding	GO:0000122//negative regulation of transcription from RNA polymerase II promoter;GO:0002011//morphogenesis of an epithelial sheet;GO:0006355//regulation of transcription, DNA-templated;GO:0006357//regulation of transcription from RNA polymerase II promoter;GO:0008283//cell proliferation;GO:0009952//anterior/posterior pattern specification;GO:0030097//hemopoiesis;GO:0045944//positive regulation of…	TF_Otx
MSTRG.2499.1	ENSGALG00000000284	0.975800738503491	0.000871320790190621	--	--	HOXB4	homeobox B4 [Source:NCBI gene;Acc:396230]	-	-	-	-	GO:0005634//nucleus;GO:0005654//nucleoplasm;GO:0005813//centrosome	GO:0000978//RNA polymerase II core promoter proximal region sequence-specific DNA binding;GO:0000981//RNA polymerase II transcription factor activity, sequence-specific DNA binding;GO:0003677//DNA binding;GO:0003700//transcription factor activity, sequence-specific DNA binding;GO:1990837//sequence-specific double-stranded DNA binding	GO:0000122//negative regulation of transcription from RNA polymerase II promoter;GO:0002011//morphogenesis of an epithelial sheet;GO:0006355//regulation of transcription, DNA-templated;GO:0006357//regulation of transcription from RNA polymerase II promoter;GO:0008283//cell proliferation;GO:0009952//anterior/posterior pattern specification;GO:0030097//hemopoiesis;GO:0045944//positive regulation of…	TF_Otx
MSTRG.3486.1	ENSGALG00000000284	0.986183532801846	0.000285023403121236	--	--	HOXB4	homeobox B4 [Source:NCBI gene;Acc:396230]	-	-	-	-	GO:0005634//nucleus;GO:0005654//nucleoplasm;GO:0005813//centrosome	GO:0000978//RNA polymerase II core promoter proximal region sequence-specific DNA binding;GO:0000981//RNA polymerase II transcription factor activity, sequence-specific DNA binding;GO:0003677//DNA binding;GO:0003700//transcription factor activity, sequence-specific DNA binding;GO:1990837//sequence-specific double-stranded DNA binding	GO:0000122//negative regulation of transcription from RNA polymerase II promoter;GO:0002011//morphogenesis of an epithelial sheet;GO:0006355//regulation of transcription, DNA-templated;GO:0006357//regulation of transcription from RNA polymerase II promoter;GO:0008283//cell proliferation;GO:0009952//anterior/posterior pattern specification;GO:0030097//hemopoiesis;GO:0045944//positive regulation of…	TF_Otx
MSTRG.4183.2	ENSGALG00000000284	-0.952875	0.00327878699697705	--	--	HOXB4	homeobox B4 [Source:NCBI gene;Acc:396230]	-	-	-	-	GO:0005634//nucleus;GO:0005654//nucleoplasm;GO:0005813//centrosome	GO:0000978//RNA polymerase II core promoter proximal region sequence-specific DNA binding;GO:0000981//RNA polymerase II transcription factor activity, sequence-specific DNA binding;GO:0003677//DNA binding;GO:0003700//transcription factor activity, sequence-specific DNA binding;GO:1990837//sequence-specific double-stranded DNA binding	GO:0000122//negative regulation of transcription from RNA polymerase II promoter;GO:0002011//morphogenesis of an epithelial sheet;GO:0006355//regulation of transcription, DNA-templated;GO:0006357//regulation of transcription from RNA polymerase II promoter;GO:0008283//cell proliferation;GO:0009952//anterior/posterior pattern specification;GO:0030097//hemopoiesis;GO:0045944//positive regulation of…	TF_Otx
MSTRG.457.2	ENSGALG00000000284	-0.969029	0.00142399575267483	--	--	HOXB4	homeobox B4 [Source:NCBI gene;Acc:396230]	-	-	-	-	GO:0005634//nucleus;GO:0005654//nucleoplasm;GO:0005813//centrosome	GO:0000978//RNA polymerase II core promoter proximal region sequence-specific DNA binding;GO:0000981//RNA polymerase II transcription factor activity, sequence-specific DNA binding;GO:0003677//DNA binding;GO:0003700//transcription factor activity, sequence-specific DNA binding;GO:1990837//sequence-specific double-stranded DNA binding	GO:0000122//negative regulation of transcription from RNA polymerase II promoter;GO:0002011//morphogenesis of an epithelial sheet;GO:0006355//regulation of transcription, DNA-templated;GO:0006357//regulation of transcription from RNA polymerase II promoter;GO:0008283//cell proliferation;GO:0009952//anterior/posterior pattern specification;GO:0030097//hemopoiesis;GO:0045944//positive regulation of…	TF_Otx
MSTRG.987.1	ENSGALG00000000284	-0.976811	0.000800345449365458	--	--	HOXB4	homeobox B4 [Source:NCBI gene;Acc:396230]	-	-	-	-	GO:0005634//nucleus;GO:0005654//nucleoplasm;GO:0005813//centrosome	GO:0000978//RNA polymerase II core promoter proximal region sequence-specific DNA binding;GO:0000981//RNA polymerase II transcription factor activity, sequence-specific DNA binding;GO:0003677//DNA binding;GO:0003700//transcription factor activity, sequence-specific DNA binding;GO:1990837//sequence-specific double-stranded DNA binding	GO:0000122//negative regulation of transcription from RNA polymerase II promoter;GO:0002011//morphogenesis of an epithelial sheet;GO:0006355//regulation of transcription, DNA-templated;GO:0006357//regulation of transcription from RNA polymerase II promoter;GO:0008283//cell proliferation;GO:0009952//anterior/posterior pattern specification;GO:0030097//hemopoiesis;GO:0045944//positive regulation of…	TF_Otx
ENSGALT00000093871	ENSGALG00000000314	0.972020470621844	0.00116332915219023	--	--	NEFL	neurofilament light [Source:HGNC Symbol;Acc:HGNC:7739]	Human Diseases	Neurodegenerative disease	ko05014//Amyotrophic lateral sclerosis	K04572	GO:0005737//cytoplasm;GO:0005882//intermediate filament;GO:0005883//neurofilament;GO:0030424//axon;GO:0031594//neuromuscular junction;GO:0043005//neuron projection;GO:1904115//axon cytoplasm	GO:0005198//structural molecule activity;GO:0005200//structural constituent of cytoskeleton;GO:0008022//protein C-terminus binding;GO:0030674//protein binding, bridging;GO:0042802//identical protein binding	GO:0000226//microtubule cytoskeleton organization;GO:0008089//anterograde axonal transport;GO:0008090//retrograde axonal transport;GO:0014012//peripheral nervous system axon regeneration;GO:0019896//axon transport of mitochondrion;GO:0031133//regulation of axon diameter;GO:0033693//neurofilament bundle assembly;GO:0040011//locomotion;GO:0043524//negative regulation of neuron apoptotic process;GO:…	--
ENSGALT00000096198	ENSGALG00000000314	0.968845918608709	0.00144074646688819	--	--	NEFL	neurofilament light [Source:HGNC Symbol;Acc:HGNC:7739]	Human Diseases	Neurodegenerative disease	ko05014//Amyotrophic lateral sclerosis	K04572	GO:0005737//cytoplasm;GO:0005882//intermediate filament;GO:0005883//neurofilament;GO:0030424//axon;GO:0031594//neuromuscular junction;GO:0043005//neuron projection;GO:1904115//axon cytoplasm	GO:0005198//structural molecule activity;GO:0005200//structural constituent of cytoskeleton;GO:0008022//protein C-terminus binding;GO:0030674//protein binding, bridging;GO:0042802//identical protein binding	GO:0000226//microtubule cytoskeleton organization;GO:0008089//anterograde axonal transport;GO:0008090//retrograde axonal transport;GO:0014012//peripheral nervous system axon regeneration;GO:0019896//axon transport of mitochondrion;GO:0031133//regulation of axon diameter;GO:0033693//neurofilament bundle assembly;GO:0040011//locomotion;GO:0043524//negative regulation of neuron apoptotic process;GO:…	--
ENSGALT00000098118	ENSGALG00000000314	0.972125807687341	0.00115462718170245	--	--	NEFL	neurofilament light [Source:HGNC Symbol;Acc:HGNC:7739]	Human Diseases	Neurodegenerative disease	ko05014//Amyotrophic lateral sclerosis	K04572	GO:0005737//cytoplasm;GO:0005882//intermediate filament;GO:0005883//neurofilament;GO:0030424//axon;GO:0031594//neuromuscular junction;GO:0043005//neuron projection;GO:1904115//axon cytoplasm	GO:0005198//structural molecule activity;GO:0005200//structural constituent of cytoskeleton;GO:0008022//protein C-terminus binding;GO:0030674//protein binding, bridging;GO:0042802//identical protein binding	GO:0000226//microtubule cytoskeleton organization;GO:0008089//anterograde axonal transport;GO:0008090//retrograde axonal transport;GO:0014012//peripheral nervous system axon regeneration;GO:0019896//axon transport of mitochondrion;GO:0031133//regulation of axon diameter;GO:0033693//neurofilament bundle assembly;GO:0040011//locomotion;GO:0043524//negative regulation of neuron apoptotic process;GO:…	--
ENSGALT00000101318	ENSGALG00000000314	-0.962179	0.00211864633590233	--	--	NEFL	neurofilament light [Source:HGNC Symbol;Acc:HGNC:7739]	Human Diseases	Neurodegenerative disease	ko05014//Amyotrophic lateral sclerosis	K04572	GO:0005737//cytoplasm;GO:0005882//intermediate filament;GO:0005883//neurofilament;GO:0030424//axon;GO:0031594//neuromuscular junction;GO:0043005//neuron projection;GO:1904115//axon cytoplasm	GO:0005198//structural molecule activity;GO:0005200//structural constituent of cytoskeleton;GO:0008022//protein C-terminus binding;GO:0030674//protein binding, bridging;GO:0042802//identical protein binding	GO:0000226//microtubule cytoskeleton organization;GO:0008089//anterograde axonal transport;GO:0008090//retrograde axonal transport;GO:0014012//peripheral nervous system axon regeneration;GO:0019896//axon transport of mitochondrion;GO:0031133//regulation of axon diameter;GO:0033693//neurofilament bundle assembly;GO:0040011//locomotion;GO:0043524//negative regulation of neuron apoptotic process;GO:…	--
ENSGALT00000104575	ENSGALG00000000314	-0.954196	0.00309901491803482	--	--	NEFL	neurofilament light [Source:HGNC Symbol;Acc:HGNC:7739]	Human Diseases	Neurodegenerative disease	ko05014//Amyotrophic lateral sclerosis	K04572	GO:0005737//cytoplasm;GO:0005882//intermediate filament;GO:0005883//neurofilament;GO:0030424//axon;GO:0031594//neuromuscular junction;GO:0043005//neuron projection;GO:1904115//axon cytoplasm	GO:0005198//structural molecule activity;GO:0005200//structural constituent of cytoskeleton;GO:0008022//protein C-terminus binding;GO:0030674//protein binding, bridging;GO:0042802//identical protein binding	GO:0000226//microtubule cytoskeleton organization;GO:0008089//anterograde axonal transport;GO:0008090//retrograde axonal transport;GO:0014012//peripheral nervous system axon regeneration;GO:0019896//axon transport of mitochondrion;GO:0031133//regulation of axon diameter;GO:0033693//neurofilament bundle assembly;GO:0040011//locomotion;GO:0043524//negative regulation of neuron apoptotic process;GO:…	--
ENSGALT00000105891	ENSGALG00000000314	0.964640921100197	0.00185329259110898	--	--	NEFL	neurofilament light [Source:HGNC Symbol;Acc:HGNC:7739]	Human Diseases	Neurodegenerative disease	ko05014//Amyotrophic lateral sclerosis	K04572	GO:0005737//cytoplasm;GO:0005882//intermediate filament;GO:0005883//neurofilament;GO:0030424//axon;GO:0031594//neuromuscular junction;GO:0043005//neuron projection;GO:1904115//axon cytoplasm	GO:0005198//structural molecule activity;GO:0005200//structural constituent of cytoskeleton;GO:0008022//protein C-terminus binding;GO:0030674//protein binding, bridging;GO:0042802//identical protein binding	GO:0000226//microtubule cytoskeleton organization;GO:0008089//anterograde axonal transport;GO:0008090//retrograde axonal transport;GO:0014012//peripheral nervous system axon regeneration;GO:0019896//axon transport of mitochondrion;GO:0031133//regulation of axon diameter;GO:0033693//neurofilament bundle assembly;GO:0040011//locomotion;GO:0043524//negative regulation of neuron apoptotic process;GO:…	--
ENSGALT00000108237	ENSGALG00000000314	0.956973793025598	0.0027370555005547	--	--	NEFL	neurofilament light [Source:HGNC Symbol;Acc:HGNC:7739]	Human Diseases	Neurodegenerative disease	ko05014//Amyotrophic lateral sclerosis	K04572	GO:0005737//cytoplasm;GO:0005882//intermediate filament;GO:0005883//neurofilament;GO:0030424//axon;GO:0031594//neuromuscular junction;GO:0043005//neuron projection;GO:1904115//axon cytoplasm	GO:0005198//structural molecule activity;GO:0005200//structural constituent of cytoskeleton;GO:0008022//protein C-terminus binding;GO:0030674//protein binding, bridging;GO:0042802//identical protein binding	GO:0000226//microtubule cytoskeleton organization;GO:0008089//anterograde axonal transport;GO:0008090//retrograde axonal transport;GO:0014012//peripheral nervous system axon regeneration;GO:0019896//axon transport of mitochondrion;GO:0031133//regulation of axon diameter;GO:0033693//neurofilament bundle assembly;GO:0040011//locomotion;GO:0043524//negative regulation of neuron apoptotic process;GO:…	--
MSTRG.10406.1	ENSGALG00000000314	-0.980926	0.000542278148390794	--	--	NEFL	neurofilament light [Source:HGNC Symbol;Acc:HGNC:7739]	Human Diseases	Neurodegenerative disease	ko05014//Amyotrophic lateral sclerosis	K04572	GO:0005737//cytoplasm;GO:0005882//intermediate filament;GO:0005883//neurofilament;GO:0030424//axon;GO:0031594//neuromuscular junction;GO:0043005//neuron projection;GO:1904115//axon cytoplasm	GO:0005198//structural molecule activity;GO:0005200//structural constituent of cytoskeleton;GO:0008022//protein C-terminus binding;GO:0030674//protein binding, bridging;GO:0042802//identical protein binding	GO:0000226//microtubule cytoskeleton organization;GO:0008089//anterograde axonal transport;GO:0008090//retrograde axonal transport;GO:0014012//peripheral nervous system axon regeneration;GO:0019896//axon transport of mitochondrion;GO:0031133//regulation of axon diameter;GO:0033693//neurofilament bundle assembly;GO:0040011//locomotion;GO:0043524//negative regulation of neuron apoptotic process;GO:…	--
MSTRG.11178.1	ENSGALG00000000314	-0.973621	0.00103461820256519	--	--	NEFL	neurofilament light [Source:HGNC Symbol;Acc:HGNC:7739]	Human Diseases	Neurodegenerative disease	ko05014//Amyotrophic lateral sclerosis	K04572	GO:0005737//cytoplasm;GO:0005882//intermediate filament;GO:0005883//neurofilament;GO:0030424//axon;GO:0031594//neuromuscular junction;GO:0043005//neuron projection;GO:1904115//axon cytoplasm	GO:0005198//structural molecule activity;GO:0005200//structural constituent of cytoskeleton;GO:0008022//protein C-terminus binding;GO:0030674//protein binding, bridging;GO:0042802//identical protein binding	GO:0000226//microtubule cytoskeleton organization;GO:0008089//anterograde axonal transport;GO:0008090//retrograde axonal transport;GO:0014012//peripheral nervous system axon regeneration;GO:0019896//axon transport of mitochondrion;GO:0031133//regulation of axon diameter;GO:0033693//neurofilament bundle assembly;GO:0040011//locomotion;GO:0043524//negative regulation of neuron apoptotic process;GO:…	--
MSTRG.14781.2	ENSGALG00000000314	-0.964269	0.00189227197217542	--	--	NEFL	neurofilament light [Source:HGNC Symbol;Acc:HGNC:7739]	Human Diseases	Neurodegenerative disease	ko05014//Amyotrophic lateral sclerosis	K04572	GO:0005737//cytoplasm;GO:0005882//intermediate filament;GO:0005883//neurofilament;GO:0030424//axon;GO:0031594//neuromuscular junction;GO:0043005//neuron projection;GO:1904115//axon cytoplasm	GO:0005198//structural molecule activity;GO:0005200//structural constituent of cytoskeleton;GO:0008022//protein C-terminus binding;GO:0030674//protein binding, bridging;GO:0042802//identical protein binding	GO:0000226//microtubule cytoskeleton organization;GO:0008089//anterograde axonal transport;GO:0008090//retrograde axonal transport;GO:0014012//peripheral nervous system axon regeneration;GO:0019896//axon transport of mitochondrion;GO:0031133//regulation of axon diameter;GO:0033693//neurofilament bundle assembly;GO:0040011//locomotion;GO:0043524//negative regulation of neuron apoptotic process;GO:…	--
MSTRG.1884.2	ENSGALG00000000314	0.980907910285615	0.000543282225827687	--	--	NEFL	neurofilament light [Source:HGNC Symbol;Acc:HGNC:7739]	Human Diseases	Neurodegenerative disease	ko05014//Amyotrophic lateral sclerosis	K04572	GO:0005737//cytoplasm;GO:0005882//intermediate filament;GO:0005883//neurofilament;GO:0030424//axon;GO:0031594//neuromuscular junction;GO:0043005//neuron projection;GO:1904115//axon cytoplasm	GO:0005198//structural molecule activity;GO:0005200//structural constituent of cytoskeleton;GO:0008022//protein C-terminus binding;GO:0030674//protein binding, bridging;GO:0042802//identical protein binding	GO:0000226//microtubule cytoskeleton organization;GO:0008089//anterograde axonal transport;GO:0008090//retrograde axonal transport;GO:0014012//peripheral nervous system axon regeneration;GO:0019896//axon transport of mitochondrion;GO:0031133//regulation of axon diameter;GO:0033693//neurofilament bundle assembly;GO:0040011//locomotion;GO:0043524//negative regulation of neuron apoptotic process;GO:…	--
MSTRG.244.2	ENSGALG00000000314	0.987902376463935	0.000218643484135167	--	--	NEFL	neurofilament light [Source:HGNC Symbol;Acc:HGNC:7739]	Human Diseases	Neurodegenerative disease	ko05014//Amyotrophic lateral sclerosis	K04572	GO:0005737//cytoplasm;GO:0005882//intermediate filament;GO:0005883//neurofilament;GO:0030424//axon;GO:0031594//neuromuscular junction;GO:0043005//neuron projection;GO:1904115//axon cytoplasm	GO:0005198//structural molecule activity;GO:0005200//structural constituent of cytoskeleton;GO:0008022//protein C-terminus binding;GO:0030674//protein binding, bridging;GO:0042802//identical protein binding	GO:0000226//microtubule cytoskeleton organization;GO:0008089//anterograde axonal transport;GO:0008090//retrograde axonal transport;GO:0014012//peripheral nervous system axon regeneration;GO:0019896//axon transport of mitochondrion;GO:0031133//regulation of axon diameter;GO:0033693//neurofilament bundle assembly;GO:0040011//locomotion;GO:0043524//negative regulation of neuron apoptotic process;GO:…	--
MSTRG.457.2	ENSGALG00000000314	0.983069707928063	0.000427525779108314	--	--	NEFL	neurofilament light [Source:HGNC Symbol;Acc:HGNC:7739]	Human Diseases	Neurodegenerative disease	ko05014//Amyotrophic lateral sclerosis	K04572	GO:0005737//cytoplasm;GO:0005882//intermediate filament;GO:0005883//neurofilament;GO:0030424//axon;GO:0031594//neuromuscular junction;GO:0043005//neuron projection;GO:1904115//axon cytoplasm	GO:0005198//structural molecule activity;GO:0005200//structural constituent of cytoskeleton;GO:0008022//protein C-terminus binding;GO:0030674//protein binding, bridging;GO:0042802//identical protein binding	GO:0000226//microtubule cytoskeleton organization;GO:0008089//anterograde axonal transport;GO:0008090//retrograde axonal transport;GO:0014012//peripheral nervous system axon regeneration;GO:0019896//axon transport of mitochondrion;GO:0031133//regulation of axon diameter;GO:0033693//neurofilament bundle assembly;GO:0040011//locomotion;GO:0043524//negative regulation of neuron apoptotic process;GO:…	--
MSTRG.7310.1	ENSGALG00000000314	0.950022947881445	0.00368414462275727	--	--	NEFL	neurofilament light [Source:HGNC Symbol;Acc:HGNC:7739]	Human Diseases	Neurodegenerative disease	ko05014//Amyotrophic lateral sclerosis	K04572	GO:0005737//cytoplasm;GO:0005882//intermediate filament;GO:0005883//neurofilament;GO:0030424//axon;GO:0031594//neuromuscular junction;GO:0043005//neuron projection;GO:1904115//axon cytoplasm	GO:0005198//structural molecule activity;GO:0005200//structural constituent of cytoskeleton;GO:0008022//protein C-terminus binding;GO:0030674//protein binding, bridging;GO:0042802//identical protein binding	GO:0000226//microtubule cytoskeleton organization;GO:0008089//anterograde axonal transport;GO:0008090//retrograde axonal transport;GO:0014012//peripheral nervous system axon regeneration;GO:0019896//axon transport of mitochondrion;GO:0031133//regulation of axon diameter;GO:0033693//neurofilament bundle assembly;GO:0040011//locomotion;GO:0043524//negative regulation of neuron apoptotic process;GO:…	--
MSTRG.7534.3	ENSGALG00000000314	0.977487739550214	0.000754498177985299	--	--	NEFL	neurofilament light [Source:HGNC Symbol;Acc:HGNC:7739]	Human Diseases	Neurodegenerative disease	ko05014//Amyotrophic lateral sclerosis	K04572	GO:0005737//cytoplasm;GO:0005882//intermediate filament;GO:0005883//neurofilament;GO:0030424//axon;GO:0031594//neuromuscular junction;GO:0043005//neuron projection;GO:1904115//axon cytoplasm	GO:0005198//structural molecule activity;GO:0005200//structural constituent of cytoskeleton;GO:0008022//protein C-terminus binding;GO:0030674//protein binding, bridging;GO:0042802//identical protein binding	GO:0000226//microtubule cytoskeleton organization;GO:0008089//anterograde axonal transport;GO:0008090//retrograde axonal transport;GO:0014012//peripheral nervous system axon regeneration;GO:0019896//axon transport of mitochondrion;GO:0031133//regulation of axon diameter;GO:0033693//neurofilament bundle assembly;GO:0040011//locomotion;GO:0043524//negative regulation of neuron apoptotic process;GO:…	--
MSTRG.962.2	ENSGALG00000000314	0.985639466055356	0.00030785665267198	--	--	NEFL	neurofilament light [Source:HGNC Symbol;Acc:HGNC:7739]	Human Diseases	Neurodegenerative disease	ko05014//Amyotrophic lateral sclerosis	K04572	GO:0005737//cytoplasm;GO:0005882//intermediate filament;GO:0005883//neurofilament;GO:0030424//axon;GO:0031594//neuromuscular junction;GO:0043005//neuron projection;GO:1904115//axon cytoplasm	GO:0005198//structural molecule activity;GO:0005200//structural constituent of cytoskeleton;GO:0008022//protein C-terminus binding;GO:0030674//protein binding, bridging;GO:0042802//identical protein binding	GO:0000226//microtubule cytoskeleton organization;GO:0008089//anterograde axonal transport;GO:0008090//retrograde axonal transport;GO:0014012//peripheral nervous system axon regeneration;GO:0019896//axon transport of mitochondrion;GO:0031133//regulation of axon diameter;GO:0033693//neurofilament bundle assembly;GO:0040011//locomotion;GO:0043524//negative regulation of neuron apoptotic process;GO:…	--
ENSGALT00000084797	ENSGALG00000000318	0.950608977560845	0.00359896561112645	--	--	CSRP1	cysteine and glycine rich protein 1 [Source:NCBI gene;Acc:396176]	-	-	-	-	GO:0001725//stress fiber;GO:0005634//nucleus;GO:0005737//cytoplasm;GO:0005856//cytoskeleton;GO:0005925//focal adhesion;GO:0030018//Z disc;GO:0031252//cell leading edge	GO:0008307//structural constituent of muscle;GO:0042805//actinin binding;GO:0046872//metal ion binding;GO:0051219//phosphoprotein binding;GO:0051393//alpha-actinin binding	GO:0030036//actin cytoskeleton organization;GO:0045214//sarcomere organization;GO:0060537//muscle tissue development	--
ENSGALT00000091810	ENSGALG00000000318	-0.954776	0.00302161011003241	--	--	CSRP1	cysteine and glycine rich protein 1 [Source:NCBI gene;Acc:396176]	-	-	-	-	GO:0001725//stress fiber;GO:0005634//nucleus;GO:0005737//cytoplasm;GO:0005856//cytoskeleton;GO:0005925//focal adhesion;GO:0030018//Z disc;GO:0031252//cell leading edge	GO:0008307//structural constituent of muscle;GO:0042805//actinin binding;GO:0046872//metal ion binding;GO:0051219//phosphoprotein binding;GO:0051393//alpha-actinin binding	GO:0030036//actin cytoskeleton organization;GO:0045214//sarcomere organization;GO:0060537//muscle tissue development	--
ENSGALT00000093893	ENSGALG00000000318	-0.95056	0.00360601078092274	--	--	CSRP1	cysteine and glycine rich protein 1 [Source:NCBI gene;Acc:396176]	-	-	-	-	GO:0001725//stress fiber;GO:0005634//nucleus;GO:0005737//cytoplasm;GO:0005856//cytoskeleton;GO:0005925//focal adhesion;GO:0030018//Z disc;GO:0031252//cell leading edge	GO:0008307//structural constituent of muscle;GO:0042805//actinin binding;GO:0046872//metal ion binding;GO:0051219//phosphoprotein binding;GO:0051393//alpha-actinin binding	GO:0030036//actin cytoskeleton organization;GO:0045214//sarcomere organization;GO:0060537//muscle tissue development	--
ENSGALT00000097500	ENSGALG00000000318	0.966267456756812	0.00168763484187367	--	--	CSRP1	cysteine and glycine rich protein 1 [Source:NCBI gene;Acc:396176]	-	-	-	-	GO:0001725//stress fiber;GO:0005634//nucleus;GO:0005737//cytoplasm;GO:0005856//cytoskeleton;GO:0005925//focal adhesion;GO:0030018//Z disc;GO:0031252//cell leading edge	GO:0008307//structural constituent of muscle;GO:0042805//actinin binding;GO:0046872//metal ion binding;GO:0051219//phosphoprotein binding;GO:0051393//alpha-actinin binding	GO:0030036//actin cytoskeleton organization;GO:0045214//sarcomere organization;GO:0060537//muscle tissue development	--
ENSGALT00000097648	ENSGALG00000000318	-0.950751	0.00357852431345696	--	--	CSRP1	cysteine and glycine rich protein 1 [Source:NCBI gene;Acc:396176]	-	-	-	-	GO:0001725//stress fiber;GO:0005634//nucleus;GO:0005737//cytoplasm;GO:0005856//cytoskeleton;GO:0005925//focal adhesion;GO:0030018//Z disc;GO:0031252//cell leading edge	GO:0008307//structural constituent of muscle;GO:0042805//actinin binding;GO:0046872//metal ion binding;GO:0051219//phosphoprotein binding;GO:0051393//alpha-actinin binding	GO:0030036//actin cytoskeleton organization;GO:0045214//sarcomere organization;GO:0060537//muscle tissue development	--
ENSGALT00000099050	ENSGALG00000000318	-0.959233	0.00245899974067581	--	--	CSRP1	cysteine and glycine rich protein 1 [Source:NCBI gene;Acc:396176]	-	-	-	-	GO:0001725//stress fiber;GO:0005634//nucleus;GO:0005737//cytoplasm;GO:0005856//cytoskeleton;GO:0005925//focal adhesion;GO:0030018//Z disc;GO:0031252//cell leading edge	GO:0008307//structural constituent of muscle;GO:0042805//actinin binding;GO:0046872//metal ion binding;GO:0051219//phosphoprotein binding;GO:0051393//alpha-actinin binding	GO:0030036//actin cytoskeleton organization;GO:0045214//sarcomere organization;GO:0060537//muscle tissue development	--
ENSGALT00000101318	ENSGALG00000000318	0.956042895667892	0.0028558729795122	--	--	CSRP1	cysteine and glycine rich protein 1 [Source:NCBI gene;Acc:396176]	-	-	-	-	GO:0001725//stress fiber;GO:0005634//nucleus;GO:0005737//cytoplasm;GO:0005856//cytoskeleton;GO:0005925//focal adhesion;GO:0030018//Z disc;GO:0031252//cell leading edge	GO:0008307//structural constituent of muscle;GO:0042805//actinin binding;GO:0046872//metal ion binding;GO:0051219//phosphoprotein binding;GO:0051393//alpha-actinin binding	GO:0030036//actin cytoskeleton organization;GO:0045214//sarcomere organization;GO:0060537//muscle tissue development	--
ENSGALT00000102492	ENSGALG00000000318	0.955176131349627	0.00296873920888325	--	--	CSRP1	cysteine and glycine rich protein 1 [Source:NCBI gene;Acc:396176]	-	-	-	-	GO:0001725//stress fiber;GO:0005634//nucleus;GO:0005737//cytoplasm;GO:0005856//cytoskeleton;GO:0005925//focal adhesion;GO:0030018//Z disc;GO:0031252//cell leading edge	GO:0008307//structural constituent of muscle;GO:0042805//actinin binding;GO:0046872//metal ion binding;GO:0051219//phosphoprotein binding;GO:0051393//alpha-actinin binding	GO:0030036//actin cytoskeleton organization;GO:0045214//sarcomere organization;GO:0060537//muscle tissue development	--
ENSGALT00000103019	ENSGALG00000000318	-0.954959	0.00299740847184254	--	--	CSRP1	cysteine and glycine rich protein 1 [Source:NCBI gene;Acc:396176]	-	-	-	-	GO:0001725//stress fiber;GO:0005634//nucleus;GO:0005737//cytoplasm;GO:0005856//cytoskeleton;GO:0005925//focal adhesion;GO:0030018//Z disc;GO:0031252//cell leading edge	GO:0008307//structural constituent of muscle;GO:0042805//actinin binding;GO:0046872//metal ion binding;GO:0051219//phosphoprotein binding;GO:0051393//alpha-actinin binding	GO:0030036//actin cytoskeleton organization;GO:0045214//sarcomere organization;GO:0060537//muscle tissue development	--
ENSGALT00000104575	ENSGALG00000000318	0.968318032273963	0.00148972027720959	--	--	CSRP1	cysteine and glycine rich protein 1 [Source:NCBI gene;Acc:396176]	-	-	-	-	GO:0001725//stress fiber;GO:0005634//nucleus;GO:0005737//cytoplasm;GO:0005856//cytoskeleton;GO:0005925//focal adhesion;GO:0030018//Z disc;GO:0031252//cell leading edge	GO:0008307//structural constituent of muscle;GO:0042805//actinin binding;GO:0046872//metal ion binding;GO:0051219//phosphoprotein binding;GO:0051393//alpha-actinin binding	GO:0030036//actin cytoskeleton organization;GO:0045214//sarcomere organization;GO:0060537//muscle tissue development	--
MSTRG.10229.3	ENSGALG00000000318	-0.960366	0.00232517055834541	--	--	CSRP1	cysteine and glycine rich protein 1 [Source:NCBI gene;Acc:396176]	-	-	-	-	GO:0001725//stress fiber;GO:0005634//nucleus;GO:0005737//cytoplasm;GO:0005856//cytoskeleton;GO:0005925//focal adhesion;GO:0030018//Z disc;GO:0031252//cell leading edge	GO:0008307//structural constituent of muscle;GO:0042805//actinin binding;GO:0046872//metal ion binding;GO:0051219//phosphoprotein binding;GO:0051393//alpha-actinin binding	GO:0030036//actin cytoskeleton organization;GO:0045214//sarcomere organization;GO:0060537//muscle tissue development	--
MSTRG.1136.1	ENSGALG00000000318	-0.968529	0.00147001622778158	--	--	CSRP1	cysteine and glycine rich protein 1 [Source:NCBI gene;Acc:396176]	-	-	-	-	GO:0001725//stress fiber;GO:0005634//nucleus;GO:0005737//cytoplasm;GO:0005856//cytoskeleton;GO:0005925//focal adhesion;GO:0030018//Z disc;GO:0031252//cell leading edge	GO:0008307//structural constituent of muscle;GO:0042805//actinin binding;GO:0046872//metal ion binding;GO:0051219//phosphoprotein binding;GO:0051393//alpha-actinin binding	GO:0030036//actin cytoskeleton organization;GO:0045214//sarcomere organization;GO:0060537//muscle tissue development	--
MSTRG.13040.5	ENSGALG00000000318	-0.966467	0.0016677911313725	--	--	CSRP1	cysteine and glycine rich protein 1 [Source:NCBI gene;Acc:396176]	-	-	-	-	GO:0001725//stress fiber;GO:0005634//nucleus;GO:0005737//cytoplasm;GO:0005856//cytoskeleton;GO:0005925//focal adhesion;GO:0030018//Z disc;GO:0031252//cell leading edge	GO:0008307//structural constituent of muscle;GO:0042805//actinin binding;GO:0046872//metal ion binding;GO:0051219//phosphoprotein binding;GO:0051393//alpha-actinin binding	GO:0030036//actin cytoskeleton organization;GO:0045214//sarcomere organization;GO:0060537//muscle tissue development	--
MSTRG.14351.1	ENSGALG00000000318	-0.963605	0.00196281312966396	--	--	CSRP1	cysteine and glycine rich protein 1 [Source:NCBI gene;Acc:396176]	-	-	-	-	GO:0001725//stress fiber;GO:0005634//nucleus;GO:0005737//cytoplasm;GO:0005856//cytoskeleton;GO:0005925//focal adhesion;GO:0030018//Z disc;GO:0031252//cell leading edge	GO:0008307//structural constituent of muscle;GO:0042805//actinin binding;GO:0046872//metal ion binding;GO:0051219//phosphoprotein binding;GO:0051393//alpha-actinin binding	GO:0030036//actin cytoskeleton organization;GO:0045214//sarcomere organization;GO:0060537//muscle tissue development	--
MSTRG.14468.2	ENSGALG00000000318	-0.957356	0.00268905179585935	--	--	CSRP1	cysteine and glycine rich protein 1 [Source:NCBI gene;Acc:396176]	-	-	-	-	GO:0001725//stress fiber;GO:0005634//nucleus;GO:0005737//cytoplasm;GO:0005856//cytoskeleton;GO:0005925//focal adhesion;GO:0030018//Z disc;GO:0031252//cell leading edge	GO:0008307//structural constituent of muscle;GO:0042805//actinin binding;GO:0046872//metal ion binding;GO:0051219//phosphoprotein binding;GO:0051393//alpha-actinin binding	GO:0030036//actin cytoskeleton organization;GO:0045214//sarcomere organization;GO:0060537//muscle tissue development	--
MSTRG.14781.2	ENSGALG00000000318	0.952320429829533	0.00335581614678186	--	--	CSRP1	cysteine and glycine rich protein 1 [Source:NCBI gene;Acc:396176]	-	-	-	-	GO:0001725//stress fiber;GO:0005634//nucleus;GO:0005737//cytoplasm;GO:0005856//cytoskeleton;GO:0005925//focal adhesion;GO:0030018//Z disc;GO:0031252//cell leading edge	GO:0008307//structural constituent of muscle;GO:0042805//actinin binding;GO:0046872//metal ion binding;GO:0051219//phosphoprotein binding;GO:0051393//alpha-actinin binding	GO:0030036//actin cytoskeleton organization;GO:0045214//sarcomere organization;GO:0060537//muscle tissue development	--
MSTRG.15895.1	ENSGALG00000000318	-0.96743	0.00157391247085175	--	--	CSRP1	cysteine and glycine rich protein 1 [Source:NCBI gene;Acc:396176]	-	-	-	-	GO:0001725//stress fiber;GO:0005634//nucleus;GO:0005737//cytoplasm;GO:0005856//cytoskeleton;GO:0005925//focal adhesion;GO:0030018//Z disc;GO:0031252//cell leading edge	GO:0008307//structural constituent of muscle;GO:0042805//actinin binding;GO:0046872//metal ion binding;GO:0051219//phosphoprotein binding;GO:0051393//alpha-actinin binding	GO:0030036//actin cytoskeleton organization;GO:0045214//sarcomere organization;GO:0060537//muscle tissue development	--
MSTRG.1884.2	ENSGALG00000000318	-0.955741	0.00289496360360545	--	--	CSRP1	cysteine and glycine rich protein 1 [Source:NCBI gene;Acc:396176]	-	-	-	-	GO:0001725//stress fiber;GO:0005634//nucleus;GO:0005737//cytoplasm;GO:0005856//cytoskeleton;GO:0005925//focal adhesion;GO:0030018//Z disc;GO:0031252//cell leading edge	GO:0008307//structural constituent of muscle;GO:0042805//actinin binding;GO:0046872//metal ion binding;GO:0051219//phosphoprotein binding;GO:0051393//alpha-actinin binding	GO:0030036//actin cytoskeleton organization;GO:0045214//sarcomere organization;GO:0060537//muscle tissue development	--
MSTRG.2259.1	ENSGALG00000000318	0.961801378081861	0.00216083360698681	--	--	CSRP1	cysteine and glycine rich protein 1 [Source:NCBI gene;Acc:396176]	-	-	-	-	GO:0001725//stress fiber;GO:0005634//nucleus;GO:0005737//cytoplasm;GO:0005856//cytoskeleton;GO:0005925//focal adhesion;GO:0030018//Z disc;GO:0031252//cell leading edge	GO:0008307//structural constituent of muscle;GO:0042805//actinin binding;GO:0046872//metal ion binding;GO:0051219//phosphoprotein binding;GO:0051393//alpha-actinin binding	GO:0030036//actin cytoskeleton organization;GO:0045214//sarcomere organization;GO:0060537//muscle tissue development	--
MSTRG.2499.1	ENSGALG00000000318	0.965517391817869	0.00176307462332987	--	--	CSRP1	cysteine and glycine rich protein 1 [Source:NCBI gene;Acc:396176]	-	-	-	-	GO:0001725//stress fiber;GO:0005634//nucleus;GO:0005737//cytoplasm;GO:0005856//cytoskeleton;GO:0005925//focal adhesion;GO:0030018//Z disc;GO:0031252//cell leading edge	GO:0008307//structural constituent of muscle;GO:0042805//actinin binding;GO:0046872//metal ion binding;GO:0051219//phosphoprotein binding;GO:0051393//alpha-actinin binding	GO:0030036//actin cytoskeleton organization;GO:0045214//sarcomere organization;GO:0060537//muscle tissue development	--
MSTRG.3486.1	ENSGALG00000000318	0.98095557577255	0.00054058152922456	--	--	CSRP1	cysteine and glycine rich protein 1 [Source:NCBI gene;Acc:396176]	-	-	-	-	GO:0001725//stress fiber;GO:0005634//nucleus;GO:0005737//cytoplasm;GO:0005856//cytoskeleton;GO:0005925//focal adhesion;GO:0030018//Z disc;GO:0031252//cell leading edge	GO:0008307//structural constituent of muscle;GO:0042805//actinin binding;GO:0046872//metal ion binding;GO:0051219//phosphoprotein binding;GO:0051393//alpha-actinin binding	GO:0030036//actin cytoskeleton organization;GO:0045214//sarcomere organization;GO:0060537//muscle tissue development	--
MSTRG.3833.2	ENSGALG00000000318	-0.981371	0.000517353181734896	--	--	CSRP1	cysteine and glycine rich protein 1 [Source:NCBI gene;Acc:396176]	-	-	-	-	GO:0001725//stress fiber;GO:0005634//nucleus;GO:0005737//cytoplasm;GO:0005856//cytoskeleton;GO:0005925//focal adhesion;GO:0030018//Z disc;GO:0031252//cell leading edge	GO:0008307//structural constituent of muscle;GO:0042805//actinin binding;GO:0046872//metal ion binding;GO:0051219//phosphoprotein binding;GO:0051393//alpha-actinin binding	GO:0030036//actin cytoskeleton organization;GO:0045214//sarcomere organization;GO:0060537//muscle tissue development	--
MSTRG.4183.2	ENSGALG00000000318	-0.985203	0.000326796892717265	--	--	CSRP1	cysteine and glycine rich protein 1 [Source:NCBI gene;Acc:396176]	-	-	-	-	GO:0001725//stress fiber;GO:0005634//nucleus;GO:0005737//cytoplasm;GO:0005856//cytoskeleton;GO:0005925//focal adhesion;GO:0030018//Z disc;GO:0031252//cell leading edge	GO:0008307//structural constituent of muscle;GO:0042805//actinin binding;GO:0046872//metal ion binding;GO:0051219//phosphoprotein binding;GO:0051393//alpha-actinin binding	GO:0030036//actin cytoskeleton organization;GO:0045214//sarcomere organization;GO:0060537//muscle tissue development	--
MSTRG.457.2	ENSGALG00000000318	-0.975552	0.000889242482444229	--	--	CSRP1	cysteine and glycine rich protein 1 [Source:NCBI gene;Acc:396176]	-	-	-	-	GO:0001725//stress fiber;GO:0005634//nucleus;GO:0005737//cytoplasm;GO:0005856//cytoskeleton;GO:0005925//focal adhesion;GO:0030018//Z disc;GO:0031252//cell leading edge	GO:0008307//structural constituent of muscle;GO:0042805//actinin binding;GO:0046872//metal ion binding;GO:0051219//phosphoprotein binding;GO:0051393//alpha-actinin binding	GO:0030036//actin cytoskeleton organization;GO:0045214//sarcomere organization;GO:0060537//muscle tissue development	--
MSTRG.959.1	ENSGALG00000000318	-0.961769	0.00216450582057073	--	--	CSRP1	cysteine and glycine rich protein 1 [Source:NCBI gene;Acc:396176]	-	-	-	-	GO:0001725//stress fiber;GO:0005634//nucleus;GO:0005737//cytoplasm;GO:0005856//cytoskeleton;GO:0005925//focal adhesion;GO:0030018//Z disc;GO:0031252//cell leading edge	GO:0008307//structural constituent of muscle;GO:0042805//actinin binding;GO:0046872//metal ion binding;GO:0051219//phosphoprotein binding;GO:0051393//alpha-actinin binding	GO:0030036//actin cytoskeleton organization;GO:0045214//sarcomere organization;GO:0060537//muscle tissue development	--
MSTRG.962.2	ENSGALG00000000318	-0.962845	0.00204505695922652	--	--	CSRP1	cysteine and glycine rich protein 1 [Source:NCBI gene;Acc:396176]	-	-	-	-	GO:0001725//stress fiber;GO:0005634//nucleus;GO:0005737//cytoplasm;GO:0005856//cytoskeleton;GO:0005925//focal adhesion;GO:0030018//Z disc;GO:0031252//cell leading edge	GO:0008307//structural constituent of muscle;GO:0042805//actinin binding;GO:0046872//metal ion binding;GO:0051219//phosphoprotein binding;GO:0051393//alpha-actinin binding	GO:0030036//actin cytoskeleton organization;GO:0045214//sarcomere organization;GO:0060537//muscle tissue development	--
ENSGALT00000071020	ENSGALG00000000364	0.98199525296151	0.000483338066210849	--	--	STC1	stanniocalcin 1 [Source:NCBI gene;Acc:428201]	-	-	-	-	GO:0005576//extracellular region;GO:0005615//extracellular space;GO:0005634//nucleus;GO:0005737//cytoplasm	GO:0005179//hormone activity;GO:0042802//identical protein binding	GO:0001886//endothelial cell morphogenesis;GO:0003421//growth plate cartilage axis specification;GO:0006874//cellular calcium ion homeostasis;GO:0010596//negative regulation of endothelial cell migration;GO:0030336//negative regulation of cell migration;GO:0035988//chondrocyte proliferation;GO:0044070//regulation of anion transport;GO:0051926//negative regulation of calcium ion transport;GO:00603…	--
ENSGALT00000093749	ENSGALG00000000364	0.982470783116599	0.000458217035391979	--	--	STC1	stanniocalcin 1 [Source:NCBI gene;Acc:428201]	-	-	-	-	GO:0005576//extracellular region;GO:0005615//extracellular space;GO:0005634//nucleus;GO:0005737//cytoplasm	GO:0005179//hormone activity;GO:0042802//identical protein binding	GO:0001886//endothelial cell morphogenesis;GO:0003421//growth plate cartilage axis specification;GO:0006874//cellular calcium ion homeostasis;GO:0010596//negative regulation of endothelial cell migration;GO:0030336//negative regulation of cell migration;GO:0035988//chondrocyte proliferation;GO:0044070//regulation of anion transport;GO:0051926//negative regulation of calcium ion transport;GO:00603…	--
ENSGALT00000095544	ENSGALG00000000364	0.975647969345943	0.00088231145784536	--	--	STC1	stanniocalcin 1 [Source:NCBI gene;Acc:428201]	-	-	-	-	GO:0005576//extracellular region;GO:0005615//extracellular space;GO:0005634//nucleus;GO:0005737//cytoplasm	GO:0005179//hormone activity;GO:0042802//identical protein binding	GO:0001886//endothelial cell morphogenesis;GO:0003421//growth plate cartilage axis specification;GO:0006874//cellular calcium ion homeostasis;GO:0010596//negative regulation of endothelial cell migration;GO:0030336//negative regulation of cell migration;GO:0035988//chondrocyte proliferation;GO:0044070//regulation of anion transport;GO:0051926//negative regulation of calcium ion transport;GO:00603…	--
ENSGALT00000096200	ENSGALG00000000364	0.976224021947467	0.000841225452425782	--	--	STC1	stanniocalcin 1 [Source:NCBI gene;Acc:428201]	-	-	-	-	GO:0005576//extracellular region;GO:0005615//extracellular space;GO:0005634//nucleus;GO:0005737//cytoplasm	GO:0005179//hormone activity;GO:0042802//identical protein binding	GO:0001886//endothelial cell morphogenesis;GO:0003421//growth plate cartilage axis specification;GO:0006874//cellular calcium ion homeostasis;GO:0010596//negative regulation of endothelial cell migration;GO:0030336//negative regulation of cell migration;GO:0035988//chondrocyte proliferation;GO:0044070//regulation of anion transport;GO:0051926//negative regulation of calcium ion transport;GO:00603…	--
ENSGALT00000098226	ENSGALG00000000364	0.960012220785692	0.00236656305066411	--	--	STC1	stanniocalcin 1 [Source:NCBI gene;Acc:428201]	-	-	-	-	GO:0005576//extracellular region;GO:0005615//extracellular space;GO:0005634//nucleus;GO:0005737//cytoplasm	GO:0005179//hormone activity;GO:0042802//identical protein binding	GO:0001886//endothelial cell morphogenesis;GO:0003421//growth plate cartilage axis specification;GO:0006874//cellular calcium ion homeostasis;GO:0010596//negative regulation of endothelial cell migration;GO:0030336//negative regulation of cell migration;GO:0035988//chondrocyte proliferation;GO:0044070//regulation of anion transport;GO:0051926//negative regulation of calcium ion transport;GO:00603…	--
ENSGALT00000099190	ENSGALG00000000364	0.988630208621351	0.000193173335268654	--	--	STC1	stanniocalcin 1 [Source:NCBI gene;Acc:428201]	-	-	-	-	GO:0005576//extracellular region;GO:0005615//extracellular space;GO:0005634//nucleus;GO:0005737//cytoplasm	GO:0005179//hormone activity;GO:0042802//identical protein binding	GO:0001886//endothelial cell morphogenesis;GO:0003421//growth plate cartilage axis specification;GO:0006874//cellular calcium ion homeostasis;GO:0010596//negative regulation of endothelial cell migration;GO:0030336//negative regulation of cell migration;GO:0035988//chondrocyte proliferation;GO:0044070//regulation of anion transport;GO:0051926//negative regulation of calcium ion transport;GO:00603…	--
ENSGALT00000104282	ENSGALG00000000364	0.989571486713032	0.000162563763374528	--	--	STC1	stanniocalcin 1 [Source:NCBI gene;Acc:428201]	-	-	-	-	GO:0005576//extracellular region;GO:0005615//extracellular space;GO:0005634//nucleus;GO:0005737//cytoplasm	GO:0005179//hormone activity;GO:0042802//identical protein binding	GO:0001886//endothelial cell morphogenesis;GO:0003421//growth plate cartilage axis specification;GO:0006874//cellular calcium ion homeostasis;GO:0010596//negative regulation of endothelial cell migration;GO:0030336//negative regulation of cell migration;GO:0035988//chondrocyte proliferation;GO:0044070//regulation of anion transport;GO:0051926//negative regulation of calcium ion transport;GO:00603…	--
MSTRG.1751.2	ENSGALG00000000364	0.964275245993654	0.00189159007079961	--	--	STC1	stanniocalcin 1 [Source:NCBI gene;Acc:428201]	-	-	-	-	GO:0005576//extracellular region;GO:0005615//extracellular space;GO:0005634//nucleus;GO:0005737//cytoplasm	GO:0005179//hormone activity;GO:0042802//identical protein binding	GO:0001886//endothelial cell morphogenesis;GO:0003421//growth plate cartilage axis specification;GO:0006874//cellular calcium ion homeostasis;GO:0010596//negative regulation of endothelial cell migration;GO:0030336//negative regulation of cell migration;GO:0035988//chondrocyte proliferation;GO:0044070//regulation of anion transport;GO:0051926//negative regulation of calcium ion transport;GO:00603…	--
ENSGALT00000062679	ENSGALG00000000394	-0.954363	0.00307655832021831	--	--	SLC6A17	solute carrier family 6 member 17 [Source:NCBI gene;Acc:419805]	-	-	-	-	GO:0005887//integral component of plasma membrane;GO:0016021//integral component of membrane	-	GO:0007420//brain development	--
ENSGALT00000093893	ENSGALG00000000394	0.990391446091506	0.000138042910772386	--	--	SLC6A17	solute carrier family 6 member 17 [Source:NCBI gene;Acc:419805]	-	-	-	-	GO:0005887//integral component of plasma membrane;GO:0016021//integral component of membrane	-	GO:0007420//brain development	--
ENSGALT00000096506	ENSGALG00000000394	0.954419412228017	0.00306903608620299	--	--	SLC6A17	solute carrier family 6 member 17 [Source:NCBI gene;Acc:419805]	-	-	-	-	GO:0005887//integral component of plasma membrane;GO:0016021//integral component of membrane	-	GO:0007420//brain development	--
ENSGALT00000097479	ENSGALG00000000394	0.964865145038595	0.00183000079776297	--	--	SLC6A17	solute carrier family 6 member 17 [Source:NCBI gene;Acc:419805]	-	-	-	-	GO:0005887//integral component of plasma membrane;GO:0016021//integral component of membrane	-	GO:0007420//brain development	--
ENSGALT00000103706	ENSGALG00000000394	0.959936386962656	0.00237548672019356	--	--	SLC6A17	solute carrier family 6 member 17 [Source:NCBI gene;Acc:419805]	-	-	-	-	GO:0005887//integral component of plasma membrane;GO:0016021//integral component of membrane	-	GO:0007420//brain development	--
ENSGALT00000103883	ENSGALG00000000394	0.961547768198913	0.0021894339581265	--	--	SLC6A17	solute carrier family 6 member 17 [Source:NCBI gene;Acc:419805]	-	-	-	-	GO:0005887//integral component of plasma membrane;GO:0016021//integral component of membrane	-	GO:0007420//brain development	--
ENSGALT00000104255	ENSGALG00000000394	0.984105959837332	0.000376923188751455	--	--	SLC6A17	solute carrier family 6 member 17 [Source:NCBI gene;Acc:419805]	-	-	-	-	GO:0005887//integral component of plasma membrane;GO:0016021//integral component of membrane	-	GO:0007420//brain development	--
ENSGALT00000104442	ENSGALG00000000394	-0.965538	0.00176100114699565	--	--	SLC6A17	solute carrier family 6 member 17 [Source:NCBI gene;Acc:419805]	-	-	-	-	GO:0005887//integral component of plasma membrane;GO:0016021//integral component of membrane	-	GO:0007420//brain development	--
ENSGALT00000104520	ENSGALG00000000394	0.994443522062562	4.62258940118626e-05	--	--	SLC6A17	solute carrier family 6 member 17 [Source:NCBI gene;Acc:419805]	-	-	-	-	GO:0005887//integral component of plasma membrane;GO:0016021//integral component of membrane	-	GO:0007420//brain development	--
MSTRG.10406.1	ENSGALG00000000394	-0.983244	0.000418814936390276	--	--	SLC6A17	solute carrier family 6 member 17 [Source:NCBI gene;Acc:419805]	-	-	-	-	GO:0005887//integral component of plasma membrane;GO:0016021//integral component of membrane	-	GO:0007420//brain development	--
MSTRG.11164.1	ENSGALG00000000394	0.952727990567278	0.00329914628415906	--	--	SLC6A17	solute carrier family 6 member 17 [Source:NCBI gene;Acc:419805]	-	-	-	-	GO:0005887//integral component of plasma membrane;GO:0016021//integral component of membrane	-	GO:0007420//brain development	--
MSTRG.11178.1	ENSGALG00000000394	-0.960315	0.00233108313747615	--	--	SLC6A17	solute carrier family 6 member 17 [Source:NCBI gene;Acc:419805]	-	-	-	-	GO:0005887//integral component of plasma membrane;GO:0016021//integral component of membrane	-	GO:0007420//brain development	--
MSTRG.13233.3	ENSGALG00000000394	-0.974767	0.000947060620508708	--	--	SLC6A17	solute carrier family 6 member 17 [Source:NCBI gene;Acc:419805]	-	-	-	-	GO:0005887//integral component of plasma membrane;GO:0016021//integral component of membrane	-	GO:0007420//brain development	--
MSTRG.13470.1	ENSGALG00000000394	0.994982534952062	3.76992760312454e-05	--	--	SLC6A17	solute carrier family 6 member 17 [Source:NCBI gene;Acc:419805]	-	-	-	-	GO:0005887//integral component of plasma membrane;GO:0016021//integral component of membrane	-	GO:0007420//brain development	--
MSTRG.14350.2	ENSGALG00000000394	0.973112087077862	0.00107472035106416	--	--	SLC6A17	solute carrier family 6 member 17 [Source:NCBI gene;Acc:419805]	-	-	-	-	GO:0005887//integral component of plasma membrane;GO:0016021//integral component of membrane	-	GO:0007420//brain development	--
MSTRG.1884.2	ENSGALG00000000394	0.968590243288096	0.00146436521897593	--	--	SLC6A17	solute carrier family 6 member 17 [Source:NCBI gene;Acc:419805]	-	-	-	-	GO:0005887//integral component of plasma membrane;GO:0016021//integral component of membrane	-	GO:0007420//brain development	--
MSTRG.244.2	ENSGALG00000000394	0.953392744287116	0.00320773344162532	--	--	SLC6A17	solute carrier family 6 member 17 [Source:NCBI gene;Acc:419805]	-	-	-	-	GO:0005887//integral component of plasma membrane;GO:0016021//integral component of membrane	-	GO:0007420//brain development	--
MSTRG.3833.2	ENSGALG00000000394	0.951692203046706	0.0034440982876648	--	--	SLC6A17	solute carrier family 6 member 17 [Source:NCBI gene;Acc:419805]	-	-	-	-	GO:0005887//integral component of plasma membrane;GO:0016021//integral component of membrane	-	GO:0007420//brain development	--
MSTRG.457.2	ENSGALG00000000394	0.954404152012839	0.00307107557161739	--	--	SLC6A17	solute carrier family 6 member 17 [Source:NCBI gene;Acc:419805]	-	-	-	-	GO:0005887//integral component of plasma membrane;GO:0016021//integral component of membrane	-	GO:0007420//brain development	--
MSTRG.6649.1	ENSGALG00000000394	0.972684572681602	0.00110900838939283	--	--	SLC6A17	solute carrier family 6 member 17 [Source:NCBI gene;Acc:419805]	-	-	-	-	GO:0005887//integral component of plasma membrane;GO:0016021//integral component of membrane	-	GO:0007420//brain development	--
MSTRG.7290.3	ENSGALG00000000394	-0.969378	0.00139224403576741	--	--	SLC6A17	solute carrier family 6 member 17 [Source:NCBI gene;Acc:419805]	-	-	-	-	GO:0005887//integral component of plasma membrane;GO:0016021//integral component of membrane	-	GO:0007420//brain development	--
MSTRG.7303.2	ENSGALG00000000394	-0.958534	0.00254349397139347	--	--	SLC6A17	solute carrier family 6 member 17 [Source:NCBI gene;Acc:419805]	-	-	-	-	GO:0005887//integral component of plasma membrane;GO:0016021//integral component of membrane	-	GO:0007420//brain development	--
MSTRG.913.4	ENSGALG00000000394	-0.954237	0.00309339935371321	--	--	SLC6A17	solute carrier family 6 member 17 [Source:NCBI gene;Acc:419805]	-	-	-	-	GO:0005887//integral component of plasma membrane;GO:0016021//integral component of membrane	-	GO:0007420//brain development	--
MSTRG.959.1	ENSGALG00000000394	0.952244007337383	0.00336649526256011	--	--	SLC6A17	solute carrier family 6 member 17 [Source:NCBI gene;Acc:419805]	-	-	-	-	GO:0005887//integral component of plasma membrane;GO:0016021//integral component of membrane	-	GO:0007420//brain development	--
MSTRG.962.2	ENSGALG00000000394	0.972652400241366	0.00111161030406562	--	--	SLC6A17	solute carrier family 6 member 17 [Source:NCBI gene;Acc:419805]	-	-	-	-	GO:0005887//integral component of plasma membrane;GO:0016021//integral component of membrane	-	GO:0007420//brain development	--
ENSGALT00000093893	ENSGALG00000000451	0.951358555670717	0.00349144257163507	--	--	MEIG1	meiosis/spermiogenesis associated 1 [Source:NCBI gene;Acc:769589]	-	-	-	-	GO:0005634//nucleus	-	-	--
ENSGALT00000096506	ENSGALG00000000451	0.955691554444659	0.00290136350157911	--	--	MEIG1	meiosis/spermiogenesis associated 1 [Source:NCBI gene;Acc:769589]	-	-	-	-	GO:0005634//nucleus	-	-	--
ENSGALT00000096767	ENSGALG00000000451	0.991503161092558	0.000107987687084553	--	--	MEIG1	meiosis/spermiogenesis associated 1 [Source:NCBI gene;Acc:769589]	-	-	-	-	GO:0005634//nucleus	-	-	--
ENSGALT00000097479	ENSGALG00000000451	0.950620858728158	0.00359724881909022	--	--	MEIG1	meiosis/spermiogenesis associated 1 [Source:NCBI gene;Acc:769589]	-	-	-	-	GO:0005634//nucleus	-	-	--
ENSGALT00000097500	ENSGALG00000000451	-0.970099	0.00132773175536432	--	--	MEIG1	meiosis/spermiogenesis associated 1 [Source:NCBI gene;Acc:769589]	-	-	-	-	GO:0005634//nucleus	-	-	--
ENSGALT00000099530	ENSGALG00000000451	0.993733170263638	5.87866733291934e-05	--	--	MEIG1	meiosis/spermiogenesis associated 1 [Source:NCBI gene;Acc:769589]	-	-	-	-	GO:0005634//nucleus	-	-	--
ENSGALT00000103019	ENSGALG00000000451	0.974261161984039	0.000985205840758312	--	--	MEIG1	meiosis/spermiogenesis associated 1 [Source:NCBI gene;Acc:769589]	-	-	-	-	GO:0005634//nucleus	-	-	--
ENSGALT00000103621	ENSGALG00000000451	0.969939926233409	0.00134183079018744	--	--	MEIG1	meiosis/spermiogenesis associated 1 [Source:NCBI gene;Acc:769589]	-	-	-	-	GO:0005634//nucleus	-	-	--
ENSGALT00000103706	ENSGALG00000000451	0.98060074503652	0.000560846368293911	--	--	MEIG1	meiosis/spermiogenesis associated 1 [Source:NCBI gene;Acc:769589]	-	-	-	-	GO:0005634//nucleus	-	-	--
ENSGALT00000104292	ENSGALG00000000451	0.977287993461088	0.000767895034851778	--	--	MEIG1	meiosis/spermiogenesis associated 1 [Source:NCBI gene;Acc:769589]	-	-	-	-	GO:0005634//nucleus	-	-	--
ENSGALT00000104520	ENSGALG00000000451	0.952298393363994	0.00335889376345544	--	--	MEIG1	meiosis/spermiogenesis associated 1 [Source:NCBI gene;Acc:769589]	-	-	-	-	GO:0005634//nucleus	-	-	--
ENSGALT00000105470	ENSGALG00000000451	0.952206120725999	0.00337179564272003	--	--	MEIG1	meiosis/spermiogenesis associated 1 [Source:NCBI gene;Acc:769589]	-	-	-	-	GO:0005634//nucleus	-	-	--
MSTRG.10210.1	ENSGALG00000000451	0.962616387636976	0.00207017926645621	--	--	MEIG1	meiosis/spermiogenesis associated 1 [Source:NCBI gene;Acc:769589]	-	-	-	-	GO:0005634//nucleus	-	-	--
MSTRG.13283.2	ENSGALG00000000451	0.991426559042646	0.000109940744143965	--	--	MEIG1	meiosis/spermiogenesis associated 1 [Source:NCBI gene;Acc:769589]	-	-	-	-	GO:0005634//nucleus	-	-	--
MSTRG.14468.2	ENSGALG00000000451	0.971934959221465	0.00117041710508541	--	--	MEIG1	meiosis/spermiogenesis associated 1 [Source:NCBI gene;Acc:769589]	-	-	-	-	GO:0005634//nucleus	-	-	--
MSTRG.15115.4	ENSGALG00000000451	0.98737353472111	0.000238134934469968	--	--	MEIG1	meiosis/spermiogenesis associated 1 [Source:NCBI gene;Acc:769589]	-	-	-	-	GO:0005634//nucleus	-	-	--
MSTRG.6649.1	ENSGALG00000000451	0.952404100750505	0.00334414328582621	--	--	MEIG1	meiosis/spermiogenesis associated 1 [Source:NCBI gene;Acc:769589]	-	-	-	-	GO:0005634//nucleus	-	-	--
ENSGALT00000062679	ENSGALG00000000497	-0.950101	0.00367271650079338	--	--	Bcl2l14	chromosome 26 open reading frame, human C6orf222 [Source:NCBI gene;Acc:419812]	-	-	-	-	-	-	GO:0042981//regulation of apoptotic process	--
ENSGALT00000076808	ENSGALG00000000497	0.970426539596031	0.00129895202053253	--	--	Bcl2l14	chromosome 26 open reading frame, human C6orf222 [Source:NCBI gene;Acc:419812]	-	-	-	-	-	-	GO:0042981//regulation of apoptotic process	--
ENSGALT00000093893	ENSGALG00000000497	0.973683600713251	0.00102971655818371	--	--	Bcl2l14	chromosome 26 open reading frame, human C6orf222 [Source:NCBI gene;Acc:419812]	-	-	-	-	-	-	GO:0042981//regulation of apoptotic process	--
ENSGALT00000096506	ENSGALG00000000497	0.988323280269904	0.000203722639731767	--	--	Bcl2l14	chromosome 26 open reading frame, human C6orf222 [Source:NCBI gene;Acc:419812]	-	-	-	-	-	-	GO:0042981//regulation of apoptotic process	--
ENSGALT00000096767	ENSGALG00000000497	0.964133029263502	0.00190658903915814	--	--	Bcl2l14	chromosome 26 open reading frame, human C6orf222 [Source:NCBI gene;Acc:419812]	-	-	-	-	-	-	GO:0042981//regulation of apoptotic process	--
ENSGALT00000097500	ENSGALG00000000497	-0.970814	0.00126527158649673	--	--	Bcl2l14	chromosome 26 open reading frame, human C6orf222 [Source:NCBI gene;Acc:419812]	-	-	-	-	-	-	GO:0042981//regulation of apoptotic process	--
ENSGALT00000099530	ENSGALG00000000497	0.983364654224877	0.000412800304633909	--	--	Bcl2l14	chromosome 26 open reading frame, human C6orf222 [Source:NCBI gene;Acc:419812]	-	-	-	-	-	-	GO:0042981//regulation of apoptotic process	--
ENSGALT00000099615	ENSGALG00000000497	0.973558181113417	0.00103951101861967	--	--	Bcl2l14	chromosome 26 open reading frame, human C6orf222 [Source:NCBI gene;Acc:419812]	-	-	-	-	-	-	GO:0042981//regulation of apoptotic process	--
ENSGALT00000100078	ENSGALG00000000497	0.978889473834989	0.000663777473907097	--	--	Bcl2l14	chromosome 26 open reading frame, human C6orf222 [Source:NCBI gene;Acc:419812]	-	-	-	-	-	-	GO:0042981//regulation of apoptotic process	--
ENSGALT00000102285	ENSGALG00000000497	0.979917726430982	0.000600897000063267	--	--	Bcl2l14	chromosome 26 open reading frame, human C6orf222 [Source:NCBI gene;Acc:419812]	-	-	-	-	-	-	GO:0042981//regulation of apoptotic process	--
ENSGALT00000103621	ENSGALG00000000497	0.950398502225305	0.00362944537692455	--	--	Bcl2l14	chromosome 26 open reading frame, human C6orf222 [Source:NCBI gene;Acc:419812]	-	-	-	-	-	-	GO:0042981//regulation of apoptotic process	--
ENSGALT00000103706	ENSGALG00000000497	0.95988159154209	0.00238194502343069	--	--	Bcl2l14	chromosome 26 open reading frame, human C6orf222 [Source:NCBI gene;Acc:419812]	-	-	-	-	-	-	GO:0042981//regulation of apoptotic process	--
ENSGALT00000103883	ENSGALG00000000497	0.955390242141219	0.0029406583550447	--	--	Bcl2l14	chromosome 26 open reading frame, human C6orf222 [Source:NCBI gene;Acc:419812]	-	-	-	-	-	-	GO:0042981//regulation of apoptotic process	--
ENSGALT00000104292	ENSGALG00000000497	0.960459182083204	0.00231430385681118	--	--	Bcl2l14	chromosome 26 open reading frame, human C6orf222 [Source:NCBI gene;Acc:419812]	-	-	-	-	-	-	GO:0042981//regulation of apoptotic process	--
ENSGALT00000104520	ENSGALG00000000497	0.964022667730271	0.00191826869419655	--	--	Bcl2l14	chromosome 26 open reading frame, human C6orf222 [Source:NCBI gene;Acc:419812]	-	-	-	-	-	-	GO:0042981//regulation of apoptotic process	--
MSTRG.13283.2	ENSGALG00000000497	0.968811973546371	0.00144387130369321	--	--	Bcl2l14	chromosome 26 open reading frame, human C6orf222 [Source:NCBI gene;Acc:419812]	-	-	-	-	-	-	GO:0042981//regulation of apoptotic process	--
MSTRG.14468.2	ENSGALG00000000497	0.961789318247253	0.00216218942861468	--	--	Bcl2l14	chromosome 26 open reading frame, human C6orf222 [Source:NCBI gene;Acc:419812]	-	-	-	-	-	-	GO:0042981//regulation of apoptotic process	--
MSTRG.15115.4	ENSGALG00000000497	0.960004271909283	0.00236749764974719	--	--	Bcl2l14	chromosome 26 open reading frame, human C6orf222 [Source:NCBI gene;Acc:419812]	-	-	-	-	-	-	GO:0042981//regulation of apoptotic process	--
ENSGALT00000084797	ENSGALG00000000585	0.988186531548442	0.000208512723051157	--	--	MYL4	myosin, light chain 4, alkali; atrial, embryonic [Source:NCBI gene;Acc:396472]	Organismal Systems;Environmental Information Processing;Organismal Systems	Circulatory system;Signal transduction;Circulatory system	ko04261//Adrenergic signaling in cardiomyocytes;ko04371//Apelin signaling pathway;ko04260//Cardiac muscle contraction	K12750;K12750;K12750	-	GO:0005509//calcium ion binding	-	--
ENSGALT00000087613	ENSGALG00000000585	0.953309097462225	0.00321916654323733	--	--	MYL4	myosin, light chain 4, alkali; atrial, embryonic [Source:NCBI gene;Acc:396472]	Organismal Systems;Environmental Information Processing;Organismal Systems	Circulatory system;Signal transduction;Circulatory system	ko04261//Adrenergic signaling in cardiomyocytes;ko04371//Apelin signaling pathway;ko04260//Cardiac muscle contraction	K12750;K12750;K12750	-	GO:0005509//calcium ion binding	-	--
ENSGALT00000090431	ENSGALG00000000585	0.958822612528631	0.00250845613797263	--	--	MYL4	myosin, light chain 4, alkali; atrial, embryonic [Source:NCBI gene;Acc:396472]	Organismal Systems;Environmental Information Processing;Organismal Systems	Circulatory system;Signal transduction;Circulatory system	ko04261//Adrenergic signaling in cardiomyocytes;ko04371//Apelin signaling pathway;ko04260//Cardiac muscle contraction	K12750;K12750;K12750	-	GO:0005509//calcium ion binding	-	--
ENSGALT00000102492	ENSGALG00000000585	0.987036311940672	0.000250996491538402	--	--	MYL4	myosin, light chain 4, alkali; atrial, embryonic [Source:NCBI gene;Acc:396472]	Organismal Systems;Environmental Information Processing;Organismal Systems	Circulatory system;Signal transduction;Circulatory system	ko04261//Adrenergic signaling in cardiomyocytes;ko04371//Apelin signaling pathway;ko04260//Cardiac muscle contraction	K12750;K12750;K12750	-	GO:0005509//calcium ion binding	-	--
ENSGALT00000104575	ENSGALG00000000585	0.972270186606113	0.00114275250956671	--	--	MYL4	myosin, light chain 4, alkali; atrial, embryonic [Source:NCBI gene;Acc:396472]	Organismal Systems;Environmental Information Processing;Organismal Systems	Circulatory system;Signal transduction;Circulatory system	ko04261//Adrenergic signaling in cardiomyocytes;ko04371//Apelin signaling pathway;ko04260//Cardiac muscle contraction	K12750;K12750;K12750	-	GO:0005509//calcium ion binding	-	--
MSTRG.10975.1	ENSGALG00000000585	0.981047392034045	0.000535398121895264	--	--	MYL4	myosin, light chain 4, alkali; atrial, embryonic [Source:NCBI gene;Acc:396472]	Organismal Systems;Environmental Information Processing;Organismal Systems	Circulatory system;Signal transduction;Circulatory system	ko04261//Adrenergic signaling in cardiomyocytes;ko04371//Apelin signaling pathway;ko04260//Cardiac muscle contraction	K12750;K12750;K12750	-	GO:0005509//calcium ion binding	-	--
MSTRG.11178.1	ENSGALG00000000585	0.953101023691867	0.00324769349113677	--	--	MYL4	myosin, light chain 4, alkali; atrial, embryonic [Source:NCBI gene;Acc:396472]	Organismal Systems;Environmental Information Processing;Organismal Systems	Circulatory system;Signal transduction;Circulatory system	ko04261//Adrenergic signaling in cardiomyocytes;ko04371//Apelin signaling pathway;ko04260//Cardiac muscle contraction	K12750;K12750;K12750	-	GO:0005509//calcium ion binding	-	--
MSTRG.11480.1	ENSGALG00000000585	0.972611858444099	0.00111489338331856	--	--	MYL4	myosin, light chain 4, alkali; atrial, embryonic [Source:NCBI gene;Acc:396472]	Organismal Systems;Environmental Information Processing;Organismal Systems	Circulatory system;Signal transduction;Circulatory system	ko04261//Adrenergic signaling in cardiomyocytes;ko04371//Apelin signaling pathway;ko04260//Cardiac muscle contraction	K12750;K12750;K12750	-	GO:0005509//calcium ion binding	-	--
MSTRG.13348.1	ENSGALG00000000585	0.951110545582237	0.00352684086229573	--	--	MYL4	myosin, light chain 4, alkali; atrial, embryonic [Source:NCBI gene;Acc:396472]	Organismal Systems;Environmental Information Processing;Organismal Systems	Circulatory system;Signal transduction;Circulatory system	ko04261//Adrenergic signaling in cardiomyocytes;ko04371//Apelin signaling pathway;ko04260//Cardiac muscle contraction	K12750;K12750;K12750	-	GO:0005509//calcium ion binding	-	--
MSTRG.14781.2	ENSGALG00000000585	0.9802585137396	0.000580742531655628	--	--	MYL4	myosin, light chain 4, alkali; atrial, embryonic [Source:NCBI gene;Acc:396472]	Organismal Systems;Environmental Information Processing;Organismal Systems	Circulatory system;Signal transduction;Circulatory system	ko04261//Adrenergic signaling in cardiomyocytes;ko04371//Apelin signaling pathway;ko04260//Cardiac muscle contraction	K12750;K12750;K12750	-	GO:0005509//calcium ion binding	-	--
MSTRG.16484.4	ENSGALG00000000585	0.95766455437646	0.0026504962372256	--	--	MYL4	myosin, light chain 4, alkali; atrial, embryonic [Source:NCBI gene;Acc:396472]	Organismal Systems;Environmental Information Processing;Organismal Systems	Circulatory system;Signal transduction;Circulatory system	ko04261//Adrenergic signaling in cardiomyocytes;ko04371//Apelin signaling pathway;ko04260//Cardiac muscle contraction	K12750;K12750;K12750	-	GO:0005509//calcium ion binding	-	--
MSTRG.2499.1	ENSGALG00000000585	0.967959646915499	0.00152343027813679	--	--	MYL4	myosin, light chain 4, alkali; atrial, embryonic [Source:NCBI gene;Acc:396472]	Organismal Systems;Environmental Information Processing;Organismal Systems	Circulatory system;Signal transduction;Circulatory system	ko04261//Adrenergic signaling in cardiomyocytes;ko04371//Apelin signaling pathway;ko04260//Cardiac muscle contraction	K12750;K12750;K12750	-	GO:0005509//calcium ion binding	-	--
MSTRG.3012.1	ENSGALG00000000585	0.961588154727431	0.00218486702593525	--	--	MYL4	myosin, light chain 4, alkali; atrial, embryonic [Source:NCBI gene;Acc:396472]	Organismal Systems;Environmental Information Processing;Organismal Systems	Circulatory system;Signal transduction;Circulatory system	ko04261//Adrenergic signaling in cardiomyocytes;ko04371//Apelin signaling pathway;ko04260//Cardiac muscle contraction	K12750;K12750;K12750	-	GO:0005509//calcium ion binding	-	--
MSTRG.4779.1	ENSGALG00000000585	0.97043462515702	0.00129824536896473	--	--	MYL4	myosin, light chain 4, alkali; atrial, embryonic [Source:NCBI gene;Acc:396472]	Organismal Systems;Environmental Information Processing;Organismal Systems	Circulatory system;Signal transduction;Circulatory system	ko04261//Adrenergic signaling in cardiomyocytes;ko04371//Apelin signaling pathway;ko04260//Cardiac muscle contraction	K12750;K12750;K12750	-	GO:0005509//calcium ion binding	-	--
ENSGALT00000094989	ENSGALG00000000608	0.95155925159339	0.00346292590332644	--	--	CDH1	cadherin 1 [Source:NCBI gene;Acc:415860]	Human Diseases;Environmental Information Processing;Environmental Information Processing;Environmental Information Processing;Human Diseases;Environmental Information Processing;Human Diseases;Cellular Processes;Human Diseases;Human Diseases;Human Diseases;Human Diseases	Cancer: overview;Signal transduction;Signaling molecules and interaction;Signal transduction;Cancer: specific types;Signal transduction;Infectious disease: bacterial;Cellular community - eukaryotes;Cancer: specific types;Cancer: specific types;Cancer: specific types;Cancer: specific types	ko05200//Pathways in cancer;ko04015//Rap1 signaling pathway;ko04514//Cell adhesion molecules;ko04390//Hippo signaling pathway;ko05226//Gastric cancer;ko04371//Apelin signaling pathway;ko05100//Bacterial invasion of epithelial cells;ko04520//Adherens junction;ko05218//Melanoma;ko05213//Endometrial cancer;ko05219//Bladder cancer;ko05216//Thyroid cancer	K05689;K05689;K05689;K05689;K05689;K05689;K05689;K05689;K05689;K05689;K05689;K05689	GO:0005802//trans-Golgi network;GO:0005886//plasma membrane;GO:0005912//adherens junction;GO:0009898//cytoplasmic side of plasma membrane;GO:0015629//actin cytoskeleton;GO:0016020//membrane;GO:0016021//integral component of membrane;GO:0016328//lateral plasma membrane;GO:0016342//catenin complex;GO:0016600//flotillin complex;GO:0030027//lamellipodium;GO:0030054//cell junction;GO:0030864//cortical…	GO:0005509//calcium ion binding;GO:0008013//beta-catenin binding;GO:0030506//ankyrin binding;GO:0032794//GTPase activating protein binding;GO:0042802//identical protein binding;GO:0045295//gamma-catenin binding;GO:0050839//cell adhesion molecule binding	GO:0007155//cell adhesion;GO:0007156//homophilic cell adhesion via plasma membrane adhesion molecules;GO:0010468//regulation of gene expression;GO:0022408//negative regulation of cell-cell adhesion;GO:0030336//negative regulation of cell migration;GO:0034332//adherens junction organization;GO:0042307//positive regulation of protein import into nucleus;GO:0045893//positive regulation of transcript…	--
ENSGALT00000096198	ENSGALG00000000608	0.989370469068049	0.000168879892727797	--	--	CDH1	cadherin 1 [Source:NCBI gene;Acc:415860]	Human Diseases;Environmental Information Processing;Environmental Information Processing;Environmental Information Processing;Human Diseases;Environmental Information Processing;Human Diseases;Cellular Processes;Human Diseases;Human Diseases;Human Diseases;Human Diseases	Cancer: overview;Signal transduction;Signaling molecules and interaction;Signal transduction;Cancer: specific types;Signal transduction;Infectious disease: bacterial;Cellular community - eukaryotes;Cancer: specific types;Cancer: specific types;Cancer: specific types;Cancer: specific types	ko05200//Pathways in cancer;ko04015//Rap1 signaling pathway;ko04514//Cell adhesion molecules;ko04390//Hippo signaling pathway;ko05226//Gastric cancer;ko04371//Apelin signaling pathway;ko05100//Bacterial invasion of epithelial cells;ko04520//Adherens junction;ko05218//Melanoma;ko05213//Endometrial cancer;ko05219//Bladder cancer;ko05216//Thyroid cancer	K05689;K05689;K05689;K05689;K05689;K05689;K05689;K05689;K05689;K05689;K05689;K05689	GO:0005802//trans-Golgi network;GO:0005886//plasma membrane;GO:0005912//adherens junction;GO:0009898//cytoplasmic side of plasma membrane;GO:0015629//actin cytoskeleton;GO:0016020//membrane;GO:0016021//integral component of membrane;GO:0016328//lateral plasma membrane;GO:0016342//catenin complex;GO:0016600//flotillin complex;GO:0030027//lamellipodium;GO:0030054//cell junction;GO:0030864//cortical…	GO:0005509//calcium ion binding;GO:0008013//beta-catenin binding;GO:0030506//ankyrin binding;GO:0032794//GTPase activating protein binding;GO:0042802//identical protein binding;GO:0045295//gamma-catenin binding;GO:0050839//cell adhesion molecule binding	GO:0007155//cell adhesion;GO:0007156//homophilic cell adhesion via plasma membrane adhesion molecules;GO:0010468//regulation of gene expression;GO:0022408//negative regulation of cell-cell adhesion;GO:0030336//negative regulation of cell migration;GO:0034332//adherens junction organization;GO:0042307//positive regulation of protein import into nucleus;GO:0045893//positive regulation of transcript…	--
ENSGALT00000099171	ENSGALG00000000608	0.952859662916125	0.00328093917380061	--	--	CDH1	cadherin 1 [Source:NCBI gene;Acc:415860]	Human Diseases;Environmental Information Processing;Environmental Information Processing;Environmental Information Processing;Human Diseases;Environmental Information Processing;Human Diseases;Cellular Processes;Human Diseases;Human Diseases;Human Diseases;Human Diseases	Cancer: overview;Signal transduction;Signaling molecules and interaction;Signal transduction;Cancer: specific types;Signal transduction;Infectious disease: bacterial;Cellular community - eukaryotes;Cancer: specific types;Cancer: specific types;Cancer: specific types;Cancer: specific types	ko05200//Pathways in cancer;ko04015//Rap1 signaling pathway;ko04514//Cell adhesion molecules;ko04390//Hippo signaling pathway;ko05226//Gastric cancer;ko04371//Apelin signaling pathway;ko05100//Bacterial invasion of epithelial cells;ko04520//Adherens junction;ko05218//Melanoma;ko05213//Endometrial cancer;ko05219//Bladder cancer;ko05216//Thyroid cancer	K05689;K05689;K05689;K05689;K05689;K05689;K05689;K05689;K05689;K05689;K05689;K05689	GO:0005802//trans-Golgi network;GO:0005886//plasma membrane;GO:0005912//adherens junction;GO:0009898//cytoplasmic side of plasma membrane;GO:0015629//actin cytoskeleton;GO:0016020//membrane;GO:0016021//integral component of membrane;GO:0016328//lateral plasma membrane;GO:0016342//catenin complex;GO:0016600//flotillin complex;GO:0030027//lamellipodium;GO:0030054//cell junction;GO:0030864//cortical…	GO:0005509//calcium ion binding;GO:0008013//beta-catenin binding;GO:0030506//ankyrin binding;GO:0032794//GTPase activating protein binding;GO:0042802//identical protein binding;GO:0045295//gamma-catenin binding;GO:0050839//cell adhesion molecule binding	GO:0007155//cell adhesion;GO:0007156//homophilic cell adhesion via plasma membrane adhesion molecules;GO:0010468//regulation of gene expression;GO:0022408//negative regulation of cell-cell adhesion;GO:0030336//negative regulation of cell migration;GO:0034332//adherens junction organization;GO:0042307//positive regulation of protein import into nucleus;GO:0045893//positive regulation of transcript…	--
ENSGALT00000101318	ENSGALG00000000608	-0.986817	0.000259543045880776	--	--	CDH1	cadherin 1 [Source:NCBI gene;Acc:415860]	Human Diseases;Environmental Information Processing;Environmental Information Processing;Environmental Information Processing;Human Diseases;Environmental Information Processing;Human Diseases;Cellular Processes;Human Diseases;Human Diseases;Human Diseases;Human Diseases	Cancer: overview;Signal transduction;Signaling molecules and interaction;Signal transduction;Cancer: specific types;Signal transduction;Infectious disease: bacterial;Cellular community - eukaryotes;Cancer: specific types;Cancer: specific types;Cancer: specific types;Cancer: specific types	ko05200//Pathways in cancer;ko04015//Rap1 signaling pathway;ko04514//Cell adhesion molecules;ko04390//Hippo signaling pathway;ko05226//Gastric cancer;ko04371//Apelin signaling pathway;ko05100//Bacterial invasion of epithelial cells;ko04520//Adherens junction;ko05218//Melanoma;ko05213//Endometrial cancer;ko05219//Bladder cancer;ko05216//Thyroid cancer	K05689;K05689;K05689;K05689;K05689;K05689;K05689;K05689;K05689;K05689;K05689;K05689	GO:0005802//trans-Golgi network;GO:0005886//plasma membrane;GO:0005912//adherens junction;GO:0009898//cytoplasmic side of plasma membrane;GO:0015629//actin cytoskeleton;GO:0016020//membrane;GO:0016021//integral component of membrane;GO:0016328//lateral plasma membrane;GO:0016342//catenin complex;GO:0016600//flotillin complex;GO:0030027//lamellipodium;GO:0030054//cell junction;GO:0030864//cortical…	GO:0005509//calcium ion binding;GO:0008013//beta-catenin binding;GO:0030506//ankyrin binding;GO:0032794//GTPase activating protein binding;GO:0042802//identical protein binding;GO:0045295//gamma-catenin binding;GO:0050839//cell adhesion molecule binding	GO:0007155//cell adhesion;GO:0007156//homophilic cell adhesion via plasma membrane adhesion molecules;GO:0010468//regulation of gene expression;GO:0022408//negative regulation of cell-cell adhesion;GO:0030336//negative regulation of cell migration;GO:0034332//adherens junction organization;GO:0042307//positive regulation of protein import into nucleus;GO:0045893//positive regulation of transcript…	--
ENSGALT00000104575	ENSGALG00000000608	-0.982994	0.000431330463298041	--	--	CDH1	cadherin 1 [Source:NCBI gene;Acc:415860]	Human Diseases;Environmental Information Processing;Environmental Information Processing;Environmental Information Processing;Human Diseases;Environmental Information Processing;Human Diseases;Cellular Processes;Human Diseases;Human Diseases;Human Diseases;Human Diseases	Cancer: overview;Signal transduction;Signaling molecules and interaction;Signal transduction;Cancer: specific types;Signal transduction;Infectious disease: bacterial;Cellular community - eukaryotes;Cancer: specific types;Cancer: specific types;Cancer: specific types;Cancer: specific types	ko05200//Pathways in cancer;ko04015//Rap1 signaling pathway;ko04514//Cell adhesion molecules;ko04390//Hippo signaling pathway;ko05226//Gastric cancer;ko04371//Apelin signaling pathway;ko05100//Bacterial invasion of epithelial cells;ko04520//Adherens junction;ko05218//Melanoma;ko05213//Endometrial cancer;ko05219//Bladder cancer;ko05216//Thyroid cancer	K05689;K05689;K05689;K05689;K05689;K05689;K05689;K05689;K05689;K05689;K05689;K05689	GO:0005802//trans-Golgi network;GO:0005886//plasma membrane;GO:0005912//adherens junction;GO:0009898//cytoplasmic side of plasma membrane;GO:0015629//actin cytoskeleton;GO:0016020//membrane;GO:0016021//integral component of membrane;GO:0016328//lateral plasma membrane;GO:0016342//catenin complex;GO:0016600//flotillin complex;GO:0030027//lamellipodium;GO:0030054//cell junction;GO:0030864//cortical…	GO:0005509//calcium ion binding;GO:0008013//beta-catenin binding;GO:0030506//ankyrin binding;GO:0032794//GTPase activating protein binding;GO:0042802//identical protein binding;GO:0045295//gamma-catenin binding;GO:0050839//cell adhesion molecule binding	GO:0007155//cell adhesion;GO:0007156//homophilic cell adhesion via plasma membrane adhesion molecules;GO:0010468//regulation of gene expression;GO:0022408//negative regulation of cell-cell adhesion;GO:0030336//negative regulation of cell migration;GO:0034332//adherens junction organization;GO:0042307//positive regulation of protein import into nucleus;GO:0045893//positive regulation of transcript…	--
ENSGALT00000104623	ENSGALG00000000608	0.9548949831013	0.00300581159031212	--	--	CDH1	cadherin 1 [Source:NCBI gene;Acc:415860]	Human Diseases;Environmental Information Processing;Environmental Information Processing;Environmental Information Processing;Human Diseases;Environmental Information Processing;Human Diseases;Cellular Processes;Human Diseases;Human Diseases;Human Diseases;Human Diseases	Cancer: overview;Signal transduction;Signaling molecules and interaction;Signal transduction;Cancer: specific types;Signal transduction;Infectious disease: bacterial;Cellular community - eukaryotes;Cancer: specific types;Cancer: specific types;Cancer: specific types;Cancer: specific types	ko05200//Pathways in cancer;ko04015//Rap1 signaling pathway;ko04514//Cell adhesion molecules;ko04390//Hippo signaling pathway;ko05226//Gastric cancer;ko04371//Apelin signaling pathway;ko05100//Bacterial invasion of epithelial cells;ko04520//Adherens junction;ko05218//Melanoma;ko05213//Endometrial cancer;ko05219//Bladder cancer;ko05216//Thyroid cancer	K05689;K05689;K05689;K05689;K05689;K05689;K05689;K05689;K05689;K05689;K05689;K05689	GO:0005802//trans-Golgi network;GO:0005886//plasma membrane;GO:0005912//adherens junction;GO:0009898//cytoplasmic side of plasma membrane;GO:0015629//actin cytoskeleton;GO:0016020//membrane;GO:0016021//integral component of membrane;GO:0016328//lateral plasma membrane;GO:0016342//catenin complex;GO:0016600//flotillin complex;GO:0030027//lamellipodium;GO:0030054//cell junction;GO:0030864//cortical…	GO:0005509//calcium ion binding;GO:0008013//beta-catenin binding;GO:0030506//ankyrin binding;GO:0032794//GTPase activating protein binding;GO:0042802//identical protein binding;GO:0045295//gamma-catenin binding;GO:0050839//cell adhesion molecule binding	GO:0007155//cell adhesion;GO:0007156//homophilic cell adhesion via plasma membrane adhesion molecules;GO:0010468//regulation of gene expression;GO:0022408//negative regulation of cell-cell adhesion;GO:0030336//negative regulation of cell migration;GO:0034332//adherens junction organization;GO:0042307//positive regulation of protein import into nucleus;GO:0045893//positive regulation of transcript…	--
MSTRG.14781.2	ENSGALG00000000608	-0.954333	0.00308056412062888	--	--	CDH1	cadherin 1 [Source:NCBI gene;Acc:415860]	Human Diseases;Environmental Information Processing;Environmental Information Processing;Environmental Information Processing;Human Diseases;Environmental Information Processing;Human Diseases;Cellular Processes;Human Diseases;Human Diseases;Human Diseases;Human Diseases	Cancer: overview;Signal transduction;Signaling molecules and interaction;Signal transduction;Cancer: specific types;Signal transduction;Infectious disease: bacterial;Cellular community - eukaryotes;Cancer: specific types;Cancer: specific types;Cancer: specific types;Cancer: specific types	ko05200//Pathways in cancer;ko04015//Rap1 signaling pathway;ko04514//Cell adhesion molecules;ko04390//Hippo signaling pathway;ko05226//Gastric cancer;ko04371//Apelin signaling pathway;ko05100//Bacterial invasion of epithelial cells;ko04520//Adherens junction;ko05218//Melanoma;ko05213//Endometrial cancer;ko05219//Bladder cancer;ko05216//Thyroid cancer	K05689;K05689;K05689;K05689;K05689;K05689;K05689;K05689;K05689;K05689;K05689;K05689	GO:0005802//trans-Golgi network;GO:0005886//plasma membrane;GO:0005912//adherens junction;GO:0009898//cytoplasmic side of plasma membrane;GO:0015629//actin cytoskeleton;GO:0016020//membrane;GO:0016021//integral component of membrane;GO:0016328//lateral plasma membrane;GO:0016342//catenin complex;GO:0016600//flotillin complex;GO:0030027//lamellipodium;GO:0030054//cell junction;GO:0030864//cortical…	GO:0005509//calcium ion binding;GO:0008013//beta-catenin binding;GO:0030506//ankyrin binding;GO:0032794//GTPase activating protein binding;GO:0042802//identical protein binding;GO:0045295//gamma-catenin binding;GO:0050839//cell adhesion molecule binding	GO:0007155//cell adhesion;GO:0007156//homophilic cell adhesion via plasma membrane adhesion molecules;GO:0010468//regulation of gene expression;GO:0022408//negative regulation of cell-cell adhesion;GO:0030336//negative regulation of cell migration;GO:0034332//adherens junction organization;GO:0042307//positive regulation of protein import into nucleus;GO:0045893//positive regulation of transcript…	--
MSTRG.244.2	ENSGALG00000000608	0.961521200652599	0.00219244079737527	--	--	CDH1	cadherin 1 [Source:NCBI gene;Acc:415860]	Human Diseases;Environmental Information Processing;Environmental Information Processing;Environmental Information Processing;Human Diseases;Environmental Information Processing;Human Diseases;Cellular Processes;Human Diseases;Human Diseases;Human Diseases;Human Diseases	Cancer: overview;Signal transduction;Signaling molecules and interaction;Signal transduction;Cancer: specific types;Signal transduction;Infectious disease: bacterial;Cellular community - eukaryotes;Cancer: specific types;Cancer: specific types;Cancer: specific types;Cancer: specific types	ko05200//Pathways in cancer;ko04015//Rap1 signaling pathway;ko04514//Cell adhesion molecules;ko04390//Hippo signaling pathway;ko05226//Gastric cancer;ko04371//Apelin signaling pathway;ko05100//Bacterial invasion of epithelial cells;ko04520//Adherens junction;ko05218//Melanoma;ko05213//Endometrial cancer;ko05219//Bladder cancer;ko05216//Thyroid cancer	K05689;K05689;K05689;K05689;K05689;K05689;K05689;K05689;K05689;K05689;K05689;K05689	GO:0005802//trans-Golgi network;GO:0005886//plasma membrane;GO:0005912//adherens junction;GO:0009898//cytoplasmic side of plasma membrane;GO:0015629//actin cytoskeleton;GO:0016020//membrane;GO:0016021//integral component of membrane;GO:0016328//lateral plasma membrane;GO:0016342//catenin complex;GO:0016600//flotillin complex;GO:0030027//lamellipodium;GO:0030054//cell junction;GO:0030864//cortical…	GO:0005509//calcium ion binding;GO:0008013//beta-catenin binding;GO:0030506//ankyrin binding;GO:0032794//GTPase activating protein binding;GO:0042802//identical protein binding;GO:0045295//gamma-catenin binding;GO:0050839//cell adhesion molecule binding	GO:0007155//cell adhesion;GO:0007156//homophilic cell adhesion via plasma membrane adhesion molecules;GO:0010468//regulation of gene expression;GO:0022408//negative regulation of cell-cell adhesion;GO:0030336//negative regulation of cell migration;GO:0034332//adherens junction organization;GO:0042307//positive regulation of protein import into nucleus;GO:0045893//positive regulation of transcript…	--
MSTRG.3486.1	ENSGALG00000000608	-0.966531	0.00166156114151193	--	--	CDH1	cadherin 1 [Source:NCBI gene;Acc:415860]	Human Diseases;Environmental Information Processing;Environmental Information Processing;Environmental Information Processing;Human Diseases;Environmental Information Processing;Human Diseases;Cellular Processes;Human Diseases;Human Diseases;Human Diseases;Human Diseases	Cancer: overview;Signal transduction;Signaling molecules and interaction;Signal transduction;Cancer: specific types;Signal transduction;Infectious disease: bacterial;Cellular community - eukaryotes;Cancer: specific types;Cancer: specific types;Cancer: specific types;Cancer: specific types	ko05200//Pathways in cancer;ko04015//Rap1 signaling pathway;ko04514//Cell adhesion molecules;ko04390//Hippo signaling pathway;ko05226//Gastric cancer;ko04371//Apelin signaling pathway;ko05100//Bacterial invasion of epithelial cells;ko04520//Adherens junction;ko05218//Melanoma;ko05213//Endometrial cancer;ko05219//Bladder cancer;ko05216//Thyroid cancer	K05689;K05689;K05689;K05689;K05689;K05689;K05689;K05689;K05689;K05689;K05689;K05689	GO:0005802//trans-Golgi network;GO:0005886//plasma membrane;GO:0005912//adherens junction;GO:0009898//cytoplasmic side of plasma membrane;GO:0015629//actin cytoskeleton;GO:0016020//membrane;GO:0016021//integral component of membrane;GO:0016328//lateral plasma membrane;GO:0016342//catenin complex;GO:0016600//flotillin complex;GO:0030027//lamellipodium;GO:0030054//cell junction;GO:0030864//cortical…	GO:0005509//calcium ion binding;GO:0008013//beta-catenin binding;GO:0030506//ankyrin binding;GO:0032794//GTPase activating protein binding;GO:0042802//identical protein binding;GO:0045295//gamma-catenin binding;GO:0050839//cell adhesion molecule binding	GO:0007155//cell adhesion;GO:0007156//homophilic cell adhesion via plasma membrane adhesion molecules;GO:0010468//regulation of gene expression;GO:0022408//negative regulation of cell-cell adhesion;GO:0030336//negative regulation of cell migration;GO:0034332//adherens junction organization;GO:0042307//positive regulation of protein import into nucleus;GO:0045893//positive regulation of transcript…	--
MSTRG.457.2	ENSGALG00000000608	0.974092617743802	0.000998094263298822	--	--	CDH1	cadherin 1 [Source:NCBI gene;Acc:415860]	Human Diseases;Environmental Information Processing;Environmental Information Processing;Environmental Information Processing;Human Diseases;Environmental Information Processing;Human Diseases;Cellular Processes;Human Diseases;Human Diseases;Human Diseases;Human Diseases	Cancer: overview;Signal transduction;Signaling molecules and interaction;Signal transduction;Cancer: specific types;Signal transduction;Infectious disease: bacterial;Cellular community - eukaryotes;Cancer: specific types;Cancer: specific types;Cancer: specific types;Cancer: specific types	ko05200//Pathways in cancer;ko04015//Rap1 signaling pathway;ko04514//Cell adhesion molecules;ko04390//Hippo signaling pathway;ko05226//Gastric cancer;ko04371//Apelin signaling pathway;ko05100//Bacterial invasion of epithelial cells;ko04520//Adherens junction;ko05218//Melanoma;ko05213//Endometrial cancer;ko05219//Bladder cancer;ko05216//Thyroid cancer	K05689;K05689;K05689;K05689;K05689;K05689;K05689;K05689;K05689;K05689;K05689;K05689	GO:0005802//trans-Golgi network;GO:0005886//plasma membrane;GO:0005912//adherens junction;GO:0009898//cytoplasmic side of plasma membrane;GO:0015629//actin cytoskeleton;GO:0016020//membrane;GO:0016021//integral component of membrane;GO:0016328//lateral plasma membrane;GO:0016342//catenin complex;GO:0016600//flotillin complex;GO:0030027//lamellipodium;GO:0030054//cell junction;GO:0030864//cortical…	GO:0005509//calcium ion binding;GO:0008013//beta-catenin binding;GO:0030506//ankyrin binding;GO:0032794//GTPase activating protein binding;GO:0042802//identical protein binding;GO:0045295//gamma-catenin binding;GO:0050839//cell adhesion molecule binding	GO:0007155//cell adhesion;GO:0007156//homophilic cell adhesion via plasma membrane adhesion molecules;GO:0010468//regulation of gene expression;GO:0022408//negative regulation of cell-cell adhesion;GO:0030336//negative regulation of cell migration;GO:0034332//adherens junction organization;GO:0042307//positive regulation of protein import into nucleus;GO:0045893//positive regulation of transcript…	--
MSTRG.4751.2	ENSGALG00000000608	0.966459351152111	0.00166859648988869	--	--	CDH1	cadherin 1 [Source:NCBI gene;Acc:415860]	Human Diseases;Environmental Information Processing;Environmental Information Processing;Environmental Information Processing;Human Diseases;Environmental Information Processing;Human Diseases;Cellular Processes;Human Diseases;Human Diseases;Human Diseases;Human Diseases	Cancer: overview;Signal transduction;Signaling molecules and interaction;Signal transduction;Cancer: specific types;Signal transduction;Infectious disease: bacterial;Cellular community - eukaryotes;Cancer: specific types;Cancer: specific types;Cancer: specific types;Cancer: specific types	ko05200//Pathways in cancer;ko04015//Rap1 signaling pathway;ko04514//Cell adhesion molecules;ko04390//Hippo signaling pathway;ko05226//Gastric cancer;ko04371//Apelin signaling pathway;ko05100//Bacterial invasion of epithelial cells;ko04520//Adherens junction;ko05218//Melanoma;ko05213//Endometrial cancer;ko05219//Bladder cancer;ko05216//Thyroid cancer	K05689;K05689;K05689;K05689;K05689;K05689;K05689;K05689;K05689;K05689;K05689;K05689	GO:0005802//trans-Golgi network;GO:0005886//plasma membrane;GO:0005912//adherens junction;GO:0009898//cytoplasmic side of plasma membrane;GO:0015629//actin cytoskeleton;GO:0016020//membrane;GO:0016021//integral component of membrane;GO:0016328//lateral plasma membrane;GO:0016342//catenin complex;GO:0016600//flotillin complex;GO:0030027//lamellipodium;GO:0030054//cell junction;GO:0030864//cortical…	GO:0005509//calcium ion binding;GO:0008013//beta-catenin binding;GO:0030506//ankyrin binding;GO:0032794//GTPase activating protein binding;GO:0042802//identical protein binding;GO:0045295//gamma-catenin binding;GO:0050839//cell adhesion molecule binding	GO:0007155//cell adhesion;GO:0007156//homophilic cell adhesion via plasma membrane adhesion molecules;GO:0010468//regulation of gene expression;GO:0022408//negative regulation of cell-cell adhesion;GO:0030336//negative regulation of cell migration;GO:0034332//adherens junction organization;GO:0042307//positive regulation of protein import into nucleus;GO:0045893//positive regulation of transcript…	--
MSTRG.5747.1	ENSGALG00000000608	0.962580288087249	0.00207415406729528	--	--	CDH1	cadherin 1 [Source:NCBI gene;Acc:415860]	Human Diseases;Environmental Information Processing;Environmental Information Processing;Environmental Information Processing;Human Diseases;Environmental Information Processing;Human Diseases;Cellular Processes;Human Diseases;Human Diseases;Human Diseases;Human Diseases	Cancer: overview;Signal transduction;Signaling molecules and interaction;Signal transduction;Cancer: specific types;Signal transduction;Infectious disease: bacterial;Cellular community - eukaryotes;Cancer: specific types;Cancer: specific types;Cancer: specific types;Cancer: specific types	ko05200//Pathways in cancer;ko04015//Rap1 signaling pathway;ko04514//Cell adhesion molecules;ko04390//Hippo signaling pathway;ko05226//Gastric cancer;ko04371//Apelin signaling pathway;ko05100//Bacterial invasion of epithelial cells;ko04520//Adherens junction;ko05218//Melanoma;ko05213//Endometrial cancer;ko05219//Bladder cancer;ko05216//Thyroid cancer	K05689;K05689;K05689;K05689;K05689;K05689;K05689;K05689;K05689;K05689;K05689;K05689	GO:0005802//trans-Golgi network;GO:0005886//plasma membrane;GO:0005912//adherens junction;GO:0009898//cytoplasmic side of plasma membrane;GO:0015629//actin cytoskeleton;GO:0016020//membrane;GO:0016021//integral component of membrane;GO:0016328//lateral plasma membrane;GO:0016342//catenin complex;GO:0016600//flotillin complex;GO:0030027//lamellipodium;GO:0030054//cell junction;GO:0030864//cortical…	GO:0005509//calcium ion binding;GO:0008013//beta-catenin binding;GO:0030506//ankyrin binding;GO:0032794//GTPase activating protein binding;GO:0042802//identical protein binding;GO:0045295//gamma-catenin binding;GO:0050839//cell adhesion molecule binding	GO:0007155//cell adhesion;GO:0007156//homophilic cell adhesion via plasma membrane adhesion molecules;GO:0010468//regulation of gene expression;GO:0022408//negative regulation of cell-cell adhesion;GO:0030336//negative regulation of cell migration;GO:0034332//adherens junction organization;GO:0042307//positive regulation of protein import into nucleus;GO:0045893//positive regulation of transcript…	--
MSTRG.6334.2	ENSGALG00000000608	0.950132807617155	0.00366810202111729	--	--	CDH1	cadherin 1 [Source:NCBI gene;Acc:415860]	Human Diseases;Environmental Information Processing;Environmental Information Processing;Environmental Information Processing;Human Diseases;Environmental Information Processing;Human Diseases;Cellular Processes;Human Diseases;Human Diseases;Human Diseases;Human Diseases	Cancer: overview;Signal transduction;Signaling molecules and interaction;Signal transduction;Cancer: specific types;Signal transduction;Infectious disease: bacterial;Cellular community - eukaryotes;Cancer: specific types;Cancer: specific types;Cancer: specific types;Cancer: specific types	ko05200//Pathways in cancer;ko04015//Rap1 signaling pathway;ko04514//Cell adhesion molecules;ko04390//Hippo signaling pathway;ko05226//Gastric cancer;ko04371//Apelin signaling pathway;ko05100//Bacterial invasion of epithelial cells;ko04520//Adherens junction;ko05218//Melanoma;ko05213//Endometrial cancer;ko05219//Bladder cancer;ko05216//Thyroid cancer	K05689;K05689;K05689;K05689;K05689;K05689;K05689;K05689;K05689;K05689;K05689;K05689	GO:0005802//trans-Golgi network;GO:0005886//plasma membrane;GO:0005912//adherens junction;GO:0009898//cytoplasmic side of plasma membrane;GO:0015629//actin cytoskeleton;GO:0016020//membrane;GO:0016021//integral component of membrane;GO:0016328//lateral plasma membrane;GO:0016342//catenin complex;GO:0016600//flotillin complex;GO:0030027//lamellipodium;GO:0030054//cell junction;GO:0030864//cortical…	GO:0005509//calcium ion binding;GO:0008013//beta-catenin binding;GO:0030506//ankyrin binding;GO:0032794//GTPase activating protein binding;GO:0042802//identical protein binding;GO:0045295//gamma-catenin binding;GO:0050839//cell adhesion molecule binding	GO:0007155//cell adhesion;GO:0007156//homophilic cell adhesion via plasma membrane adhesion molecules;GO:0010468//regulation of gene expression;GO:0022408//negative regulation of cell-cell adhesion;GO:0030336//negative regulation of cell migration;GO:0034332//adherens junction organization;GO:0042307//positive regulation of protein import into nucleus;GO:0045893//positive regulation of transcript…	--
MSTRG.676.1	ENSGALG00000000608	0.957885330419575	0.0026231198459448	--	--	CDH1	cadherin 1 [Source:NCBI gene;Acc:415860]	Human Diseases;Environmental Information Processing;Environmental Information Processing;Environmental Information Processing;Human Diseases;Environmental Information Processing;Human Diseases;Cellular Processes;Human Diseases;Human Diseases;Human Diseases;Human Diseases	Cancer: overview;Signal transduction;Signaling molecules and interaction;Signal transduction;Cancer: specific types;Signal transduction;Infectious disease: bacterial;Cellular community - eukaryotes;Cancer: specific types;Cancer: specific types;Cancer: specific types;Cancer: specific types	ko05200//Pathways in cancer;ko04015//Rap1 signaling pathway;ko04514//Cell adhesion molecules;ko04390//Hippo signaling pathway;ko05226//Gastric cancer;ko04371//Apelin signaling pathway;ko05100//Bacterial invasion of epithelial cells;ko04520//Adherens junction;ko05218//Melanoma;ko05213//Endometrial cancer;ko05219//Bladder cancer;ko05216//Thyroid cancer	K05689;K05689;K05689;K05689;K05689;K05689;K05689;K05689;K05689;K05689;K05689;K05689	GO:0005802//trans-Golgi network;GO:0005886//plasma membrane;GO:0005912//adherens junction;GO:0009898//cytoplasmic side of plasma membrane;GO:0015629//actin cytoskeleton;GO:0016020//membrane;GO:0016021//integral component of membrane;GO:0016328//lateral plasma membrane;GO:0016342//catenin complex;GO:0016600//flotillin complex;GO:0030027//lamellipodium;GO:0030054//cell junction;GO:0030864//cortical…	GO:0005509//calcium ion binding;GO:0008013//beta-catenin binding;GO:0030506//ankyrin binding;GO:0032794//GTPase activating protein binding;GO:0042802//identical protein binding;GO:0045295//gamma-catenin binding;GO:0050839//cell adhesion molecule binding	GO:0007155//cell adhesion;GO:0007156//homophilic cell adhesion via plasma membrane adhesion molecules;GO:0010468//regulation of gene expression;GO:0022408//negative regulation of cell-cell adhesion;GO:0030336//negative regulation of cell migration;GO:0034332//adherens junction organization;GO:0042307//positive regulation of protein import into nucleus;GO:0045893//positive regulation of transcript…	--
MSTRG.7534.3	ENSGALG00000000608	0.957845694612811	0.00262802440008346	--	--	CDH1	cadherin 1 [Source:NCBI gene;Acc:415860]	Human Diseases;Environmental Information Processing;Environmental Information Processing;Environmental Information Processing;Human Diseases;Environmental Information Processing;Human Diseases;Cellular Processes;Human Diseases;Human Diseases;Human Diseases;Human Diseases	Cancer: overview;Signal transduction;Signaling molecules and interaction;Signal transduction;Cancer: specific types;Signal transduction;Infectious disease: bacterial;Cellular community - eukaryotes;Cancer: specific types;Cancer: specific types;Cancer: specific types;Cancer: specific types	ko05200//Pathways in cancer;ko04015//Rap1 signaling pathway;ko04514//Cell adhesion molecules;ko04390//Hippo signaling pathway;ko05226//Gastric cancer;ko04371//Apelin signaling pathway;ko05100//Bacterial invasion of epithelial cells;ko04520//Adherens junction;ko05218//Melanoma;ko05213//Endometrial cancer;ko05219//Bladder cancer;ko05216//Thyroid cancer	K05689;K05689;K05689;K05689;K05689;K05689;K05689;K05689;K05689;K05689;K05689;K05689	GO:0005802//trans-Golgi network;GO:0005886//plasma membrane;GO:0005912//adherens junction;GO:0009898//cytoplasmic side of plasma membrane;GO:0015629//actin cytoskeleton;GO:0016020//membrane;GO:0016021//integral component of membrane;GO:0016328//lateral plasma membrane;GO:0016342//catenin complex;GO:0016600//flotillin complex;GO:0030027//lamellipodium;GO:0030054//cell junction;GO:0030864//cortical…	GO:0005509//calcium ion binding;GO:0008013//beta-catenin binding;GO:0030506//ankyrin binding;GO:0032794//GTPase activating protein binding;GO:0042802//identical protein binding;GO:0045295//gamma-catenin binding;GO:0050839//cell adhesion molecule binding	GO:0007155//cell adhesion;GO:0007156//homophilic cell adhesion via plasma membrane adhesion molecules;GO:0010468//regulation of gene expression;GO:0022408//negative regulation of cell-cell adhesion;GO:0030336//negative regulation of cell migration;GO:0034332//adherens junction organization;GO:0042307//positive regulation of protein import into nucleus;GO:0045893//positive regulation of transcript…	--
MSTRG.962.2	ENSGALG00000000608	0.960363134790324	0.00232548526090195	--	--	CDH1	cadherin 1 [Source:NCBI gene;Acc:415860]	Human Diseases;Environmental Information Processing;Environmental Information Processing;Environmental Information Processing;Human Diseases;Environmental Information Processing;Human Diseases;Cellular Processes;Human Diseases;Human Diseases;Human Diseases;Human Diseases	Cancer: overview;Signal transduction;Signaling molecules and interaction;Signal transduction;Cancer: specific types;Signal transduction;Infectious disease: bacterial;Cellular community - eukaryotes;Cancer: specific types;Cancer: specific types;Cancer: specific types;Cancer: specific types	ko05200//Pathways in cancer;ko04015//Rap1 signaling pathway;ko04514//Cell adhesion molecules;ko04390//Hippo signaling pathway;ko05226//Gastric cancer;ko04371//Apelin signaling pathway;ko05100//Bacterial invasion of epithelial cells;ko04520//Adherens junction;ko05218//Melanoma;ko05213//Endometrial cancer;ko05219//Bladder cancer;ko05216//Thyroid cancer	K05689;K05689;K05689;K05689;K05689;K05689;K05689;K05689;K05689;K05689;K05689;K05689	GO:0005802//trans-Golgi network;GO:0005886//plasma membrane;GO:0005912//adherens junction;GO:0009898//cytoplasmic side of plasma membrane;GO:0015629//actin cytoskeleton;GO:0016020//membrane;GO:0016021//integral component of membrane;GO:0016328//lateral plasma membrane;GO:0016342//catenin complex;GO:0016600//flotillin complex;GO:0030027//lamellipodium;GO:0030054//cell junction;GO:0030864//cortical…	GO:0005509//calcium ion binding;GO:0008013//beta-catenin binding;GO:0030506//ankyrin binding;GO:0032794//GTPase activating protein binding;GO:0042802//identical protein binding;GO:0045295//gamma-catenin binding;GO:0050839//cell adhesion molecule binding	GO:0007155//cell adhesion;GO:0007156//homophilic cell adhesion via plasma membrane adhesion molecules;GO:0010468//regulation of gene expression;GO:0022408//negative regulation of cell-cell adhesion;GO:0030336//negative regulation of cell migration;GO:0034332//adherens junction organization;GO:0042307//positive regulation of protein import into nucleus;GO:0045893//positive regulation of transcript…	--
MSTRG.987.1	ENSGALG00000000608	0.959357237369131	0.00244418367968496	--	--	CDH1	cadherin 1 [Source:NCBI gene;Acc:415860]	Human Diseases;Environmental Information Processing;Environmental Information Processing;Environmental Information Processing;Human Diseases;Environmental Information Processing;Human Diseases;Cellular Processes;Human Diseases;Human Diseases;Human Diseases;Human Diseases	Cancer: overview;Signal transduction;Signaling molecules and interaction;Signal transduction;Cancer: specific types;Signal transduction;Infectious disease: bacterial;Cellular community - eukaryotes;Cancer: specific types;Cancer: specific types;Cancer: specific types;Cancer: specific types	ko05200//Pathways in cancer;ko04015//Rap1 signaling pathway;ko04514//Cell adhesion molecules;ko04390//Hippo signaling pathway;ko05226//Gastric cancer;ko04371//Apelin signaling pathway;ko05100//Bacterial invasion of epithelial cells;ko04520//Adherens junction;ko05218//Melanoma;ko05213//Endometrial cancer;ko05219//Bladder cancer;ko05216//Thyroid cancer	K05689;K05689;K05689;K05689;K05689;K05689;K05689;K05689;K05689;K05689;K05689;K05689	GO:0005802//trans-Golgi network;GO:0005886//plasma membrane;GO:0005912//adherens junction;GO:0009898//cytoplasmic side of plasma membrane;GO:0015629//actin cytoskeleton;GO:0016020//membrane;GO:0016021//integral component of membrane;GO:0016328//lateral plasma membrane;GO:0016342//catenin complex;GO:0016600//flotillin complex;GO:0030027//lamellipodium;GO:0030054//cell junction;GO:0030864//cortical…	GO:0005509//calcium ion binding;GO:0008013//beta-catenin binding;GO:0030506//ankyrin binding;GO:0032794//GTPase activating protein binding;GO:0042802//identical protein binding;GO:0045295//gamma-catenin binding;GO:0050839//cell adhesion molecule binding	GO:0007155//cell adhesion;GO:0007156//homophilic cell adhesion via plasma membrane adhesion molecules;GO:0010468//regulation of gene expression;GO:0022408//negative regulation of cell-cell adhesion;GO:0030336//negative regulation of cell migration;GO:0034332//adherens junction organization;GO:0042307//positive regulation of protein import into nucleus;GO:0045893//positive regulation of transcript…	--
ENSGALT00000091810	ENSGALG00000000619	0.972815240811591	0.0010984717783654	--	--	ANGPTL4	angiopoietin like 4 [Source:NCBI gene;Acc:769087]	Organismal Systems;Organismal Systems	Endocrine system;Digestive system	ko03320//PPAR signaling pathway;ko04979//Cholesterol metabolism	K08767;K08767	GO:0005576//extracellular region;GO:0005615//extracellular space	GO:0004857//enzyme inhibitor activity;GO:0042802//identical protein binding	GO:0001525//angiogenesis;GO:0043066//negative regulation of apoptotic process;GO:0043335//protein unfolding;GO:0051005//negative regulation of lipoprotein lipase activity;GO:0070328//triglyceride homeostasis;GO:2000352//negative regulation of endothelial cell apoptotic process	--
ENSGALT00000093893	ENSGALG00000000619	0.957953074217732	0.00261474764720998	--	--	ANGPTL4	angiopoietin like 4 [Source:NCBI gene;Acc:769087]	Organismal Systems;Organismal Systems	Endocrine system;Digestive system	ko03320//PPAR signaling pathway;ko04979//Cholesterol metabolism	K08767;K08767	GO:0005576//extracellular region;GO:0005615//extracellular space	GO:0004857//enzyme inhibitor activity;GO:0042802//identical protein binding	GO:0001525//angiogenesis;GO:0043066//negative regulation of apoptotic process;GO:0043335//protein unfolding;GO:0051005//negative regulation of lipoprotein lipase activity;GO:0070328//triglyceride homeostasis;GO:2000352//negative regulation of endothelial cell apoptotic process	--
ENSGALT00000096506	ENSGALG00000000619	0.951608339672285	0.0034559685311345	--	--	ANGPTL4	angiopoietin like 4 [Source:NCBI gene;Acc:769087]	Organismal Systems;Organismal Systems	Endocrine system;Digestive system	ko03320//PPAR signaling pathway;ko04979//Cholesterol metabolism	K08767;K08767	GO:0005576//extracellular region;GO:0005615//extracellular space	GO:0004857//enzyme inhibitor activity;GO:0042802//identical protein binding	GO:0001525//angiogenesis;GO:0043066//negative regulation of apoptotic process;GO:0043335//protein unfolding;GO:0051005//negative regulation of lipoprotein lipase activity;GO:0070328//triglyceride homeostasis;GO:2000352//negative regulation of endothelial cell apoptotic process	--
ENSGALT00000096767	ENSGALG00000000619	0.974234741172631	0.000987220728645248	--	--	ANGPTL4	angiopoietin like 4 [Source:NCBI gene;Acc:769087]	Organismal Systems;Organismal Systems	Endocrine system;Digestive system	ko03320//PPAR signaling pathway;ko04979//Cholesterol metabolism	K08767;K08767	GO:0005576//extracellular region;GO:0005615//extracellular space	GO:0004857//enzyme inhibitor activity;GO:0042802//identical protein binding	GO:0001525//angiogenesis;GO:0043066//negative regulation of apoptotic process;GO:0043335//protein unfolding;GO:0051005//negative regulation of lipoprotein lipase activity;GO:0070328//triglyceride homeostasis;GO:2000352//negative regulation of endothelial cell apoptotic process	--
ENSGALT00000097479	ENSGALG00000000619	0.967903337368279	0.00152876070539193	--	--	ANGPTL4	angiopoietin like 4 [Source:NCBI gene;Acc:769087]	Organismal Systems;Organismal Systems	Endocrine system;Digestive system	ko03320//PPAR signaling pathway;ko04979//Cholesterol metabolism	K08767;K08767	GO:0005576//extracellular region;GO:0005615//extracellular space	GO:0004857//enzyme inhibitor activity;GO:0042802//identical protein binding	GO:0001525//angiogenesis;GO:0043066//negative regulation of apoptotic process;GO:0043335//protein unfolding;GO:0051005//negative regulation of lipoprotein lipase activity;GO:0070328//triglyceride homeostasis;GO:2000352//negative regulation of endothelial cell apoptotic process	--
ENSGALT00000097500	ENSGALG00000000619	-0.983575	0.000402460728545868	--	--	ANGPTL4	angiopoietin like 4 [Source:NCBI gene;Acc:769087]	Organismal Systems;Organismal Systems	Endocrine system;Digestive system	ko03320//PPAR signaling pathway;ko04979//Cholesterol metabolism	K08767;K08767	GO:0005576//extracellular region;GO:0005615//extracellular space	GO:0004857//enzyme inhibitor activity;GO:0042802//identical protein binding	GO:0001525//angiogenesis;GO:0043066//negative regulation of apoptotic process;GO:0043335//protein unfolding;GO:0051005//negative regulation of lipoprotein lipase activity;GO:0070328//triglyceride homeostasis;GO:2000352//negative regulation of endothelial cell apoptotic process	--
ENSGALT00000099530	ENSGALG00000000619	0.991563645548749	0.00010645789820884	--	--	ANGPTL4	angiopoietin like 4 [Source:NCBI gene;Acc:769087]	Organismal Systems;Organismal Systems	Endocrine system;Digestive system	ko03320//PPAR signaling pathway;ko04979//Cholesterol metabolism	K08767;K08767	GO:0005576//extracellular region;GO:0005615//extracellular space	GO:0004857//enzyme inhibitor activity;GO:0042802//identical protein binding	GO:0001525//angiogenesis;GO:0043066//negative regulation of apoptotic process;GO:0043335//protein unfolding;GO:0051005//negative regulation of lipoprotein lipase activity;GO:0070328//triglyceride homeostasis;GO:2000352//negative regulation of endothelial cell apoptotic process	--
ENSGALT00000103019	ENSGALG00000000619	0.988310007646177	0.00020418512851151	--	--	ANGPTL4	angiopoietin like 4 [Source:NCBI gene;Acc:769087]	Organismal Systems;Organismal Systems	Endocrine system;Digestive system	ko03320//PPAR signaling pathway;ko04979//Cholesterol metabolism	K08767;K08767	GO:0005576//extracellular region;GO:0005615//extracellular space	GO:0004857//enzyme inhibitor activity;GO:0042802//identical protein binding	GO:0001525//angiogenesis;GO:0043066//negative regulation of apoptotic process;GO:0043335//protein unfolding;GO:0051005//negative regulation of lipoprotein lipase activity;GO:0070328//triglyceride homeostasis;GO:2000352//negative regulation of endothelial cell apoptotic process	--
ENSGALT00000103621	ENSGALG00000000619	0.968586646136955	0.00146469887142475	--	--	ANGPTL4	angiopoietin like 4 [Source:NCBI gene;Acc:769087]	Organismal Systems;Organismal Systems	Endocrine system;Digestive system	ko03320//PPAR signaling pathway;ko04979//Cholesterol metabolism	K08767;K08767	GO:0005576//extracellular region;GO:0005615//extracellular space	GO:0004857//enzyme inhibitor activity;GO:0042802//identical protein binding	GO:0001525//angiogenesis;GO:0043066//negative regulation of apoptotic process;GO:0043335//protein unfolding;GO:0051005//negative regulation of lipoprotein lipase activity;GO:0070328//triglyceride homeostasis;GO:2000352//negative regulation of endothelial cell apoptotic process	--
ENSGALT00000103706	ENSGALG00000000619	0.986847324839488	0.000258351636345079	--	--	ANGPTL4	angiopoietin like 4 [Source:NCBI gene;Acc:769087]	Organismal Systems;Organismal Systems	Endocrine system;Digestive system	ko03320//PPAR signaling pathway;ko04979//Cholesterol metabolism	K08767;K08767	GO:0005576//extracellular region;GO:0005615//extracellular space	GO:0004857//enzyme inhibitor activity;GO:0042802//identical protein binding	GO:0001525//angiogenesis;GO:0043066//negative regulation of apoptotic process;GO:0043335//protein unfolding;GO:0051005//negative regulation of lipoprotein lipase activity;GO:0070328//triglyceride homeostasis;GO:2000352//negative regulation of endothelial cell apoptotic process	--
ENSGALT00000104292	ENSGALG00000000619	0.989713036342929	0.000158188140336707	--	--	ANGPTL4	angiopoietin like 4 [Source:NCBI gene;Acc:769087]	Organismal Systems;Organismal Systems	Endocrine system;Digestive system	ko03320//PPAR signaling pathway;ko04979//Cholesterol metabolism	K08767;K08767	GO:0005576//extracellular region;GO:0005615//extracellular space	GO:0004857//enzyme inhibitor activity;GO:0042802//identical protein binding	GO:0001525//angiogenesis;GO:0043066//negative regulation of apoptotic process;GO:0043335//protein unfolding;GO:0051005//negative regulation of lipoprotein lipase activity;GO:0070328//triglyceride homeostasis;GO:2000352//negative regulation of endothelial cell apoptotic process	--
ENSGALT00000104520	ENSGALG00000000619	0.955818975273643	0.00288482455721827	--	--	ANGPTL4	angiopoietin like 4 [Source:NCBI gene;Acc:769087]	Organismal Systems;Organismal Systems	Endocrine system;Digestive system	ko03320//PPAR signaling pathway;ko04979//Cholesterol metabolism	K08767;K08767	GO:0005576//extracellular region;GO:0005615//extracellular space	GO:0004857//enzyme inhibitor activity;GO:0042802//identical protein binding	GO:0001525//angiogenesis;GO:0043066//negative regulation of apoptotic process;GO:0043335//protein unfolding;GO:0051005//negative regulation of lipoprotein lipase activity;GO:0070328//triglyceride homeostasis;GO:2000352//negative regulation of endothelial cell apoptotic process	--
ENSGALT00000105470	ENSGALG00000000619	0.967952691982141	0.00152408815419255	--	--	ANGPTL4	angiopoietin like 4 [Source:NCBI gene;Acc:769087]	Organismal Systems;Organismal Systems	Endocrine system;Digestive system	ko03320//PPAR signaling pathway;ko04979//Cholesterol metabolism	K08767;K08767	GO:0005576//extracellular region;GO:0005615//extracellular space	GO:0004857//enzyme inhibitor activity;GO:0042802//identical protein binding	GO:0001525//angiogenesis;GO:0043066//negative regulation of apoptotic process;GO:0043335//protein unfolding;GO:0051005//negative regulation of lipoprotein lipase activity;GO:0070328//triglyceride homeostasis;GO:2000352//negative regulation of endothelial cell apoptotic process	--
MSTRG.10210.1	ENSGALG00000000619	0.965886607850674	0.00172573600743791	--	--	ANGPTL4	angiopoietin like 4 [Source:NCBI gene;Acc:769087]	Organismal Systems;Organismal Systems	Endocrine system;Digestive system	ko03320//PPAR signaling pathway;ko04979//Cholesterol metabolism	K08767;K08767	GO:0005576//extracellular region;GO:0005615//extracellular space	GO:0004857//enzyme inhibitor activity;GO:0042802//identical protein binding	GO:0001525//angiogenesis;GO:0043066//negative regulation of apoptotic process;GO:0043335//protein unfolding;GO:0051005//negative regulation of lipoprotein lipase activity;GO:0070328//triglyceride homeostasis;GO:2000352//negative regulation of endothelial cell apoptotic process	--
MSTRG.10229.3	ENSGALG00000000619	0.971540257692278	0.00120340981554721	--	--	ANGPTL4	angiopoietin like 4 [Source:NCBI gene;Acc:769087]	Organismal Systems;Organismal Systems	Endocrine system;Digestive system	ko03320//PPAR signaling pathway;ko04979//Cholesterol metabolism	K08767;K08767	GO:0005576//extracellular region;GO:0005615//extracellular space	GO:0004857//enzyme inhibitor activity;GO:0042802//identical protein binding	GO:0001525//angiogenesis;GO:0043066//negative regulation of apoptotic process;GO:0043335//protein unfolding;GO:0051005//negative regulation of lipoprotein lipase activity;GO:0070328//triglyceride homeostasis;GO:2000352//negative regulation of endothelial cell apoptotic process	--
MSTRG.11353.1	ENSGALG00000000619	-0.954177	0.00310149889253595	--	--	ANGPTL4	angiopoietin like 4 [Source:NCBI gene;Acc:769087]	Organismal Systems;Organismal Systems	Endocrine system;Digestive system	ko03320//PPAR signaling pathway;ko04979//Cholesterol metabolism	K08767;K08767	GO:0005576//extracellular region;GO:0005615//extracellular space	GO:0004857//enzyme inhibitor activity;GO:0042802//identical protein binding	GO:0001525//angiogenesis;GO:0043066//negative regulation of apoptotic process;GO:0043335//protein unfolding;GO:0051005//negative regulation of lipoprotein lipase activity;GO:0070328//triglyceride homeostasis;GO:2000352//negative regulation of endothelial cell apoptotic process	--
MSTRG.1194.2	ENSGALG00000000619	0.962526426425839	0.00208009159109576	--	--	ANGPTL4	angiopoietin like 4 [Source:NCBI gene;Acc:769087]	Organismal Systems;Organismal Systems	Endocrine system;Digestive system	ko03320//PPAR signaling pathway;ko04979//Cholesterol metabolism	K08767;K08767	GO:0005576//extracellular region;GO:0005615//extracellular space	GO:0004857//enzyme inhibitor activity;GO:0042802//identical protein binding	GO:0001525//angiogenesis;GO:0043066//negative regulation of apoptotic process;GO:0043335//protein unfolding;GO:0051005//negative regulation of lipoprotein lipase activity;GO:0070328//triglyceride homeostasis;GO:2000352//negative regulation of endothelial cell apoptotic process	--
MSTRG.13040.5	ENSGALG00000000619	0.955908176152034	0.00287327418203168	--	--	ANGPTL4	angiopoietin like 4 [Source:NCBI gene;Acc:769087]	Organismal Systems;Organismal Systems	Endocrine system;Digestive system	ko03320//PPAR signaling pathway;ko04979//Cholesterol metabolism	K08767;K08767	GO:0005576//extracellular region;GO:0005615//extracellular space	GO:0004857//enzyme inhibitor activity;GO:0042802//identical protein binding	GO:0001525//angiogenesis;GO:0043066//negative regulation of apoptotic process;GO:0043335//protein unfolding;GO:0051005//negative regulation of lipoprotein lipase activity;GO:0070328//triglyceride homeostasis;GO:2000352//negative regulation of endothelial cell apoptotic process	--
MSTRG.13283.2	ENSGALG00000000619	0.974303629475164	0.000981971486064764	--	--	ANGPTL4	angiopoietin like 4 [Source:NCBI gene;Acc:769087]	Organismal Systems;Organismal Systems	Endocrine system;Digestive system	ko03320//PPAR signaling pathway;ko04979//Cholesterol metabolism	K08767;K08767	GO:0005576//extracellular region;GO:0005615//extracellular space	GO:0004857//enzyme inhibitor activity;GO:0042802//identical protein binding	GO:0001525//angiogenesis;GO:0043066//negative regulation of apoptotic process;GO:0043335//protein unfolding;GO:0051005//negative regulation of lipoprotein lipase activity;GO:0070328//triglyceride homeostasis;GO:2000352//negative regulation of endothelial cell apoptotic process	--
MSTRG.13800.1	ENSGALG00000000619	0.969979704447866	0.00133829980002077	--	--	ANGPTL4	angiopoietin like 4 [Source:NCBI gene;Acc:769087]	Organismal Systems;Organismal Systems	Endocrine system;Digestive system	ko03320//PPAR signaling pathway;ko04979//Cholesterol metabolism	K08767;K08767	GO:0005576//extracellular region;GO:0005615//extracellular space	GO:0004857//enzyme inhibitor activity;GO:0042802//identical protein binding	GO:0001525//angiogenesis;GO:0043066//negative regulation of apoptotic process;GO:0043335//protein unfolding;GO:0051005//negative regulation of lipoprotein lipase activity;GO:0070328//triglyceride homeostasis;GO:2000352//negative regulation of endothelial cell apoptotic process	--
MSTRG.14468.2	ENSGALG00000000619	0.992000078373782	9.57421265622634e-05	--	--	ANGPTL4	angiopoietin like 4 [Source:NCBI gene;Acc:769087]	Organismal Systems;Organismal Systems	Endocrine system;Digestive system	ko03320//PPAR signaling pathway;ko04979//Cholesterol metabolism	K08767;K08767	GO:0005576//extracellular region;GO:0005615//extracellular space	GO:0004857//enzyme inhibitor activity;GO:0042802//identical protein binding	GO:0001525//angiogenesis;GO:0043066//negative regulation of apoptotic process;GO:0043335//protein unfolding;GO:0051005//negative regulation of lipoprotein lipase activity;GO:0070328//triglyceride homeostasis;GO:2000352//negative regulation of endothelial cell apoptotic process	--
MSTRG.15115.4	ENSGALG00000000619	0.962067495616034	0.00213102226924492	--	--	ANGPTL4	angiopoietin like 4 [Source:NCBI gene;Acc:769087]	Organismal Systems;Organismal Systems	Endocrine system;Digestive system	ko03320//PPAR signaling pathway;ko04979//Cholesterol metabolism	K08767;K08767	GO:0005576//extracellular region;GO:0005615//extracellular space	GO:0004857//enzyme inhibitor activity;GO:0042802//identical protein binding	GO:0001525//angiogenesis;GO:0043066//negative regulation of apoptotic process;GO:0043335//protein unfolding;GO:0051005//negative regulation of lipoprotein lipase activity;GO:0070328//triglyceride homeostasis;GO:2000352//negative regulation of endothelial cell apoptotic process	--
MSTRG.15895.1	ENSGALG00000000619	0.951505003168342	0.00347062266528691	--	--	ANGPTL4	angiopoietin like 4 [Source:NCBI gene;Acc:769087]	Organismal Systems;Organismal Systems	Endocrine system;Digestive system	ko03320//PPAR signaling pathway;ko04979//Cholesterol metabolism	K08767;K08767	GO:0005576//extracellular region;GO:0005615//extracellular space	GO:0004857//enzyme inhibitor activity;GO:0042802//identical protein binding	GO:0001525//angiogenesis;GO:0043066//negative regulation of apoptotic process;GO:0043335//protein unfolding;GO:0051005//negative regulation of lipoprotein lipase activity;GO:0070328//triglyceride homeostasis;GO:2000352//negative regulation of endothelial cell apoptotic process	--
MSTRG.3833.2	ENSGALG00000000619	0.955157782955338	0.00297115173146808	--	--	ANGPTL4	angiopoietin like 4 [Source:NCBI gene;Acc:769087]	Organismal Systems;Organismal Systems	Endocrine system;Digestive system	ko03320//PPAR signaling pathway;ko04979//Cholesterol metabolism	K08767;K08767	GO:0005576//extracellular region;GO:0005615//extracellular space	GO:0004857//enzyme inhibitor activity;GO:0042802//identical protein binding	GO:0001525//angiogenesis;GO:0043066//negative regulation of apoptotic process;GO:0043335//protein unfolding;GO:0051005//negative regulation of lipoprotein lipase activity;GO:0070328//triglyceride homeostasis;GO:2000352//negative regulation of endothelial cell apoptotic process	--
MSTRG.6649.1	ENSGALG00000000619	0.956083995119654	0.00285057468345775	--	--	ANGPTL4	angiopoietin like 4 [Source:NCBI gene;Acc:769087]	Organismal Systems;Organismal Systems	Endocrine system;Digestive system	ko03320//PPAR signaling pathway;ko04979//Cholesterol metabolism	K08767;K08767	GO:0005576//extracellular region;GO:0005615//extracellular space	GO:0004857//enzyme inhibitor activity;GO:0042802//identical protein binding	GO:0001525//angiogenesis;GO:0043066//negative regulation of apoptotic process;GO:0043335//protein unfolding;GO:0051005//negative regulation of lipoprotein lipase activity;GO:0070328//triglyceride homeostasis;GO:2000352//negative regulation of endothelial cell apoptotic process	--
MSTRG.959.1	ENSGALG00000000619	0.970450293719029	0.00129687652971041	--	--	ANGPTL4	angiopoietin like 4 [Source:NCBI gene;Acc:769087]	Organismal Systems;Organismal Systems	Endocrine system;Digestive system	ko03320//PPAR signaling pathway;ko04979//Cholesterol metabolism	K08767;K08767	GO:0005576//extracellular region;GO:0005615//extracellular space	GO:0004857//enzyme inhibitor activity;GO:0042802//identical protein binding	GO:0001525//angiogenesis;GO:0043066//negative regulation of apoptotic process;GO:0043335//protein unfolding;GO:0051005//negative regulation of lipoprotein lipase activity;GO:0070328//triglyceride homeostasis;GO:2000352//negative regulation of endothelial cell apoptotic process	--
ENSGALT00000091810	ENSGALG00000000667	0.958486437413039	0.00254929208179241	--	--	EDN2	endothelin 2 [Source:NCBI gene;Acc:419559]	Environmental Information Processing;Environmental Information Processing;Organismal Systems;Organismal Systems	Signaling molecules and interaction;Signal transduction;Circulatory system;Endocrine system	ko04080//Neuroactive ligand-receptor interaction;ko04024//cAMP signaling pathway;ko04270//Vascular smooth muscle contraction;ko04924//Renin secretion	K16367;K16367;K16367;K16367	GO:0005576//extracellular region;GO:0005615//extracellular space	GO:0005179//hormone activity;GO:0031708//endothelin B receptor binding	GO:0001516//prostaglandin biosynthetic process;GO:0001525//angiogenesis;GO:0001659//temperature homeostasis;GO:0001944//vasculature development;GO:0002690//positive regulation of leukocyte chemotaxis;GO:0003100//regulation of systemic arterial blood pressure by endothelin;GO:0007204//positive regulation of cytosolic calcium ion concentration;GO:0008284//positive regulation of cell proliferation;G…	--
ENSGALT00000093871	ENSGALG00000000667	0.955089910461028	0.00298008427132391	--	--	EDN2	endothelin 2 [Source:NCBI gene;Acc:419559]	Environmental Information Processing;Environmental Information Processing;Organismal Systems;Organismal Systems	Signaling molecules and interaction;Signal transduction;Circulatory system;Endocrine system	ko04080//Neuroactive ligand-receptor interaction;ko04024//cAMP signaling pathway;ko04270//Vascular smooth muscle contraction;ko04924//Renin secretion	K16367;K16367;K16367;K16367	GO:0005576//extracellular region;GO:0005615//extracellular space	GO:0005179//hormone activity;GO:0031708//endothelin B receptor binding	GO:0001516//prostaglandin biosynthetic process;GO:0001525//angiogenesis;GO:0001659//temperature homeostasis;GO:0001944//vasculature development;GO:0002690//positive regulation of leukocyte chemotaxis;GO:0003100//regulation of systemic arterial blood pressure by endothelin;GO:0007204//positive regulation of cytosolic calcium ion concentration;GO:0008284//positive regulation of cell proliferation;G…	--
ENSGALT00000093893	ENSGALG00000000667	0.952236682444115	0.00336751970373493	--	--	EDN2	endothelin 2 [Source:NCBI gene;Acc:419559]	Environmental Information Processing;Environmental Information Processing;Organismal Systems;Organismal Systems	Signaling molecules and interaction;Signal transduction;Circulatory system;Endocrine system	ko04080//Neuroactive ligand-receptor interaction;ko04024//cAMP signaling pathway;ko04270//Vascular smooth muscle contraction;ko04924//Renin secretion	K16367;K16367;K16367;K16367	GO:0005576//extracellular region;GO:0005615//extracellular space	GO:0005179//hormone activity;GO:0031708//endothelin B receptor binding	GO:0001516//prostaglandin biosynthetic process;GO:0001525//angiogenesis;GO:0001659//temperature homeostasis;GO:0001944//vasculature development;GO:0002690//positive regulation of leukocyte chemotaxis;GO:0003100//regulation of systemic arterial blood pressure by endothelin;GO:0007204//positive regulation of cytosolic calcium ion concentration;GO:0008284//positive regulation of cell proliferation;G…	--
ENSGALT00000094510	ENSGALG00000000667	0.968248097626565	0.00149626908757136	--	--	EDN2	endothelin 2 [Source:NCBI gene;Acc:419559]	Environmental Information Processing;Environmental Information Processing;Organismal Systems;Organismal Systems	Signaling molecules and interaction;Signal transduction;Circulatory system;Endocrine system	ko04080//Neuroactive ligand-receptor interaction;ko04024//cAMP signaling pathway;ko04270//Vascular smooth muscle contraction;ko04924//Renin secretion	K16367;K16367;K16367;K16367	GO:0005576//extracellular region;GO:0005615//extracellular space	GO:0005179//hormone activity;GO:0031708//endothelin B receptor binding	GO:0001516//prostaglandin biosynthetic process;GO:0001525//angiogenesis;GO:0001659//temperature homeostasis;GO:0001944//vasculature development;GO:0002690//positive regulation of leukocyte chemotaxis;GO:0003100//regulation of systemic arterial blood pressure by endothelin;GO:0007204//positive regulation of cytosolic calcium ion concentration;GO:0008284//positive regulation of cell proliferation;G…	--
ENSGALT00000095089	ENSGALG00000000667	0.955399944888115	0.00293938894153509	--	--	EDN2	endothelin 2 [Source:NCBI gene;Acc:419559]	Environmental Information Processing;Environmental Information Processing;Organismal Systems;Organismal Systems	Signaling molecules and interaction;Signal transduction;Circulatory system;Endocrine system	ko04080//Neuroactive ligand-receptor interaction;ko04024//cAMP signaling pathway;ko04270//Vascular smooth muscle contraction;ko04924//Renin secretion	K16367;K16367;K16367;K16367	GO:0005576//extracellular region;GO:0005615//extracellular space	GO:0005179//hormone activity;GO:0031708//endothelin B receptor binding	GO:0001516//prostaglandin biosynthetic process;GO:0001525//angiogenesis;GO:0001659//temperature homeostasis;GO:0001944//vasculature development;GO:0002690//positive regulation of leukocyte chemotaxis;GO:0003100//regulation of systemic arterial blood pressure by endothelin;GO:0007204//positive regulation of cytosolic calcium ion concentration;GO:0008284//positive regulation of cell proliferation;G…	--
ENSGALT00000096506	ENSGALG00000000667	0.960521345865474	0.002307081191248	--	--	EDN2	endothelin 2 [Source:NCBI gene;Acc:419559]	Environmental Information Processing;Environmental Information Processing;Organismal Systems;Organismal Systems	Signaling molecules and interaction;Signal transduction;Circulatory system;Endocrine system	ko04080//Neuroactive ligand-receptor interaction;ko04024//cAMP signaling pathway;ko04270//Vascular smooth muscle contraction;ko04924//Renin secretion	K16367;K16367;K16367;K16367	GO:0005576//extracellular region;GO:0005615//extracellular space	GO:0005179//hormone activity;GO:0031708//endothelin B receptor binding	GO:0001516//prostaglandin biosynthetic process;GO:0001525//angiogenesis;GO:0001659//temperature homeostasis;GO:0001944//vasculature development;GO:0002690//positive regulation of leukocyte chemotaxis;GO:0003100//regulation of systemic arterial blood pressure by endothelin;GO:0007204//positive regulation of cytosolic calcium ion concentration;GO:0008284//positive regulation of cell proliferation;G…	--
ENSGALT00000097089	ENSGALG00000000667	-0.981954	0.000485552683981001	--	--	EDN2	endothelin 2 [Source:NCBI gene;Acc:419559]	Environmental Information Processing;Environmental Information Processing;Organismal Systems;Organismal Systems	Signaling molecules and interaction;Signal transduction;Circulatory system;Endocrine system	ko04080//Neuroactive ligand-receptor interaction;ko04024//cAMP signaling pathway;ko04270//Vascular smooth muscle contraction;ko04924//Renin secretion	K16367;K16367;K16367;K16367	GO:0005576//extracellular region;GO:0005615//extracellular space	GO:0005179//hormone activity;GO:0031708//endothelin B receptor binding	GO:0001516//prostaglandin biosynthetic process;GO:0001525//angiogenesis;GO:0001659//temperature homeostasis;GO:0001944//vasculature development;GO:0002690//positive regulation of leukocyte chemotaxis;GO:0003100//regulation of systemic arterial blood pressure by endothelin;GO:0007204//positive regulation of cytosolic calcium ion concentration;GO:0008284//positive regulation of cell proliferation;G…	--
ENSGALT00000097479	ENSGALG00000000667	0.992865040684223	7.61798546707267e-05	--	--	EDN2	endothelin 2 [Source:NCBI gene;Acc:419559]	Environmental Information Processing;Environmental Information Processing;Organismal Systems;Organismal Systems	Signaling molecules and interaction;Signal transduction;Circulatory system;Endocrine system	ko04080//Neuroactive ligand-receptor interaction;ko04024//cAMP signaling pathway;ko04270//Vascular smooth muscle contraction;ko04924//Renin secretion	K16367;K16367;K16367;K16367	GO:0005576//extracellular region;GO:0005615//extracellular space	GO:0005179//hormone activity;GO:0031708//endothelin B receptor binding	GO:0001516//prostaglandin biosynthetic process;GO:0001525//angiogenesis;GO:0001659//temperature homeostasis;GO:0001944//vasculature development;GO:0002690//positive regulation of leukocyte chemotaxis;GO:0003100//regulation of systemic arterial blood pressure by endothelin;GO:0007204//positive regulation of cytosolic calcium ion concentration;GO:0008284//positive regulation of cell proliferation;G…	--
ENSGALT00000098372	ENSGALG00000000667	0.983134715128517	0.000424258188146808	--	--	EDN2	endothelin 2 [Source:NCBI gene;Acc:419559]	Environmental Information Processing;Environmental Information Processing;Organismal Systems;Organismal Systems	Signaling molecules and interaction;Signal transduction;Circulatory system;Endocrine system	ko04080//Neuroactive ligand-receptor interaction;ko04024//cAMP signaling pathway;ko04270//Vascular smooth muscle contraction;ko04924//Renin secretion	K16367;K16367;K16367;K16367	GO:0005576//extracellular region;GO:0005615//extracellular space	GO:0005179//hormone activity;GO:0031708//endothelin B receptor binding	GO:0001516//prostaglandin biosynthetic process;GO:0001525//angiogenesis;GO:0001659//temperature homeostasis;GO:0001944//vasculature development;GO:0002690//positive regulation of leukocyte chemotaxis;GO:0003100//regulation of systemic arterial blood pressure by endothelin;GO:0007204//positive regulation of cytosolic calcium ion concentration;GO:0008284//positive regulation of cell proliferation;G…	--
ENSGALT00000099043	ENSGALG00000000667	0.959130768872613	0.00247130926256546	--	--	EDN2	endothelin 2 [Source:NCBI gene;Acc:419559]	Environmental Information Processing;Environmental Information Processing;Organismal Systems;Organismal Systems	Signaling molecules and interaction;Signal transduction;Circulatory system;Endocrine system	ko04080//Neuroactive ligand-receptor interaction;ko04024//cAMP signaling pathway;ko04270//Vascular smooth muscle contraction;ko04924//Renin secretion	K16367;K16367;K16367;K16367	GO:0005576//extracellular region;GO:0005615//extracellular space	GO:0005179//hormone activity;GO:0031708//endothelin B receptor binding	GO:0001516//prostaglandin biosynthetic process;GO:0001525//angiogenesis;GO:0001659//temperature homeostasis;GO:0001944//vasculature development;GO:0002690//positive regulation of leukocyte chemotaxis;GO:0003100//regulation of systemic arterial blood pressure by endothelin;GO:0007204//positive regulation of cytosolic calcium ion concentration;GO:0008284//positive regulation of cell proliferation;G…	--
ENSGALT00000099050	ENSGALG00000000667	0.956948	0.00274028615181101	--	--	EDN2	endothelin 2 [Source:NCBI gene;Acc:419559]	Environmental Information Processing;Environmental Information Processing;Organismal Systems;Organismal Systems	Signaling molecules and interaction;Signal transduction;Circulatory system;Endocrine system	ko04080//Neuroactive ligand-receptor interaction;ko04024//cAMP signaling pathway;ko04270//Vascular smooth muscle contraction;ko04924//Renin secretion	K16367;K16367;K16367;K16367	GO:0005576//extracellular region;GO:0005615//extracellular space	GO:0005179//hormone activity;GO:0031708//endothelin B receptor binding	GO:0001516//prostaglandin biosynthetic process;GO:0001525//angiogenesis;GO:0001659//temperature homeostasis;GO:0001944//vasculature development;GO:0002690//positive regulation of leukocyte chemotaxis;GO:0003100//regulation of systemic arterial blood pressure by endothelin;GO:0007204//positive regulation of cytosolic calcium ion concentration;GO:0008284//positive regulation of cell proliferation;G…	--
ENSGALT00000099530	ENSGALG00000000667	0.966668232883475	0.00164799414038559	--	--	EDN2	endothelin 2 [Source:NCBI gene;Acc:419559]	Environmental Information Processing;Environmental Information Processing;Organismal Systems;Organismal Systems	Signaling molecules and interaction;Signal transduction;Circulatory system;Endocrine system	ko04080//Neuroactive ligand-receptor interaction;ko04024//cAMP signaling pathway;ko04270//Vascular smooth muscle contraction;ko04924//Renin secretion	K16367;K16367;K16367;K16367	GO:0005576//extracellular region;GO:0005615//extracellular space	GO:0005179//hormone activity;GO:0031708//endothelin B receptor binding	GO:0001516//prostaglandin biosynthetic process;GO:0001525//angiogenesis;GO:0001659//temperature homeostasis;GO:0001944//vasculature development;GO:0002690//positive regulation of leukocyte chemotaxis;GO:0003100//regulation of systemic arterial blood pressure by endothelin;GO:0007204//positive regulation of cytosolic calcium ion concentration;GO:0008284//positive regulation of cell proliferation;G…	--
ENSGALT00000103019	ENSGALG00000000667	0.953331014892876	0.0032161688676302	--	--	EDN2	endothelin 2 [Source:NCBI gene;Acc:419559]	Environmental Information Processing;Environmental Information Processing;Organismal Systems;Organismal Systems	Signaling molecules and interaction;Signal transduction;Circulatory system;Endocrine system	ko04080//Neuroactive ligand-receptor interaction;ko04024//cAMP signaling pathway;ko04270//Vascular smooth muscle contraction;ko04924//Renin secretion	K16367;K16367;K16367;K16367	GO:0005576//extracellular region;GO:0005615//extracellular space	GO:0005179//hormone activity;GO:0031708//endothelin B receptor binding	GO:0001516//prostaglandin biosynthetic process;GO:0001525//angiogenesis;GO:0001659//temperature homeostasis;GO:0001944//vasculature development;GO:0002690//positive regulation of leukocyte chemotaxis;GO:0003100//regulation of systemic arterial blood pressure by endothelin;GO:0007204//positive regulation of cytosolic calcium ion concentration;GO:0008284//positive regulation of cell proliferation;G…	--
ENSGALT00000103314	ENSGALG00000000667	0.954165802920943	0.00310301679672079	--	--	EDN2	endothelin 2 [Source:NCBI gene;Acc:419559]	Environmental Information Processing;Environmental Information Processing;Organismal Systems;Organismal Systems	Signaling molecules and interaction;Signal transduction;Circulatory system;Endocrine system	ko04080//Neuroactive ligand-receptor interaction;ko04024//cAMP signaling pathway;ko04270//Vascular smooth muscle contraction;ko04924//Renin secretion	K16367;K16367;K16367;K16367	GO:0005576//extracellular region;GO:0005615//extracellular space	GO:0005179//hormone activity;GO:0031708//endothelin B receptor binding	GO:0001516//prostaglandin biosynthetic process;GO:0001525//angiogenesis;GO:0001659//temperature homeostasis;GO:0001944//vasculature development;GO:0002690//positive regulation of leukocyte chemotaxis;GO:0003100//regulation of systemic arterial blood pressure by endothelin;GO:0007204//positive regulation of cytosolic calcium ion concentration;GO:0008284//positive regulation of cell proliferation;G…	--
ENSGALT00000103621	ENSGALG00000000667	0.968964445310189	0.00142986167146618	--	--	EDN2	endothelin 2 [Source:NCBI gene;Acc:419559]	Environmental Information Processing;Environmental Information Processing;Organismal Systems;Organismal Systems	Signaling molecules and interaction;Signal transduction;Circulatory system;Endocrine system	ko04080//Neuroactive ligand-receptor interaction;ko04024//cAMP signaling pathway;ko04270//Vascular smooth muscle contraction;ko04924//Renin secretion	K16367;K16367;K16367;K16367	GO:0005576//extracellular region;GO:0005615//extracellular space	GO:0005179//hormone activity;GO:0031708//endothelin B receptor binding	GO:0001516//prostaglandin biosynthetic process;GO:0001525//angiogenesis;GO:0001659//temperature homeostasis;GO:0001944//vasculature development;GO:0002690//positive regulation of leukocyte chemotaxis;GO:0003100//regulation of systemic arterial blood pressure by endothelin;GO:0007204//positive regulation of cytosolic calcium ion concentration;GO:0008284//positive regulation of cell proliferation;G…	--
ENSGALT00000103706	ENSGALG00000000667	0.952525628893221	0.00332722462147036	--	--	EDN2	endothelin 2 [Source:NCBI gene;Acc:419559]	Environmental Information Processing;Environmental Information Processing;Organismal Systems;Organismal Systems	Signaling molecules and interaction;Signal transduction;Circulatory system;Endocrine system	ko04080//Neuroactive ligand-receptor interaction;ko04024//cAMP signaling pathway;ko04270//Vascular smooth muscle contraction;ko04924//Renin secretion	K16367;K16367;K16367;K16367	GO:0005576//extracellular region;GO:0005615//extracellular space	GO:0005179//hormone activity;GO:0031708//endothelin B receptor binding	GO:0001516//prostaglandin biosynthetic process;GO:0001525//angiogenesis;GO:0001659//temperature homeostasis;GO:0001944//vasculature development;GO:0002690//positive regulation of leukocyte chemotaxis;GO:0003100//regulation of systemic arterial blood pressure by endothelin;GO:0007204//positive regulation of cytosolic calcium ion concentration;GO:0008284//positive regulation of cell proliferation;G…	--
ENSGALT00000103883	ENSGALG00000000667	0.968979937353008	0.00142844199090854	--	--	EDN2	endothelin 2 [Source:NCBI gene;Acc:419559]	Environmental Information Processing;Environmental Information Processing;Organismal Systems;Organismal Systems	Signaling molecules and interaction;Signal transduction;Circulatory system;Endocrine system	ko04080//Neuroactive ligand-receptor interaction;ko04024//cAMP signaling pathway;ko04270//Vascular smooth muscle contraction;ko04924//Renin secretion	K16367;K16367;K16367;K16367	GO:0005576//extracellular region;GO:0005615//extracellular space	GO:0005179//hormone activity;GO:0031708//endothelin B receptor binding	GO:0001516//prostaglandin biosynthetic process;GO:0001525//angiogenesis;GO:0001659//temperature homeostasis;GO:0001944//vasculature development;GO:0002690//positive regulation of leukocyte chemotaxis;GO:0003100//regulation of systemic arterial blood pressure by endothelin;GO:0007204//positive regulation of cytosolic calcium ion concentration;GO:0008284//positive regulation of cell proliferation;G…	--
ENSGALT00000104195	ENSGALG00000000667	0.983805379689416	0.00039127494357133	--	--	EDN2	endothelin 2 [Source:NCBI gene;Acc:419559]	Environmental Information Processing;Environmental Information Processing;Organismal Systems;Organismal Systems	Signaling molecules and interaction;Signal transduction;Circulatory system;Endocrine system	ko04080//Neuroactive ligand-receptor interaction;ko04024//cAMP signaling pathway;ko04270//Vascular smooth muscle contraction;ko04924//Renin secretion	K16367;K16367;K16367;K16367	GO:0005576//extracellular region;GO:0005615//extracellular space	GO:0005179//hormone activity;GO:0031708//endothelin B receptor binding	GO:0001516//prostaglandin biosynthetic process;GO:0001525//angiogenesis;GO:0001659//temperature homeostasis;GO:0001944//vasculature development;GO:0002690//positive regulation of leukocyte chemotaxis;GO:0003100//regulation of systemic arterial blood pressure by endothelin;GO:0007204//positive regulation of cytosolic calcium ion concentration;GO:0008284//positive regulation of cell proliferation;G…	--
ENSGALT00000104292	ENSGALG00000000667	0.983130818696829	0.000424453691388298	--	--	EDN2	endothelin 2 [Source:NCBI gene;Acc:419559]	Environmental Information Processing;Environmental Information Processing;Organismal Systems;Organismal Systems	Signaling molecules and interaction;Signal transduction;Circulatory system;Endocrine system	ko04080//Neuroactive ligand-receptor interaction;ko04024//cAMP signaling pathway;ko04270//Vascular smooth muscle contraction;ko04924//Renin secretion	K16367;K16367;K16367;K16367	GO:0005576//extracellular region;GO:0005615//extracellular space	GO:0005179//hormone activity;GO:0031708//endothelin B receptor binding	GO:0001516//prostaglandin biosynthetic process;GO:0001525//angiogenesis;GO:0001659//temperature homeostasis;GO:0001944//vasculature development;GO:0002690//positive regulation of leukocyte chemotaxis;GO:0003100//regulation of systemic arterial blood pressure by endothelin;GO:0007204//positive regulation of cytosolic calcium ion concentration;GO:0008284//positive regulation of cell proliferation;G…	--
ENSGALT00000104442	ENSGALG00000000667	-0.954277	0.00308814923643341	--	--	EDN2	endothelin 2 [Source:NCBI gene;Acc:419559]	Environmental Information Processing;Environmental Information Processing;Organismal Systems;Organismal Systems	Signaling molecules and interaction;Signal transduction;Circulatory system;Endocrine system	ko04080//Neuroactive ligand-receptor interaction;ko04024//cAMP signaling pathway;ko04270//Vascular smooth muscle contraction;ko04924//Renin secretion	K16367;K16367;K16367;K16367	GO:0005576//extracellular region;GO:0005615//extracellular space	GO:0005179//hormone activity;GO:0031708//endothelin B receptor binding	GO:0001516//prostaglandin biosynthetic process;GO:0001525//angiogenesis;GO:0001659//temperature homeostasis;GO:0001944//vasculature development;GO:0002690//positive regulation of leukocyte chemotaxis;GO:0003100//regulation of systemic arterial blood pressure by endothelin;GO:0007204//positive regulation of cytosolic calcium ion concentration;GO:0008284//positive regulation of cell proliferation;G…	--
ENSGALT00000104520	ENSGALG00000000667	0.971602174366987	0.00119820422945925	--	--	EDN2	endothelin 2 [Source:NCBI gene;Acc:419559]	Environmental Information Processing;Environmental Information Processing;Organismal Systems;Organismal Systems	Signaling molecules and interaction;Signal transduction;Circulatory system;Endocrine system	ko04080//Neuroactive ligand-receptor interaction;ko04024//cAMP signaling pathway;ko04270//Vascular smooth muscle contraction;ko04924//Renin secretion	K16367;K16367;K16367;K16367	GO:0005576//extracellular region;GO:0005615//extracellular space	GO:0005179//hormone activity;GO:0031708//endothelin B receptor binding	GO:0001516//prostaglandin biosynthetic process;GO:0001525//angiogenesis;GO:0001659//temperature homeostasis;GO:0001944//vasculature development;GO:0002690//positive regulation of leukocyte chemotaxis;GO:0003100//regulation of systemic arterial blood pressure by endothelin;GO:0007204//positive regulation of cytosolic calcium ion concentration;GO:0008284//positive regulation of cell proliferation;G…	--
ENSGALT00000105470	ENSGALG00000000667	0.987694459307497	0.000226207806158724	--	--	EDN2	endothelin 2 [Source:NCBI gene;Acc:419559]	Environmental Information Processing;Environmental Information Processing;Organismal Systems;Organismal Systems	Signaling molecules and interaction;Signal transduction;Circulatory system;Endocrine system	ko04080//Neuroactive ligand-receptor interaction;ko04024//cAMP signaling pathway;ko04270//Vascular smooth muscle contraction;ko04924//Renin secretion	K16367;K16367;K16367;K16367	GO:0005576//extracellular region;GO:0005615//extracellular space	GO:0005179//hormone activity;GO:0031708//endothelin B receptor binding	GO:0001516//prostaglandin biosynthetic process;GO:0001525//angiogenesis;GO:0001659//temperature homeostasis;GO:0001944//vasculature development;GO:0002690//positive regulation of leukocyte chemotaxis;GO:0003100//regulation of systemic arterial blood pressure by endothelin;GO:0007204//positive regulation of cytosolic calcium ion concentration;GO:0008284//positive regulation of cell proliferation;G…	--
ENSGALT00000105793	ENSGALG00000000667	0.982814898440054	0.000440453955045218	--	--	EDN2	endothelin 2 [Source:NCBI gene;Acc:419559]	Environmental Information Processing;Environmental Information Processing;Organismal Systems;Organismal Systems	Signaling molecules and interaction;Signal transduction;Circulatory system;Endocrine system	ko04080//Neuroactive ligand-receptor interaction;ko04024//cAMP signaling pathway;ko04270//Vascular smooth muscle contraction;ko04924//Renin secretion	K16367;K16367;K16367;K16367	GO:0005576//extracellular region;GO:0005615//extracellular space	GO:0005179//hormone activity;GO:0031708//endothelin B receptor binding	GO:0001516//prostaglandin biosynthetic process;GO:0001525//angiogenesis;GO:0001659//temperature homeostasis;GO:0001944//vasculature development;GO:0002690//positive regulation of leukocyte chemotaxis;GO:0003100//regulation of systemic arterial blood pressure by endothelin;GO:0007204//positive regulation of cytosolic calcium ion concentration;GO:0008284//positive regulation of cell proliferation;G…	--
ENSGALT00000105891	ENSGALG00000000667	0.957795174050932	0.00263428238324767	--	--	EDN2	endothelin 2 [Source:NCBI gene;Acc:419559]	Environmental Information Processing;Environmental Information Processing;Organismal Systems;Organismal Systems	Signaling molecules and interaction;Signal transduction;Circulatory system;Endocrine system	ko04080//Neuroactive ligand-receptor interaction;ko04024//cAMP signaling pathway;ko04270//Vascular smooth muscle contraction;ko04924//Renin secretion	K16367;K16367;K16367;K16367	GO:0005576//extracellular region;GO:0005615//extracellular space	GO:0005179//hormone activity;GO:0031708//endothelin B receptor binding	GO:0001516//prostaglandin biosynthetic process;GO:0001525//angiogenesis;GO:0001659//temperature homeostasis;GO:0001944//vasculature development;GO:0002690//positive regulation of leukocyte chemotaxis;GO:0003100//regulation of systemic arterial blood pressure by endothelin;GO:0007204//positive regulation of cytosolic calcium ion concentration;GO:0008284//positive regulation of cell proliferation;G…	--
ENSGALT00000108062	ENSGALG00000000667	0.951346279410396	0.0034931906235314	--	--	EDN2	endothelin 2 [Source:NCBI gene;Acc:419559]	Environmental Information Processing;Environmental Information Processing;Organismal Systems;Organismal Systems	Signaling molecules and interaction;Signal transduction;Circulatory system;Endocrine system	ko04080//Neuroactive ligand-receptor interaction;ko04024//cAMP signaling pathway;ko04270//Vascular smooth muscle contraction;ko04924//Renin secretion	K16367;K16367;K16367;K16367	GO:0005576//extracellular region;GO:0005615//extracellular space	GO:0005179//hormone activity;GO:0031708//endothelin B receptor binding	GO:0001516//prostaglandin biosynthetic process;GO:0001525//angiogenesis;GO:0001659//temperature homeostasis;GO:0001944//vasculature development;GO:0002690//positive regulation of leukocyte chemotaxis;GO:0003100//regulation of systemic arterial blood pressure by endothelin;GO:0007204//positive regulation of cytosolic calcium ion concentration;GO:0008284//positive regulation of cell proliferation;G…	--
ENSGALT00000108261	ENSGALG00000000667	0.996483997373292	1.85216788117696e-05	--	--	EDN2	endothelin 2 [Source:NCBI gene;Acc:419559]	Environmental Information Processing;Environmental Information Processing;Organismal Systems;Organismal Systems	Signaling molecules and interaction;Signal transduction;Circulatory system;Endocrine system	ko04080//Neuroactive ligand-receptor interaction;ko04024//cAMP signaling pathway;ko04270//Vascular smooth muscle contraction;ko04924//Renin secretion	K16367;K16367;K16367;K16367	GO:0005576//extracellular region;GO:0005615//extracellular space	GO:0005179//hormone activity;GO:0031708//endothelin B receptor binding	GO:0001516//prostaglandin biosynthetic process;GO:0001525//angiogenesis;GO:0001659//temperature homeostasis;GO:0001944//vasculature development;GO:0002690//positive regulation of leukocyte chemotaxis;GO:0003100//regulation of systemic arterial blood pressure by endothelin;GO:0007204//positive regulation of cytosolic calcium ion concentration;GO:0008284//positive regulation of cell proliferation;G…	--
MSTRG.11353.1	ENSGALG00000000667	-0.983112	0.00042539207343354	--	--	EDN2	endothelin 2 [Source:NCBI gene;Acc:419559]	Environmental Information Processing;Environmental Information Processing;Organismal Systems;Organismal Systems	Signaling molecules and interaction;Signal transduction;Circulatory system;Endocrine system	ko04080//Neuroactive ligand-receptor interaction;ko04024//cAMP signaling pathway;ko04270//Vascular smooth muscle contraction;ko04924//Renin secretion	K16367;K16367;K16367;K16367	GO:0005576//extracellular region;GO:0005615//extracellular space	GO:0005179//hormone activity;GO:0031708//endothelin B receptor binding	GO:0001516//prostaglandin biosynthetic process;GO:0001525//angiogenesis;GO:0001659//temperature homeostasis;GO:0001944//vasculature development;GO:0002690//positive regulation of leukocyte chemotaxis;GO:0003100//regulation of systemic arterial blood pressure by endothelin;GO:0007204//positive regulation of cytosolic calcium ion concentration;GO:0008284//positive regulation of cell proliferation;G…	--
MSTRG.1136.1	ENSGALG00000000667	0.966218173422113	0.00169254160073236	--	--	EDN2	endothelin 2 [Source:NCBI gene;Acc:419559]	Environmental Information Processing;Environmental Information Processing;Organismal Systems;Organismal Systems	Signaling molecules and interaction;Signal transduction;Circulatory system;Endocrine system	ko04080//Neuroactive ligand-receptor interaction;ko04024//cAMP signaling pathway;ko04270//Vascular smooth muscle contraction;ko04924//Renin secretion	K16367;K16367;K16367;K16367	GO:0005576//extracellular region;GO:0005615//extracellular space	GO:0005179//hormone activity;GO:0031708//endothelin B receptor binding	GO:0001516//prostaglandin biosynthetic process;GO:0001525//angiogenesis;GO:0001659//temperature homeostasis;GO:0001944//vasculature development;GO:0002690//positive regulation of leukocyte chemotaxis;GO:0003100//regulation of systemic arterial blood pressure by endothelin;GO:0007204//positive regulation of cytosolic calcium ion concentration;GO:0008284//positive regulation of cell proliferation;G…	--
MSTRG.1194.2	ENSGALG00000000667	0.98477300374613	0.000346026845924881	--	--	EDN2	endothelin 2 [Source:NCBI gene;Acc:419559]	Environmental Information Processing;Environmental Information Processing;Organismal Systems;Organismal Systems	Signaling molecules and interaction;Signal transduction;Circulatory system;Endocrine system	ko04080//Neuroactive ligand-receptor interaction;ko04024//cAMP signaling pathway;ko04270//Vascular smooth muscle contraction;ko04924//Renin secretion	K16367;K16367;K16367;K16367	GO:0005576//extracellular region;GO:0005615//extracellular space	GO:0005179//hormone activity;GO:0031708//endothelin B receptor binding	GO:0001516//prostaglandin biosynthetic process;GO:0001525//angiogenesis;GO:0001659//temperature homeostasis;GO:0001944//vasculature development;GO:0002690//positive regulation of leukocyte chemotaxis;GO:0003100//regulation of systemic arterial blood pressure by endothelin;GO:0007204//positive regulation of cytosolic calcium ion concentration;GO:0008284//positive regulation of cell proliferation;G…	--
MSTRG.13040.5	ENSGALG00000000667	0.978904064331536	0.000662863500790752	--	--	EDN2	endothelin 2 [Source:NCBI gene;Acc:419559]	Environmental Information Processing;Environmental Information Processing;Organismal Systems;Organismal Systems	Signaling molecules and interaction;Signal transduction;Circulatory system;Endocrine system	ko04080//Neuroactive ligand-receptor interaction;ko04024//cAMP signaling pathway;ko04270//Vascular smooth muscle contraction;ko04924//Renin secretion	K16367;K16367;K16367;K16367	GO:0005576//extracellular region;GO:0005615//extracellular space	GO:0005179//hormone activity;GO:0031708//endothelin B receptor binding	GO:0001516//prostaglandin biosynthetic process;GO:0001525//angiogenesis;GO:0001659//temperature homeostasis;GO:0001944//vasculature development;GO:0002690//positive regulation of leukocyte chemotaxis;GO:0003100//regulation of systemic arterial blood pressure by endothelin;GO:0007204//positive regulation of cytosolic calcium ion concentration;GO:0008284//positive regulation of cell proliferation;G…	--
MSTRG.14018.1	ENSGALG00000000667	0.979065576081718	0.000652787900447573	--	--	EDN2	endothelin 2 [Source:NCBI gene;Acc:419559]	Environmental Information Processing;Environmental Information Processing;Organismal Systems;Organismal Systems	Signaling molecules and interaction;Signal transduction;Circulatory system;Endocrine system	ko04080//Neuroactive ligand-receptor interaction;ko04024//cAMP signaling pathway;ko04270//Vascular smooth muscle contraction;ko04924//Renin secretion	K16367;K16367;K16367;K16367	GO:0005576//extracellular region;GO:0005615//extracellular space	GO:0005179//hormone activity;GO:0031708//endothelin B receptor binding	GO:0001516//prostaglandin biosynthetic process;GO:0001525//angiogenesis;GO:0001659//temperature homeostasis;GO:0001944//vasculature development;GO:0002690//positive regulation of leukocyte chemotaxis;GO:0003100//regulation of systemic arterial blood pressure by endothelin;GO:0007204//positive regulation of cytosolic calcium ion concentration;GO:0008284//positive regulation of cell proliferation;G…	--
MSTRG.14468.1	ENSGALG00000000667	0.952095013884687	0.00338736326048687	--	--	EDN2	endothelin 2 [Source:NCBI gene;Acc:419559]	Environmental Information Processing;Environmental Information Processing;Organismal Systems;Organismal Systems	Signaling molecules and interaction;Signal transduction;Circulatory system;Endocrine system	ko04080//Neuroactive ligand-receptor interaction;ko04024//cAMP signaling pathway;ko04270//Vascular smooth muscle contraction;ko04924//Renin secretion	K16367;K16367;K16367;K16367	GO:0005576//extracellular region;GO:0005615//extracellular space	GO:0005179//hormone activity;GO:0031708//endothelin B receptor binding	GO:0001516//prostaglandin biosynthetic process;GO:0001525//angiogenesis;GO:0001659//temperature homeostasis;GO:0001944//vasculature development;GO:0002690//positive regulation of leukocyte chemotaxis;GO:0003100//regulation of systemic arterial blood pressure by endothelin;GO:0007204//positive regulation of cytosolic calcium ion concentration;GO:0008284//positive regulation of cell proliferation;G…	--
MSTRG.14468.2	ENSGALG00000000667	0.988225557613436	0.000207140050681786	--	--	EDN2	endothelin 2 [Source:NCBI gene;Acc:419559]	Environmental Information Processing;Environmental Information Processing;Organismal Systems;Organismal Systems	Signaling molecules and interaction;Signal transduction;Circulatory system;Endocrine system	ko04080//Neuroactive ligand-receptor interaction;ko04024//cAMP signaling pathway;ko04270//Vascular smooth muscle contraction;ko04924//Renin secretion	K16367;K16367;K16367;K16367	GO:0005576//extracellular region;GO:0005615//extracellular space	GO:0005179//hormone activity;GO:0031708//endothelin B receptor binding	GO:0001516//prostaglandin biosynthetic process;GO:0001525//angiogenesis;GO:0001659//temperature homeostasis;GO:0001944//vasculature development;GO:0002690//positive regulation of leukocyte chemotaxis;GO:0003100//regulation of systemic arterial blood pressure by endothelin;GO:0007204//positive regulation of cytosolic calcium ion concentration;GO:0008284//positive regulation of cell proliferation;G…	--
MSTRG.15895.1	ENSGALG00000000667	0.967238544112025	0.00159238783973051	--	--	EDN2	endothelin 2 [Source:NCBI gene;Acc:419559]	Environmental Information Processing;Environmental Information Processing;Organismal Systems;Organismal Systems	Signaling molecules and interaction;Signal transduction;Circulatory system;Endocrine system	ko04080//Neuroactive ligand-receptor interaction;ko04024//cAMP signaling pathway;ko04270//Vascular smooth muscle contraction;ko04924//Renin secretion	K16367;K16367;K16367;K16367	GO:0005576//extracellular region;GO:0005615//extracellular space	GO:0005179//hormone activity;GO:0031708//endothelin B receptor binding	GO:0001516//prostaglandin biosynthetic process;GO:0001525//angiogenesis;GO:0001659//temperature homeostasis;GO:0001944//vasculature development;GO:0002690//positive regulation of leukocyte chemotaxis;GO:0003100//regulation of systemic arterial blood pressure by endothelin;GO:0007204//positive regulation of cytosolic calcium ion concentration;GO:0008284//positive regulation of cell proliferation;G…	--
MSTRG.1884.2	ENSGALG00000000667	0.96623235018824	0.00169112940889571	--	--	EDN2	endothelin 2 [Source:NCBI gene;Acc:419559]	Environmental Information Processing;Environmental Information Processing;Organismal Systems;Organismal Systems	Signaling molecules and interaction;Signal transduction;Circulatory system;Endocrine system	ko04080//Neuroactive ligand-receptor interaction;ko04024//cAMP signaling pathway;ko04270//Vascular smooth muscle contraction;ko04924//Renin secretion	K16367;K16367;K16367;K16367	GO:0005576//extracellular region;GO:0005615//extracellular space	GO:0005179//hormone activity;GO:0031708//endothelin B receptor binding	GO:0001516//prostaglandin biosynthetic process;GO:0001525//angiogenesis;GO:0001659//temperature homeostasis;GO:0001944//vasculature development;GO:0002690//positive regulation of leukocyte chemotaxis;GO:0003100//regulation of systemic arterial blood pressure by endothelin;GO:0007204//positive regulation of cytosolic calcium ion concentration;GO:0008284//positive regulation of cell proliferation;G…	--
MSTRG.2259.1	ENSGALG00000000667	-0.968839	0.00144134076407258	--	--	EDN2	endothelin 2 [Source:NCBI gene;Acc:419559]	Environmental Information Processing;Environmental Information Processing;Organismal Systems;Organismal Systems	Signaling molecules and interaction;Signal transduction;Circulatory system;Endocrine system	ko04080//Neuroactive ligand-receptor interaction;ko04024//cAMP signaling pathway;ko04270//Vascular smooth muscle contraction;ko04924//Renin secretion	K16367;K16367;K16367;K16367	GO:0005576//extracellular region;GO:0005615//extracellular space	GO:0005179//hormone activity;GO:0031708//endothelin B receptor binding	GO:0001516//prostaglandin biosynthetic process;GO:0001525//angiogenesis;GO:0001659//temperature homeostasis;GO:0001944//vasculature development;GO:0002690//positive regulation of leukocyte chemotaxis;GO:0003100//regulation of systemic arterial blood pressure by endothelin;GO:0007204//positive regulation of cytosolic calcium ion concentration;GO:0008284//positive regulation of cell proliferation;G…	--
MSTRG.244.2	ENSGALG00000000667	0.97000588995538	0.00133597790593192	--	--	EDN2	endothelin 2 [Source:NCBI gene;Acc:419559]	Environmental Information Processing;Environmental Information Processing;Organismal Systems;Organismal Systems	Signaling molecules and interaction;Signal transduction;Circulatory system;Endocrine system	ko04080//Neuroactive ligand-receptor interaction;ko04024//cAMP signaling pathway;ko04270//Vascular smooth muscle contraction;ko04924//Renin secretion	K16367;K16367;K16367;K16367	GO:0005576//extracellular region;GO:0005615//extracellular space	GO:0005179//hormone activity;GO:0031708//endothelin B receptor binding	GO:0001516//prostaglandin biosynthetic process;GO:0001525//angiogenesis;GO:0001659//temperature homeostasis;GO:0001944//vasculature development;GO:0002690//positive regulation of leukocyte chemotaxis;GO:0003100//regulation of systemic arterial blood pressure by endothelin;GO:0007204//positive regulation of cytosolic calcium ion concentration;GO:0008284//positive regulation of cell proliferation;G…	--
MSTRG.3833.2	ENSGALG00000000667	0.95422380607914	0.00309522880476851	--	--	EDN2	endothelin 2 [Source:NCBI gene;Acc:419559]	Environmental Information Processing;Environmental Information Processing;Organismal Systems;Organismal Systems	Signaling molecules and interaction;Signal transduction;Circulatory system;Endocrine system	ko04080//Neuroactive ligand-receptor interaction;ko04024//cAMP signaling pathway;ko04270//Vascular smooth muscle contraction;ko04924//Renin secretion	K16367;K16367;K16367;K16367	GO:0005576//extracellular region;GO:0005615//extracellular space	GO:0005179//hormone activity;GO:0031708//endothelin B receptor binding	GO:0001516//prostaglandin biosynthetic process;GO:0001525//angiogenesis;GO:0001659//temperature homeostasis;GO:0001944//vasculature development;GO:0002690//positive regulation of leukocyte chemotaxis;GO:0003100//regulation of systemic arterial blood pressure by endothelin;GO:0007204//positive regulation of cytosolic calcium ion concentration;GO:0008284//positive regulation of cell proliferation;G…	--
MSTRG.457.2	ENSGALG00000000667	0.974738930912065	0.000949122600141279	--	--	EDN2	endothelin 2 [Source:NCBI gene;Acc:419559]	Environmental Information Processing;Environmental Information Processing;Organismal Systems;Organismal Systems	Signaling molecules and interaction;Signal transduction;Circulatory system;Endocrine system	ko04080//Neuroactive ligand-receptor interaction;ko04024//cAMP signaling pathway;ko04270//Vascular smooth muscle contraction;ko04924//Renin secretion	K16367;K16367;K16367;K16367	GO:0005576//extracellular region;GO:0005615//extracellular space	GO:0005179//hormone activity;GO:0031708//endothelin B receptor binding	GO:0001516//prostaglandin biosynthetic process;GO:0001525//angiogenesis;GO:0001659//temperature homeostasis;GO:0001944//vasculature development;GO:0002690//positive regulation of leukocyte chemotaxis;GO:0003100//regulation of systemic arterial blood pressure by endothelin;GO:0007204//positive regulation of cytosolic calcium ion concentration;GO:0008284//positive regulation of cell proliferation;G…	--
MSTRG.6649.1	ENSGALG00000000667	0.965712428970466	0.0017433014130502	--	--	EDN2	endothelin 2 [Source:NCBI gene;Acc:419559]	Environmental Information Processing;Environmental Information Processing;Organismal Systems;Organismal Systems	Signaling molecules and interaction;Signal transduction;Circulatory system;Endocrine system	ko04080//Neuroactive ligand-receptor interaction;ko04024//cAMP signaling pathway;ko04270//Vascular smooth muscle contraction;ko04924//Renin secretion	K16367;K16367;K16367;K16367	GO:0005576//extracellular region;GO:0005615//extracellular space	GO:0005179//hormone activity;GO:0031708//endothelin B receptor binding	GO:0001516//prostaglandin biosynthetic process;GO:0001525//angiogenesis;GO:0001659//temperature homeostasis;GO:0001944//vasculature development;GO:0002690//positive regulation of leukocyte chemotaxis;GO:0003100//regulation of systemic arterial blood pressure by endothelin;GO:0007204//positive regulation of cytosolic calcium ion concentration;GO:0008284//positive regulation of cell proliferation;G…	--
MSTRG.7534.3	ENSGALG00000000667	0.974208185046667	0.000989247991729743	--	--	EDN2	endothelin 2 [Source:NCBI gene;Acc:419559]	Environmental Information Processing;Environmental Information Processing;Organismal Systems;Organismal Systems	Signaling molecules and interaction;Signal transduction;Circulatory system;Endocrine system	ko04080//Neuroactive ligand-receptor interaction;ko04024//cAMP signaling pathway;ko04270//Vascular smooth muscle contraction;ko04924//Renin secretion	K16367;K16367;K16367;K16367	GO:0005576//extracellular region;GO:0005615//extracellular space	GO:0005179//hormone activity;GO:0031708//endothelin B receptor binding	GO:0001516//prostaglandin biosynthetic process;GO:0001525//angiogenesis;GO:0001659//temperature homeostasis;GO:0001944//vasculature development;GO:0002690//positive regulation of leukocyte chemotaxis;GO:0003100//regulation of systemic arterial blood pressure by endothelin;GO:0007204//positive regulation of cytosolic calcium ion concentration;GO:0008284//positive regulation of cell proliferation;G…	--
MSTRG.9312.1	ENSGALG00000000667	-0.961694	0.00217295207379174	--	--	EDN2	endothelin 2 [Source:NCBI gene;Acc:419559]	Environmental Information Processing;Environmental Information Processing;Organismal Systems;Organismal Systems	Signaling molecules and interaction;Signal transduction;Circulatory system;Endocrine system	ko04080//Neuroactive ligand-receptor interaction;ko04024//cAMP signaling pathway;ko04270//Vascular smooth muscle contraction;ko04924//Renin secretion	K16367;K16367;K16367;K16367	GO:0005576//extracellular region;GO:0005615//extracellular space	GO:0005179//hormone activity;GO:0031708//endothelin B receptor binding	GO:0001516//prostaglandin biosynthetic process;GO:0001525//angiogenesis;GO:0001659//temperature homeostasis;GO:0001944//vasculature development;GO:0002690//positive regulation of leukocyte chemotaxis;GO:0003100//regulation of systemic arterial blood pressure by endothelin;GO:0007204//positive regulation of cytosolic calcium ion concentration;GO:0008284//positive regulation of cell proliferation;G…	--
MSTRG.959.1	ENSGALG00000000667	0.99334569365847	6.62723636770914e-05	--	--	EDN2	endothelin 2 [Source:NCBI gene;Acc:419559]	Environmental Information Processing;Environmental Information Processing;Organismal Systems;Organismal Systems	Signaling molecules and interaction;Signal transduction;Circulatory system;Endocrine system	ko04080//Neuroactive ligand-receptor interaction;ko04024//cAMP signaling pathway;ko04270//Vascular smooth muscle contraction;ko04924//Renin secretion	K16367;K16367;K16367;K16367	GO:0005576//extracellular region;GO:0005615//extracellular space	GO:0005179//hormone activity;GO:0031708//endothelin B receptor binding	GO:0001516//prostaglandin biosynthetic process;GO:0001525//angiogenesis;GO:0001659//temperature homeostasis;GO:0001944//vasculature development;GO:0002690//positive regulation of leukocyte chemotaxis;GO:0003100//regulation of systemic arterial blood pressure by endothelin;GO:0007204//positive regulation of cytosolic calcium ion concentration;GO:0008284//positive regulation of cell proliferation;G…	--
MSTRG.962.2	ENSGALG00000000667	0.976614804052357	0.000813906783733988	--	--	EDN2	endothelin 2 [Source:NCBI gene;Acc:419559]	Environmental Information Processing;Environmental Information Processing;Organismal Systems;Organismal Systems	Signaling molecules and interaction;Signal transduction;Circulatory system;Endocrine system	ko04080//Neuroactive ligand-receptor interaction;ko04024//cAMP signaling pathway;ko04270//Vascular smooth muscle contraction;ko04924//Renin secretion	K16367;K16367;K16367;K16367	GO:0005576//extracellular region;GO:0005615//extracellular space	GO:0005179//hormone activity;GO:0031708//endothelin B receptor binding	GO:0001516//prostaglandin biosynthetic process;GO:0001525//angiogenesis;GO:0001659//temperature homeostasis;GO:0001944//vasculature development;GO:0002690//positive regulation of leukocyte chemotaxis;GO:0003100//regulation of systemic arterial blood pressure by endothelin;GO:0007204//positive regulation of cytosolic calcium ion concentration;GO:0008284//positive regulation of cell proliferation;G…	--
ENSGALT00000062679	ENSGALG00000000719	0.962619047156225	0.00206988658451381	--	--	RPL22	ribosomal protein L22 [Source:NCBI gene;Acc:373937]	Genetic Information Processing	Translation	ko03010//Ribosome	K02891	GO:0005840//ribosome;GO:0098793//presynapse	GO:0003723//RNA binding;GO:0003735//structural constituent of ribosome;GO:0008201//heparin binding;GO:0045182//translation regulator activity	GO:0002181//cytoplasmic translation;GO:0006412//translation;GO:0046632//alpha-beta T cell differentiation;GO:0099577//regulation of translation at presynapse, modulating synaptic transmission	--
ENSGALT00000076808	ENSGALG00000000719	-0.960769	0.00227836430591479	--	--	RPL22	ribosomal protein L22 [Source:NCBI gene;Acc:373937]	Genetic Information Processing	Translation	ko03010//Ribosome	K02891	GO:0005840//ribosome;GO:0098793//presynapse	GO:0003723//RNA binding;GO:0003735//structural constituent of ribosome;GO:0008201//heparin binding;GO:0045182//translation regulator activity	GO:0002181//cytoplasmic translation;GO:0006412//translation;GO:0046632//alpha-beta T cell differentiation;GO:0099577//regulation of translation at presynapse, modulating synaptic transmission	--
ENSGALT00000093893	ENSGALG00000000719	-0.987672	0.000227026920447202	--	--	RPL22	ribosomal protein L22 [Source:NCBI gene;Acc:373937]	Genetic Information Processing	Translation	ko03010//Ribosome	K02891	GO:0005840//ribosome;GO:0098793//presynapse	GO:0003723//RNA binding;GO:0003735//structural constituent of ribosome;GO:0008201//heparin binding;GO:0045182//translation regulator activity	GO:0002181//cytoplasmic translation;GO:0006412//translation;GO:0046632//alpha-beta T cell differentiation;GO:0099577//regulation of translation at presynapse, modulating synaptic transmission	--
ENSGALT00000096506	ENSGALG00000000719	-0.96385	0.00193663021240182	--	--	RPL22	ribosomal protein L22 [Source:NCBI gene;Acc:373937]	Genetic Information Processing	Translation	ko03010//Ribosome	K02891	GO:0005840//ribosome;GO:0098793//presynapse	GO:0003723//RNA binding;GO:0003735//structural constituent of ribosome;GO:0008201//heparin binding;GO:0045182//translation regulator activity	GO:0002181//cytoplasmic translation;GO:0006412//translation;GO:0046632//alpha-beta T cell differentiation;GO:0099577//regulation of translation at presynapse, modulating synaptic transmission	--
ENSGALT00000100078	ENSGALG00000000719	-0.958438	0.00255514993092372	--	--	RPL22	ribosomal protein L22 [Source:NCBI gene;Acc:373937]	Genetic Information Processing	Translation	ko03010//Ribosome	K02891	GO:0005840//ribosome;GO:0098793//presynapse	GO:0003723//RNA binding;GO:0003735//structural constituent of ribosome;GO:0008201//heparin binding;GO:0045182//translation regulator activity	GO:0002181//cytoplasmic translation;GO:0006412//translation;GO:0046632//alpha-beta T cell differentiation;GO:0099577//regulation of translation at presynapse, modulating synaptic transmission	--
ENSGALT00000103883	ENSGALG00000000719	-0.960258	0.00233777318237663	--	--	RPL22	ribosomal protein L22 [Source:NCBI gene;Acc:373937]	Genetic Information Processing	Translation	ko03010//Ribosome	K02891	GO:0005840//ribosome;GO:0098793//presynapse	GO:0003723//RNA binding;GO:0003735//structural constituent of ribosome;GO:0008201//heparin binding;GO:0045182//translation regulator activity	GO:0002181//cytoplasmic translation;GO:0006412//translation;GO:0046632//alpha-beta T cell differentiation;GO:0099577//regulation of translation at presynapse, modulating synaptic transmission	--
ENSGALT00000104255	ENSGALG00000000719	-0.966487	0.00166586242301752	--	--	RPL22	ribosomal protein L22 [Source:NCBI gene;Acc:373937]	Genetic Information Processing	Translation	ko03010//Ribosome	K02891	GO:0005840//ribosome;GO:0098793//presynapse	GO:0003723//RNA binding;GO:0003735//structural constituent of ribosome;GO:0008201//heparin binding;GO:0045182//translation regulator activity	GO:0002181//cytoplasmic translation;GO:0006412//translation;GO:0046632//alpha-beta T cell differentiation;GO:0099577//regulation of translation at presynapse, modulating synaptic transmission	--
ENSGALT00000104520	ENSGALG00000000719	-0.986294	0.000280490281763381	--	--	RPL22	ribosomal protein L22 [Source:NCBI gene;Acc:373937]	Genetic Information Processing	Translation	ko03010//Ribosome	K02891	GO:0005840//ribosome;GO:0098793//presynapse	GO:0003723//RNA binding;GO:0003735//structural constituent of ribosome;GO:0008201//heparin binding;GO:0045182//translation regulator activity	GO:0002181//cytoplasmic translation;GO:0006412//translation;GO:0046632//alpha-beta T cell differentiation;GO:0099577//regulation of translation at presynapse, modulating synaptic transmission	--
MSTRG.10406.1	ENSGALG00000000719	0.965465251862244	0.00176837932994526	--	--	RPL22	ribosomal protein L22 [Source:NCBI gene;Acc:373937]	Genetic Information Processing	Translation	ko03010//Ribosome	K02891	GO:0005840//ribosome;GO:0098793//presynapse	GO:0003723//RNA binding;GO:0003735//structural constituent of ribosome;GO:0008201//heparin binding;GO:0045182//translation regulator activity	GO:0002181//cytoplasmic translation;GO:0006412//translation;GO:0046632//alpha-beta T cell differentiation;GO:0099577//regulation of translation at presynapse, modulating synaptic transmission	--
MSTRG.11164.1	ENSGALG00000000719	-0.974087	0.000998509925314803	--	--	RPL22	ribosomal protein L22 [Source:NCBI gene;Acc:373937]	Genetic Information Processing	Translation	ko03010//Ribosome	K02891	GO:0005840//ribosome;GO:0098793//presynapse	GO:0003723//RNA binding;GO:0003735//structural constituent of ribosome;GO:0008201//heparin binding;GO:0045182//translation regulator activity	GO:0002181//cytoplasmic translation;GO:0006412//translation;GO:0046632//alpha-beta T cell differentiation;GO:0099577//regulation of translation at presynapse, modulating synaptic transmission	--
MSTRG.13233.1	ENSGALG00000000719	0.952152018820664	0.00337937166930798	--	--	RPL22	ribosomal protein L22 [Source:NCBI gene;Acc:373937]	Genetic Information Processing	Translation	ko03010//Ribosome	K02891	GO:0005840//ribosome;GO:0098793//presynapse	GO:0003723//RNA binding;GO:0003735//structural constituent of ribosome;GO:0008201//heparin binding;GO:0045182//translation regulator activity	GO:0002181//cytoplasmic translation;GO:0006412//translation;GO:0046632//alpha-beta T cell differentiation;GO:0099577//regulation of translation at presynapse, modulating synaptic transmission	--
MSTRG.13233.3	ENSGALG00000000719	0.981336877814264	0.000519217898661709	--	--	RPL22	ribosomal protein L22 [Source:NCBI gene;Acc:373937]	Genetic Information Processing	Translation	ko03010//Ribosome	K02891	GO:0005840//ribosome;GO:0098793//presynapse	GO:0003723//RNA binding;GO:0003735//structural constituent of ribosome;GO:0008201//heparin binding;GO:0045182//translation regulator activity	GO:0002181//cytoplasmic translation;GO:0006412//translation;GO:0046632//alpha-beta T cell differentiation;GO:0099577//regulation of translation at presynapse, modulating synaptic transmission	--
MSTRG.13470.1	ENSGALG00000000719	-0.987136	0.000247173875401506	--	--	RPL22	ribosomal protein L22 [Source:NCBI gene;Acc:373937]	Genetic Information Processing	Translation	ko03010//Ribosome	K02891	GO:0005840//ribosome;GO:0098793//presynapse	GO:0003723//RNA binding;GO:0003735//structural constituent of ribosome;GO:0008201//heparin binding;GO:0045182//translation regulator activity	GO:0002181//cytoplasmic translation;GO:0006412//translation;GO:0046632//alpha-beta T cell differentiation;GO:0099577//regulation of translation at presynapse, modulating synaptic transmission	--
MSTRG.14350.2	ENSGALG00000000719	-0.971235	0.00122925283865976	--	--	RPL22	ribosomal protein L22 [Source:NCBI gene;Acc:373937]	Genetic Information Processing	Translation	ko03010//Ribosome	K02891	GO:0005840//ribosome;GO:0098793//presynapse	GO:0003723//RNA binding;GO:0003735//structural constituent of ribosome;GO:0008201//heparin binding;GO:0045182//translation regulator activity	GO:0002181//cytoplasmic translation;GO:0006412//translation;GO:0046632//alpha-beta T cell differentiation;GO:0099577//regulation of translation at presynapse, modulating synaptic transmission	--
MSTRG.1884.2	ENSGALG00000000719	-0.954493	0.00305915468144945	--	--	RPL22	ribosomal protein L22 [Source:NCBI gene;Acc:373937]	Genetic Information Processing	Translation	ko03010//Ribosome	K02891	GO:0005840//ribosome;GO:0098793//presynapse	GO:0003723//RNA binding;GO:0003735//structural constituent of ribosome;GO:0008201//heparin binding;GO:0045182//translation regulator activity	GO:0002181//cytoplasmic translation;GO:0006412//translation;GO:0046632//alpha-beta T cell differentiation;GO:0099577//regulation of translation at presynapse, modulating synaptic transmission	--
MSTRG.6649.1	ENSGALG00000000719	-0.958704	0.00252276892393936	--	--	RPL22	ribosomal protein L22 [Source:NCBI gene;Acc:373937]	Genetic Information Processing	Translation	ko03010//Ribosome	K02891	GO:0005840//ribosome;GO:0098793//presynapse	GO:0003723//RNA binding;GO:0003735//structural constituent of ribosome;GO:0008201//heparin binding;GO:0045182//translation regulator activity	GO:0002181//cytoplasmic translation;GO:0006412//translation;GO:0046632//alpha-beta T cell differentiation;GO:0099577//regulation of translation at presynapse, modulating synaptic transmission	--
MSTRG.7290.3	ENSGALG00000000719	0.955350362485011	0.00294587865699596	--	--	RPL22	ribosomal protein L22 [Source:NCBI gene;Acc:373937]	Genetic Information Processing	Translation	ko03010//Ribosome	K02891	GO:0005840//ribosome;GO:0098793//presynapse	GO:0003723//RNA binding;GO:0003735//structural constituent of ribosome;GO:0008201//heparin binding;GO:0045182//translation regulator activity	GO:0002181//cytoplasmic translation;GO:0006412//translation;GO:0046632//alpha-beta T cell differentiation;GO:0099577//regulation of translation at presynapse, modulating synaptic transmission	--
MSTRG.7303.2	ENSGALG00000000719	0.963263857541478	0.00199952772079116	--	--	RPL22	ribosomal protein L22 [Source:NCBI gene;Acc:373937]	Genetic Information Processing	Translation	ko03010//Ribosome	K02891	GO:0005840//ribosome;GO:0098793//presynapse	GO:0003723//RNA binding;GO:0003735//structural constituent of ribosome;GO:0008201//heparin binding;GO:0045182//translation regulator activity	GO:0002181//cytoplasmic translation;GO:0006412//translation;GO:0046632//alpha-beta T cell differentiation;GO:0099577//regulation of translation at presynapse, modulating synaptic transmission	--
MSTRG.913.4	ENSGALG00000000719	0.953118994750917	0.00324522477143404	--	--	RPL22	ribosomal protein L22 [Source:NCBI gene;Acc:373937]	Genetic Information Processing	Translation	ko03010//Ribosome	K02891	GO:0005840//ribosome;GO:0098793//presynapse	GO:0003723//RNA binding;GO:0003735//structural constituent of ribosome;GO:0008201//heparin binding;GO:0045182//translation regulator activity	GO:0002181//cytoplasmic translation;GO:0006412//translation;GO:0046632//alpha-beta T cell differentiation;GO:0099577//regulation of translation at presynapse, modulating synaptic transmission	--
ENSGALT00000093871	ENSGALG00000000803	0.966881594576779	0.00162708055659415	--	--	--	lisH domain-containing protein C1711.05-like [Source:NCBI gene;Acc:100859850]	-	-	-	-	-	-	-	--
ENSGALT00000095089	ENSGALG00000000803	0.978750633960331	0.000672505913465512	--	--	--	lisH domain-containing protein C1711.05-like [Source:NCBI gene;Acc:100859850]	-	-	-	-	-	-	-	--
ENSGALT00000099832	ENSGALG00000000803	-0.956319	0.00282033452612228	--	--	--	lisH domain-containing protein C1711.05-like [Source:NCBI gene;Acc:100859850]	-	-	-	-	-	-	-	--
ENSGALT00000100612	ENSGALG00000000803	0.955269142314617	0.00295652458389659	--	--	--	lisH domain-containing protein C1711.05-like [Source:NCBI gene;Acc:100859850]	-	-	-	-	-	-	-	--
ENSGALT00000102202	ENSGALG00000000803	0.960815146315892	0.00227309589153213	--	--	--	lisH domain-containing protein C1711.05-like [Source:NCBI gene;Acc:100859850]	-	-	-	-	-	-	-	--
ENSGALT00000105891	ENSGALG00000000803	0.984439572749387	0.000361306545355394	--	--	--	lisH domain-containing protein C1711.05-like [Source:NCBI gene;Acc:100859850]	-	-	-	-	-	-	-	--
ENSGALT00000108237	ENSGALG00000000803	0.971024565967989	0.00124720012973945	--	--	--	lisH domain-containing protein C1711.05-like [Source:NCBI gene;Acc:100859850]	-	-	-	-	-	-	-	--
MSTRG.10406.1	ENSGALG00000000803	-0.953549	0.00318641802832663	--	--	--	lisH domain-containing protein C1711.05-like [Source:NCBI gene;Acc:100859850]	-	-	-	-	-	-	-	--
MSTRG.12554.1	ENSGALG00000000803	-0.969075	0.00141978734299627	--	--	--	lisH domain-containing protein C1711.05-like [Source:NCBI gene;Acc:100859850]	-	-	-	-	-	-	-	--
MSTRG.14350.2	ENSGALG00000000803	0.967725501572045	0.00154565561646655	--	--	--	lisH domain-containing protein C1711.05-like [Source:NCBI gene;Acc:100859850]	-	-	-	-	-	-	-	--
MSTRG.14468.1	ENSGALG00000000803	0.986176687932675	0.000285305228185008	--	--	--	lisH domain-containing protein C1711.05-like [Source:NCBI gene;Acc:100859850]	-	-	-	-	-	-	-	--
MSTRG.15860.1	ENSGALG00000000803	-0.959313	0.00244942023048332	--	--	--	lisH domain-containing protein C1711.05-like [Source:NCBI gene;Acc:100859850]	-	-	-	-	-	-	-	--
MSTRG.244.2	ENSGALG00000000803	0.952207737145468	0.00337156942005223	--	--	--	lisH domain-containing protein C1711.05-like [Source:NCBI gene;Acc:100859850]	-	-	-	-	-	-	-	--
MSTRG.3003.1	ENSGALG00000000803	0.993195504306016	6.92942144466393e-05	--	--	--	lisH domain-containing protein C1711.05-like [Source:NCBI gene;Acc:100859850]	-	-	-	-	-	-	-	--
MSTRG.4567.2	ENSGALG00000000803	-0.976305	0.000835561171607757	--	--	--	lisH domain-containing protein C1711.05-like [Source:NCBI gene;Acc:100859850]	-	-	-	-	-	-	-	--
MSTRG.7534.3	ENSGALG00000000803	0.95164661085439	0.00345054903620668	--	--	--	lisH domain-containing protein C1711.05-like [Source:NCBI gene;Acc:100859850]	-	-	-	-	-	-	-	--
MSTRG.9312.1	ENSGALG00000000803	-0.952518	0.00332828494944613	--	--	--	lisH domain-containing protein C1711.05-like [Source:NCBI gene;Acc:100859850]	-	-	-	-	-	-	-	--
ENSGALT00000093871	ENSGALG00000000824	0.978531692900462	0.000686385069767682	--	--	Mylk	myosin light chain kinase, smooth muscle-like [Source:NCBI gene;Acc:428278]	Environmental Information Processing;Cellular Processes;Cellular Processes;Environmental Information Processing;Organismal Systems;Organismal Systems;Environmental Information Processing;Organismal Systems;Organismal Systems	Signal transduction;Cellular community - eukaryotes;Cell motility;Signal transduction;Endocrine system;Circulatory system;Signal transduction;Immune system;Digestive system	ko04020//Calcium signaling pathway;ko04510//Focal adhesion;ko04810//Regulation of actin cytoskeleton;ko04022//cGMP-PKG signaling pathway;ko04921//Oxytocin signaling pathway;ko04270//Vascular smooth muscle contraction;ko04371//Apelin signaling pathway;ko04611//Platelet activation;ko04971//Gastric acid secretion	K00907;K00907;K00907;K00907;K00907;K00907;K00907;K00907;K00907	-	GO:0004672//protein kinase activity;GO:0005524//ATP binding	GO:0006468//protein phosphorylation	--
ENSGALT00000094989	ENSGALG00000000824	0.959601525720109	0.00241508918940248	--	--	Mylk	myosin light chain kinase, smooth muscle-like [Source:NCBI gene;Acc:428278]	Environmental Information Processing;Cellular Processes;Cellular Processes;Environmental Information Processing;Organismal Systems;Organismal Systems;Environmental Information Processing;Organismal Systems;Organismal Systems	Signal transduction;Cellular community - eukaryotes;Cell motility;Signal transduction;Endocrine system;Circulatory system;Signal transduction;Immune system;Digestive system	ko04020//Calcium signaling pathway;ko04510//Focal adhesion;ko04810//Regulation of actin cytoskeleton;ko04022//cGMP-PKG signaling pathway;ko04921//Oxytocin signaling pathway;ko04270//Vascular smooth muscle contraction;ko04371//Apelin signaling pathway;ko04611//Platelet activation;ko04971//Gastric acid secretion	K00907;K00907;K00907;K00907;K00907;K00907;K00907;K00907;K00907	-	GO:0004672//protein kinase activity;GO:0005524//ATP binding	GO:0006468//protein phosphorylation	--
ENSGALT00000095089	ENSGALG00000000824	0.963441806249053	0.00198032225455052	--	--	Mylk	myosin light chain kinase, smooth muscle-like [Source:NCBI gene;Acc:428278]	Environmental Information Processing;Cellular Processes;Cellular Processes;Environmental Information Processing;Organismal Systems;Organismal Systems;Environmental Information Processing;Organismal Systems;Organismal Systems	Signal transduction;Cellular community - eukaryotes;Cell motility;Signal transduction;Endocrine system;Circulatory system;Signal transduction;Immune system;Digestive system	ko04020//Calcium signaling pathway;ko04510//Focal adhesion;ko04810//Regulation of actin cytoskeleton;ko04022//cGMP-PKG signaling pathway;ko04921//Oxytocin signaling pathway;ko04270//Vascular smooth muscle contraction;ko04371//Apelin signaling pathway;ko04611//Platelet activation;ko04971//Gastric acid secretion	K00907;K00907;K00907;K00907;K00907;K00907;K00907;K00907;K00907	-	GO:0004672//protein kinase activity;GO:0005524//ATP binding	GO:0006468//protein phosphorylation	--
ENSGALT00000096198	ENSGALG00000000824	0.961785539061666	0.00216261438825774	--	--	Mylk	myosin light chain kinase, smooth muscle-like [Source:NCBI gene;Acc:428278]	Environmental Information Processing;Cellular Processes;Cellular Processes;Environmental Information Processing;Organismal Systems;Organismal Systems;Environmental Information Processing;Organismal Systems;Organismal Systems	Signal transduction;Cellular community - eukaryotes;Cell motility;Signal transduction;Endocrine system;Circulatory system;Signal transduction;Immune system;Digestive system	ko04020//Calcium signaling pathway;ko04510//Focal adhesion;ko04810//Regulation of actin cytoskeleton;ko04022//cGMP-PKG signaling pathway;ko04921//Oxytocin signaling pathway;ko04270//Vascular smooth muscle contraction;ko04371//Apelin signaling pathway;ko04611//Platelet activation;ko04971//Gastric acid secretion	K00907;K00907;K00907;K00907;K00907;K00907;K00907;K00907;K00907	-	GO:0004672//protein kinase activity;GO:0005524//ATP binding	GO:0006468//protein phosphorylation	--
ENSGALT00000097479	ENSGALG00000000824	0.962229510890032	0.00211297289555276	--	--	Mylk	myosin light chain kinase, smooth muscle-like [Source:NCBI gene;Acc:428278]	Environmental Information Processing;Cellular Processes;Cellular Processes;Environmental Information Processing;Organismal Systems;Organismal Systems;Environmental Information Processing;Organismal Systems;Organismal Systems	Signal transduction;Cellular community - eukaryotes;Cell motility;Signal transduction;Endocrine system;Circulatory system;Signal transduction;Immune system;Digestive system	ko04020//Calcium signaling pathway;ko04510//Focal adhesion;ko04810//Regulation of actin cytoskeleton;ko04022//cGMP-PKG signaling pathway;ko04921//Oxytocin signaling pathway;ko04270//Vascular smooth muscle contraction;ko04371//Apelin signaling pathway;ko04611//Platelet activation;ko04971//Gastric acid secretion	K00907;K00907;K00907;K00907;K00907;K00907;K00907;K00907;K00907	-	GO:0004672//protein kinase activity;GO:0005524//ATP binding	GO:0006468//protein phosphorylation	--
ENSGALT00000098118	ENSGALG00000000824	0.95875880012393	0.0025161825804143	--	--	Mylk	myosin light chain kinase, smooth muscle-like [Source:NCBI gene;Acc:428278]	Environmental Information Processing;Cellular Processes;Cellular Processes;Environmental Information Processing;Organismal Systems;Organismal Systems;Environmental Information Processing;Organismal Systems;Organismal Systems	Signal transduction;Cellular community - eukaryotes;Cell motility;Signal transduction;Endocrine system;Circulatory system;Signal transduction;Immune system;Digestive system	ko04020//Calcium signaling pathway;ko04510//Focal adhesion;ko04810//Regulation of actin cytoskeleton;ko04022//cGMP-PKG signaling pathway;ko04921//Oxytocin signaling pathway;ko04270//Vascular smooth muscle contraction;ko04371//Apelin signaling pathway;ko04611//Platelet activation;ko04971//Gastric acid secretion	K00907;K00907;K00907;K00907;K00907;K00907;K00907;K00907;K00907	-	GO:0004672//protein kinase activity;GO:0005524//ATP binding	GO:0006468//protein phosphorylation	--
ENSGALT00000098372	ENSGALG00000000824	0.965627	0.00175199094894993	--	--	Mylk	myosin light chain kinase, smooth muscle-like [Source:NCBI gene;Acc:428278]	Environmental Information Processing;Cellular Processes;Cellular Processes;Environmental Information Processing;Organismal Systems;Organismal Systems;Environmental Information Processing;Organismal Systems;Organismal Systems	Signal transduction;Cellular community - eukaryotes;Cell motility;Signal transduction;Endocrine system;Circulatory system;Signal transduction;Immune system;Digestive system	ko04020//Calcium signaling pathway;ko04510//Focal adhesion;ko04810//Regulation of actin cytoskeleton;ko04022//cGMP-PKG signaling pathway;ko04921//Oxytocin signaling pathway;ko04270//Vascular smooth muscle contraction;ko04371//Apelin signaling pathway;ko04611//Platelet activation;ko04971//Gastric acid secretion	K00907;K00907;K00907;K00907;K00907;K00907;K00907;K00907;K00907	-	GO:0004672//protein kinase activity;GO:0005524//ATP binding	GO:0006468//protein phosphorylation	--
ENSGALT00000099832	ENSGALG00000000824	-0.98412	0.000376282215339294	--	--	Mylk	myosin light chain kinase, smooth muscle-like [Source:NCBI gene;Acc:428278]	Environmental Information Processing;Cellular Processes;Cellular Processes;Environmental Information Processing;Organismal Systems;Organismal Systems;Environmental Information Processing;Organismal Systems;Organismal Systems	Signal transduction;Cellular community - eukaryotes;Cell motility;Signal transduction;Endocrine system;Circulatory system;Signal transduction;Immune system;Digestive system	ko04020//Calcium signaling pathway;ko04510//Focal adhesion;ko04810//Regulation of actin cytoskeleton;ko04022//cGMP-PKG signaling pathway;ko04921//Oxytocin signaling pathway;ko04270//Vascular smooth muscle contraction;ko04371//Apelin signaling pathway;ko04611//Platelet activation;ko04971//Gastric acid secretion	K00907;K00907;K00907;K00907;K00907;K00907;K00907;K00907;K00907	-	GO:0004672//protein kinase activity;GO:0005524//ATP binding	GO:0006468//protein phosphorylation	--
ENSGALT00000102202	ENSGALG00000000824	0.950365963814796	0.00363416866614981	--	--	Mylk	myosin light chain kinase, smooth muscle-like [Source:NCBI gene;Acc:428278]	Environmental Information Processing;Cellular Processes;Cellular Processes;Environmental Information Processing;Organismal Systems;Organismal Systems;Environmental Information Processing;Organismal Systems;Organismal Systems	Signal transduction;Cellular community - eukaryotes;Cell motility;Signal transduction;Endocrine system;Circulatory system;Signal transduction;Immune system;Digestive system	ko04020//Calcium signaling pathway;ko04510//Focal adhesion;ko04810//Regulation of actin cytoskeleton;ko04022//cGMP-PKG signaling pathway;ko04921//Oxytocin signaling pathway;ko04270//Vascular smooth muscle contraction;ko04371//Apelin signaling pathway;ko04611//Platelet activation;ko04971//Gastric acid secretion	K00907;K00907;K00907;K00907;K00907;K00907;K00907;K00907;K00907	-	GO:0004672//protein kinase activity;GO:0005524//ATP binding	GO:0006468//protein phosphorylation	--
ENSGALT00000103883	ENSGALG00000000824	0.959368688947368	0.00244281597123295	--	--	Mylk	myosin light chain kinase, smooth muscle-like [Source:NCBI gene;Acc:428278]	Environmental Information Processing;Cellular Processes;Cellular Processes;Environmental Information Processing;Organismal Systems;Organismal Systems;Environmental Information Processing;Organismal Systems;Organismal Systems	Signal transduction;Cellular community - eukaryotes;Cell motility;Signal transduction;Endocrine system;Circulatory system;Signal transduction;Immune system;Digestive system	ko04020//Calcium signaling pathway;ko04510//Focal adhesion;ko04810//Regulation of actin cytoskeleton;ko04022//cGMP-PKG signaling pathway;ko04921//Oxytocin signaling pathway;ko04270//Vascular smooth muscle contraction;ko04371//Apelin signaling pathway;ko04611//Platelet activation;ko04971//Gastric acid secretion	K00907;K00907;K00907;K00907;K00907;K00907;K00907;K00907;K00907	-	GO:0004672//protein kinase activity;GO:0005524//ATP binding	GO:0006468//protein phosphorylation	--
ENSGALT00000104195	ENSGALG00000000824	0.955854142938059	0.00288026806903791	--	--	Mylk	myosin light chain kinase, smooth muscle-like [Source:NCBI gene;Acc:428278]	Environmental Information Processing;Cellular Processes;Cellular Processes;Environmental Information Processing;Organismal Systems;Organismal Systems;Environmental Information Processing;Organismal Systems;Organismal Systems	Signal transduction;Cellular community - eukaryotes;Cell motility;Signal transduction;Endocrine system;Circulatory system;Signal transduction;Immune system;Digestive system	ko04020//Calcium signaling pathway;ko04510//Focal adhesion;ko04810//Regulation of actin cytoskeleton;ko04022//cGMP-PKG signaling pathway;ko04921//Oxytocin signaling pathway;ko04270//Vascular smooth muscle contraction;ko04371//Apelin signaling pathway;ko04611//Platelet activation;ko04971//Gastric acid secretion	K00907;K00907;K00907;K00907;K00907;K00907;K00907;K00907;K00907	-	GO:0004672//protein kinase activity;GO:0005524//ATP binding	GO:0006468//protein phosphorylation	--
ENSGALT00000104255	ENSGALG00000000824	0.952758566917914	0.00329491389447949	--	--	Mylk	myosin light chain kinase, smooth muscle-like [Source:NCBI gene;Acc:428278]	Environmental Information Processing;Cellular Processes;Cellular Processes;Environmental Information Processing;Organismal Systems;Organismal Systems;Environmental Information Processing;Organismal Systems;Organismal Systems	Signal transduction;Cellular community - eukaryotes;Cell motility;Signal transduction;Endocrine system;Circulatory system;Signal transduction;Immune system;Digestive system	ko04020//Calcium signaling pathway;ko04510//Focal adhesion;ko04810//Regulation of actin cytoskeleton;ko04022//cGMP-PKG signaling pathway;ko04921//Oxytocin signaling pathway;ko04270//Vascular smooth muscle contraction;ko04371//Apelin signaling pathway;ko04611//Platelet activation;ko04971//Gastric acid secretion	K00907;K00907;K00907;K00907;K00907;K00907;K00907;K00907;K00907	-	GO:0004672//protein kinase activity;GO:0005524//ATP binding	GO:0006468//protein phosphorylation	--
ENSGALT00000104442	ENSGALG00000000824	-0.980282	0.000579380439080687	--	--	Mylk	myosin light chain kinase, smooth muscle-like [Source:NCBI gene;Acc:428278]	Environmental Information Processing;Cellular Processes;Cellular Processes;Environmental Information Processing;Organismal Systems;Organismal Systems;Environmental Information Processing;Organismal Systems;Organismal Systems	Signal transduction;Cellular community - eukaryotes;Cell motility;Signal transduction;Endocrine system;Circulatory system;Signal transduction;Immune system;Digestive system	ko04020//Calcium signaling pathway;ko04510//Focal adhesion;ko04810//Regulation of actin cytoskeleton;ko04022//cGMP-PKG signaling pathway;ko04921//Oxytocin signaling pathway;ko04270//Vascular smooth muscle contraction;ko04371//Apelin signaling pathway;ko04611//Platelet activation;ko04971//Gastric acid secretion	K00907;K00907;K00907;K00907;K00907;K00907;K00907;K00907;K00907	-	GO:0004672//protein kinase activity;GO:0005524//ATP binding	GO:0006468//protein phosphorylation	--
ENSGALT00000104520	ENSGALG00000000824	0.970907264286989	0.00125726904630373	--	--	Mylk	myosin light chain kinase, smooth muscle-like [Source:NCBI gene;Acc:428278]	Environmental Information Processing;Cellular Processes;Cellular Processes;Environmental Information Processing;Organismal Systems;Organismal Systems;Environmental Information Processing;Organismal Systems;Organismal Systems	Signal transduction;Cellular community - eukaryotes;Cell motility;Signal transduction;Endocrine system;Circulatory system;Signal transduction;Immune system;Digestive system	ko04020//Calcium signaling pathway;ko04510//Focal adhesion;ko04810//Regulation of actin cytoskeleton;ko04022//cGMP-PKG signaling pathway;ko04921//Oxytocin signaling pathway;ko04270//Vascular smooth muscle contraction;ko04371//Apelin signaling pathway;ko04611//Platelet activation;ko04971//Gastric acid secretion	K00907;K00907;K00907;K00907;K00907;K00907;K00907;K00907;K00907	-	GO:0004672//protein kinase activity;GO:0005524//ATP binding	GO:0006468//protein phosphorylation	--
ENSGALT00000105793	ENSGALG00000000824	0.96315037629975	0.0020118231946836	--	--	Mylk	myosin light chain kinase, smooth muscle-like [Source:NCBI gene;Acc:428278]	Environmental Information Processing;Cellular Processes;Cellular Processes;Environmental Information Processing;Organismal Systems;Organismal Systems;Environmental Information Processing;Organismal Systems;Organismal Systems	Signal transduction;Cellular community - eukaryotes;Cell motility;Signal transduction;Endocrine system;Circulatory system;Signal transduction;Immune system;Digestive system	ko04020//Calcium signaling pathway;ko04510//Focal adhesion;ko04810//Regulation of actin cytoskeleton;ko04022//cGMP-PKG signaling pathway;ko04921//Oxytocin signaling pathway;ko04270//Vascular smooth muscle contraction;ko04371//Apelin signaling pathway;ko04611//Platelet activation;ko04971//Gastric acid secretion	K00907;K00907;K00907;K00907;K00907;K00907;K00907;K00907;K00907	-	GO:0004672//protein kinase activity;GO:0005524//ATP binding	GO:0006468//protein phosphorylation	--
ENSGALT00000105891	ENSGALG00000000824	0.992361162287319	8.73048922768982e-05	--	--	Mylk	myosin light chain kinase, smooth muscle-like [Source:NCBI gene;Acc:428278]	Environmental Information Processing;Cellular Processes;Cellular Processes;Environmental Information Processing;Organismal Systems;Organismal Systems;Environmental Information Processing;Organismal Systems;Organismal Systems	Signal transduction;Cellular community - eukaryotes;Cell motility;Signal transduction;Endocrine system;Circulatory system;Signal transduction;Immune system;Digestive system	ko04020//Calcium signaling pathway;ko04510//Focal adhesion;ko04810//Regulation of actin cytoskeleton;ko04022//cGMP-PKG signaling pathway;ko04921//Oxytocin signaling pathway;ko04270//Vascular smooth muscle contraction;ko04371//Apelin signaling pathway;ko04611//Platelet activation;ko04971//Gastric acid secretion	K00907;K00907;K00907;K00907;K00907;K00907;K00907;K00907;K00907	-	GO:0004672//protein kinase activity;GO:0005524//ATP binding	GO:0006468//protein phosphorylation	--
ENSGALT00000108237	ENSGALG00000000824	0.960579801122358	0.00230029956931811	--	--	Mylk	myosin light chain kinase, smooth muscle-like [Source:NCBI gene;Acc:428278]	Environmental Information Processing;Cellular Processes;Cellular Processes;Environmental Information Processing;Organismal Systems;Organismal Systems;Environmental Information Processing;Organismal Systems;Organismal Systems	Signal transduction;Cellular community - eukaryotes;Cell motility;Signal transduction;Endocrine system;Circulatory system;Signal transduction;Immune system;Digestive system	ko04020//Calcium signaling pathway;ko04510//Focal adhesion;ko04810//Regulation of actin cytoskeleton;ko04022//cGMP-PKG signaling pathway;ko04921//Oxytocin signaling pathway;ko04270//Vascular smooth muscle contraction;ko04371//Apelin signaling pathway;ko04611//Platelet activation;ko04971//Gastric acid secretion	K00907;K00907;K00907;K00907;K00907;K00907;K00907;K00907;K00907	-	GO:0004672//protein kinase activity;GO:0005524//ATP binding	GO:0006468//protein phosphorylation	--
ENSGALT00000108261	ENSGALG00000000824	0.961752254188754	0.00216635896588703	--	--	Mylk	myosin light chain kinase, smooth muscle-like [Source:NCBI gene;Acc:428278]	Environmental Information Processing;Cellular Processes;Cellular Processes;Environmental Information Processing;Organismal Systems;Organismal Systems;Environmental Information Processing;Organismal Systems;Organismal Systems	Signal transduction;Cellular community - eukaryotes;Cell motility;Signal transduction;Endocrine system;Circulatory system;Signal transduction;Immune system;Digestive system	ko04020//Calcium signaling pathway;ko04510//Focal adhesion;ko04810//Regulation of actin cytoskeleton;ko04022//cGMP-PKG signaling pathway;ko04921//Oxytocin signaling pathway;ko04270//Vascular smooth muscle contraction;ko04371//Apelin signaling pathway;ko04611//Platelet activation;ko04971//Gastric acid secretion	K00907;K00907;K00907;K00907;K00907;K00907;K00907;K00907;K00907	-	GO:0004672//protein kinase activity;GO:0005524//ATP binding	GO:0006468//protein phosphorylation	--
MSTRG.10406.1	ENSGALG00000000824	-0.995736	2.7236556944621e-05	--	--	Mylk	myosin light chain kinase, smooth muscle-like [Source:NCBI gene;Acc:428278]	Environmental Information Processing;Cellular Processes;Cellular Processes;Environmental Information Processing;Organismal Systems;Organismal Systems;Environmental Information Processing;Organismal Systems;Organismal Systems	Signal transduction;Cellular community - eukaryotes;Cell motility;Signal transduction;Endocrine system;Circulatory system;Signal transduction;Immune system;Digestive system	ko04020//Calcium signaling pathway;ko04510//Focal adhesion;ko04810//Regulation of actin cytoskeleton;ko04022//cGMP-PKG signaling pathway;ko04921//Oxytocin signaling pathway;ko04270//Vascular smooth muscle contraction;ko04371//Apelin signaling pathway;ko04611//Platelet activation;ko04971//Gastric acid secretion	K00907;K00907;K00907;K00907;K00907;K00907;K00907;K00907;K00907	-	GO:0004672//protein kinase activity;GO:0005524//ATP binding	GO:0006468//protein phosphorylation	--
MSTRG.11178.1	ENSGALG00000000824	-0.964197	0.00189981913078248	--	--	Mylk	myosin light chain kinase, smooth muscle-like [Source:NCBI gene;Acc:428278]	Environmental Information Processing;Cellular Processes;Cellular Processes;Environmental Information Processing;Organismal Systems;Organismal Systems;Environmental Information Processing;Organismal Systems;Organismal Systems	Signal transduction;Cellular community - eukaryotes;Cell motility;Signal transduction;Endocrine system;Circulatory system;Signal transduction;Immune system;Digestive system	ko04020//Calcium signaling pathway;ko04510//Focal adhesion;ko04810//Regulation of actin cytoskeleton;ko04022//cGMP-PKG signaling pathway;ko04921//Oxytocin signaling pathway;ko04270//Vascular smooth muscle contraction;ko04371//Apelin signaling pathway;ko04611//Platelet activation;ko04971//Gastric acid secretion	K00907;K00907;K00907;K00907;K00907;K00907;K00907;K00907;K00907	-	GO:0004672//protein kinase activity;GO:0005524//ATP binding	GO:0006468//protein phosphorylation	--
MSTRG.13040.5	ENSGALG00000000824	0.955936337070738	0.00286963244134389	--	--	Mylk	myosin light chain kinase, smooth muscle-like [Source:NCBI gene;Acc:428278]	Environmental Information Processing;Cellular Processes;Cellular Processes;Environmental Information Processing;Organismal Systems;Organismal Systems;Environmental Information Processing;Organismal Systems;Organismal Systems	Signal transduction;Cellular community - eukaryotes;Cell motility;Signal transduction;Endocrine system;Circulatory system;Signal transduction;Immune system;Digestive system	ko04020//Calcium signaling pathway;ko04510//Focal adhesion;ko04810//Regulation of actin cytoskeleton;ko04022//cGMP-PKG signaling pathway;ko04921//Oxytocin signaling pathway;ko04270//Vascular smooth muscle contraction;ko04371//Apelin signaling pathway;ko04611//Platelet activation;ko04971//Gastric acid secretion	K00907;K00907;K00907;K00907;K00907;K00907;K00907;K00907;K00907	-	GO:0004672//protein kinase activity;GO:0005524//ATP binding	GO:0006468//protein phosphorylation	--
MSTRG.13470.1	ENSGALG00000000824	0.953468052615303	0.00319745719006392	--	--	Mylk	myosin light chain kinase, smooth muscle-like [Source:NCBI gene;Acc:428278]	Environmental Information Processing;Cellular Processes;Cellular Processes;Environmental Information Processing;Organismal Systems;Organismal Systems;Environmental Information Processing;Organismal Systems;Organismal Systems	Signal transduction;Cellular community - eukaryotes;Cell motility;Signal transduction;Endocrine system;Circulatory system;Signal transduction;Immune system;Digestive system	ko04020//Calcium signaling pathway;ko04510//Focal adhesion;ko04810//Regulation of actin cytoskeleton;ko04022//cGMP-PKG signaling pathway;ko04921//Oxytocin signaling pathway;ko04270//Vascular smooth muscle contraction;ko04371//Apelin signaling pathway;ko04611//Platelet activation;ko04971//Gastric acid secretion	K00907;K00907;K00907;K00907;K00907;K00907;K00907;K00907;K00907	-	GO:0004672//protein kinase activity;GO:0005524//ATP binding	GO:0006468//protein phosphorylation	--
MSTRG.14350.2	ENSGALG00000000824	0.971361446221384	0.00121850594882797	--	--	Mylk	myosin light chain kinase, smooth muscle-like [Source:NCBI gene;Acc:428278]	Environmental Information Processing;Cellular Processes;Cellular Processes;Environmental Information Processing;Organismal Systems;Organismal Systems;Environmental Information Processing;Organismal Systems;Organismal Systems	Signal transduction;Cellular community - eukaryotes;Cell motility;Signal transduction;Endocrine system;Circulatory system;Signal transduction;Immune system;Digestive system	ko04020//Calcium signaling pathway;ko04510//Focal adhesion;ko04810//Regulation of actin cytoskeleton;ko04022//cGMP-PKG signaling pathway;ko04921//Oxytocin signaling pathway;ko04270//Vascular smooth muscle contraction;ko04371//Apelin signaling pathway;ko04611//Platelet activation;ko04971//Gastric acid secretion	K00907;K00907;K00907;K00907;K00907;K00907;K00907;K00907;K00907	-	GO:0004672//protein kinase activity;GO:0005524//ATP binding	GO:0006468//protein phosphorylation	--
MSTRG.14468.1	ENSGALG00000000824	0.98346909630695	0.000407647458915716	--	--	Mylk	myosin light chain kinase, smooth muscle-like [Source:NCBI gene;Acc:428278]	Environmental Information Processing;Cellular Processes;Cellular Processes;Environmental Information Processing;Organismal Systems;Organismal Systems;Environmental Information Processing;Organismal Systems;Organismal Systems	Signal transduction;Cellular community - eukaryotes;Cell motility;Signal transduction;Endocrine system;Circulatory system;Signal transduction;Immune system;Digestive system	ko04020//Calcium signaling pathway;ko04510//Focal adhesion;ko04810//Regulation of actin cytoskeleton;ko04022//cGMP-PKG signaling pathway;ko04921//Oxytocin signaling pathway;ko04270//Vascular smooth muscle contraction;ko04371//Apelin signaling pathway;ko04611//Platelet activation;ko04971//Gastric acid secretion	K00907;K00907;K00907;K00907;K00907;K00907;K00907;K00907;K00907	-	GO:0004672//protein kinase activity;GO:0005524//ATP binding	GO:0006468//protein phosphorylation	--
MSTRG.1884.2	ENSGALG00000000824	0.972734318433249	0.00110499119601799	--	--	Mylk	myosin light chain kinase, smooth muscle-like [Source:NCBI gene;Acc:428278]	Environmental Information Processing;Cellular Processes;Cellular Processes;Environmental Information Processing;Organismal Systems;Organismal Systems;Environmental Information Processing;Organismal Systems;Organismal Systems	Signal transduction;Cellular community - eukaryotes;Cell motility;Signal transduction;Endocrine system;Circulatory system;Signal transduction;Immune system;Digestive system	ko04020//Calcium signaling pathway;ko04510//Focal adhesion;ko04810//Regulation of actin cytoskeleton;ko04022//cGMP-PKG signaling pathway;ko04921//Oxytocin signaling pathway;ko04270//Vascular smooth muscle contraction;ko04371//Apelin signaling pathway;ko04611//Platelet activation;ko04971//Gastric acid secretion	K00907;K00907;K00907;K00907;K00907;K00907;K00907;K00907;K00907	-	GO:0004672//protein kinase activity;GO:0005524//ATP binding	GO:0006468//protein phosphorylation	--
MSTRG.244.2	ENSGALG00000000824	0.991622845863346	0.000104971126579676	--	--	Mylk	myosin light chain kinase, smooth muscle-like [Source:NCBI gene;Acc:428278]	Environmental Information Processing;Cellular Processes;Cellular Processes;Environmental Information Processing;Organismal Systems;Organismal Systems;Environmental Information Processing;Organismal Systems;Organismal Systems	Signal transduction;Cellular community - eukaryotes;Cell motility;Signal transduction;Endocrine system;Circulatory system;Signal transduction;Immune system;Digestive system	ko04020//Calcium signaling pathway;ko04510//Focal adhesion;ko04810//Regulation of actin cytoskeleton;ko04022//cGMP-PKG signaling pathway;ko04921//Oxytocin signaling pathway;ko04270//Vascular smooth muscle contraction;ko04371//Apelin signaling pathway;ko04611//Platelet activation;ko04971//Gastric acid secretion	K00907;K00907;K00907;K00907;K00907;K00907;K00907;K00907;K00907	-	GO:0004672//protein kinase activity;GO:0005524//ATP binding	GO:0006468//protein phosphorylation	--
MSTRG.3003.1	ENSGALG00000000824	0.950022267021562	0.00368424415464599	--	--	Mylk	myosin light chain kinase, smooth muscle-like [Source:NCBI gene;Acc:428278]	Environmental Information Processing;Cellular Processes;Cellular Processes;Environmental Information Processing;Organismal Systems;Organismal Systems;Environmental Information Processing;Organismal Systems;Organismal Systems	Signal transduction;Cellular community - eukaryotes;Cell motility;Signal transduction;Endocrine system;Circulatory system;Signal transduction;Immune system;Digestive system	ko04020//Calcium signaling pathway;ko04510//Focal adhesion;ko04810//Regulation of actin cytoskeleton;ko04022//cGMP-PKG signaling pathway;ko04921//Oxytocin signaling pathway;ko04270//Vascular smooth muscle contraction;ko04371//Apelin signaling pathway;ko04611//Platelet activation;ko04971//Gastric acid secretion	K00907;K00907;K00907;K00907;K00907;K00907;K00907;K00907;K00907	-	GO:0004672//protein kinase activity;GO:0005524//ATP binding	GO:0006468//protein phosphorylation	--
MSTRG.3884.1	ENSGALG00000000824	0.964953253090815	0.00182088819115111	--	--	Mylk	myosin light chain kinase, smooth muscle-like [Source:NCBI gene;Acc:428278]	Environmental Information Processing;Cellular Processes;Cellular Processes;Environmental Information Processing;Organismal Systems;Organismal Systems;Environmental Information Processing;Organismal Systems;Organismal Systems	Signal transduction;Cellular community - eukaryotes;Cell motility;Signal transduction;Endocrine system;Circulatory system;Signal transduction;Immune system;Digestive system	ko04020//Calcium signaling pathway;ko04510//Focal adhesion;ko04810//Regulation of actin cytoskeleton;ko04022//cGMP-PKG signaling pathway;ko04921//Oxytocin signaling pathway;ko04270//Vascular smooth muscle contraction;ko04371//Apelin signaling pathway;ko04611//Platelet activation;ko04971//Gastric acid secretion	K00907;K00907;K00907;K00907;K00907;K00907;K00907;K00907;K00907	-	GO:0004672//protein kinase activity;GO:0005524//ATP binding	GO:0006468//protein phosphorylation	--
MSTRG.4567.2	ENSGALG00000000824	-0.950761	0.0035770114607065	--	--	Mylk	myosin light chain kinase, smooth muscle-like [Source:NCBI gene;Acc:428278]	Environmental Information Processing;Cellular Processes;Cellular Processes;Environmental Information Processing;Organismal Systems;Organismal Systems;Environmental Information Processing;Organismal Systems;Organismal Systems	Signal transduction;Cellular community - eukaryotes;Cell motility;Signal transduction;Endocrine system;Circulatory system;Signal transduction;Immune system;Digestive system	ko04020//Calcium signaling pathway;ko04510//Focal adhesion;ko04810//Regulation of actin cytoskeleton;ko04022//cGMP-PKG signaling pathway;ko04921//Oxytocin signaling pathway;ko04270//Vascular smooth muscle contraction;ko04371//Apelin signaling pathway;ko04611//Platelet activation;ko04971//Gastric acid secretion	K00907;K00907;K00907;K00907;K00907;K00907;K00907;K00907;K00907	-	GO:0004672//protein kinase activity;GO:0005524//ATP binding	GO:0006468//protein phosphorylation	--
MSTRG.457.2	ENSGALG00000000824	0.979432202632148	0.000630200991084077	--	--	Mylk	myosin light chain kinase, smooth muscle-like [Source:NCBI gene;Acc:428278]	Environmental Information Processing;Cellular Processes;Cellular Processes;Environmental Information Processing;Organismal Systems;Organismal Systems;Environmental Information Processing;Organismal Systems;Organismal Systems	Signal transduction;Cellular community - eukaryotes;Cell motility;Signal transduction;Endocrine system;Circulatory system;Signal transduction;Immune system;Digestive system	ko04020//Calcium signaling pathway;ko04510//Focal adhesion;ko04810//Regulation of actin cytoskeleton;ko04022//cGMP-PKG signaling pathway;ko04921//Oxytocin signaling pathway;ko04270//Vascular smooth muscle contraction;ko04371//Apelin signaling pathway;ko04611//Platelet activation;ko04971//Gastric acid secretion	K00907;K00907;K00907;K00907;K00907;K00907;K00907;K00907;K00907	-	GO:0004672//protein kinase activity;GO:0005524//ATP binding	GO:0006468//protein phosphorylation	--
MSTRG.6649.1	ENSGALG00000000824	0.951130157114332	0.00352403533230024	--	--	Mylk	myosin light chain kinase, smooth muscle-like [Source:NCBI gene;Acc:428278]	Environmental Information Processing;Cellular Processes;Cellular Processes;Environmental Information Processing;Organismal Systems;Organismal Systems;Environmental Information Processing;Organismal Systems;Organismal Systems	Signal transduction;Cellular community - eukaryotes;Cell motility;Signal transduction;Endocrine system;Circulatory system;Signal transduction;Immune system;Digestive system	ko04020//Calcium signaling pathway;ko04510//Focal adhesion;ko04810//Regulation of actin cytoskeleton;ko04022//cGMP-PKG signaling pathway;ko04921//Oxytocin signaling pathway;ko04270//Vascular smooth muscle contraction;ko04371//Apelin signaling pathway;ko04611//Platelet activation;ko04971//Gastric acid secretion	K00907;K00907;K00907;K00907;K00907;K00907;K00907;K00907;K00907	-	GO:0004672//protein kinase activity;GO:0005524//ATP binding	GO:0006468//protein phosphorylation	--
MSTRG.7310.1	ENSGALG00000000824	0.978922723933556	0.000661695543117876	--	--	Mylk	myosin light chain kinase, smooth muscle-like [Source:NCBI gene;Acc:428278]	Environmental Information Processing;Cellular Processes;Cellular Processes;Environmental Information Processing;Organismal Systems;Organismal Systems;Environmental Information Processing;Organismal Systems;Organismal Systems	Signal transduction;Cellular community - eukaryotes;Cell motility;Signal transduction;Endocrine system;Circulatory system;Signal transduction;Immune system;Digestive system	ko04020//Calcium signaling pathway;ko04510//Focal adhesion;ko04810//Regulation of actin cytoskeleton;ko04022//cGMP-PKG signaling pathway;ko04921//Oxytocin signaling pathway;ko04270//Vascular smooth muscle contraction;ko04371//Apelin signaling pathway;ko04611//Platelet activation;ko04971//Gastric acid secretion	K00907;K00907;K00907;K00907;K00907;K00907;K00907;K00907;K00907	-	GO:0004672//protein kinase activity;GO:0005524//ATP binding	GO:0006468//protein phosphorylation	--
MSTRG.7534.3	ENSGALG00000000824	0.983159383007323	0.000423021517824101	--	--	Mylk	myosin light chain kinase, smooth muscle-like [Source:NCBI gene;Acc:428278]	Environmental Information Processing;Cellular Processes;Cellular Processes;Environmental Information Processing;Organismal Systems;Organismal Systems;Environmental Information Processing;Organismal Systems;Organismal Systems	Signal transduction;Cellular community - eukaryotes;Cell motility;Signal transduction;Endocrine system;Circulatory system;Signal transduction;Immune system;Digestive system	ko04020//Calcium signaling pathway;ko04510//Focal adhesion;ko04810//Regulation of actin cytoskeleton;ko04022//cGMP-PKG signaling pathway;ko04921//Oxytocin signaling pathway;ko04270//Vascular smooth muscle contraction;ko04371//Apelin signaling pathway;ko04611//Platelet activation;ko04971//Gastric acid secretion	K00907;K00907;K00907;K00907;K00907;K00907;K00907;K00907;K00907	-	GO:0004672//protein kinase activity;GO:0005524//ATP binding	GO:0006468//protein phosphorylation	--
MSTRG.9312.1	ENSGALG00000000824	-0.97534	0.000904705531889697	--	--	Mylk	myosin light chain kinase, smooth muscle-like [Source:NCBI gene;Acc:428278]	Environmental Information Processing;Cellular Processes;Cellular Processes;Environmental Information Processing;Organismal Systems;Organismal Systems;Environmental Information Processing;Organismal Systems;Organismal Systems	Signal transduction;Cellular community - eukaryotes;Cell motility;Signal transduction;Endocrine system;Circulatory system;Signal transduction;Immune system;Digestive system	ko04020//Calcium signaling pathway;ko04510//Focal adhesion;ko04810//Regulation of actin cytoskeleton;ko04022//cGMP-PKG signaling pathway;ko04921//Oxytocin signaling pathway;ko04270//Vascular smooth muscle contraction;ko04371//Apelin signaling pathway;ko04611//Platelet activation;ko04971//Gastric acid secretion	K00907;K00907;K00907;K00907;K00907;K00907;K00907;K00907;K00907	-	GO:0004672//protein kinase activity;GO:0005524//ATP binding	GO:0006468//protein phosphorylation	--
MSTRG.959.1	ENSGALG00000000824	0.956623918982744	0.00278142089664404	--	--	Mylk	myosin light chain kinase, smooth muscle-like [Source:NCBI gene;Acc:428278]	Environmental Information Processing;Cellular Processes;Cellular Processes;Environmental Information Processing;Organismal Systems;Organismal Systems;Environmental Information Processing;Organismal Systems;Organismal Systems	Signal transduction;Cellular community - eukaryotes;Cell motility;Signal transduction;Endocrine system;Circulatory system;Signal transduction;Immune system;Digestive system	ko04020//Calcium signaling pathway;ko04510//Focal adhesion;ko04810//Regulation of actin cytoskeleton;ko04022//cGMP-PKG signaling pathway;ko04921//Oxytocin signaling pathway;ko04270//Vascular smooth muscle contraction;ko04371//Apelin signaling pathway;ko04611//Platelet activation;ko04971//Gastric acid secretion	K00907;K00907;K00907;K00907;K00907;K00907;K00907;K00907;K00907	-	GO:0004672//protein kinase activity;GO:0005524//ATP binding	GO:0006468//protein phosphorylation	--
MSTRG.962.2	ENSGALG00000000824	0.991253958414901	0.000114405358568506	--	--	Mylk	myosin light chain kinase, smooth muscle-like [Source:NCBI gene;Acc:428278]	Environmental Information Processing;Cellular Processes;Cellular Processes;Environmental Information Processing;Organismal Systems;Organismal Systems;Environmental Information Processing;Organismal Systems;Organismal Systems	Signal transduction;Cellular community - eukaryotes;Cell motility;Signal transduction;Endocrine system;Circulatory system;Signal transduction;Immune system;Digestive system	ko04020//Calcium signaling pathway;ko04510//Focal adhesion;ko04810//Regulation of actin cytoskeleton;ko04022//cGMP-PKG signaling pathway;ko04921//Oxytocin signaling pathway;ko04270//Vascular smooth muscle contraction;ko04371//Apelin signaling pathway;ko04611//Platelet activation;ko04971//Gastric acid secretion	K00907;K00907;K00907;K00907;K00907;K00907;K00907;K00907;K00907	-	GO:0004672//protein kinase activity;GO:0005524//ATP binding	GO:0006468//protein phosphorylation	--
ENSGALT00000093215	ENSGALG00000000893	0.967050148243812	0.00161065238886655	--	--	TAT	tyrosine aminotransferase [Source:NCBI gene;Acc:415884]	Metabolism;Metabolism;Metabolism;Metabolism;Metabolism;Metabolism;Metabolism	Global and overview maps;Global and overview maps;Amino acid metabolism;Amino acid metabolism;Amino acid metabolism;Metabolism of cofactors and vitamins;Amino acid metabolism	ko01100//Metabolic pathways;ko01230//Biosynthesis of amino acids;ko00270//Cysteine and methionine metabolism;ko00350//Tyrosine metabolism;ko00360//Phenylalanine metabolism;ko00130//Ubiquinone and other terpenoid-quinone biosynthesis;ko00400//Phenylalanine, tyrosine and tryptophan biosynthesis	K00815;K00815;K00815;K00815;K00815;K00815;K00815	-	GO:0003824//catalytic activity;GO:0004838//L-tyrosine:2-oxoglutarate aminotransferase activity;GO:0008483//transaminase activity;GO:0030170//pyridoxal phosphate binding;GO:0042802//identical protein binding	GO:0006103//2-oxoglutarate metabolic process;GO:0006520//cellular amino acid metabolic process;GO:0006536//glutamate metabolic process;GO:0006572//tyrosine catabolic process;GO:0009058//biosynthetic process;GO:0009072//aromatic amino acid family metabolic process;GO:0009074//aromatic amino acid family catabolic process	--
ENSGALT00000093871	ENSGALG00000000893	0.957590219288325	0.00265974535687561	--	--	TAT	tyrosine aminotransferase [Source:NCBI gene;Acc:415884]	Metabolism;Metabolism;Metabolism;Metabolism;Metabolism;Metabolism;Metabolism	Global and overview maps;Global and overview maps;Amino acid metabolism;Amino acid metabolism;Amino acid metabolism;Metabolism of cofactors and vitamins;Amino acid metabolism	ko01100//Metabolic pathways;ko01230//Biosynthesis of amino acids;ko00270//Cysteine and methionine metabolism;ko00350//Tyrosine metabolism;ko00360//Phenylalanine metabolism;ko00130//Ubiquinone and other terpenoid-quinone biosynthesis;ko00400//Phenylalanine, tyrosine and tryptophan biosynthesis	K00815;K00815;K00815;K00815;K00815;K00815;K00815	-	GO:0003824//catalytic activity;GO:0004838//L-tyrosine:2-oxoglutarate aminotransferase activity;GO:0008483//transaminase activity;GO:0030170//pyridoxal phosphate binding;GO:0042802//identical protein binding	GO:0006103//2-oxoglutarate metabolic process;GO:0006520//cellular amino acid metabolic process;GO:0006536//glutamate metabolic process;GO:0006572//tyrosine catabolic process;GO:0009058//biosynthetic process;GO:0009072//aromatic amino acid family metabolic process;GO:0009074//aromatic amino acid family catabolic process	--
ENSGALT00000094989	ENSGALG00000000893	0.969322668803549	0.00139721277652798	--	--	TAT	tyrosine aminotransferase [Source:NCBI gene;Acc:415884]	Metabolism;Metabolism;Metabolism;Metabolism;Metabolism;Metabolism;Metabolism	Global and overview maps;Global and overview maps;Amino acid metabolism;Amino acid metabolism;Amino acid metabolism;Metabolism of cofactors and vitamins;Amino acid metabolism	ko01100//Metabolic pathways;ko01230//Biosynthesis of amino acids;ko00270//Cysteine and methionine metabolism;ko00350//Tyrosine metabolism;ko00360//Phenylalanine metabolism;ko00130//Ubiquinone and other terpenoid-quinone biosynthesis;ko00400//Phenylalanine, tyrosine and tryptophan biosynthesis	K00815;K00815;K00815;K00815;K00815;K00815;K00815	-	GO:0003824//catalytic activity;GO:0004838//L-tyrosine:2-oxoglutarate aminotransferase activity;GO:0008483//transaminase activity;GO:0030170//pyridoxal phosphate binding;GO:0042802//identical protein binding	GO:0006103//2-oxoglutarate metabolic process;GO:0006520//cellular amino acid metabolic process;GO:0006536//glutamate metabolic process;GO:0006572//tyrosine catabolic process;GO:0009058//biosynthetic process;GO:0009072//aromatic amino acid family metabolic process;GO:0009074//aromatic amino acid family catabolic process	--
ENSGALT00000095089	ENSGALG00000000893	0.978212598175672	0.000706865176928632	--	--	TAT	tyrosine aminotransferase [Source:NCBI gene;Acc:415884]	Metabolism;Metabolism;Metabolism;Metabolism;Metabolism;Metabolism;Metabolism	Global and overview maps;Global and overview maps;Amino acid metabolism;Amino acid metabolism;Amino acid metabolism;Metabolism of cofactors and vitamins;Amino acid metabolism	ko01100//Metabolic pathways;ko01230//Biosynthesis of amino acids;ko00270//Cysteine and methionine metabolism;ko00350//Tyrosine metabolism;ko00360//Phenylalanine metabolism;ko00130//Ubiquinone and other terpenoid-quinone biosynthesis;ko00400//Phenylalanine, tyrosine and tryptophan biosynthesis	K00815;K00815;K00815;K00815;K00815;K00815;K00815	-	GO:0003824//catalytic activity;GO:0004838//L-tyrosine:2-oxoglutarate aminotransferase activity;GO:0008483//transaminase activity;GO:0030170//pyridoxal phosphate binding;GO:0042802//identical protein binding	GO:0006103//2-oxoglutarate metabolic process;GO:0006520//cellular amino acid metabolic process;GO:0006536//glutamate metabolic process;GO:0006572//tyrosine catabolic process;GO:0009058//biosynthetic process;GO:0009072//aromatic amino acid family metabolic process;GO:0009074//aromatic amino acid family catabolic process	--
ENSGALT00000097089	ENSGALG00000000893	-0.974532	0.000964637267612633	--	--	TAT	tyrosine aminotransferase [Source:NCBI gene;Acc:415884]	Metabolism;Metabolism;Metabolism;Metabolism;Metabolism;Metabolism;Metabolism	Global and overview maps;Global and overview maps;Amino acid metabolism;Amino acid metabolism;Amino acid metabolism;Metabolism of cofactors and vitamins;Amino acid metabolism	ko01100//Metabolic pathways;ko01230//Biosynthesis of amino acids;ko00270//Cysteine and methionine metabolism;ko00350//Tyrosine metabolism;ko00360//Phenylalanine metabolism;ko00130//Ubiquinone and other terpenoid-quinone biosynthesis;ko00400//Phenylalanine, tyrosine and tryptophan biosynthesis	K00815;K00815;K00815;K00815;K00815;K00815;K00815	-	GO:0003824//catalytic activity;GO:0004838//L-tyrosine:2-oxoglutarate aminotransferase activity;GO:0008483//transaminase activity;GO:0030170//pyridoxal phosphate binding;GO:0042802//identical protein binding	GO:0006103//2-oxoglutarate metabolic process;GO:0006520//cellular amino acid metabolic process;GO:0006536//glutamate metabolic process;GO:0006572//tyrosine catabolic process;GO:0009058//biosynthetic process;GO:0009072//aromatic amino acid family metabolic process;GO:0009074//aromatic amino acid family catabolic process	--
ENSGALT00000097479	ENSGALG00000000893	0.965151180903298	0.00180049938536705	--	--	TAT	tyrosine aminotransferase [Source:NCBI gene;Acc:415884]	Metabolism;Metabolism;Metabolism;Metabolism;Metabolism;Metabolism;Metabolism	Global and overview maps;Global and overview maps;Amino acid metabolism;Amino acid metabolism;Amino acid metabolism;Metabolism of cofactors and vitamins;Amino acid metabolism	ko01100//Metabolic pathways;ko01230//Biosynthesis of amino acids;ko00270//Cysteine and methionine metabolism;ko00350//Tyrosine metabolism;ko00360//Phenylalanine metabolism;ko00130//Ubiquinone and other terpenoid-quinone biosynthesis;ko00400//Phenylalanine, tyrosine and tryptophan biosynthesis	K00815;K00815;K00815;K00815;K00815;K00815;K00815	-	GO:0003824//catalytic activity;GO:0004838//L-tyrosine:2-oxoglutarate aminotransferase activity;GO:0008483//transaminase activity;GO:0030170//pyridoxal phosphate binding;GO:0042802//identical protein binding	GO:0006103//2-oxoglutarate metabolic process;GO:0006520//cellular amino acid metabolic process;GO:0006536//glutamate metabolic process;GO:0006572//tyrosine catabolic process;GO:0009058//biosynthetic process;GO:0009072//aromatic amino acid family metabolic process;GO:0009074//aromatic amino acid family catabolic process	--
ENSGALT00000098372	ENSGALG00000000893	0.986739582507261	0.00026259216102103	--	--	TAT	tyrosine aminotransferase [Source:NCBI gene;Acc:415884]	Metabolism;Metabolism;Metabolism;Metabolism;Metabolism;Metabolism;Metabolism	Global and overview maps;Global and overview maps;Amino acid metabolism;Amino acid metabolism;Amino acid metabolism;Metabolism of cofactors and vitamins;Amino acid metabolism	ko01100//Metabolic pathways;ko01230//Biosynthesis of amino acids;ko00270//Cysteine and methionine metabolism;ko00350//Tyrosine metabolism;ko00360//Phenylalanine metabolism;ko00130//Ubiquinone and other terpenoid-quinone biosynthesis;ko00400//Phenylalanine, tyrosine and tryptophan biosynthesis	K00815;K00815;K00815;K00815;K00815;K00815;K00815	-	GO:0003824//catalytic activity;GO:0004838//L-tyrosine:2-oxoglutarate aminotransferase activity;GO:0008483//transaminase activity;GO:0030170//pyridoxal phosphate binding;GO:0042802//identical protein binding	GO:0006103//2-oxoglutarate metabolic process;GO:0006520//cellular amino acid metabolic process;GO:0006536//glutamate metabolic process;GO:0006572//tyrosine catabolic process;GO:0009058//biosynthetic process;GO:0009072//aromatic amino acid family metabolic process;GO:0009074//aromatic amino acid family catabolic process	--
ENSGALT00000099050	ENSGALG00000000893	0.951351556428135	0.00349243916114179	--	--	TAT	tyrosine aminotransferase [Source:NCBI gene;Acc:415884]	Metabolism;Metabolism;Metabolism;Metabolism;Metabolism;Metabolism;Metabolism	Global and overview maps;Global and overview maps;Amino acid metabolism;Amino acid metabolism;Amino acid metabolism;Metabolism of cofactors and vitamins;Amino acid metabolism	ko01100//Metabolic pathways;ko01230//Biosynthesis of amino acids;ko00270//Cysteine and methionine metabolism;ko00350//Tyrosine metabolism;ko00360//Phenylalanine metabolism;ko00130//Ubiquinone and other terpenoid-quinone biosynthesis;ko00400//Phenylalanine, tyrosine and tryptophan biosynthesis	K00815;K00815;K00815;K00815;K00815;K00815;K00815	-	GO:0003824//catalytic activity;GO:0004838//L-tyrosine:2-oxoglutarate aminotransferase activity;GO:0008483//transaminase activity;GO:0030170//pyridoxal phosphate binding;GO:0042802//identical protein binding	GO:0006103//2-oxoglutarate metabolic process;GO:0006520//cellular amino acid metabolic process;GO:0006536//glutamate metabolic process;GO:0006572//tyrosine catabolic process;GO:0009058//biosynthetic process;GO:0009072//aromatic amino acid family metabolic process;GO:0009074//aromatic amino acid family catabolic process	--
ENSGALT00000099171	ENSGALG00000000893	0.952616731607089	0.00331456934134846	--	--	TAT	tyrosine aminotransferase [Source:NCBI gene;Acc:415884]	Metabolism;Metabolism;Metabolism;Metabolism;Metabolism;Metabolism;Metabolism	Global and overview maps;Global and overview maps;Amino acid metabolism;Amino acid metabolism;Amino acid metabolism;Metabolism of cofactors and vitamins;Amino acid metabolism	ko01100//Metabolic pathways;ko01230//Biosynthesis of amino acids;ko00270//Cysteine and methionine metabolism;ko00350//Tyrosine metabolism;ko00360//Phenylalanine metabolism;ko00130//Ubiquinone and other terpenoid-quinone biosynthesis;ko00400//Phenylalanine, tyrosine and tryptophan biosynthesis	K00815;K00815;K00815;K00815;K00815;K00815;K00815	-	GO:0003824//catalytic activity;GO:0004838//L-tyrosine:2-oxoglutarate aminotransferase activity;GO:0008483//transaminase activity;GO:0030170//pyridoxal phosphate binding;GO:0042802//identical protein binding	GO:0006103//2-oxoglutarate metabolic process;GO:0006520//cellular amino acid metabolic process;GO:0006536//glutamate metabolic process;GO:0006572//tyrosine catabolic process;GO:0009058//biosynthetic process;GO:0009072//aromatic amino acid family metabolic process;GO:0009074//aromatic amino acid family catabolic process	--
ENSGALT00000099832	ENSGALG00000000893	-0.983811	0.000390994573290527	--	--	TAT	tyrosine aminotransferase [Source:NCBI gene;Acc:415884]	Metabolism;Metabolism;Metabolism;Metabolism;Metabolism;Metabolism;Metabolism	Global and overview maps;Global and overview maps;Amino acid metabolism;Amino acid metabolism;Amino acid metabolism;Metabolism of cofactors and vitamins;Amino acid metabolism	ko01100//Metabolic pathways;ko01230//Biosynthesis of amino acids;ko00270//Cysteine and methionine metabolism;ko00350//Tyrosine metabolism;ko00360//Phenylalanine metabolism;ko00130//Ubiquinone and other terpenoid-quinone biosynthesis;ko00400//Phenylalanine, tyrosine and tryptophan biosynthesis	K00815;K00815;K00815;K00815;K00815;K00815;K00815	-	GO:0003824//catalytic activity;GO:0004838//L-tyrosine:2-oxoglutarate aminotransferase activity;GO:0008483//transaminase activity;GO:0030170//pyridoxal phosphate binding;GO:0042802//identical protein binding	GO:0006103//2-oxoglutarate metabolic process;GO:0006520//cellular amino acid metabolic process;GO:0006536//glutamate metabolic process;GO:0006572//tyrosine catabolic process;GO:0009058//biosynthetic process;GO:0009072//aromatic amino acid family metabolic process;GO:0009074//aromatic amino acid family catabolic process	--
ENSGALT00000102202	ENSGALG00000000893	0.959820842286945	0.00238911516456004	--	--	TAT	tyrosine aminotransferase [Source:NCBI gene;Acc:415884]	Metabolism;Metabolism;Metabolism;Metabolism;Metabolism;Metabolism;Metabolism	Global and overview maps;Global and overview maps;Amino acid metabolism;Amino acid metabolism;Amino acid metabolism;Metabolism of cofactors and vitamins;Amino acid metabolism	ko01100//Metabolic pathways;ko01230//Biosynthesis of amino acids;ko00270//Cysteine and methionine metabolism;ko00350//Tyrosine metabolism;ko00360//Phenylalanine metabolism;ko00130//Ubiquinone and other terpenoid-quinone biosynthesis;ko00400//Phenylalanine, tyrosine and tryptophan biosynthesis	K00815;K00815;K00815;K00815;K00815;K00815;K00815	-	GO:0003824//catalytic activity;GO:0004838//L-tyrosine:2-oxoglutarate aminotransferase activity;GO:0008483//transaminase activity;GO:0030170//pyridoxal phosphate binding;GO:0042802//identical protein binding	GO:0006103//2-oxoglutarate metabolic process;GO:0006520//cellular amino acid metabolic process;GO:0006536//glutamate metabolic process;GO:0006572//tyrosine catabolic process;GO:0009058//biosynthetic process;GO:0009072//aromatic amino acid family metabolic process;GO:0009074//aromatic amino acid family catabolic process	--
ENSGALT00000104195	ENSGALG00000000893	0.981547020897599	0.000507626922181481	--	--	TAT	tyrosine aminotransferase [Source:NCBI gene;Acc:415884]	Metabolism;Metabolism;Metabolism;Metabolism;Metabolism;Metabolism;Metabolism	Global and overview maps;Global and overview maps;Amino acid metabolism;Amino acid metabolism;Amino acid metabolism;Metabolism of cofactors and vitamins;Amino acid metabolism	ko01100//Metabolic pathways;ko01230//Biosynthesis of amino acids;ko00270//Cysteine and methionine metabolism;ko00350//Tyrosine metabolism;ko00360//Phenylalanine metabolism;ko00130//Ubiquinone and other terpenoid-quinone biosynthesis;ko00400//Phenylalanine, tyrosine and tryptophan biosynthesis	K00815;K00815;K00815;K00815;K00815;K00815;K00815	-	GO:0003824//catalytic activity;GO:0004838//L-tyrosine:2-oxoglutarate aminotransferase activity;GO:0008483//transaminase activity;GO:0030170//pyridoxal phosphate binding;GO:0042802//identical protein binding	GO:0006103//2-oxoglutarate metabolic process;GO:0006520//cellular amino acid metabolic process;GO:0006536//glutamate metabolic process;GO:0006572//tyrosine catabolic process;GO:0009058//biosynthetic process;GO:0009072//aromatic amino acid family metabolic process;GO:0009074//aromatic amino acid family catabolic process	--
ENSGALT00000104442	ENSGALG00000000893	-0.977761	0.00073635198799952	--	--	TAT	tyrosine aminotransferase [Source:NCBI gene;Acc:415884]	Metabolism;Metabolism;Metabolism;Metabolism;Metabolism;Metabolism;Metabolism	Global and overview maps;Global and overview maps;Amino acid metabolism;Amino acid metabolism;Amino acid metabolism;Metabolism of cofactors and vitamins;Amino acid metabolism	ko01100//Metabolic pathways;ko01230//Biosynthesis of amino acids;ko00270//Cysteine and methionine metabolism;ko00350//Tyrosine metabolism;ko00360//Phenylalanine metabolism;ko00130//Ubiquinone and other terpenoid-quinone biosynthesis;ko00400//Phenylalanine, tyrosine and tryptophan biosynthesis	K00815;K00815;K00815;K00815;K00815;K00815;K00815	-	GO:0003824//catalytic activity;GO:0004838//L-tyrosine:2-oxoglutarate aminotransferase activity;GO:0008483//transaminase activity;GO:0030170//pyridoxal phosphate binding;GO:0042802//identical protein binding	GO:0006103//2-oxoglutarate metabolic process;GO:0006520//cellular amino acid metabolic process;GO:0006536//glutamate metabolic process;GO:0006572//tyrosine catabolic process;GO:0009058//biosynthetic process;GO:0009072//aromatic amino acid family metabolic process;GO:0009074//aromatic amino acid family catabolic process	--
ENSGALT00000105470	ENSGALG00000000893	0.951045704199674	0.00353612456614932	--	--	TAT	tyrosine aminotransferase [Source:NCBI gene;Acc:415884]	Metabolism;Metabolism;Metabolism;Metabolism;Metabolism;Metabolism;Metabolism	Global and overview maps;Global and overview maps;Amino acid metabolism;Amino acid metabolism;Amino acid metabolism;Metabolism of cofactors and vitamins;Amino acid metabolism	ko01100//Metabolic pathways;ko01230//Biosynthesis of amino acids;ko00270//Cysteine and methionine metabolism;ko00350//Tyrosine metabolism;ko00360//Phenylalanine metabolism;ko00130//Ubiquinone and other terpenoid-quinone biosynthesis;ko00400//Phenylalanine, tyrosine and tryptophan biosynthesis	K00815;K00815;K00815;K00815;K00815;K00815;K00815	-	GO:0003824//catalytic activity;GO:0004838//L-tyrosine:2-oxoglutarate aminotransferase activity;GO:0008483//transaminase activity;GO:0030170//pyridoxal phosphate binding;GO:0042802//identical protein binding	GO:0006103//2-oxoglutarate metabolic process;GO:0006520//cellular amino acid metabolic process;GO:0006536//glutamate metabolic process;GO:0006572//tyrosine catabolic process;GO:0009058//biosynthetic process;GO:0009072//aromatic amino acid family metabolic process;GO:0009074//aromatic amino acid family catabolic process	--
ENSGALT00000105793	ENSGALG00000000893	0.986299916135735	0.000280252746720985	--	--	TAT	tyrosine aminotransferase [Source:NCBI gene;Acc:415884]	Metabolism;Metabolism;Metabolism;Metabolism;Metabolism;Metabolism;Metabolism	Global and overview maps;Global and overview maps;Amino acid metabolism;Amino acid metabolism;Amino acid metabolism;Metabolism of cofactors and vitamins;Amino acid metabolism	ko01100//Metabolic pathways;ko01230//Biosynthesis of amino acids;ko00270//Cysteine and methionine metabolism;ko00350//Tyrosine metabolism;ko00360//Phenylalanine metabolism;ko00130//Ubiquinone and other terpenoid-quinone biosynthesis;ko00400//Phenylalanine, tyrosine and tryptophan biosynthesis	K00815;K00815;K00815;K00815;K00815;K00815;K00815	-	GO:0003824//catalytic activity;GO:0004838//L-tyrosine:2-oxoglutarate aminotransferase activity;GO:0008483//transaminase activity;GO:0030170//pyridoxal phosphate binding;GO:0042802//identical protein binding	GO:0006103//2-oxoglutarate metabolic process;GO:0006520//cellular amino acid metabolic process;GO:0006536//glutamate metabolic process;GO:0006572//tyrosine catabolic process;GO:0009058//biosynthetic process;GO:0009072//aromatic amino acid family metabolic process;GO:0009074//aromatic amino acid family catabolic process	--
ENSGALT00000105891	ENSGALG00000000893	0.991808604320694	0.000100373627683921	--	--	TAT	tyrosine aminotransferase [Source:NCBI gene;Acc:415884]	Metabolism;Metabolism;Metabolism;Metabolism;Metabolism;Metabolism;Metabolism	Global and overview maps;Global and overview maps;Amino acid metabolism;Amino acid metabolism;Amino acid metabolism;Metabolism of cofactors and vitamins;Amino acid metabolism	ko01100//Metabolic pathways;ko01230//Biosynthesis of amino acids;ko00270//Cysteine and methionine metabolism;ko00350//Tyrosine metabolism;ko00360//Phenylalanine metabolism;ko00130//Ubiquinone and other terpenoid-quinone biosynthesis;ko00400//Phenylalanine, tyrosine and tryptophan biosynthesis	K00815;K00815;K00815;K00815;K00815;K00815;K00815	-	GO:0003824//catalytic activity;GO:0004838//L-tyrosine:2-oxoglutarate aminotransferase activity;GO:0008483//transaminase activity;GO:0030170//pyridoxal phosphate binding;GO:0042802//identical protein binding	GO:0006103//2-oxoglutarate metabolic process;GO:0006520//cellular amino acid metabolic process;GO:0006536//glutamate metabolic process;GO:0006572//tyrosine catabolic process;GO:0009058//biosynthetic process;GO:0009072//aromatic amino acid family metabolic process;GO:0009074//aromatic amino acid family catabolic process	--
ENSGALT00000108237	ENSGALG00000000893	0.961662591725203	0.0021764619751859	--	--	TAT	tyrosine aminotransferase [Source:NCBI gene;Acc:415884]	Metabolism;Metabolism;Metabolism;Metabolism;Metabolism;Metabolism;Metabolism	Global and overview maps;Global and overview maps;Amino acid metabolism;Amino acid metabolism;Amino acid metabolism;Metabolism of cofactors and vitamins;Amino acid metabolism	ko01100//Metabolic pathways;ko01230//Biosynthesis of amino acids;ko00270//Cysteine and methionine metabolism;ko00350//Tyrosine metabolism;ko00360//Phenylalanine metabolism;ko00130//Ubiquinone and other terpenoid-quinone biosynthesis;ko00400//Phenylalanine, tyrosine and tryptophan biosynthesis	K00815;K00815;K00815;K00815;K00815;K00815;K00815	-	GO:0003824//catalytic activity;GO:0004838//L-tyrosine:2-oxoglutarate aminotransferase activity;GO:0008483//transaminase activity;GO:0030170//pyridoxal phosphate binding;GO:0042802//identical protein binding	GO:0006103//2-oxoglutarate metabolic process;GO:0006520//cellular amino acid metabolic process;GO:0006536//glutamate metabolic process;GO:0006572//tyrosine catabolic process;GO:0009058//biosynthetic process;GO:0009072//aromatic amino acid family metabolic process;GO:0009074//aromatic amino acid family catabolic process	--
ENSGALT00000108261	ENSGALG00000000893	0.978299623366119	0.00070125009654411	--	--	TAT	tyrosine aminotransferase [Source:NCBI gene;Acc:415884]	Metabolism;Metabolism;Metabolism;Metabolism;Metabolism;Metabolism;Metabolism	Global and overview maps;Global and overview maps;Amino acid metabolism;Amino acid metabolism;Amino acid metabolism;Metabolism of cofactors and vitamins;Amino acid metabolism	ko01100//Metabolic pathways;ko01230//Biosynthesis of amino acids;ko00270//Cysteine and methionine metabolism;ko00350//Tyrosine metabolism;ko00360//Phenylalanine metabolism;ko00130//Ubiquinone and other terpenoid-quinone biosynthesis;ko00400//Phenylalanine, tyrosine and tryptophan biosynthesis	K00815;K00815;K00815;K00815;K00815;K00815;K00815	-	GO:0003824//catalytic activity;GO:0004838//L-tyrosine:2-oxoglutarate aminotransferase activity;GO:0008483//transaminase activity;GO:0030170//pyridoxal phosphate binding;GO:0042802//identical protein binding	GO:0006103//2-oxoglutarate metabolic process;GO:0006520//cellular amino acid metabolic process;GO:0006536//glutamate metabolic process;GO:0006572//tyrosine catabolic process;GO:0009058//biosynthetic process;GO:0009072//aromatic amino acid family metabolic process;GO:0009074//aromatic amino acid family catabolic process	--
ENSGALT00000108337	ENSGALG00000000893	0.969810048059708	0.00135339173501111	--	--	TAT	tyrosine aminotransferase [Source:NCBI gene;Acc:415884]	Metabolism;Metabolism;Metabolism;Metabolism;Metabolism;Metabolism;Metabolism	Global and overview maps;Global and overview maps;Amino acid metabolism;Amino acid metabolism;Amino acid metabolism;Metabolism of cofactors and vitamins;Amino acid metabolism	ko01100//Metabolic pathways;ko01230//Biosynthesis of amino acids;ko00270//Cysteine and methionine metabolism;ko00350//Tyrosine metabolism;ko00360//Phenylalanine metabolism;ko00130//Ubiquinone and other terpenoid-quinone biosynthesis;ko00400//Phenylalanine, tyrosine and tryptophan biosynthesis	K00815;K00815;K00815;K00815;K00815;K00815;K00815	-	GO:0003824//catalytic activity;GO:0004838//L-tyrosine:2-oxoglutarate aminotransferase activity;GO:0008483//transaminase activity;GO:0030170//pyridoxal phosphate binding;GO:0042802//identical protein binding	GO:0006103//2-oxoglutarate metabolic process;GO:0006520//cellular amino acid metabolic process;GO:0006536//glutamate metabolic process;GO:0006572//tyrosine catabolic process;GO:0009058//biosynthetic process;GO:0009072//aromatic amino acid family metabolic process;GO:0009074//aromatic amino acid family catabolic process	--
MSTRG.10406.1	ENSGALG00000000893	-0.954732	0.00302746174256886	--	--	TAT	tyrosine aminotransferase [Source:NCBI gene;Acc:415884]	Metabolism;Metabolism;Metabolism;Metabolism;Metabolism;Metabolism;Metabolism	Global and overview maps;Global and overview maps;Amino acid metabolism;Amino acid metabolism;Amino acid metabolism;Metabolism of cofactors and vitamins;Amino acid metabolism	ko01100//Metabolic pathways;ko01230//Biosynthesis of amino acids;ko00270//Cysteine and methionine metabolism;ko00350//Tyrosine metabolism;ko00360//Phenylalanine metabolism;ko00130//Ubiquinone and other terpenoid-quinone biosynthesis;ko00400//Phenylalanine, tyrosine and tryptophan biosynthesis	K00815;K00815;K00815;K00815;K00815;K00815;K00815	-	GO:0003824//catalytic activity;GO:0004838//L-tyrosine:2-oxoglutarate aminotransferase activity;GO:0008483//transaminase activity;GO:0030170//pyridoxal phosphate binding;GO:0042802//identical protein binding	GO:0006103//2-oxoglutarate metabolic process;GO:0006520//cellular amino acid metabolic process;GO:0006536//glutamate metabolic process;GO:0006572//tyrosine catabolic process;GO:0009058//biosynthetic process;GO:0009072//aromatic amino acid family metabolic process;GO:0009074//aromatic amino acid family catabolic process	--
MSTRG.11353.1	ENSGALG00000000893	-0.963935	0.00192756518470568	--	--	TAT	tyrosine aminotransferase [Source:NCBI gene;Acc:415884]	Metabolism;Metabolism;Metabolism;Metabolism;Metabolism;Metabolism;Metabolism	Global and overview maps;Global and overview maps;Amino acid metabolism;Amino acid metabolism;Amino acid metabolism;Metabolism of cofactors and vitamins;Amino acid metabolism	ko01100//Metabolic pathways;ko01230//Biosynthesis of amino acids;ko00270//Cysteine and methionine metabolism;ko00350//Tyrosine metabolism;ko00360//Phenylalanine metabolism;ko00130//Ubiquinone and other terpenoid-quinone biosynthesis;ko00400//Phenylalanine, tyrosine and tryptophan biosynthesis	K00815;K00815;K00815;K00815;K00815;K00815;K00815	-	GO:0003824//catalytic activity;GO:0004838//L-tyrosine:2-oxoglutarate aminotransferase activity;GO:0008483//transaminase activity;GO:0030170//pyridoxal phosphate binding;GO:0042802//identical protein binding	GO:0006103//2-oxoglutarate metabolic process;GO:0006520//cellular amino acid metabolic process;GO:0006536//glutamate metabolic process;GO:0006572//tyrosine catabolic process;GO:0009058//biosynthetic process;GO:0009072//aromatic amino acid family metabolic process;GO:0009074//aromatic amino acid family catabolic process	--
MSTRG.1194.2	ENSGALG00000000893	0.958790072806146	0.00251239460266937	--	--	TAT	tyrosine aminotransferase [Source:NCBI gene;Acc:415884]	Metabolism;Metabolism;Metabolism;Metabolism;Metabolism;Metabolism;Metabolism	Global and overview maps;Global and overview maps;Amino acid metabolism;Amino acid metabolism;Amino acid metabolism;Metabolism of cofactors and vitamins;Amino acid metabolism	ko01100//Metabolic pathways;ko01230//Biosynthesis of amino acids;ko00270//Cysteine and methionine metabolism;ko00350//Tyrosine metabolism;ko00360//Phenylalanine metabolism;ko00130//Ubiquinone and other terpenoid-quinone biosynthesis;ko00400//Phenylalanine, tyrosine and tryptophan biosynthesis	K00815;K00815;K00815;K00815;K00815;K00815;K00815	-	GO:0003824//catalytic activity;GO:0004838//L-tyrosine:2-oxoglutarate aminotransferase activity;GO:0008483//transaminase activity;GO:0030170//pyridoxal phosphate binding;GO:0042802//identical protein binding	GO:0006103//2-oxoglutarate metabolic process;GO:0006520//cellular amino acid metabolic process;GO:0006536//glutamate metabolic process;GO:0006572//tyrosine catabolic process;GO:0009058//biosynthetic process;GO:0009072//aromatic amino acid family metabolic process;GO:0009074//aromatic amino acid family catabolic process	--
MSTRG.13040.5	ENSGALG00000000893	0.957215909505996	0.00270655992235502	--	--	TAT	tyrosine aminotransferase [Source:NCBI gene;Acc:415884]	Metabolism;Metabolism;Metabolism;Metabolism;Metabolism;Metabolism;Metabolism	Global and overview maps;Global and overview maps;Amino acid metabolism;Amino acid metabolism;Amino acid metabolism;Metabolism of cofactors and vitamins;Amino acid metabolism	ko01100//Metabolic pathways;ko01230//Biosynthesis of amino acids;ko00270//Cysteine and methionine metabolism;ko00350//Tyrosine metabolism;ko00360//Phenylalanine metabolism;ko00130//Ubiquinone and other terpenoid-quinone biosynthesis;ko00400//Phenylalanine, tyrosine and tryptophan biosynthesis	K00815;K00815;K00815;K00815;K00815;K00815;K00815	-	GO:0003824//catalytic activity;GO:0004838//L-tyrosine:2-oxoglutarate aminotransferase activity;GO:0008483//transaminase activity;GO:0030170//pyridoxal phosphate binding;GO:0042802//identical protein binding	GO:0006103//2-oxoglutarate metabolic process;GO:0006520//cellular amino acid metabolic process;GO:0006536//glutamate metabolic process;GO:0006572//tyrosine catabolic process;GO:0009058//biosynthetic process;GO:0009072//aromatic amino acid family metabolic process;GO:0009074//aromatic amino acid family catabolic process	--
MSTRG.14018.1	ENSGALG00000000893	0.961895644540904	0.0021502502022036	--	--	TAT	tyrosine aminotransferase [Source:NCBI gene;Acc:415884]	Metabolism;Metabolism;Metabolism;Metabolism;Metabolism;Metabolism;Metabolism	Global and overview maps;Global and overview maps;Amino acid metabolism;Amino acid metabolism;Amino acid metabolism;Metabolism of cofactors and vitamins;Amino acid metabolism	ko01100//Metabolic pathways;ko01230//Biosynthesis of amino acids;ko00270//Cysteine and methionine metabolism;ko00350//Tyrosine metabolism;ko00360//Phenylalanine metabolism;ko00130//Ubiquinone and other terpenoid-quinone biosynthesis;ko00400//Phenylalanine, tyrosine and tryptophan biosynthesis	K00815;K00815;K00815;K00815;K00815;K00815;K00815	-	GO:0003824//catalytic activity;GO:0004838//L-tyrosine:2-oxoglutarate aminotransferase activity;GO:0008483//transaminase activity;GO:0030170//pyridoxal phosphate binding;GO:0042802//identical protein binding	GO:0006103//2-oxoglutarate metabolic process;GO:0006520//cellular amino acid metabolic process;GO:0006536//glutamate metabolic process;GO:0006572//tyrosine catabolic process;GO:0009058//biosynthetic process;GO:0009072//aromatic amino acid family metabolic process;GO:0009074//aromatic amino acid family catabolic process	--
MSTRG.14350.2	ENSGALG00000000893	0.954627916068536	0.00304123692459158	--	--	TAT	tyrosine aminotransferase [Source:NCBI gene;Acc:415884]	Metabolism;Metabolism;Metabolism;Metabolism;Metabolism;Metabolism;Metabolism	Global and overview maps;Global and overview maps;Amino acid metabolism;Amino acid metabolism;Amino acid metabolism;Metabolism of cofactors and vitamins;Amino acid metabolism	ko01100//Metabolic pathways;ko01230//Biosynthesis of amino acids;ko00270//Cysteine and methionine metabolism;ko00350//Tyrosine metabolism;ko00360//Phenylalanine metabolism;ko00130//Ubiquinone and other terpenoid-quinone biosynthesis;ko00400//Phenylalanine, tyrosine and tryptophan biosynthesis	K00815;K00815;K00815;K00815;K00815;K00815;K00815	-	GO:0003824//catalytic activity;GO:0004838//L-tyrosine:2-oxoglutarate aminotransferase activity;GO:0008483//transaminase activity;GO:0030170//pyridoxal phosphate binding;GO:0042802//identical protein binding	GO:0006103//2-oxoglutarate metabolic process;GO:0006520//cellular amino acid metabolic process;GO:0006536//glutamate metabolic process;GO:0006572//tyrosine catabolic process;GO:0009058//biosynthetic process;GO:0009072//aromatic amino acid family metabolic process;GO:0009074//aromatic amino acid family catabolic process	--
MSTRG.14468.1	ENSGALG00000000893	0.99616020697694	2.20877087156626e-05	--	--	TAT	tyrosine aminotransferase [Source:NCBI gene;Acc:415884]	Metabolism;Metabolism;Metabolism;Metabolism;Metabolism;Metabolism;Metabolism	Global and overview maps;Global and overview maps;Amino acid metabolism;Amino acid metabolism;Amino acid metabolism;Metabolism of cofactors and vitamins;Amino acid metabolism	ko01100//Metabolic pathways;ko01230//Biosynthesis of amino acids;ko00270//Cysteine and methionine metabolism;ko00350//Tyrosine metabolism;ko00360//Phenylalanine metabolism;ko00130//Ubiquinone and other terpenoid-quinone biosynthesis;ko00400//Phenylalanine, tyrosine and tryptophan biosynthesis	K00815;K00815;K00815;K00815;K00815;K00815;K00815	-	GO:0003824//catalytic activity;GO:0004838//L-tyrosine:2-oxoglutarate aminotransferase activity;GO:0008483//transaminase activity;GO:0030170//pyridoxal phosphate binding;GO:0042802//identical protein binding	GO:0006103//2-oxoglutarate metabolic process;GO:0006520//cellular amino acid metabolic process;GO:0006536//glutamate metabolic process;GO:0006572//tyrosine catabolic process;GO:0009058//biosynthetic process;GO:0009072//aromatic amino acid family metabolic process;GO:0009074//aromatic amino acid family catabolic process	--
MSTRG.15860.1	ENSGALG00000000893	-0.951401	0.00348536629349484	--	--	TAT	tyrosine aminotransferase [Source:NCBI gene;Acc:415884]	Metabolism;Metabolism;Metabolism;Metabolism;Metabolism;Metabolism;Metabolism	Global and overview maps;Global and overview maps;Amino acid metabolism;Amino acid metabolism;Amino acid metabolism;Metabolism of cofactors and vitamins;Amino acid metabolism	ko01100//Metabolic pathways;ko01230//Biosynthesis of amino acids;ko00270//Cysteine and methionine metabolism;ko00350//Tyrosine metabolism;ko00360//Phenylalanine metabolism;ko00130//Ubiquinone and other terpenoid-quinone biosynthesis;ko00400//Phenylalanine, tyrosine and tryptophan biosynthesis	K00815;K00815;K00815;K00815;K00815;K00815;K00815	-	GO:0003824//catalytic activity;GO:0004838//L-tyrosine:2-oxoglutarate aminotransferase activity;GO:0008483//transaminase activity;GO:0030170//pyridoxal phosphate binding;GO:0042802//identical protein binding	GO:0006103//2-oxoglutarate metabolic process;GO:0006520//cellular amino acid metabolic process;GO:0006536//glutamate metabolic process;GO:0006572//tyrosine catabolic process;GO:0009058//biosynthetic process;GO:0009072//aromatic amino acid family metabolic process;GO:0009074//aromatic amino acid family catabolic process	--
MSTRG.16239.3	ENSGALG00000000893	0.970910728027829	0.00125697115218521	--	--	TAT	tyrosine aminotransferase [Source:NCBI gene;Acc:415884]	Metabolism;Metabolism;Metabolism;Metabolism;Metabolism;Metabolism;Metabolism	Global and overview maps;Global and overview maps;Amino acid metabolism;Amino acid metabolism;Amino acid metabolism;Metabolism of cofactors and vitamins;Amino acid metabolism	ko01100//Metabolic pathways;ko01230//Biosynthesis of amino acids;ko00270//Cysteine and methionine metabolism;ko00350//Tyrosine metabolism;ko00360//Phenylalanine metabolism;ko00130//Ubiquinone and other terpenoid-quinone biosynthesis;ko00400//Phenylalanine, tyrosine and tryptophan biosynthesis	K00815;K00815;K00815;K00815;K00815;K00815;K00815	-	GO:0003824//catalytic activity;GO:0004838//L-tyrosine:2-oxoglutarate aminotransferase activity;GO:0008483//transaminase activity;GO:0030170//pyridoxal phosphate binding;GO:0042802//identical protein binding	GO:0006103//2-oxoglutarate metabolic process;GO:0006520//cellular amino acid metabolic process;GO:0006536//glutamate metabolic process;GO:0006572//tyrosine catabolic process;GO:0009058//biosynthetic process;GO:0009072//aromatic amino acid family metabolic process;GO:0009074//aromatic amino acid family catabolic process	--
MSTRG.244.2	ENSGALG00000000893	0.971207940705361	0.00123153995842326	--	--	TAT	tyrosine aminotransferase [Source:NCBI gene;Acc:415884]	Metabolism;Metabolism;Metabolism;Metabolism;Metabolism;Metabolism;Metabolism	Global and overview maps;Global and overview maps;Amino acid metabolism;Amino acid metabolism;Amino acid metabolism;Metabolism of cofactors and vitamins;Amino acid metabolism	ko01100//Metabolic pathways;ko01230//Biosynthesis of amino acids;ko00270//Cysteine and methionine metabolism;ko00350//Tyrosine metabolism;ko00360//Phenylalanine metabolism;ko00130//Ubiquinone and other terpenoid-quinone biosynthesis;ko00400//Phenylalanine, tyrosine and tryptophan biosynthesis	K00815;K00815;K00815;K00815;K00815;K00815;K00815	-	GO:0003824//catalytic activity;GO:0004838//L-tyrosine:2-oxoglutarate aminotransferase activity;GO:0008483//transaminase activity;GO:0030170//pyridoxal phosphate binding;GO:0042802//identical protein binding	GO:0006103//2-oxoglutarate metabolic process;GO:0006520//cellular amino acid metabolic process;GO:0006536//glutamate metabolic process;GO:0006572//tyrosine catabolic process;GO:0009058//biosynthetic process;GO:0009072//aromatic amino acid family metabolic process;GO:0009074//aromatic amino acid family catabolic process	--
MSTRG.3003.1	ENSGALG00000000893	0.969022589535455	0.00142453697772614	--	--	TAT	tyrosine aminotransferase [Source:NCBI gene;Acc:415884]	Metabolism;Metabolism;Metabolism;Metabolism;Metabolism;Metabolism;Metabolism	Global and overview maps;Global and overview maps;Amino acid metabolism;Amino acid metabolism;Amino acid metabolism;Metabolism of cofactors and vitamins;Amino acid metabolism	ko01100//Metabolic pathways;ko01230//Biosynthesis of amino acids;ko00270//Cysteine and methionine metabolism;ko00350//Tyrosine metabolism;ko00360//Phenylalanine metabolism;ko00130//Ubiquinone and other terpenoid-quinone biosynthesis;ko00400//Phenylalanine, tyrosine and tryptophan biosynthesis	K00815;K00815;K00815;K00815;K00815;K00815;K00815	-	GO:0003824//catalytic activity;GO:0004838//L-tyrosine:2-oxoglutarate aminotransferase activity;GO:0008483//transaminase activity;GO:0030170//pyridoxal phosphate binding;GO:0042802//identical protein binding	GO:0006103//2-oxoglutarate metabolic process;GO:0006520//cellular amino acid metabolic process;GO:0006536//glutamate metabolic process;GO:0006572//tyrosine catabolic process;GO:0009058//biosynthetic process;GO:0009072//aromatic amino acid family metabolic process;GO:0009074//aromatic amino acid family catabolic process	--
MSTRG.3884.1	ENSGALG00000000893	0.961681874025219	0.00217428732173378	--	--	TAT	tyrosine aminotransferase [Source:NCBI gene;Acc:415884]	Metabolism;Metabolism;Metabolism;Metabolism;Metabolism;Metabolism;Metabolism	Global and overview maps;Global and overview maps;Amino acid metabolism;Amino acid metabolism;Amino acid metabolism;Metabolism of cofactors and vitamins;Amino acid metabolism	ko01100//Metabolic pathways;ko01230//Biosynthesis of amino acids;ko00270//Cysteine and methionine metabolism;ko00350//Tyrosine metabolism;ko00360//Phenylalanine metabolism;ko00130//Ubiquinone and other terpenoid-quinone biosynthesis;ko00400//Phenylalanine, tyrosine and tryptophan biosynthesis	K00815;K00815;K00815;K00815;K00815;K00815;K00815	-	GO:0003824//catalytic activity;GO:0004838//L-tyrosine:2-oxoglutarate aminotransferase activity;GO:0008483//transaminase activity;GO:0030170//pyridoxal phosphate binding;GO:0042802//identical protein binding	GO:0006103//2-oxoglutarate metabolic process;GO:0006520//cellular amino acid metabolic process;GO:0006536//glutamate metabolic process;GO:0006572//tyrosine catabolic process;GO:0009058//biosynthetic process;GO:0009072//aromatic amino acid family metabolic process;GO:0009074//aromatic amino acid family catabolic process	--
MSTRG.4567.2	ENSGALG00000000893	-0.973378	0.00105370164435932	--	--	TAT	tyrosine aminotransferase [Source:NCBI gene;Acc:415884]	Metabolism;Metabolism;Metabolism;Metabolism;Metabolism;Metabolism;Metabolism	Global and overview maps;Global and overview maps;Amino acid metabolism;Amino acid metabolism;Amino acid metabolism;Metabolism of cofactors and vitamins;Amino acid metabolism	ko01100//Metabolic pathways;ko01230//Biosynthesis of amino acids;ko00270//Cysteine and methionine metabolism;ko00350//Tyrosine metabolism;ko00360//Phenylalanine metabolism;ko00130//Ubiquinone and other terpenoid-quinone biosynthesis;ko00400//Phenylalanine, tyrosine and tryptophan biosynthesis	K00815;K00815;K00815;K00815;K00815;K00815;K00815	-	GO:0003824//catalytic activity;GO:0004838//L-tyrosine:2-oxoglutarate aminotransferase activity;GO:0008483//transaminase activity;GO:0030170//pyridoxal phosphate binding;GO:0042802//identical protein binding	GO:0006103//2-oxoglutarate metabolic process;GO:0006520//cellular amino acid metabolic process;GO:0006536//glutamate metabolic process;GO:0006572//tyrosine catabolic process;GO:0009058//biosynthetic process;GO:0009072//aromatic amino acid family metabolic process;GO:0009074//aromatic amino acid family catabolic process	--
MSTRG.457.2	ENSGALG00000000893	0.951613563939618	0.00345522848809603	--	--	TAT	tyrosine aminotransferase [Source:NCBI gene;Acc:415884]	Metabolism;Metabolism;Metabolism;Metabolism;Metabolism;Metabolism;Metabolism	Global and overview maps;Global and overview maps;Amino acid metabolism;Amino acid metabolism;Amino acid metabolism;Metabolism of cofactors and vitamins;Amino acid metabolism	ko01100//Metabolic pathways;ko01230//Biosynthesis of amino acids;ko00270//Cysteine and methionine metabolism;ko00350//Tyrosine metabolism;ko00360//Phenylalanine metabolism;ko00130//Ubiquinone and other terpenoid-quinone biosynthesis;ko00400//Phenylalanine, tyrosine and tryptophan biosynthesis	K00815;K00815;K00815;K00815;K00815;K00815;K00815	-	GO:0003824//catalytic activity;GO:0004838//L-tyrosine:2-oxoglutarate aminotransferase activity;GO:0008483//transaminase activity;GO:0030170//pyridoxal phosphate binding;GO:0042802//identical protein binding	GO:0006103//2-oxoglutarate metabolic process;GO:0006520//cellular amino acid metabolic process;GO:0006536//glutamate metabolic process;GO:0006572//tyrosine catabolic process;GO:0009058//biosynthetic process;GO:0009072//aromatic amino acid family metabolic process;GO:0009074//aromatic amino acid family catabolic process	--
MSTRG.676.1	ENSGALG00000000893	0.955095023372935	0.0029794109132529	--	--	TAT	tyrosine aminotransferase [Source:NCBI gene;Acc:415884]	Metabolism;Metabolism;Metabolism;Metabolism;Metabolism;Metabolism;Metabolism	Global and overview maps;Global and overview maps;Amino acid metabolism;Amino acid metabolism;Amino acid metabolism;Metabolism of cofactors and vitamins;Amino acid metabolism	ko01100//Metabolic pathways;ko01230//Biosynthesis of amino acids;ko00270//Cysteine and methionine metabolism;ko00350//Tyrosine metabolism;ko00360//Phenylalanine metabolism;ko00130//Ubiquinone and other terpenoid-quinone biosynthesis;ko00400//Phenylalanine, tyrosine and tryptophan biosynthesis	K00815;K00815;K00815;K00815;K00815;K00815;K00815	-	GO:0003824//catalytic activity;GO:0004838//L-tyrosine:2-oxoglutarate aminotransferase activity;GO:0008483//transaminase activity;GO:0030170//pyridoxal phosphate binding;GO:0042802//identical protein binding	GO:0006103//2-oxoglutarate metabolic process;GO:0006520//cellular amino acid metabolic process;GO:0006536//glutamate metabolic process;GO:0006572//tyrosine catabolic process;GO:0009058//biosynthetic process;GO:0009072//aromatic amino acid family metabolic process;GO:0009074//aromatic amino acid family catabolic process	--
MSTRG.7086.1	ENSGALG00000000893	0.981894638391091	0.000488738672428411	--	--	TAT	tyrosine aminotransferase [Source:NCBI gene;Acc:415884]	Metabolism;Metabolism;Metabolism;Metabolism;Metabolism;Metabolism;Metabolism	Global and overview maps;Global and overview maps;Amino acid metabolism;Amino acid metabolism;Amino acid metabolism;Metabolism of cofactors and vitamins;Amino acid metabolism	ko01100//Metabolic pathways;ko01230//Biosynthesis of amino acids;ko00270//Cysteine and methionine metabolism;ko00350//Tyrosine metabolism;ko00360//Phenylalanine metabolism;ko00130//Ubiquinone and other terpenoid-quinone biosynthesis;ko00400//Phenylalanine, tyrosine and tryptophan biosynthesis	K00815;K00815;K00815;K00815;K00815;K00815;K00815	-	GO:0003824//catalytic activity;GO:0004838//L-tyrosine:2-oxoglutarate aminotransferase activity;GO:0008483//transaminase activity;GO:0030170//pyridoxal phosphate binding;GO:0042802//identical protein binding	GO:0006103//2-oxoglutarate metabolic process;GO:0006520//cellular amino acid metabolic process;GO:0006536//glutamate metabolic process;GO:0006572//tyrosine catabolic process;GO:0009058//biosynthetic process;GO:0009072//aromatic amino acid family metabolic process;GO:0009074//aromatic amino acid family catabolic process	--
MSTRG.7310.1	ENSGALG00000000893	0.975581982229529	0.000887079893284098	--	--	TAT	tyrosine aminotransferase [Source:NCBI gene;Acc:415884]	Metabolism;Metabolism;Metabolism;Metabolism;Metabolism;Metabolism;Metabolism	Global and overview maps;Global and overview maps;Amino acid metabolism;Amino acid metabolism;Amino acid metabolism;Metabolism of cofactors and vitamins;Amino acid metabolism	ko01100//Metabolic pathways;ko01230//Biosynthesis of amino acids;ko00270//Cysteine and methionine metabolism;ko00350//Tyrosine metabolism;ko00360//Phenylalanine metabolism;ko00130//Ubiquinone and other terpenoid-quinone biosynthesis;ko00400//Phenylalanine, tyrosine and tryptophan biosynthesis	K00815;K00815;K00815;K00815;K00815;K00815;K00815	-	GO:0003824//catalytic activity;GO:0004838//L-tyrosine:2-oxoglutarate aminotransferase activity;GO:0008483//transaminase activity;GO:0030170//pyridoxal phosphate binding;GO:0042802//identical protein binding	GO:0006103//2-oxoglutarate metabolic process;GO:0006520//cellular amino acid metabolic process;GO:0006536//glutamate metabolic process;GO:0006572//tyrosine catabolic process;GO:0009058//biosynthetic process;GO:0009072//aromatic amino acid family metabolic process;GO:0009074//aromatic amino acid family catabolic process	--
MSTRG.7534.3	ENSGALG00000000893	0.975508612273557	0.000892396798200791	--	--	TAT	tyrosine aminotransferase [Source:NCBI gene;Acc:415884]	Metabolism;Metabolism;Metabolism;Metabolism;Metabolism;Metabolism;Metabolism	Global and overview maps;Global and overview maps;Amino acid metabolism;Amino acid metabolism;Amino acid metabolism;Metabolism of cofactors and vitamins;Amino acid metabolism	ko01100//Metabolic pathways;ko01230//Biosynthesis of amino acids;ko00270//Cysteine and methionine metabolism;ko00350//Tyrosine metabolism;ko00360//Phenylalanine metabolism;ko00130//Ubiquinone and other terpenoid-quinone biosynthesis;ko00400//Phenylalanine, tyrosine and tryptophan biosynthesis	K00815;K00815;K00815;K00815;K00815;K00815;K00815	-	GO:0003824//catalytic activity;GO:0004838//L-tyrosine:2-oxoglutarate aminotransferase activity;GO:0008483//transaminase activity;GO:0030170//pyridoxal phosphate binding;GO:0042802//identical protein binding	GO:0006103//2-oxoglutarate metabolic process;GO:0006520//cellular amino acid metabolic process;GO:0006536//glutamate metabolic process;GO:0006572//tyrosine catabolic process;GO:0009058//biosynthetic process;GO:0009072//aromatic amino acid family metabolic process;GO:0009074//aromatic amino acid family catabolic process	--
MSTRG.9312.1	ENSGALG00000000893	-0.995377	3.20119015661815e-05	--	--	TAT	tyrosine aminotransferase [Source:NCBI gene;Acc:415884]	Metabolism;Metabolism;Metabolism;Metabolism;Metabolism;Metabolism;Metabolism	Global and overview maps;Global and overview maps;Amino acid metabolism;Amino acid metabolism;Amino acid metabolism;Metabolism of cofactors and vitamins;Amino acid metabolism	ko01100//Metabolic pathways;ko01230//Biosynthesis of amino acids;ko00270//Cysteine and methionine metabolism;ko00350//Tyrosine metabolism;ko00360//Phenylalanine metabolism;ko00130//Ubiquinone and other terpenoid-quinone biosynthesis;ko00400//Phenylalanine, tyrosine and tryptophan biosynthesis	K00815;K00815;K00815;K00815;K00815;K00815;K00815	-	GO:0003824//catalytic activity;GO:0004838//L-tyrosine:2-oxoglutarate aminotransferase activity;GO:0008483//transaminase activity;GO:0030170//pyridoxal phosphate binding;GO:0042802//identical protein binding	GO:0006103//2-oxoglutarate metabolic process;GO:0006520//cellular amino acid metabolic process;GO:0006536//glutamate metabolic process;GO:0006572//tyrosine catabolic process;GO:0009058//biosynthetic process;GO:0009072//aromatic amino acid family metabolic process;GO:0009074//aromatic amino acid family catabolic process	--
MSTRG.959.1	ENSGALG00000000893	0.959520241228901	0.00242475101887754	--	--	TAT	tyrosine aminotransferase [Source:NCBI gene;Acc:415884]	Metabolism;Metabolism;Metabolism;Metabolism;Metabolism;Metabolism;Metabolism	Global and overview maps;Global and overview maps;Amino acid metabolism;Amino acid metabolism;Amino acid metabolism;Metabolism of cofactors and vitamins;Amino acid metabolism	ko01100//Metabolic pathways;ko01230//Biosynthesis of amino acids;ko00270//Cysteine and methionine metabolism;ko00350//Tyrosine metabolism;ko00360//Phenylalanine metabolism;ko00130//Ubiquinone and other terpenoid-quinone biosynthesis;ko00400//Phenylalanine, tyrosine and tryptophan biosynthesis	K00815;K00815;K00815;K00815;K00815;K00815;K00815	-	GO:0003824//catalytic activity;GO:0004838//L-tyrosine:2-oxoglutarate aminotransferase activity;GO:0008483//transaminase activity;GO:0030170//pyridoxal phosphate binding;GO:0042802//identical protein binding	GO:0006103//2-oxoglutarate metabolic process;GO:0006520//cellular amino acid metabolic process;GO:0006536//glutamate metabolic process;GO:0006572//tyrosine catabolic process;GO:0009058//biosynthetic process;GO:0009072//aromatic amino acid family metabolic process;GO:0009074//aromatic amino acid family catabolic process	--
MSTRG.962.2	ENSGALG00000000893	0.962281223510938	0.00210722778305313	--	--	TAT	tyrosine aminotransferase [Source:NCBI gene;Acc:415884]	Metabolism;Metabolism;Metabolism;Metabolism;Metabolism;Metabolism;Metabolism	Global and overview maps;Global and overview maps;Amino acid metabolism;Amino acid metabolism;Amino acid metabolism;Metabolism of cofactors and vitamins;Amino acid metabolism	ko01100//Metabolic pathways;ko01230//Biosynthesis of amino acids;ko00270//Cysteine and methionine metabolism;ko00350//Tyrosine metabolism;ko00360//Phenylalanine metabolism;ko00130//Ubiquinone and other terpenoid-quinone biosynthesis;ko00400//Phenylalanine, tyrosine and tryptophan biosynthesis	K00815;K00815;K00815;K00815;K00815;K00815;K00815	-	GO:0003824//catalytic activity;GO:0004838//L-tyrosine:2-oxoglutarate aminotransferase activity;GO:0008483//transaminase activity;GO:0030170//pyridoxal phosphate binding;GO:0042802//identical protein binding	GO:0006103//2-oxoglutarate metabolic process;GO:0006520//cellular amino acid metabolic process;GO:0006536//glutamate metabolic process;GO:0006572//tyrosine catabolic process;GO:0009058//biosynthetic process;GO:0009072//aromatic amino acid family metabolic process;GO:0009074//aromatic amino acid family catabolic process	--
ENSGALT00000093871	ENSGALG00000000902	0.989127893313707	0.00017666149949404	--	--	KDF1	keratinocyte differentiation factor 1 [Source:NCBI gene;Acc:769268]	-	-	-	-	GO:0005737//cytoplasm;GO:0005938//cell cortex;GO:0030054//cell junction;GO:0031252//cell leading edge	-	GO:0003334//keratinocyte development;GO:0010482//regulation of epidermal cell division;GO:0010839//negative regulation of keratinocyte proliferation;GO:0016331//morphogenesis of embryonic epithelium;GO:0045606//positive regulation of epidermal cell differentiation;GO:0048589//developmental growth;GO:0060887//limb epidermis development;GO:0061436//establishment of skin barrier;GO:2000647//negative…	--
ENSGALT00000094510	ENSGALG00000000902	0.986703157651978	0.000264033543778895	--	--	KDF1	keratinocyte differentiation factor 1 [Source:NCBI gene;Acc:769268]	-	-	-	-	GO:0005737//cytoplasm;GO:0005938//cell cortex;GO:0030054//cell junction;GO:0031252//cell leading edge	-	GO:0003334//keratinocyte development;GO:0010482//regulation of epidermal cell division;GO:0010839//negative regulation of keratinocyte proliferation;GO:0016331//morphogenesis of embryonic epithelium;GO:0045606//positive regulation of epidermal cell differentiation;GO:0048589//developmental growth;GO:0060887//limb epidermis development;GO:0061436//establishment of skin barrier;GO:2000647//negative…	--
ENSGALT00000096506	ENSGALG00000000902	0.961084420431228	0.00224216618835643	--	--	KDF1	keratinocyte differentiation factor 1 [Source:NCBI gene;Acc:769268]	-	-	-	-	GO:0005737//cytoplasm;GO:0005938//cell cortex;GO:0030054//cell junction;GO:0031252//cell leading edge	-	GO:0003334//keratinocyte development;GO:0010482//regulation of epidermal cell division;GO:0010839//negative regulation of keratinocyte proliferation;GO:0016331//morphogenesis of embryonic epithelium;GO:0045606//positive regulation of epidermal cell differentiation;GO:0048589//developmental growth;GO:0060887//limb epidermis development;GO:0061436//establishment of skin barrier;GO:2000647//negative…	--
ENSGALT00000098118	ENSGALG00000000902	0.976603998647111	0.000814656150644236	--	--	KDF1	keratinocyte differentiation factor 1 [Source:NCBI gene;Acc:769268]	-	-	-	-	GO:0005737//cytoplasm;GO:0005938//cell cortex;GO:0030054//cell junction;GO:0031252//cell leading edge	-	GO:0003334//keratinocyte development;GO:0010482//regulation of epidermal cell division;GO:0010839//negative regulation of keratinocyte proliferation;GO:0016331//morphogenesis of embryonic epithelium;GO:0045606//positive regulation of epidermal cell differentiation;GO:0048589//developmental growth;GO:0060887//limb epidermis development;GO:0061436//establishment of skin barrier;GO:2000647//negative…	--
ENSGALT00000098372	ENSGALG00000000902	0.965955796863591	0.00171878290285808	--	--	KDF1	keratinocyte differentiation factor 1 [Source:NCBI gene;Acc:769268]	-	-	-	-	GO:0005737//cytoplasm;GO:0005938//cell cortex;GO:0030054//cell junction;GO:0031252//cell leading edge	-	GO:0003334//keratinocyte development;GO:0010482//regulation of epidermal cell division;GO:0010839//negative regulation of keratinocyte proliferation;GO:0016331//morphogenesis of embryonic epithelium;GO:0045606//positive regulation of epidermal cell differentiation;GO:0048589//developmental growth;GO:0060887//limb epidermis development;GO:0061436//establishment of skin barrier;GO:2000647//negative…	--
ENSGALT00000100612	ENSGALG00000000902	0.975637708986584	0.000883052066749738	--	--	KDF1	keratinocyte differentiation factor 1 [Source:NCBI gene;Acc:769268]	-	-	-	-	GO:0005737//cytoplasm;GO:0005938//cell cortex;GO:0030054//cell junction;GO:0031252//cell leading edge	-	GO:0003334//keratinocyte development;GO:0010482//regulation of epidermal cell division;GO:0010839//negative regulation of keratinocyte proliferation;GO:0016331//morphogenesis of embryonic epithelium;GO:0045606//positive regulation of epidermal cell differentiation;GO:0048589//developmental growth;GO:0060887//limb epidermis development;GO:0061436//establishment of skin barrier;GO:2000647//negative…	--
ENSGALT00000102202	ENSGALG00000000902	0.974978316136213	0.00093129414880941	--	--	KDF1	keratinocyte differentiation factor 1 [Source:NCBI gene;Acc:769268]	-	-	-	-	GO:0005737//cytoplasm;GO:0005938//cell cortex;GO:0030054//cell junction;GO:0031252//cell leading edge	-	GO:0003334//keratinocyte development;GO:0010482//regulation of epidermal cell division;GO:0010839//negative regulation of keratinocyte proliferation;GO:0016331//morphogenesis of embryonic epithelium;GO:0045606//positive regulation of epidermal cell differentiation;GO:0048589//developmental growth;GO:0060887//limb epidermis development;GO:0061436//establishment of skin barrier;GO:2000647//negative…	--
ENSGALT00000103883	ENSGALG00000000902	0.988062068298782	0.000212920657481973	--	--	KDF1	keratinocyte differentiation factor 1 [Source:NCBI gene;Acc:769268]	-	-	-	-	GO:0005737//cytoplasm;GO:0005938//cell cortex;GO:0030054//cell junction;GO:0031252//cell leading edge	-	GO:0003334//keratinocyte development;GO:0010482//regulation of epidermal cell division;GO:0010839//negative regulation of keratinocyte proliferation;GO:0016331//morphogenesis of embryonic epithelium;GO:0045606//positive regulation of epidermal cell differentiation;GO:0048589//developmental growth;GO:0060887//limb epidermis development;GO:0061436//establishment of skin barrier;GO:2000647//negative…	--
ENSGALT00000105793	ENSGALG00000000902	0.959545719826344	0.00242172047503262	--	--	KDF1	keratinocyte differentiation factor 1 [Source:NCBI gene;Acc:769268]	-	-	-	-	GO:0005737//cytoplasm;GO:0005938//cell cortex;GO:0030054//cell junction;GO:0031252//cell leading edge	-	GO:0003334//keratinocyte development;GO:0010482//regulation of epidermal cell division;GO:0010839//negative regulation of keratinocyte proliferation;GO:0016331//morphogenesis of embryonic epithelium;GO:0045606//positive regulation of epidermal cell differentiation;GO:0048589//developmental growth;GO:0060887//limb epidermis development;GO:0061436//establishment of skin barrier;GO:2000647//negative…	--
ENSGALT00000105891	ENSGALG00000000902	0.9578360566611	0.00262921768727369	--	--	KDF1	keratinocyte differentiation factor 1 [Source:NCBI gene;Acc:769268]	-	-	-	-	GO:0005737//cytoplasm;GO:0005938//cell cortex;GO:0030054//cell junction;GO:0031252//cell leading edge	-	GO:0003334//keratinocyte development;GO:0010482//regulation of epidermal cell division;GO:0010839//negative regulation of keratinocyte proliferation;GO:0016331//morphogenesis of embryonic epithelium;GO:0045606//positive regulation of epidermal cell differentiation;GO:0048589//developmental growth;GO:0060887//limb epidermis development;GO:0061436//establishment of skin barrier;GO:2000647//negative…	--
ENSGALT00000108237	ENSGALG00000000902	0.952682666937181	0.003305424913816	--	--	KDF1	keratinocyte differentiation factor 1 [Source:NCBI gene;Acc:769268]	-	-	-	-	GO:0005737//cytoplasm;GO:0005938//cell cortex;GO:0030054//cell junction;GO:0031252//cell leading edge	-	GO:0003334//keratinocyte development;GO:0010482//regulation of epidermal cell division;GO:0010839//negative regulation of keratinocyte proliferation;GO:0016331//morphogenesis of embryonic epithelium;GO:0045606//positive regulation of epidermal cell differentiation;GO:0048589//developmental growth;GO:0060887//limb epidermis development;GO:0061436//establishment of skin barrier;GO:2000647//negative…	--
ENSGALT00000108261	ENSGALG00000000902	0.971678064280283	0.00119183909828865	--	--	KDF1	keratinocyte differentiation factor 1 [Source:NCBI gene;Acc:769268]	-	-	-	-	GO:0005737//cytoplasm;GO:0005938//cell cortex;GO:0030054//cell junction;GO:0031252//cell leading edge	-	GO:0003334//keratinocyte development;GO:0010482//regulation of epidermal cell division;GO:0010839//negative regulation of keratinocyte proliferation;GO:0016331//morphogenesis of embryonic epithelium;GO:0045606//positive regulation of epidermal cell differentiation;GO:0048589//developmental growth;GO:0060887//limb epidermis development;GO:0061436//establishment of skin barrier;GO:2000647//negative…	--
MSTRG.10406.1	ENSGALG00000000902	-0.950327	0.00363984625277041	--	--	KDF1	keratinocyte differentiation factor 1 [Source:NCBI gene;Acc:769268]	-	-	-	-	GO:0005737//cytoplasm;GO:0005938//cell cortex;GO:0030054//cell junction;GO:0031252//cell leading edge	-	GO:0003334//keratinocyte development;GO:0010482//regulation of epidermal cell division;GO:0010839//negative regulation of keratinocyte proliferation;GO:0016331//morphogenesis of embryonic epithelium;GO:0045606//positive regulation of epidermal cell differentiation;GO:0048589//developmental growth;GO:0060887//limb epidermis development;GO:0061436//establishment of skin barrier;GO:2000647//negative…	--
MSTRG.11212.4	ENSGALG00000000902	0.971594573637598	0.00119884265196001	--	--	KDF1	keratinocyte differentiation factor 1 [Source:NCBI gene;Acc:769268]	-	-	-	-	GO:0005737//cytoplasm;GO:0005938//cell cortex;GO:0030054//cell junction;GO:0031252//cell leading edge	-	GO:0003334//keratinocyte development;GO:0010482//regulation of epidermal cell division;GO:0010839//negative regulation of keratinocyte proliferation;GO:0016331//morphogenesis of embryonic epithelium;GO:0045606//positive regulation of epidermal cell differentiation;GO:0048589//developmental growth;GO:0060887//limb epidermis development;GO:0061436//establishment of skin barrier;GO:2000647//negative…	--
MSTRG.1136.1	ENSGALG00000000902	0.972501892864159	0.00112382255365127	--	--	KDF1	keratinocyte differentiation factor 1 [Source:NCBI gene;Acc:769268]	-	-	-	-	GO:0005737//cytoplasm;GO:0005938//cell cortex;GO:0030054//cell junction;GO:0031252//cell leading edge	-	GO:0003334//keratinocyte development;GO:0010482//regulation of epidermal cell division;GO:0010839//negative regulation of keratinocyte proliferation;GO:0016331//morphogenesis of embryonic epithelium;GO:0045606//positive regulation of epidermal cell differentiation;GO:0048589//developmental growth;GO:0060887//limb epidermis development;GO:0061436//establishment of skin barrier;GO:2000647//negative…	--
MSTRG.1459.1	ENSGALG00000000902	0.974348319829971	0.000978573529014562	--	--	KDF1	keratinocyte differentiation factor 1 [Source:NCBI gene;Acc:769268]	-	-	-	-	GO:0005737//cytoplasm;GO:0005938//cell cortex;GO:0030054//cell junction;GO:0031252//cell leading edge	-	GO:0003334//keratinocyte development;GO:0010482//regulation of epidermal cell division;GO:0010839//negative regulation of keratinocyte proliferation;GO:0016331//morphogenesis of embryonic epithelium;GO:0045606//positive regulation of epidermal cell differentiation;GO:0048589//developmental growth;GO:0060887//limb epidermis development;GO:0061436//establishment of skin barrier;GO:2000647//negative…	--
MSTRG.16323.3	ENSGALG00000000902	0.975018452889619	0.000928321330860353	--	--	KDF1	keratinocyte differentiation factor 1 [Source:NCBI gene;Acc:769268]	-	-	-	-	GO:0005737//cytoplasm;GO:0005938//cell cortex;GO:0030054//cell junction;GO:0031252//cell leading edge	-	GO:0003334//keratinocyte development;GO:0010482//regulation of epidermal cell division;GO:0010839//negative regulation of keratinocyte proliferation;GO:0016331//morphogenesis of embryonic epithelium;GO:0045606//positive regulation of epidermal cell differentiation;GO:0048589//developmental growth;GO:0060887//limb epidermis development;GO:0061436//establishment of skin barrier;GO:2000647//negative…	--
MSTRG.1884.2	ENSGALG00000000902	0.98795810335665	0.000216637830846045	--	--	KDF1	keratinocyte differentiation factor 1 [Source:NCBI gene;Acc:769268]	-	-	-	-	GO:0005737//cytoplasm;GO:0005938//cell cortex;GO:0030054//cell junction;GO:0031252//cell leading edge	-	GO:0003334//keratinocyte development;GO:0010482//regulation of epidermal cell division;GO:0010839//negative regulation of keratinocyte proliferation;GO:0016331//morphogenesis of embryonic epithelium;GO:0045606//positive regulation of epidermal cell differentiation;GO:0048589//developmental growth;GO:0060887//limb epidermis development;GO:0061436//establishment of skin barrier;GO:2000647//negative…	--
MSTRG.2259.1	ENSGALG00000000902	-0.967825	0.0015361575873733	--	--	KDF1	keratinocyte differentiation factor 1 [Source:NCBI gene;Acc:769268]	-	-	-	-	GO:0005737//cytoplasm;GO:0005938//cell cortex;GO:0030054//cell junction;GO:0031252//cell leading edge	-	GO:0003334//keratinocyte development;GO:0010482//regulation of epidermal cell division;GO:0010839//negative regulation of keratinocyte proliferation;GO:0016331//morphogenesis of embryonic epithelium;GO:0045606//positive regulation of epidermal cell differentiation;GO:0048589//developmental growth;GO:0060887//limb epidermis development;GO:0061436//establishment of skin barrier;GO:2000647//negative…	--
MSTRG.244.2	ENSGALG00000000902	0.985153808416246	0.000328977986688936	--	--	KDF1	keratinocyte differentiation factor 1 [Source:NCBI gene;Acc:769268]	-	-	-	-	GO:0005737//cytoplasm;GO:0005938//cell cortex;GO:0030054//cell junction;GO:0031252//cell leading edge	-	GO:0003334//keratinocyte development;GO:0010482//regulation of epidermal cell division;GO:0010839//negative regulation of keratinocyte proliferation;GO:0016331//morphogenesis of embryonic epithelium;GO:0045606//positive regulation of epidermal cell differentiation;GO:0048589//developmental growth;GO:0060887//limb epidermis development;GO:0061436//establishment of skin barrier;GO:2000647//negative…	--
MSTRG.457.2	ENSGALG00000000902	0.976085732757008	0.000851000075467175	--	--	KDF1	keratinocyte differentiation factor 1 [Source:NCBI gene;Acc:769268]	-	-	-	-	GO:0005737//cytoplasm;GO:0005938//cell cortex;GO:0030054//cell junction;GO:0031252//cell leading edge	-	GO:0003334//keratinocyte development;GO:0010482//regulation of epidermal cell division;GO:0010839//negative regulation of keratinocyte proliferation;GO:0016331//morphogenesis of embryonic epithelium;GO:0045606//positive regulation of epidermal cell differentiation;GO:0048589//developmental growth;GO:0060887//limb epidermis development;GO:0061436//establishment of skin barrier;GO:2000647//negative…	--
MSTRG.7534.3	ENSGALG00000000902	0.987404110620234	0.000236985434484732	--	--	KDF1	keratinocyte differentiation factor 1 [Source:NCBI gene;Acc:769268]	-	-	-	-	GO:0005737//cytoplasm;GO:0005938//cell cortex;GO:0030054//cell junction;GO:0031252//cell leading edge	-	GO:0003334//keratinocyte development;GO:0010482//regulation of epidermal cell division;GO:0010839//negative regulation of keratinocyte proliferation;GO:0016331//morphogenesis of embryonic epithelium;GO:0045606//positive regulation of epidermal cell differentiation;GO:0048589//developmental growth;GO:0060887//limb epidermis development;GO:0061436//establishment of skin barrier;GO:2000647//negative…	--
MSTRG.962.2	ENSGALG00000000902	0.975910925755141	0.000863436000828589	--	--	KDF1	keratinocyte differentiation factor 1 [Source:NCBI gene;Acc:769268]	-	-	-	-	GO:0005737//cytoplasm;GO:0005938//cell cortex;GO:0030054//cell junction;GO:0031252//cell leading edge	-	GO:0003334//keratinocyte development;GO:0010482//regulation of epidermal cell division;GO:0010839//negative regulation of keratinocyte proliferation;GO:0016331//morphogenesis of embryonic epithelium;GO:0045606//positive regulation of epidermal cell differentiation;GO:0048589//developmental growth;GO:0060887//limb epidermis development;GO:0061436//establishment of skin barrier;GO:2000647//negative…	--
ENSGALT00000062679	ENSGALG00000000946	0.984085271858227	0.000377902427932443	--	--	PFDN1	prefoldin subunit 1 [Source:NCBI gene;Acc:416142]	-	-	-	-	GO:0016272//prefoldin complex	GO:0001540//beta-amyloid binding;GO:0044183//protein binding involved in protein folding;GO:0051082//unfolded protein binding	GO:0006457//protein folding	--
ENSGALT00000092300	ENSGALG00000000946	-0.975065	0.000924859726273657	--	--	PFDN1	prefoldin subunit 1 [Source:NCBI gene;Acc:416142]	-	-	-	-	GO:0016272//prefoldin complex	GO:0001540//beta-amyloid binding;GO:0044183//protein binding involved in protein folding;GO:0051082//unfolded protein binding	GO:0006457//protein folding	--
ENSGALT00000093781	ENSGALG00000000946	-0.959826	0.0023884673551384	--	--	PFDN1	prefoldin subunit 1 [Source:NCBI gene;Acc:416142]	-	-	-	-	GO:0016272//prefoldin complex	GO:0001540//beta-amyloid binding;GO:0044183//protein binding involved in protein folding;GO:0051082//unfolded protein binding	GO:0006457//protein folding	--
ENSGALT00000093893	ENSGALG00000000946	-0.953228	0.0032302833432849	--	--	PFDN1	prefoldin subunit 1 [Source:NCBI gene;Acc:416142]	-	-	-	-	GO:0016272//prefoldin complex	GO:0001540//beta-amyloid binding;GO:0044183//protein binding involved in protein folding;GO:0051082//unfolded protein binding	GO:0006457//protein folding	--
ENSGALT00000095089	ENSGALG00000000946	-0.956439	0.00280496409529944	--	--	PFDN1	prefoldin subunit 1 [Source:NCBI gene;Acc:416142]	-	-	-	-	GO:0016272//prefoldin complex	GO:0001540//beta-amyloid binding;GO:0044183//protein binding involved in protein folding;GO:0051082//unfolded protein binding	GO:0006457//protein folding	--
ENSGALT00000096506	ENSGALG00000000946	-0.963705	0.00195204589202269	--	--	PFDN1	prefoldin subunit 1 [Source:NCBI gene;Acc:416142]	-	-	-	-	GO:0016272//prefoldin complex	GO:0001540//beta-amyloid binding;GO:0044183//protein binding involved in protein folding;GO:0051082//unfolded protein binding	GO:0006457//protein folding	--
ENSGALT00000100078	ENSGALG00000000946	-0.964562	0.00186156506357828	--	--	PFDN1	prefoldin subunit 1 [Source:NCBI gene;Acc:416142]	-	-	-	-	GO:0016272//prefoldin complex	GO:0001540//beta-amyloid binding;GO:0044183//protein binding involved in protein folding;GO:0051082//unfolded protein binding	GO:0006457//protein folding	--
ENSGALT00000102285	ENSGALG00000000946	-0.955841	0.00288195379197347	--	--	PFDN1	prefoldin subunit 1 [Source:NCBI gene;Acc:416142]	-	-	-	-	GO:0016272//prefoldin complex	GO:0001540//beta-amyloid binding;GO:0044183//protein binding involved in protein folding;GO:0051082//unfolded protein binding	GO:0006457//protein folding	--
ENSGALT00000103883	ENSGALG00000000946	-0.964123	0.00190769377975749	--	--	PFDN1	prefoldin subunit 1 [Source:NCBI gene;Acc:416142]	-	-	-	-	GO:0016272//prefoldin complex	GO:0001540//beta-amyloid binding;GO:0044183//protein binding involved in protein folding;GO:0051082//unfolded protein binding	GO:0006457//protein folding	--
ENSGALT00000104520	ENSGALG00000000946	-0.966519	0.00166265294907153	--	--	PFDN1	prefoldin subunit 1 [Source:NCBI gene;Acc:416142]	-	-	-	-	GO:0016272//prefoldin complex	GO:0001540//beta-amyloid binding;GO:0044183//protein binding involved in protein folding;GO:0051082//unfolded protein binding	GO:0006457//protein folding	--
MSTRG.11164.1	ENSGALG00000000946	-0.985841	0.000299294225255364	--	--	PFDN1	prefoldin subunit 1 [Source:NCBI gene;Acc:416142]	-	-	-	-	GO:0016272//prefoldin complex	GO:0001540//beta-amyloid binding;GO:0044183//protein binding involved in protein folding;GO:0051082//unfolded protein binding	GO:0006457//protein folding	--
[truncated: 27,903 more rows]

## Sheet: GO terms of trans targets
Class	GO ID	Description	pvalue
[truncated: 786 more rows]
