# Supplementary material for: Whole-transcriptome insights into follicle selection: deciphering key regulatory networks in Luxi gamecock
Source: Front Genet. 2025 Aug 6;16:1620058. doi: 10.3389/fgene.2025.1620058 (PMC12364954; doi:10.3389/fgene.2025.1620058)
Supplement: Supplementary file 8 [file Table4.xlsx]

## Sheet: mRNA
id	SYF_mean	LYF_mean	log2(fc)	PValue	FDR	Symbol	Description	KEGG_A_class	KEGG_B_class	Pathway	K_ID	GO Component	GO Function	GO Process	TF_family
ENSGALG00000036783	0.001	0.351333	8.4567	9.99E-08	2.31E-06	PDE4DIP	XP_004943232.3 myomegalin [Gallus gallus]	-	-	-	-	-	-	-	--
ENSGALG00000030629	0.001	0.161	7.33092	0.000417544	0.00302964	KRT6A	keratin 6A [Source:NCBI gene;Acc:408041]	-	-	-	-	GO:0045095//keratin filament	-	-	--
ENSGALG00000043868	0.001	0.0903333	6.49719	0.0120344	0.0478552	FOXN1	forkhead box N1 [Source:NCBI gene;Acc:417570]	-	-	-	-	-	GO:0001228//transcriptional activator activity, RNA polymerase II transcription regulatory region sequence-specific binding;GO:0003700//transcription factor activity, sequence-specific DNA binding;GO:0043565//sequence-specific DNA binding	GO:0002260//lymphocyte homeostasis;GO:0002360//T cell lineage commitment;GO:0006355//regulation of transcription, DNA-templated;GO:0008544//epidermis development;GO:0010468//regulation of gene expression;GO:0030097//hemopoiesis;GO:0030216//keratinocyte differentiation;GO:0030858//positive regulation of epithelial cell differentiation;GO:0033081//regulation of T cell differentiation in thymus;GO:0…	Fork head
ENSGALG00000042123	0.013	0.362333	4.80073	0.0121192	0.0480998	CLDN23	claudin 23 [Source:NCBI gene;Acc:428756]	Human Diseases;Cellular Processes;Environmental Information Processing;Human Diseases;Organismal Systems	Infectious disease: bacterial;Cellular community - eukaryotes;Signaling molecules and interaction;Infectious disease: viral;Immune system	ko05130//Pathogenic Escherichia coli infection;ko04530//Tight junction;ko04514//Cell adhesion molecules;ko05160//Hepatitis C;ko04670//Leukocyte transendothelial migration	K06087;K06087;K06087;K06087;K06087	GO:0005923//bicellular tight junction;GO:0016021//integral component of membrane	GO:0005198//structural molecule activity	-	--
ENSGALG00000004393	0.00633333	0.137	4.43507	0.00765971	0.0335754	Ganab	SITS-binding protein-like [Source:NCBI gene;Acc:428824]	-	-	-	-	-	GO:0004553//hydrolase activity, hydrolyzing O-glycosyl compounds	GO:0005975//carbohydrate metabolic process	--
ENSGALG00000043964	0.0716667	1.34333	4.22837	7.38E-05	0.000705948	SPINK4	serine peptidase inhibitor, Kazal type 4 [Source:NCBI gene;Acc:768734]	-	-	-	-	-	GO:0004867//serine-type endopeptidase inhibitor activity;GO:0005515//protein binding	-	--
ENSGALG00000027494	0.0766667	1.41033	4.20129	1.38E-11	8.09E-10	SPTSSB	serine palmitoyltransferase, small subunit B [Source:NCBI gene;Acc:425008]	-	-	-	-	-	-	-	--
ENSGALG00000034436	0.891667	15.8133	4.14849	5.63E-12	3.64E-10	CEL	carboxyl ester lipase [Source:NCBI gene;Acc:417165]	Metabolism;Organismal Systems;Metabolism;Organismal Systems;Metabolism	Global and overview maps;Digestive system;Lipid metabolism;Digestive system;Lipid metabolism	ko01100//Metabolic pathways;ko04972//Pancreatic secretion;ko00561//Glycerolipid metabolism;ko04975//Fat digestion and absorption;ko00100//Steroid biosynthesis	K12298;K12298;K12298;K12298;K12298	-	GO:0016788//hydrolase activity, acting on ester bonds	GO:0006629//lipid metabolic process;GO:0006707//cholesterol catabolic process;GO:0030157//pancreatic juice secretion;GO:0046514//ceramide catabolic process	--
ENSGALG00000015205	0.0443333	0.637333	3.84558	6.85E-07	1.24E-05	TYRP1	tyrosinase related protein 1 [Source:NCBI gene;Acc:395913]	Metabolism;Organismal Systems;Metabolism	Global and overview maps;Endocrine system;Amino acid metabolism	ko01100//Metabolic pathways;ko04916//Melanogenesis;ko00350//Tyrosine metabolism	K00506;K00506;K00506	GO:0005737//cytoplasm;GO:0010008//endosome membrane;GO:0030669//clathrin-coated endocytic vesicle membrane	GO:0004503//monophenol monooxygenase activity;GO:0016491//oxidoreductase activity	GO:0048023//positive regulation of melanin biosynthetic process	--
ENSGALG00000009844	1.52433	21.2193	3.79913	1.40E-07	3.12E-06	ACTC1	actin alpha cardiac muscle 1 [Source:NCBI gene;Acc:423298]	Human Diseases;Organismal Systems;Human Diseases;Organismal Systems	Cardiovascular disease;Circulatory system;Cardiovascular disease;Circulatory system	ko05414//Dilated cardiomyopathy;ko04261//Adrenergic signaling in cardiomyocytes;ko05410//Hypertrophic cardiomyopathy;ko04260//Cardiac muscle contraction	K12314;K12314;K12314;K12314	GO:0005737//cytoplasm;GO:0005884//actin filament;GO:0030017//sarcomere;GO:0031674//I band;GO:0045202//synapse	GO:0000146//microfilament motor activity;GO:0005524//ATP binding;GO:0017022//myosin binding	GO:0030048//actin filament-based movement;GO:0030240//skeletal muscle thin filament assembly;GO:0031032//actomyosin structure organization;GO:0033275//actin-myosin filament sliding;GO:0043066//negative regulation of apoptotic process;GO:0055003//cardiac myofibril assembly;GO:0055008//cardiac muscle tissue morphogenesis;GO:0060047//heart contraction;GO:0070252//actin-mediated cell contraction	--
ENSGALG00000009845	0.074	0.901667	3.607	1.22E-06	2.06E-05	GJD2	gap junction protein delta 2 [Source:NCBI gene;Acc:395273]	Cellular Processes	Cellular community - eukaryotes	ko04540//Gap junction	K07373	GO:0005886//plasma membrane;GO:0005921//gap junction;GO:0005922//connexon complex;GO:0016020//membrane;GO:0016021//integral component of membrane;GO:0030054//cell junction;GO:0045202//synapse	GO:0005243//gap junction channel activity	GO:0001508//action potential;GO:0007154//cell communication;GO:0007267//cell-cell signaling;GO:0007268//synaptic transmission;GO:0007601//visual perception;GO:0055085//transmembrane transport	--
ENSGALG00000053449	0.157333	1.843	3.55016	8.61E-05	0.000802724	Atp1b2	XP_025002271.1 sodium/potassium-transporting ATPase subunit beta-2 [Gallus gallus]	Environmental Information Processing;Environmental Information Processing;Organismal Systems;Organismal Systems;Organismal Systems;Organismal Systems;Organismal Systems;Organismal Systems;Organismal Systems;Organismal Systems;Organismal Systems;Organismal Systems;Organismal Systems;Organismal Systems;Organismal Systems;Organismal Systems;Organismal Systems;Organismal Systems	Signal transduction;Signal transduction;Circulatory system;Endocrine system;Digestive system;Digestive system;Endocrine system;Circulatory system;Endocrine system;Digestive system;Digestive system;Endocrine system;Digestive system;Excretory system;Digestive system;Digestive system;Excretory system;Excretory system	ko04024//cAMP signaling pathway;ko04022//cGMP-PKG signaling pathway;ko04261//Adrenergic signaling in cardiomyocytes;ko04919//Thyroid hormone signaling pathway;ko04972//Pancreatic secretion;ko04974//Protein digestion and absorption;ko04925//Aldosterone synthesis and secretion;ko04260//Cardiac muscle contraction;ko04911//Insulin secretion;ko04970//Salivary secretion;ko04971//Gastric acid secretion;…	K01540;K01540;K01540;K01540;K01540;K01540;K01540;K01540;K01540;K01540;K01540;K01540;K01540;K01540;K01540;K01540;K01540;K01540	GO:0005890//sodium:potassium-exchanging ATPase complex;GO:0016020//membrane;GO:0016021//integral component of membrane	GO:0001671//ATPase activator activity	GO:0006813//potassium ion transport;GO:0006814//sodium ion transport;GO:0006883//cellular sodium ion homeostasis;GO:0030007//cellular potassium ion homeostasis;GO:0036376//sodium ion export from cell;GO:1990573//potassium ion import across plasma membrane	--
ENSGALG00000048534	0.0643333	0.577	3.16493	0.000384531	0.00283711	PLEKHG4	XP_004944157.2 puratrophin-1 isoform X2 [Gallus gallus]	-	-	-	-	-	GO:0005085//guanyl-nucleotide exchange factor activity	GO:0050790//regulation of catalytic activity	--
ENSGALG00000009682	0.0396667	0.316333	2.99545	0.0102567	0.0420918	VEPH1	ventricular zone expressed PH domain containing 1 [Source:HGNC Symbol;Acc:HGNC:25735]	-	-	-	-	GO:0005886//plasma membrane	GO:0010314//phosphatidylinositol-5-phosphate binding	GO:0009966//regulation of signal transduction;GO:0030512//negative regulation of transforming growth factor beta receptor signaling pathway;GO:0060392//negative regulation of SMAD protein import into nucleus	--
ENSGALG00000044668	0.0646667	0.499	2.94795	0.00402041	0.0202329	--	uncharacterized LOC421856 [Source:NCBI gene;Acc:421856]	-	-	-	-	-	GO:0003677//DNA binding	-	--
ENSGALG00000028376	0.0326667	0.242333	2.8911	0.00330769	0.0172177	FGF19	fibroblast growth factor 19 [Source:NCBI gene;Acc:395394]	Human Diseases;Environmental Information Processing;Environmental Information Processing;Environmental Information Processing;Cellular Processes;Environmental Information Processing;Human Diseases;Human Diseases;Human Diseases	Cancer: overview;Signal transduction;Signal transduction;Signal transduction;Cell motility;Signal transduction;Cancer: specific types;Cancer: specific types;Cancer: specific types	ko05200//Pathways in cancer;ko04151//PI3K-Akt signaling pathway;ko04010//MAPK signaling pathway;ko04014//Ras signaling pathway;ko04810//Regulation of actin cytoskeleton;ko04015//Rap1 signaling pathway;ko05226//Gastric cancer;ko05224//Breast cancer;ko05218//Melanoma	K22603;K22603;K22603;K22603;K22603;K22603;K22603;K22603;K22603	GO:0005576//extracellular region	GO:0005104//fibroblast growth factor receptor binding;GO:0008083//growth factor activity	GO:0001755//neural crest cell migration;GO:0001934//positive regulation of protein phosphorylation;GO:0007507//heart development;GO:0008284//positive regulation of cell proliferation;GO:0008543//fibroblast growth factor receptor signaling pathway;GO:0009617//response to bacterium;GO:0010629//negative regulation of gene expression;GO:0046326//positive regulation of glucose import;GO:0046330//posit…	--
ENSGALG00000002182	4.954	36.0083	2.86167	1.70E-52	8.92E-49	NR5A2	nuclear receptor subfamily 5 group A member 2 [Source:NCBI gene;Acc:395961]	Human Diseases	Endocrine and metabolic disease	ko04950//Maturity onset diabetes of the young	K08027	GO:0005634//nucleus;GO:0005737//cytoplasm;GO:0090575//RNA polymerase II transcription factor complex	GO:0000976//transcription regulatory region sequence-specific DNA binding;GO:0000978//RNA polymerase II core promoter proximal region sequence-specific DNA binding;GO:0001221//transcription cofactor binding;GO:0001228//transcriptional activator activity, RNA polymerase II transcription regulatory region sequence-specific binding;GO:0003677//DNA binding;GO:0003682//chromatin binding;GO:0003700//tr…	GO:0006355//regulation of transcription, DNA-templated;GO:0008206//bile acid metabolic process;GO:0030522//intracellular receptor signaling pathway;GO:0030855//epithelial cell differentiation;GO:0042127//regulation of cell proliferation;GO:0042632//cholesterol homeostasis;GO:0045070//positive regulation of viral genome replication;GO:0045893//positive regulation of transcription, DNA-templated;GO…	SF-like
ENSGALG00000003512	0.120667	0.839	2.79764	0.00297351	0.0157432	SPINK7	serine peptidase inhibitor, Kazal type 7 (putative) [Source:NCBI gene;Acc:416236]	-	-	-	-	GO:0005576//extracellular region;GO:0005615//extracellular space;GO:0005783//endoplasmic reticulum;GO:0032991//macromolecular complex	GO:0004867//serine-type endopeptidase inhibitor activity;GO:0005515//protein binding;GO:0019863//IgE binding;GO:0019864//IgG binding;GO:0030246//carbohydrate binding;GO:0030414//peptidase inhibitor activity	GO:0010466//negative regulation of peptidase activity;GO:0010951//negative regulation of endopeptidase activity;GO:0048545//response to steroid hormone	--
MSTRG.56	0.704	4.43667	2.65583	5.89E-11	3.11E-09	Adm2	protein ADM2 [Gallus gallus]	-	-	-	-	-	-	-	--
ENSGALG00000021092	0.0833333	0.494667	2.56949	0.000129384	0.00113207	SLC19A3	thiamine transporter 2-like [Source:NCBI gene;Acc:100858713]	Organismal Systems	Digestive system	ko04977//Vitamin digestion and absorption	K14610	GO:0016021//integral component of membrane	GO:0090482//vitamin transmembrane transporter activity	GO:0051180//vitamin transport	--
ENSGALG00000054770	55.7597	326.208	2.5485	2.47E-12	1.72E-10	INHA	inhibin alpha subunit [Source:NCBI gene;Acc:424197]	Environmental Information Processing	Signaling molecules and interaction	ko04060//Cytokine-cytokine receptor interaction	K05500	GO:0034673//inhibin-betaglycan-ActRII complex;GO:0043512//inhibin A complex	GO:0005102//receptor binding;GO:0008083//growth factor activity	GO:0042127//regulation of cell proliferation;GO:0042541//hemoglobin biosynthetic process;GO:0051726//regulation of cell cycle	--
ENSGALG00000047941	0.389333	2.23333	2.52012	4.54E-08	1.14E-06	--	XP_024998880.1 LOW QUALITY PROTEIN: digestive cysteine proteinase 1-like [Gallus gallus]	-	-	-	-	-	-	-	--
ENSGALG00000004343	0.229667	1.146	2.31899	7.03E-06	9.45E-05	HPD	4-hydroxyphenylpyruvate dioxygenase [Source:NCBI gene;Acc:416852]	Metabolism;Metabolism;Metabolism;Metabolism	Global and overview maps;Amino acid metabolism;Amino acid metabolism;Metabolism of cofactors and vitamins	ko01100//Metabolic pathways;ko00350//Tyrosine metabolism;ko00360//Phenylalanine metabolism;ko00130//Ubiquinone and other terpenoid-quinone biosynthesis	K00457;K00457;K00457;K00457	GO:0000139//Golgi membrane;GO:0005789//endoplasmic reticulum membrane	GO:0003868//4-hydroxyphenylpyruvate dioxygenase activity;GO:0016701//oxidoreductase activity, acting on single donors with incorporation of molecular oxygen;GO:0046872//metal ion binding	GO:0006572//tyrosine catabolic process;GO:0009072//aromatic amino acid family metabolic process	--
ENSGALG00000028928	4.07	19.615	2.26886	1.12E-40	2.52E-37	LCAT	lecithin-cholesterol acyltransferase [Source:NCBI gene;Acc:396136]	Metabolism;Organismal Systems	Lipid metabolism;Digestive system	ko00564//Glycerophospholipid metabolism;ko04979//Cholesterol metabolism	K00650;K00650	GO:0005615//extracellular space;GO:0034364//high-density lipoprotein particle	GO:0003847//1-alkyl-2-acetylglycerophosphocholine esterase activity;GO:0004607//phosphatidylcholine-sterol O-acyltransferase activity;GO:0008374//O-acyltransferase activity;GO:0034186//apolipoprotein A-I binding;GO:0047179//platelet-activating factor acetyltransferase activity	GO:0006629//lipid metabolic process;GO:0006644//phospholipid metabolic process;GO:0006656//phosphatidylcholine biosynthetic process;GO:0008203//cholesterol metabolic process;GO:0030301//cholesterol transport;GO:0034372//very-low-density lipoprotein particle remodeling;GO:0034375//high-density lipoprotein particle remodeling;GO:0034435//cholesterol esterification;GO:0042632//cholesterol homeostasi…	--
ENSGALG00000026299	0.112	0.530333	2.2434	0.00265484	0.0143549	C3orf52	chromosome 3 open reading frame 52 [Source:HGNC Symbol;Acc:HGNC:26255]	-	-	-	-	GO:0016020//membrane;GO:0016021//integral component of membrane	-	-	--
ENSGALG00000015089	0.162	0.746	2.20318	0.000335646	0.00254429	GAP43	growth associated protein 43 [Source:NCBI gene;Acc:427955]	-	-	-	-	-	GO:0005515//protein binding	GO:0040008//regulation of growth	--
ENSGALG00000026808	6.78933	30.007	2.14396	5.75E-08	1.40E-06	TMEM72	transmembrane protein 72 [Source:HGNC Symbol;Acc:HGNC:31658]	-	-	-	-	GO:0016020//membrane;GO:0016021//integral component of membrane	-	-	--
ENSGALG00000029606	0.133	0.546333	2.03836	3.11E-08	8.19E-07	MYH1E	myosin, heavy chain 1E, skeletal muscle (similar to human myosin, heavy chain 1, skeletal muscle, adult) [Source:NCBI gene;Acc:427788]	Human Diseases;Human Diseases;Cellular Processes	Infectious disease: bacterial;Infectious disease: bacterial;Cellular community - eukaryotes	ko05130//Pathogenic Escherichia coli infection;ko05132//Salmonella infection;ko04530//Tight junction	K10352;K10352;K10352	GO:0016459//myosin complex	GO:0003774//motor activity;GO:0005515//protein binding;GO:0005524//ATP binding;GO:0051015//actin filament binding	-	--
ENSGALG00000040855	0.0876667	0.357333	2.02717	0.000907588	0.00584795	PTPRR	protein tyrosine phosphatase, receptor type R [Source:NCBI gene;Acc:771985]	Environmental Information Processing	Signal transduction	ko04010//MAPK signaling pathway	K04458	GO:0005829//cytosol;GO:0005886//plasma membrane;GO:0030054//cell junction	GO:0004725//protein tyrosine phosphatase activity;GO:0016791//phosphatase activity;GO:0019901//protein kinase binding	GO:0006470//protein dephosphorylation;GO:0010633//negative regulation of epithelial cell migration;GO:0016311//dephosphorylation;GO:0038128//ERBB2 signaling pathway;GO:0070373//negative regulation of ERK1 and ERK2 cascade	--
ENSGALG00000036831	0.225	0.907667	2.01224	5.26E-06	7.40E-05	CYP2H1	cytochrome P450 2B4-like [Source:NCBI gene;Acc:101749846]	-	-	-	-	-	GO:0004497//monooxygenase activity;GO:0005506//iron ion binding;GO:0016705//oxidoreductase activity, acting on paired donors, with incorporation or reduction of molecular oxygen;GO:0016712//oxidoreductase activity, acting on paired donors, with incorporation or reduction of molecular oxygen, reduced flavin or flavoprotein as one donor, and incorporation of one atom of oxygen;GO:0020037//heme bind…	-	--
ENSGALG00000015967	0.038	0.150667	1.98729	0.0123096	0.048655	LRRTM1	leucine rich repeat transmembrane neuronal 1 [Source:NCBI gene;Acc:771502]	-	-	-	-	GO:0005783//endoplasmic reticulum;GO:0030424//axon;GO:0030426//growth cone	GO:0005515//protein binding	-	--
ENSGALG00000031997	47.7303	189.011	1.98549	3.90E-25	2.28E-22	SFRP4	secreted frizzled related protein 4 [Source:NCBI gene;Acc:420732]	Environmental Information Processing	Signal transduction	ko04310//Wnt signaling pathway	K02185	GO:0005615//extracellular space;GO:0005634//nucleus;GO:0005737//cytoplasm;GO:0009986//cell surface	GO:0005515//protein binding;GO:0017147//Wnt-protein binding	GO:0002092//positive regulation of receptor internalization;GO:0008285//negative regulation of cell proliferation;GO:0010628//positive regulation of gene expression;GO:0043065//positive regulation of apoptotic process;GO:0043433//negative regulation of sequence-specific DNA binding transcription factor activity;GO:0045606//positive regulation of epidermal cell differentiation;GO:0055062//phosphat…	--
ENSGALG00000017191	0.307667	1.19467	1.95717	8.57E-05	0.000799606	ANGPTL5	angiopoietin like 5 [Source:NCBI gene;Acc:772036]	-	-	-	-	-	-	-	--
ENSGALG00000051279	0.362333	1.39933	1.94935	0.00874304	0.0371768	PPP1R1A	protein phosphatase 1 regulatory inhibitor subunit 1A [Source:HGNC Symbol;Acc:HGNC:9286]	Organismal Systems;Organismal Systems	Circulatory system;Nervous system	ko04261//Adrenergic signaling in cardiomyocytes;ko04720//Long-term potentiation	K08050;K08050	GO:0005737//cytoplasm	GO:0004864//protein phosphatase inhibitor activity	GO:0007165//signal transduction;GO:0035556//intracellular signal transduction;GO:0043086//negative regulation of catalytic activity	--
ENSGALG00000041932	4.20533	16.2277	1.94816	0.000155618	0.00133349	SLC5A5	solute carrier family 5 member 5 [Source:NCBI gene;Acc:431544]	Organismal Systems	Endocrine system	ko04918//Thyroid hormone synthesis	K14385	GO:0005634//nucleus;GO:0005886//plasma membrane;GO:0016020//membrane	GO:0015111//iodide transmembrane transporter activity;GO:0022857//transmembrane transporter activity	GO:0015705//iodide transport;GO:0055085//transmembrane transport;GO:0071320//cellular response to cAMP;GO:0071371//cellular response to gonadotropin stimulus;GO:1904200//iodide transmembrane transport	--
ENSGALG00000000585	5.19533	19.827	1.93218	2.02E-13	1.77E-11	MYL4	myosin, light chain 4, alkali; atrial, embryonic [Source:NCBI gene;Acc:396472]	Organismal Systems;Environmental Information Processing;Organismal Systems	Circulatory system;Signal transduction;Circulatory system	ko04261//Adrenergic signaling in cardiomyocytes;ko04371//Apelin signaling pathway;ko04260//Cardiac muscle contraction	K12750;K12750;K12750	-	GO:0005509//calcium ion binding	-	--
ENSGALG00000047771	6.22167	23.1713	1.89697	1.13E-32	1.19E-29	PGF	placental growth factor [Source:NCBI gene;Acc:771832]	Human Diseases;Environmental Information Processing;Environmental Information Processing;Environmental Information Processing;Cellular Processes;Environmental Information Processing	Cancer: overview;Signal transduction;Signal transduction;Signal transduction;Cellular community - eukaryotes;Signal transduction	ko05200//Pathways in cancer;ko04151//PI3K-Akt signaling pathway;ko04010//MAPK signaling pathway;ko04014//Ras signaling pathway;ko04510//Focal adhesion;ko04015//Rap1 signaling pathway	K16859;K16859;K16859;K16859;K16859;K16859	GO:0016020//membrane	GO:0008083//growth factor activity	-	--
ENSGALG00000010343	0.506333	1.86867	1.88385	6.57E-05	0.000639384	TSPAN1	tetraspanin 1 [Source:NCBI gene;Acc:424607]	-	-	-	-	GO:0005654//nucleoplasm;GO:0005737//cytoplasm;GO:0005886//plasma membrane;GO:0016020//membrane;GO:0016021//integral component of membrane;GO:0030054//cell junction;GO:0031982//vesicle;GO:0043231//intracellular membrane-bounded organelle;GO:0048471//perinuclear region of cytoplasm	-	GO:0050821//protein stabilization	--
ENSGALG00000052425	0.211333	0.774	1.87281	0.00125105	0.00765737	BATF3	basic leucine zipper ATF-like transcription factor 3 [Source:NCBI gene;Acc:421368]	Human Diseases	Cancer: overview	ko05235//PD-L1 expression and PD-1 checkpoint pathway in cancer	K09034	GO:0005654//nucleoplasm;GO:0005730//nucleolus;GO:0005829//cytosol;GO:0090575//RNA polymerase II transcription factor complex	GO:0000978//RNA polymerase II core promoter proximal region sequence-specific DNA binding;GO:0001227//transcriptional repressor activity, RNA polymerase II transcription regulatory region sequence-specific binding;GO:0003677//DNA binding;GO:0003700//transcription factor activity, sequence-specific DNA binding;GO:1990837//sequence-specific double-stranded DNA binding	GO:0000122//negative regulation of transcription from RNA polymerase II promoter;GO:0006355//regulation of transcription, DNA-templated;GO:0006357//regulation of transcription from RNA polymerase II promoter;GO:0009615//response to virus;GO:0043011//myeloid dendritic cell differentiation;GO:0097028//dendritic cell differentiation	--
ENSGALG00000038399	2.66667	9.60333	1.8485	7.12E-15	8.84E-13	PLEKHA6	pleckstrin homology domain containing A6 [Source:NCBI gene;Acc:419821]	-	-	-	-	-	-	-	--
ENSGALG00000041500	11.3927	40.4113	1.82665	0.000434315	0.0031371	RPL17	60S ribosomal protein L17-like [Source:NCBI gene;Acc:107055485]	Genetic Information Processing	Translation	ko03010//Ribosome	K02880	GO:0005840//ribosome;GO:0015934//large ribosomal subunit	GO:0003735//structural constituent of ribosome	GO:0006412//translation	--
MSTRG.14575	2.68467	9.395	1.80715	0.00032327	0.00246113	PHGDH	D-3-phosphoglycerate dehydrogenase [Gallus gallus]	Metabolism;Metabolism;Metabolism;Metabolism;Metabolism	Global and overview maps;Global and overview maps;Global and overview maps;Amino acid metabolism;Amino acid metabolism	ko01100//Metabolic pathways;ko01200//Carbon metabolism;ko01230//Biosynthesis of amino acids;ko00270//Cysteine and methionine metabolism;ko00260//Glycine, serine and threonine metabolism	K00058;K00058;K00058;K00058;K00058	-	-	-	--
ENSGALG00000017099	13.0287	44.673	1.77771	5.95E-19	1.51E-16	RASL11A	ras- like family 11 member A [Source:NCBI gene;Acc:418932]	-	-	-	-	GO:0005730//nucleolus	GO:0003924//GTPase activity;GO:0005525//GTP binding	GO:0045943//positive regulation of transcription from RNA polymerase I promoter	--
ENSGALG00000013006	0.224333	0.760333	1.76099	0.00735093	0.032575	ROPN1L	rhophilin associated tail protein 1 like [Source:NCBI gene;Acc:420926]	-	-	-	-	GO:0005737//cytoplasm;GO:0005929//cilium;GO:0031514//motile cilium	GO:0042802//identical protein binding	GO:0001932//regulation of protein phosphorylation;GO:0003341//cilium movement;GO:0030317//sperm motility;GO:0048240//sperm capacitation	--
ENSGALG00000028815	0.362	1.22667	1.76068	7.18E-05	0.000688188	Vwa5a	von Willebrand factor A domain containing 5A [Source:NCBI gene;Acc:431270]	-	-	-	-	-	-	-	--
ENSGALG00000041826	83.763	283.763	1.7603	5.36E-05	0.000537975	S100A6	S100 calcium binding protein A6 [Source:NCBI gene;Acc:373951]	-	-	-	-	GO:0001726//ruffle;GO:0005634//nucleus;GO:0005635//nuclear envelope;GO:0005737//cytoplasm;GO:0005829//cytosol;GO:0005886//plasma membrane;GO:0031234//extrinsic component of cytoplasmic side of plasma membrane;GO:0048471//perinuclear region of cytoplasm	GO:0005509//calcium ion binding;GO:0005523//tropomyosin binding;GO:0008270//zinc ion binding;GO:0019899//enzyme binding;GO:0042803//protein homodimerization activity;GO:0044548//S100 protein binding;GO:0046872//metal ion binding;GO:0048306//calcium-dependent protein binding	GO:0007049//cell cycle;GO:0051781//positive regulation of cell division	--
ENSGALG00000016954	5.689	19.211	1.75569	2.27E-14	2.42E-12	RGCC	regulator of cell cycle [Source:NCBI gene;Acc:418833]	-	-	-	-	GO:0005634//nucleus;GO:0005654//nucleoplasm;GO:0005730//nucleolus;GO:0005737//cytoplasm;GO:0005813//centrosome	GO:0019901//protein kinase binding;GO:0030295//protein kinase activator activity;GO:0070412//R-SMAD binding	GO:0001100//negative regulation of exit from mitosis;GO:0001818//negative regulation of cytokine production;GO:0001819//positive regulation of cytokine production;GO:0001937//negative regulation of endothelial cell proliferation;GO:0003331//positive regulation of extracellular matrix constituent secretion;GO:0006956//complement activation;GO:0008285//negative regulation of cell proliferation;GO:0…	--
ENSGALG00000036447	0.209667	0.706667	1.75293	0.00028555	0.00222554	A2ML1	XP_025007673.1 alpha-2-macroglobulin-like protein 1 [Gallus gallus]	-	-	-	-	-	GO:0004866//endopeptidase inhibitor activity	GO:0010951//negative regulation of endopeptidase activity	--
ENSGALG00000026613	9.78633	32.811	1.74534	0.00116521	0.0072188	S100A4	S100 calcium binding protein A4 [Source:HGNC Symbol;Acc:HGNC:10494]	-	-	-	-	GO:0005576//extracellular region;GO:0005634//nucleus;GO:0005737//cytoplasm;GO:0048471//perinuclear region of cytoplasm	GO:0005509//calcium ion binding;GO:0042802//identical protein binding;GO:0046914//transition metal ion binding;GO:0048306//calcium-dependent protein binding;GO:0050786//RAGE receptor binding	GO:0043123//positive regulation of I-kappaB kinase/NF-kappaB signaling	--
ENSGALG00000041858	0.984667	3.299	1.74432	2.36E-05	0.000267957	KRT16	keratin, type I cytoskeletal 42-like [Source:NCBI gene;Acc:100857659]	Human Diseases;Organismal Systems	Infectious disease: bacterial;Endocrine system	ko05150//Staphylococcus aureus infection;ko04915//Estrogen signaling pathway	K07604;K07604	-	GO:0005198//structural molecule activity	-	--
ENSGALG00000014766	0.138667	0.454	1.71107	0.00928941	0.0389227	HAO2	hydroxyacid oxidase 2 [Source:NCBI gene;Acc:418311]	Metabolism;Metabolism;Cellular Processes;Metabolism	Global and overview maps;Global and overview maps;Transport and catabolism;Carbohydrate metabolism	ko01100//Metabolic pathways;ko01200//Carbon metabolism;ko04146//Peroxisome;ko00630//Glyoxylate and dicarboxylate metabolism	K11517;K11517;K11517;K11517	GO:0005782//peroxisomal matrix	GO:0003824//catalytic activity;GO:0003973//(S)-2-hydroxy-acid oxidase activity;GO:0010181//FMN binding;GO:0016491//oxidoreductase activity	GO:0019395//fatty acid oxidation	--
ENSGALG00000036711	79.7073	260.582	1.70895	1.41E-25	9.25E-23	S100A11	S100 calcium binding protein A11 [Source:NCBI gene;Acc:396075]	-	-	-	-	GO:0001726//ruffle;GO:0005615//extracellular space;GO:0005634//nucleus;GO:0005737//cytoplasm	GO:0005509//calcium ion binding;GO:0042803//protein homodimerization activity;GO:0044548//S100 protein binding;GO:0046872//metal ion binding;GO:0048306//calcium-dependent protein binding	GO:0014911//positive regulation of smooth muscle cell migration;GO:0042127//regulation of cell proliferation	--
ENSGALG00000043690	11.918	38.7573	1.70133	1.45E-19	4.15E-17	ECRG4	chromosome 1 open reading frame, human C2orf40 [Source:NCBI gene;Acc:771055]	-	-	-	-	GO:0005615//extracellular space	-	GO:0031145//anaphase-promoting complex-dependent proteasomal ubiquitin-dependent protein catabolic process;GO:0070314//G1 to G0 transition;GO:0090398//cellular senescence	--
ENSGALG00000010983	0.658	2.13633	1.69898	0.0080927	0.0349804	NPY	neuropeptide Y [Source:NCBI gene;Acc:396464]	Environmental Information Processing;Environmental Information Processing;Human Diseases;Organismal Systems;Organismal Systems	Signaling molecules and interaction;Signal transduction;Substance dependence;Endocrine system;Endocrine system	ko04080//Neuroactive ligand-receptor interaction;ko04024//cAMP signaling pathway;ko05034//Alcoholism;ko04920//Adipocytokine signaling pathway;ko04923//Regulation of lipolysis in adipocytes	K05232;K05232;K05232;K05232;K05232	GO:0005576//extracellular region;GO:0005615//extracellular space;GO:0005737//cytoplasm;GO:0005794//Golgi apparatus;GO:0031410//cytoplasmic vesicle	GO:0001664//G-protein coupled receptor binding;GO:0005179//hormone activity;GO:0005184//neuropeptide hormone activity;GO:0031841//neuropeptide Y receptor binding	GO:0007218//neuropeptide signaling pathway;GO:0007631//feeding behavior;GO:0008217//regulation of blood pressure;GO:0021954//central nervous system neuron development;GO:0021987//cerebral cortex development;GO:0031175//neuron projection development	--
ENSGALG00000026948	0.348	1.11967	1.68591	7.38E-06	9.86E-05	ADD2	adducin 2 [Source:NCBI gene;Acc:107054985]	-	-	-	-	GO:0005856//cytoskeleton;GO:0005886//plasma membrane;GO:0008290//F-actin capping protein complex;GO:0014069//postsynaptic density;GO:0031410//cytoplasmic vesicle;GO:0044853//plasma membrane raft	GO:0003779//actin binding;GO:0019901//protein kinase binding;GO:0030507//spectrin binding;GO:0042803//protein homodimerization activity;GO:0046982//protein heterodimerization activity;GO:0051015//actin filament binding	GO:0032092//positive regulation of protein binding;GO:0050900//leukocyte migration;GO:0050901//leukocyte tethering or rolling;GO:0051016//barbed-end actin filament capping;GO:0051017//actin filament bundle assembly;GO:0065003//macromolecular complex assembly	--
ENSGALG00000001459	1.584	5.092	1.68466	3.90E-06	5.74E-05	TNNC1	troponin C1, slow skeletal and cardiac type [Source:NCBI gene;Acc:396032]	Environmental Information Processing;Human Diseases;Organismal Systems;Human Diseases;Organismal Systems	Signal transduction;Cardiovascular disease;Circulatory system;Cardiovascular disease;Circulatory system	ko04020//Calcium signaling pathway;ko05414//Dilated cardiomyopathy;ko04261//Adrenergic signaling in cardiomyocytes;ko05410//Hypertrophic cardiomyopathy;ko04260//Cardiac muscle contraction	K05865;K05865;K05865;K05865;K05865	GO:0005861//troponin complex;GO:1990584//cardiac Troponin complex	GO:0005509//calcium ion binding;GO:0031013//troponin I binding;GO:0031014//troponin T binding;GO:0042803//protein homodimerization activity;GO:0046872//metal ion binding;GO:0048306//calcium-dependent protein binding;GO:0051015//actin filament binding	GO:0003009//skeletal muscle contraction;GO:0006937//regulation of muscle contraction;GO:0014883//transition between fast and slow fiber;GO:0032972//regulation of muscle filament sliding speed;GO:0043462//regulation of ATPase activity;GO:0055010//ventricular cardiac muscle tissue morphogenesis;GO:0060048//cardiac muscle contraction	--
MSTRG.4460	7.59533	24.3247	1.67923	4.49E-21	1.47E-18	PLA2G3	group 3 secretory phospholipase A2 isoform X2 [Gallus gallus]	Metabolism;Environmental Information Processing;Organismal Systems;Metabolism;Organismal Systems;Metabolism;Metabolism;Organismal Systems;Metabolism;Metabolism	Global and overview maps;Signal transduction;Circulatory system;Lipid metabolism;Digestive system;Lipid metabolism;Lipid metabolism;Digestive system;Lipid metabolism;Lipid metabolism	ko01100//Metabolic pathways;ko04014//Ras signaling pathway;ko04270//Vascular smooth muscle contraction;ko00564//Glycerophospholipid metabolism;ko04972//Pancreatic secretion;ko00590//Arachidonic acid metabolism;ko00565//Ether lipid metabolism;ko04975//Fat digestion and absorption;ko00591//Linoleic acid metabolism;ko00592//alpha-Linolenic acid metabolism	K01047;K01047;K01047;K01047;K01047;K01047;K01047;K01047;K01047;K01047	GO:0005764//lysosome;GO:0016020//membrane;GO:0043232//intracellular non-membrane-bounded organelle;GO:0044421//extracellular region part	GO:0004623//phospholipase A2 activity;GO:0046872//metal ion binding	GO:0002279//mast cell activation involved in immune response;GO:0003006//developmental process involved in reproduction;GO:0006631//fatty acid metabolic process;GO:0030154//cell differentiation;GO:0046470//phosphatidylcholine metabolic process;GO:0046471//phosphatidylglycerol metabolic process;GO:0048858//cell projection morphogenesis	--
ENSGALG00000025999	176.71	561.778	1.66862	1.16E-06	1.99E-05	NDUFA4	NDUFA4, mitochondrial complex associated [Source:NCBI gene;Acc:772135]	Metabolism;Human Diseases;Human Diseases;Organismal Systems;Organismal Systems;Human Diseases;Human Diseases;Metabolism	Global and overview maps;Neurodegenerative disease;Neurodegenerative disease;Environmental adaptation;Nervous system;Endocrine and metabolic disease;Neurodegenerative disease;Energy metabolism	ko01100//Metabolic pathways;ko05010//Alzheimer disease;ko05016//Huntington disease;ko04714//Thermogenesis;ko04723//Retrograde endocannabinoid signaling;ko04932//Non-alcoholic fatty liver disease;ko05012//Parkinson disease;ko00190//Oxidative phosphorylation	K03948;K03948;K03948;K03948;K03948;K03948;K03948;K03948	GO:0005739//mitochondrion;GO:0005747//mitochondrial respiratory chain complex I;GO:0005751//mitochondrial respiratory chain complex IV;GO:0031966//mitochondrial membrane	GO:0044877//macromolecular complex binding	GO:1904960//positive regulation of cytochrome-c oxidase activity	--
ENSGALG00000028774	105.682	335.761	1.6677	2.09E-19	5.68E-17	S100A10	S100 calcium binding protein A10 [Source:NCBI gene;Acc:396506]	Human Diseases	Infectious disease: bacterial	ko05132//Salmonella infection	K17274	GO:0005615//extracellular space;GO:0005737//cytoplasm;GO:0005886//plasma membrane;GO:0019897//extrinsic component of plasma membrane;GO:0045121//membrane raft;GO:0090575//RNA polymerase II transcription factor complex;GO:0098797//plasma membrane protein complex;GO:1990665//AnxA2-p11 complex	GO:0005509//calcium ion binding;GO:0042803//protein homodimerization activity;GO:0044325//ion channel binding;GO:0048306//calcium-dependent protein binding	GO:0001765//membrane raft assembly;GO:0006900//membrane budding;GO:0010756//positive regulation of plasminogen activation;GO:0042789//mRNA transcription from RNA polymerase II promoter;GO:0043547//positive regulation of GTPase activity;GO:0045944//positive regulation of transcription from RNA polymerase II promoter;GO:0050767//regulation of neurogenesis;GO:0051099//positive regulation of binding;…	--
ENSGALG00000010364	4.755	15.093	1.66636	6.33E-17	1.13E-14	AADAC	arylacetamide deacetylase [Source:NCBI gene;Acc:425034]	-	-	-	-	GO:0005789//endoplasmic reticulum membrane;GO:0016021//integral component of membrane	GO:0004806//triglyceride lipase activity;GO:0016787//hydrolase activity;GO:0017171//serine hydrolase activity;GO:0019213//deacetylase activity;GO:0052689//carboxylic ester hydrolase activity	GO:0010898//positive regulation of triglyceride catabolic process	--
ENSGALG00000034806	1.57867	4.99333	1.6613	1.83E-06	2.92E-05	slc7a6	solute carrier family 7 member 7 [Source:NCBI gene;Acc:420216]	-	-	-	-	GO:0016020//membrane	GO:0022857//transmembrane transporter activity	GO:0055085//transmembrane transport	--
ENSGALG00000029795	0.364667	1.14267	1.64775	0.000693102	0.00467414	FAM131A	family with sequence similarity 131 member A [Source:HGNC Symbol;Acc:HGNC:28308]	-	-	-	-	-	-	-	--
ENSGALG00000041143	20.797	65.1373	1.64711	8.57E-19	2.07E-16	UMOD	uromodulin [Source:NCBI gene;Acc:404754]	-	-	-	-	-	-	-	--
ENSGALG00000043433	1.652	5.168	1.64539	4.28E-08	1.09E-06	SCX	scleraxis bHLH transcription factor [Source:NCBI gene;Acc:374101]	-	-	-	-	GO:0005634//nucleus;GO:0005667//transcription factor complex	GO:0000977//RNA polymerase II regulatory region sequence-specific DNA binding;GO:0000978//RNA polymerase II core promoter proximal region sequence-specific DNA binding;GO:0000981//RNA polymerase II transcription factor activity, sequence-specific DNA binding;GO:0000987//core promoter proximal region sequence-specific DNA binding;GO:0001228//transcriptional activator activity, RNA polymerase II tr…	GO:0001707//mesoderm formation;GO:0001894//tissue homeostasis;GO:0001958//endochondral ossification;GO:0002062//chondrocyte differentiation;GO:0003179//heart valve morphogenesis;GO:0003188//heart valve formation;GO:0006351//transcription, DNA-templated;GO:0006357//regulation of transcription from RNA polymerase II promoter;GO:0008284//positive regulation of cell proliferation;GO:0010628//positive…	bHLH
ENSGALG00000052411	0.219333	0.680667	1.63382	0.0072165	0.0321861	X-element\ORF2	PKU43598.1 rna-directed dna polymerase from mobile element jockey- hypothetical protein [Limosa lapponica baueri]	Genetic Information Processing;Genetic Information Processing	Translation;Translation	ko03013//Nucleocytoplasmic transport;ko03008//Ribosome biogenesis in eukaryotes	K14530;K14530	-	-	-	--
ENSGALG00000028225	0.760333	2.359	1.63347	3.55E-10	1.59E-08	SLC17A9	solute carrier family 17 member 9 [Source:NCBI gene;Acc:419236]	-	-	-	-	GO:0016021//integral component of membrane;GO:0030141//secretory granule;GO:0042584//chromaffin granule membrane	GO:0001409//guanine nucleotide transmembrane transporter activity;GO:0005347//ATP transmembrane transporter activity;GO:0015217//ADP transmembrane transporter activity;GO:0022857//transmembrane transporter activity	GO:0015866//ADP transport;GO:0015867//ATP transport;GO:0055085//transmembrane transport;GO:1903790//guanine nucleotide transmembrane transport	--
ENSGALG00000040754	0.557667	1.68	1.59099	3.62E-05	0.000384922	CYP1C1	cytochrome P450 family 1 subfamily C polypeptide 1 [Source:NCBI gene;Acc:428832]	-	-	-	-	-	GO:0004497//monooxygenase activity;GO:0005506//iron ion binding;GO:0016705//oxidoreductase activity, acting on paired donors, with incorporation or reduction of molecular oxygen;GO:0020037//heme binding	GO:0006805//xenobiotic metabolic process;GO:0008202//steroid metabolic process;GO:0042572//retinol metabolic process	--
ENSGALG00000050830	2.146	6.447	1.58698	8.28E-08	1.96E-06	SV2A	synaptic vesicle glycoprotein 2A-like [Source:NCBI gene;Acc:101748017]	Environmental Information Processing	Signaling molecules and interaction	ko04512//ECM-receptor interaction	K06258	GO:0016020//membrane;GO:0016021//integral component of membrane	GO:0022857//transmembrane transporter activity	GO:0007268//synaptic transmission;GO:0055085//transmembrane transport	--
ENSGALG00000035219	3.27967	9.85067	1.58667	2.93E-16	4.76E-14	ALB	albumin [Source:NCBI gene;Acc:396197]	Organismal Systems	Endocrine system	ko04918//Thyroid hormone synthesis	K16141	GO:0005576//extracellular region;GO:0005615//extracellular space;GO:0005737//cytoplasm;GO:0005783//endoplasmic reticulum;GO:0005794//Golgi apparatus;GO:0032991//macromolecular complex;GO:0070062//extracellular exosome	GO:0003677//DNA binding;GO:0005504//fatty acid binding;GO:0015643//toxic substance binding;GO:0019825//oxygen binding;GO:0030170//pyridoxal phosphate binding;GO:0042802//identical protein binding;GO:0051087//chaperone binding;GO:1903981//enterobactin binding	GO:0009267//cellular response to starvation;GO:0043066//negative regulation of apoptotic process;GO:0051659//maintenance of mitochondrion location	--
MSTRG.6544	0.336	1.006	1.5821	0.00132807	0.00804755	--	RNA-binding protein 33 isoform X6 [Gallus gallus]	-	-	-	-	-	-	-	--
ENSGALG00000009006	0.539	1.598	1.56791	0.000158745	0.00135513	STEAP1	STEAP family member 1 [Source:NCBI gene;Acc:420540]	Organismal Systems	Digestive system	ko04978//Mineral absorption	K14737	GO:0005768//endosome;GO:0005886//plasma membrane	-	-	--
ENSGALG00000035246	0.194	0.557	1.52162	0.00176922	0.010267	Duoxa1	dual oxidase maturation factor 2 [Source:NCBI gene;Acc:427484]	-	-	-	-	GO:0005789//endoplasmic reticulum membrane;GO:0016021//integral component of membrane	-	GO:0015031//protein transport	--
ENSGALG00000034397	0.421	1.20133	1.51274	0.00395946	0.0199836	ENPP1	ectonucleotide pyrophosphatase/phosphodiesterase 1 [Source:HGNC Symbol;Acc:HGNC:3356]	Metabolism;Metabolism;Metabolism;Metabolism;Metabolism;Metabolism;Metabolism	Global and overview maps;Nucleotide metabolism;Nucleotide metabolism;Metabolism of cofactors and vitamins;Carbohydrate metabolism;Metabolism of cofactors and vitamins;Metabolism of cofactors and vitamins	ko01100//Metabolic pathways;ko00230//Purine metabolism;ko00240//Pyrimidine metabolism;ko00760//Nicotinate and nicotinamide metabolism;ko00500//Starch and sucrose metabolism;ko00770//Pantothenate and CoA biosynthesis;ko00740//Riboflavin metabolism	K01513;K01513;K01513;K01513;K01513;K01513;K01513	GO:0009986//cell surface;GO:0016020//membrane;GO:0016021//integral component of membrane	GO:0003824//catalytic activity;GO:0004528//phosphodiesterase I activity;GO:0004551//nucleotide diphosphatase activity;GO:0005044//scavenger receptor activity;GO:0016787//hydrolase activity;GO:0030247//polysaccharide binding;GO:0046872//metal ion binding	GO:0006897//endocytosis;GO:0006955//immune response;GO:0009143//nucleoside triphosphate catabolic process;GO:0030500//regulation of bone mineralization;GO:0030505//inorganic diphosphate transport;GO:0045599//negative regulation of fat cell differentiation;GO:0046034//ATP metabolic process;GO:0090305//nucleic acid phosphodiester bond hydrolysis	--
ENSGALG00000039092	0.403667	1.15167	1.51249	0.00201289	0.011435	STAC	SH3 and cysteine rich domain [Source:NCBI gene;Acc:428460]	-	-	-	-	GO:0030315//T-tubule;GO:0031234//extrinsic component of cytoplasmic side of plasma membrane	GO:0005515//protein binding;GO:0044325//ion channel binding	GO:0006936//muscle contraction;GO:0034605//cellular response to heat;GO:0035556//intracellular signal transduction;GO:1901385//regulation of voltage-gated calcium channel activity;GO:1901387//positive regulation of voltage-gated calcium channel activity;GO:1903078//positive regulation of protein localization to plasma membrane;GO:2001259//positive regulation of cation channel activity	--
MSTRG.6161	0.403333	1.129	1.485	0.00697065	0.031357	--	anther-specific proline-rich protein APG-like [Coturnix japonica]	-	-	-	-	-	-	-	--
MSTRG.10395	0.591	1.63167	1.46512	0.000434573	0.0031371	--	lamin-2-like [Pipra filicauda]	-	-	-	-	-	-	-	--
ENSGALG00000041775	1.95133	5.372	1.461	9.89E-10	3.95E-08	ESRRB	estrogen related receptor beta [Source:NCBI gene;Acc:771938]	Cellular Processes	Cellular community - eukaryotes	ko04550//Signaling pathways regulating pluripotency of stem cells	K08553	GO:0005634//nucleus;GO:0005654//nucleoplasm;GO:0005829//cytosol	GO:0003677//DNA binding;GO:0003700//transcription factor activity, sequence-specific DNA binding;GO:0003707//steroid hormone receptor activity;GO:0005496//steroid binding;GO:0008270//zinc ion binding;GO:0043565//sequence-specific DNA binding	GO:0006355//regulation of transcription, DNA-templated	ESR-like
ENSGALG00000002771	70.1887	192.687	1.45695	1.84E-16	3.09E-14	CRIP1	cysteine rich protein 1 [Source:NCBI gene;Acc:101747696]	-	-	-	-	-	-	-	--
ENSGALG00000041344	6.78467	18.5173	1.44853	6.09E-12	3.87E-10	FABP5	fatty acid binding protein 5 [Source:NCBI gene;Acc:420197]	Organismal Systems	Endocrine system	ko03320//PPAR signaling pathway	K08754	-	GO:0008289//lipid binding	-	--
ENSGALG00000043582	0.661667	1.804	1.44702	0.00891565	0.0377479	LY6E	lymphocyte antigen 6 complex, locus E-like [Source:NCBI gene;Acc:420301]	-	-	-	-	-	-	-	--
ENSGALG00000050281	0.175	0.472	1.43143	0.00838129	0.035988	PCDHB8	XP_025010682.1 protocadherin beta-15-like [Gallus gallus]	-	-	-	-	GO:0005886//plasma membrane;GO:0005887//integral component of plasma membrane;GO:0016020//membrane;GO:0016021//integral component of membrane	GO:0005509//calcium ion binding	GO:0007155//cell adhesion;GO:0007156//homophilic cell adhesion via plasma membrane adhesion molecules	--
ENSGALG00000031211	1.373	3.65467	1.41241	0.000496049	0.00350569	LBX2	ladybird homeobox 2 [Source:NCBI gene;Acc:431414]	-	-	-	-	-	GO:0000981//RNA polymerase II transcription factor activity, sequence-specific DNA binding;GO:0003677//DNA binding	GO:0006355//regulation of transcription, DNA-templated	TF_Otx
ENSGALG00000003137	3.454	9.16133	1.40729	1.11E-06	1.91E-05	RFLNA	refilin A [Source:NCBI gene;Acc:771797]	-	-	-	-	GO:0032432//actin filament bundle	GO:0031005//filamin binding	GO:0048705//skeletal system morphogenesis;GO:0061181//regulation of chondrocyte development;GO:0061182//negative regulation of chondrocyte development;GO:0061572//actin filament bundle organization;GO:1900158//negative regulation of bone mineralization involved in bone maturation	--
ENSGALG00000006834	0.286667	0.760333	1.40726	0.00735075	0.032575	CPB1	carboxypeptidase B1 [Source:NCBI gene;Acc:424888]	Organismal Systems;Organismal Systems	Digestive system;Digestive system	ko04972//Pancreatic secretion;ko04974//Protein digestion and absorption	K01291;K01291	-	GO:0004180//carboxypeptidase activity;GO:0004181//metallocarboxypeptidase activity;GO:0008270//zinc ion binding	GO:0006508//proteolysis	--
ENSGALG00000046769	0.171	0.452667	1.40445	0.0124318	0.0490151	CDK13	XP_418864.6 cyclin-dependent kinase 13 [Gallus gallus]	-	-	-	-	-	-	-	--
ENSGALG00000049538	97.116	256.97	1.40382	1.60E-12	1.17E-10	RPS28	ribosomal protein S28 [Source:NCBI gene;Acc:768930]	Genetic Information Processing	Translation	ko03010//Ribosome	K02979	GO:0005840//ribosome	GO:0003735//structural constituent of ribosome	GO:0006412//translation	--
ENSGALG00000005204	12.1327	31.665	1.38399	1.95E-19	5.41E-17	GSTT1	glutathione S-transferase theta 1-like [Source:NCBI gene;Acc:769847]	Metabolism;Human Diseases;Human Diseases;Human Diseases;Organismal Systems;Human Diseases;Metabolism;Human Diseases;Metabolism;Metabolism;Metabolism	Global and overview maps;Cancer: overview;Cancer: specific types;Cardiovascular disease;Aging;Drug resistance: antineoplastic;Xenobiotics biodegradation and metabolism;Cancer: overview;Metabolism of other amino acids;Xenobiotics biodegradation and metabolism;Xenobiotics biodegradation and metabolism	ko01100//Metabolic pathways;ko05200//Pathways in cancer;ko05225//Hepatocellular carcinoma;ko05418//Fluid shear stress and atherosclerosis;ko04212//Longevity regulating pathway - worm;ko01524//Platinum drug resistance;ko00983//Drug metabolism - other enzymes;ko05204//Chemical carcinogenesis - DNA adducts;ko00480//Glutathione metabolism;ko00980//Metabolism of xenobiotics by cytochrome P450;ko00982/…	K00799;K00799;K00799;K00799;K00799;K00799;K00799;K00799;K00799;K00799;K00799	-	GO:0005515//protein binding	GO:0006749//glutathione metabolic process	--
ENSGALG00000041634	460.434	1197.13	1.37852	3.80E-17	7.30E-15	ACTG2	actin, gamma 2, smooth muscle, enteric [Source:NCBI gene;Acc:396084]	Organismal Systems	Circulatory system	ko04270//Vascular smooth muscle contraction	K12315	-	-	-	--
ENSGALG00000016511	1.87967	4.883	1.37729	5.36E-22	2.01E-19	ADGRG2	adhesion G protein-coupled receptor G2 [Source:NCBI gene;Acc:418611]	-	-	-	-	GO:0005829//cytosol;GO:0005886//plasma membrane;GO:0016021//integral component of membrane	GO:0004888//transmembrane signaling receptor activity;GO:0004930//G-protein coupled receptor activity	GO:0007166//cell surface receptor signaling pathway;GO:0007186//G-protein coupled receptor signaling pathway	--
ENSGALG00000006106	5.61467	14.578	1.37652	1.05E-09	4.15E-08	TNFRSF6B	TNF receptor superfamily member 6b [Source:NCBI gene;Acc:395096]	Environmental Information Processing	Signaling molecules and interaction	ko04060//Cytokine-cytokine receptor interaction	K05143	-	GO:0005515//protein binding	-	--
ENSGALG00000042836	6.63833	17.234	1.37636	1.63E-32	1.61E-29	KCNH2	potassium voltage-gated channel subfamily H member 2 [Source:NCBI gene;Acc:100858122]	-	-	-	-	GO:0005886//plasma membrane;GO:0008076//voltage-gated potassium channel complex;GO:0009986//cell surface;GO:0016020//membrane;GO:0048471//perinuclear region of cytoplasm;GO:1902937//inward rectifier potassium channel complex	GO:0000976//transcription regulatory region sequence-specific DNA binding;GO:0005216//ion channel activity;GO:0005242//inward rectifier potassium channel activity;GO:0005249//voltage-gated potassium channel activity;GO:0005251//delayed rectifier potassium channel activity;GO:0031625//ubiquitin protein ligase binding;GO:0042802//identical protein binding;GO:0042803//protein homodimerization activi…	GO:0006811//ion transport;GO:0006813//potassium ion transport;GO:0042391//regulation of membrane potential;GO:0045893//positive regulation of transcription, DNA-templated;GO:0055075//potassium ion homeostasis;GO:0055085//transmembrane transport;GO:0060048//cardiac muscle contraction;GO:0060306//regulation of membrane repolarization;GO:0060307//regulation of ventricular cardiac muscle cell membran…	--
ENSGALG00000002358	2.25233	5.82767	1.3715	1.55E-08	4.45E-07	CDO1	cysteine dioxygenase type 1 [Source:NCBI gene;Acc:427391]	Metabolism;Metabolism;Metabolism	Global and overview maps;Amino acid metabolism;Metabolism of other amino acids	ko01100//Metabolic pathways;ko00270//Cysteine and methionine metabolism;ko00430//Taurine and hypotaurine metabolism	K00456;K00456;K00456	GO:0005829//cytosol	GO:0005506//iron ion binding;GO:0016702//oxidoreductase activity, acting on single donors with incorporation of molecular oxygen, incorporation of two atoms of oxygen	-	--
ENSGALG00000029921	53.6067	138.659	1.37105	0.000143774	0.00124623	CSRP2	cysteine and glycine rich protein 2 [Source:NCBI gene;Acc:396128]	-	-	-	-	-	-	-	--
ENSGALG00000002118	17.2887	44.4557	1.36254	4.31E-14	4.36E-12	KCNMB1	potassium calcium-activated channel subfamily M regulatory beta subunit 1 [Source:NCBI gene;Acc:395301]	Environmental Information Processing;Organismal Systems;Organismal Systems	Signal transduction;Circulatory system;Endocrine system	ko04022//cGMP-PKG signaling pathway;ko04270//Vascular smooth muscle contraction;ko04911//Insulin secretion	K04937;K04937;K04937	GO:0016020//membrane	GO:0015269//calcium-activated potassium channel activity	GO:0006813//potassium ion transport	--
ENSGALG00000036728	2.09333	5.36133	1.35679	6.16E-11	3.23E-09	PRDM16	PR/SET domain 16 [Source:NCBI gene;Acc:419388]	Organismal Systems	Environmental adaptation	ko04714//Thermogenesis	K22410	GO:0005634//nucleus;GO:0005654//nucleoplasm;GO:0005829//cytosol;GO:0016235//aggresome	GO:0000976//transcription regulatory region sequence-specific DNA binding;GO:0001227//transcriptional repressor activity, RNA polymerase II transcription regulatory region sequence-specific binding;GO:0005515//protein binding;GO:0043565//sequence-specific DNA binding;GO:0046974//histone methyltransferase activity (H3-K9 specific)	GO:0000122//negative regulation of transcription from RNA polymerase II promoter;GO:0030512//negative regulation of transforming growth factor beta receptor signaling pathway;GO:0045892//negative regulation of transcription, DNA-templated;GO:0045893//positive regulation of transcription, DNA-templated	zf-C2H2
ENSGALG00000016498	0.687333	1.75533	1.35266	4.62E-05	0.000474152	MFSD2B	major facilitator superfamily domain containing 2B [Source:NCBI gene;Acc:428656]	-	-	-	-	GO:0005887//integral component of plasma membrane;GO:0016021//integral component of membrane	GO:0015293//symporter activity;GO:0046624//sphingolipid transporter activity	GO:0006869//lipid transport;GO:0008643//carbohydrate transport	--
ENSGALG00000005338	21.1437	53.9127	1.3504	1.13E-12	8.56E-11	RPS21	ribosomal protein S21 [Source:NCBI gene;Acc:419228]	Genetic Information Processing	Translation	ko03010//Ribosome	K02971	GO:0005840//ribosome;GO:0022626//cytosolic ribosome;GO:0022627//cytosolic small ribosomal subunit;GO:0042788//polysomal ribosome	GO:0003735//structural constituent of ribosome;GO:0047485//protein N-terminus binding	GO:0002181//cytoplasmic translation;GO:0006412//translation	--
MSTRG.10367	0.904333	2.29667	1.34461	0.000903434	0.00582595	CGREF1	cell growth regulator with EF hand domain protein 1 [Gallus gallus]	-	-	-	-	-	-	GO:0001558//regulation of cell growth;GO:0008283//cell proliferation;GO:0050896//response to stimulus	--
ENSGALG00000010233	0.872333	2.209	1.34044	5.04E-06	7.14E-05	SYNDIG1L	synapse differentiation inducing 1 like [Source:NCBI gene;Acc:423351]	-	-	-	-	GO:0005794//Golgi apparatus;GO:0016021//integral component of membrane	-	-	--
ENSGALG00000048212	88.2143	223.117	1.33871	7.42E-12	4.65E-10	H2A-VIII	histone cluster 1, H2A-IV-like 1 (similar to human histone cluster 2, class H2A, member C) [Source:NCBI gene;Acc:100858459]	Human Diseases;Human Diseases;Cellular Processes	Immune disease;Substance dependence;Cell growth and death	ko05322//Systemic lupus erythematosus;ko05034//Alcoholism;ko04217//Necroptosis	K11251;K11251;K11251	GO:0000786//nucleosome;GO:0005634//nucleus;GO:0005694//chromosome	GO:0003677//DNA binding;GO:0046982//protein heterodimerization activity	-	--
ENSGALG00000037709	14.01	35.3407	1.33487	1.11E-13	1.01E-11	SDF2	stromal cell derived factor 2 [Source:NCBI gene;Acc:427832]	-	-	-	-	GO:0005783//endoplasmic reticulum	GO:0051787//misfolded protein binding	GO:0051085//chaperone mediated protein folding requiring cofactor	--
ENSGALG00000010639	0.145333	0.365	1.32853	0.00128894	0.00784356	EML5	echinoderm microtubule associated protein like 5 [Source:NCBI gene;Acc:423400]	-	-	-	-	-	GO:0005515//protein binding	-	--
ENSGALG00000019231	0.479	1.18867	1.31125	0.0072559	0.0323083	CD200R1	CD200 receptor 1 [Source:NCBI gene;Acc:768673]	-	-	-	-	GO:0005576//extracellular region;GO:0009897//external side of plasma membrane;GO:0016020//membrane;GO:0016021//integral component of membrane	GO:0038023//signaling receptor activity	-	--
ENSGALG00000015253	31.268	77.593	1.31124	2.14E-13	1.86E-11	COL8A1	collagen type VIII alpha 1 chain [Source:NCBI gene;Acc:418378]	-	-	-	-	-	GO:0005515//protein binding	GO:0035987//endodermal cell differentiation	--
ENSGALG00000044649	0.792	1.96433	1.31047	7.67E-05	0.000727665	P2RX2	purinergic receptor P2X 2 [Source:NCBI gene;Acc:101749217]	Environmental Information Processing;Environmental Information Processing;Organismal Systems	Signaling molecules and interaction;Signal transduction;Sensory system	ko04080//Neuroactive ligand-receptor interaction;ko04020//Calcium signaling pathway;ko04742//Taste transduction	K05216;K05216;K05216	GO:0005887//integral component of plasma membrane;GO:0016020//membrane;GO:0016324//apical plasma membrane;GO:0043235//receptor complex	GO:0001614//purinergic nucleotide receptor activity;GO:0004931//extracellular ATP-gated cation channel activity;GO:0005216//ion channel activity;GO:0005524//ATP binding;GO:0042802//identical protein binding	GO:0006811//ion transport;GO:0007605//sensory perception of sound;GO:0033198//response to ATP;GO:0098655//cation transmembrane transport	--
ENSGALG00000010237	137.278	339.628	1.30685	3.63E-21	1.22E-18	NPC2	Niemann-Pick disease, type C2 [Source:NCBI gene;Acc:423353]	Cellular Processes;Organismal Systems	Transport and catabolism;Digestive system	ko04142//Lysosome;ko04979//Cholesterol metabolism	K13443;K13443	GO:0005615//extracellular space;GO:0005764//lysosome	GO:0015485//cholesterol binding;GO:0019899//enzyme binding	GO:0009615//response to virus;GO:0030301//cholesterol transport;GO:0032366//intracellular sterol transport;GO:0032367//intracellular cholesterol transport;GO:0033344//cholesterol efflux;GO:0042632//cholesterol homeostasis	--
ENSGALG00000047495	0.865	2.14	1.30684	0.00360479	0.0184727	LRRC10	leucine rich repeat containing 10 [Source:HGNC Symbol;Acc:HGNC:20264]	-	-	-	-	GO:0005634//nucleus;GO:0005739//mitochondrion;GO:0005856//cytoskeleton;GO:0030016//myofibril;GO:0030017//sarcomere	GO:0003779//actin binding;GO:0005515//protein binding;GO:0051393//alpha-actinin binding	GO:0055013//cardiac muscle cell development	--
ENSGALG00000041255	3.46667	8.574	1.30642	8.68E-14	8.10E-12	ADAM12	ADAM metallopeptidase domain 12 [Source:NCBI gene;Acc:425843]	-	-	-	-	-	GO:0004222//metalloendopeptidase activity;GO:0008237//metallopeptidase activity	GO:0006508//proteolysis	--
ENSGALG00000001956	5.662	13.9883	1.30484	2.51E-07	5.22E-06	OLFML3	olfactomedin like 3 [Source:NCBI gene;Acc:419882]	-	-	-	-	GO:0005576//extracellular region;GO:0005615//extracellular space	-	GO:0007165//signal transduction	--
ENSGALG00000010593	9.86267	24.281	1.29978	7.98E-13	6.29E-11	GALC	galactosylceramidase [Source:NCBI gene;Acc:423394]	Metabolism;Cellular Processes;Metabolism	Global and overview maps;Transport and catabolism;Lipid metabolism	ko01100//Metabolic pathways;ko04142//Lysosome;ko00600//Sphingolipid metabolism	K01202;K01202;K01202	-	GO:0003824//catalytic activity;GO:0004336//galactosylceramidase activity	GO:0006683//galactosylceramide catabolic process;GO:0042552//myelination	--
ENSGALG00000034661	37.2147	91.0427	1.29067	4.43E-14	4.45E-12	ID1	inhibitor of DNA binding 1, HLH protein [Source:NCBI gene;Acc:395282]	Environmental Information Processing;Environmental Information Processing;Cellular Processes;Environmental Information Processing	Signal transduction;Signal transduction;Cellular community - eukaryotes;Signal transduction	ko04015//Rap1 signaling pathway;ko04390//Hippo signaling pathway;ko04550//Signaling pathways regulating pluripotency of stem cells;ko04350//TGF-beta signaling pathway	K04680;K04680;K04680;K04680	GO:0005634//nucleus;GO:0005737//cytoplasm	GO:0046983//protein dimerization activity	GO:0045892//negative regulation of transcription, DNA-templated	bHLH
ENSGALG00000027777	58.8107	143.608	1.28799	2.27E-15	3.04E-13	CNN2	calponin 2 [Source:NCBI gene;Acc:100216000]	-	-	-	-	GO:0001725//stress fiber;GO:0005856//cytoskeleton	GO:0003779//actin binding;GO:0005515//protein binding;GO:0005516//calmodulin binding	GO:0007010//cytoskeleton organization;GO:0031032//actomyosin structure organization;GO:0032970//regulation of actin filament-based process;GO:0071260//cellular response to mechanical stimulus	--
ENSGALG00000049487	0.982333	2.39167	1.28373	7.71E-07	1.39E-05	KCNK15	potassium two pore domain channel subfamily K member 15 [Source:NCBI gene;Acc:419191]	-	-	-	-	GO:0016020//membrane	GO:0005267//potassium channel activity	GO:0071805//potassium ion transmembrane transport	--
ENSGALG00000032645	153.692	373.431	1.2808	2.05E-14	2.23E-12	H2A-VIII	histone cluster 1, H2A-IV-like 3 (similar to human histone cluster 2, class H2A, member C) [Source:NCBI gene;Acc:417955]	Human Diseases;Human Diseases;Cellular Processes	Immune disease;Substance dependence;Cell growth and death	ko05322//Systemic lupus erythematosus;ko05034//Alcoholism;ko04217//Necroptosis	K11251;K11251;K11251	GO:0000786//nucleosome;GO:0005634//nucleus;GO:0005694//chromosome	GO:0003677//DNA binding;GO:0046982//protein heterodimerization activity	-	--
ENSGALG00000053885	1.02067	2.473	1.27675	3.73E-09	1.31E-07	Prg4	KGL86451.1 Proteoglycan 4, partial [Charadrius vociferus]	-	-	-	-	GO:0005615//extracellular space	GO:0005044//scavenger receptor activity;GO:0030247//polysaccharide binding	GO:0006897//endocytosis;GO:0006955//immune response	--
ENSGALG00000036847	19.7993	47.913	1.27497	1.88E-10	8.96E-09	PLAC9	placenta specific 9 [Source:NCBI gene;Acc:423636]	-	-	-	-	-	-	-	--
ENSGALG00000051266	36.3327	87.8033	1.27301	4.35E-10	1.90E-08	ATP5F1EP2	ATP synthase, H+ transporting, mitochondrial F1 complex, epsilon subunit [Source:NCBI gene;Acc:768660]	Metabolism;Human Diseases;Human Diseases;Organismal Systems;Human Diseases;Metabolism	Global and overview maps;Neurodegenerative disease;Neurodegenerative disease;Environmental adaptation;Neurodegenerative disease;Energy metabolism	ko01100//Metabolic pathways;ko05010//Alzheimer disease;ko05016//Huntington disease;ko04714//Thermogenesis;ko05012//Parkinson disease;ko00190//Oxidative phosphorylation	K02135;K02135;K02135;K02135;K02135;K02135	GO:0000275//mitochondrial proton-transporting ATP synthase complex, catalytic core F(1);GO:0005743//mitochondrial inner membrane;GO:0045261//proton-transporting ATP synthase complex, catalytic core F(1)	GO:0046933//proton-transporting ATP synthase activity, rotational mechanism	GO:0006754//ATP biosynthetic process;GO:0015986//ATP synthesis coupled proton transport;GO:0042776//mitochondrial ATP synthesis coupled proton transport	--
ENSGALG00000002637	29.4467	70.9243	1.26818	3.87E-10	1.72E-08	RBP7	retinol binding protein 7 [Source:NCBI gene;Acc:419447]	-	-	-	-	-	GO:0005501//retinoid binding;GO:0008289//lipid binding	-	--
ENSGALG00000052284	254.965	614.066	1.26809	6.58E-13	5.26E-11	H2A-VIII	histone cluster 1, H2A-IV-like 4 (similar to human histone cluster 2, class H2A, member C) [Source:NCBI gene;Acc:427895]	Human Diseases;Human Diseases;Cellular Processes	Immune disease;Substance dependence;Cell growth and death	ko05322//Systemic lupus erythematosus;ko05034//Alcoholism;ko04217//Necroptosis	K11251;K11251;K11251	GO:0000786//nucleosome;GO:0005634//nucleus;GO:0005694//chromosome	GO:0003677//DNA binding;GO:0046982//protein heterodimerization activity	-	--
ENSGALG00000023472	4.59633	11.0543	1.26606	4.55E-09	1.55E-07	SULT2B1	sulfotransferase family cytosolic 2B member 1-like [Source:NCBI gene;Acc:415852]	Metabolism	Lipid metabolism	ko00140//Steroid hormone biosynthesis	K01015	-	GO:0008146//sulfotransferase activity	-	--
ENSGALG00000035998	79.933	192.193	1.26569	2.96E-23	1.37E-20	HINTW	histidine triad nucleotide binding protein W [Source:NCBI gene;Acc:395423]	-	-	-	-	-	-	-	--
ENSGALG00000009919	0.536	1.27767	1.25321	0.00219969	0.0122944	KCNG3	potassium voltage-gated channel modifier subfamily G member 3 [Source:NCBI gene;Acc:421393]	-	-	-	-	GO:0005783//endoplasmic reticulum;GO:0005886//plasma membrane;GO:0008076//voltage-gated potassium channel complex;GO:0016020//membrane	GO:0005216//ion channel activity;GO:0005249//voltage-gated potassium channel activity;GO:0005251//delayed rectifier potassium channel activity;GO:0005515//protein binding	GO:0006811//ion transport;GO:0006813//potassium ion transport;GO:0051260//protein homooligomerization;GO:0055085//transmembrane transport;GO:0071805//potassium ion transmembrane transport	--
ENSGALG00000042309	69.7363	165.964	1.25089	3.15E-11	1.72E-09	CHURC1	churchill domain containing 1 [Source:NCBI gene;Acc:395448]	-	-	-	-	-	GO:0008270//zinc ion binding;GO:0046872//metal ion binding	GO:0007275//multicellular organism development;GO:0008543//fibroblast growth factor receptor signaling pathway;GO:0045893//positive regulation of transcription, DNA-templated	--
ENSGALG00000004176	21.5627	51.2733	1.24967	3.88E-09	1.35E-07	ATOX1	antioxidant 1 copper chaperone [Source:NCBI gene;Acc:770231]	-	-	-	-	-	GO:0046872//metal ion binding	-	--
ENSGALG00000027716	8.961	21.291	1.24851	9.80E-06	0.000126034	SAA2	HPS5, biogenesis of lysosomal organelles complex 2 subunit 2 [Source:NCBI gene;Acc:423079]	-	-	-	-	GO:0005576//extracellular region;GO:0034364//high-density lipoprotein particle	-	GO:0006953//acute-phase response	--
ENSGALG00000022875	0.370333	0.878	1.2454	0.0056731	0.026661	Mog	myelin oligodendrocyte glycoprotein [Source:NCBI gene;Acc:421050]	-	-	-	-	-	-	-	--
ENSGALG00000036086	189.046	447.661	1.24367	1.97E-15	2.70E-13	TAGLN2	immunoglobulin superfamily member 9 [Source:NCBI gene;Acc:425454]	-	-	-	-	-	GO:0005515//protein binding	GO:0030855//epithelial cell differentiation	--
ENSGALG00000017216	6.22967	14.7443	1.24293	4.54E-11	2.43E-09	SLC5A7	high affinity choline transporter 1-like [Source:NCBI gene;Acc:428094]	Organismal Systems;Human Diseases	Nervous system;Cancer: overview	ko04725//Cholinergic synapse;ko05231//Choline metabolism in cancer	K14387;K14387	GO:0016020//membrane	GO:0022857//transmembrane transporter activity	GO:0055085//transmembrane transport	--
ENSGALG00000009268	0.25	0.591333	1.24204	0.00753515	0.0331584	FGG	fibrinogen gamma chain [Source:NCBI gene;Acc:395837]	Human Diseases;Organismal Systems;Organismal Systems	Infectious disease: bacterial;Immune system;Immune system	ko05150//Staphylococcus aureus infection;ko04611//Platelet activation;ko04610//Complement and coagulation cascades	K03905;K03905;K03905	GO:0005577//fibrinogen complex;GO:0005615//extracellular space;GO:0009897//external side of plasma membrane;GO:0009986//cell surface;GO:0031091//platelet alpha granule	GO:0005102//receptor binding;GO:0005198//structural molecule activity;GO:0050839//cell adhesion molecule binding	GO:0007160//cell-matrix adhesion;GO:0007596//blood coagulation;GO:0009306//protein secretion;GO:0030168//platelet activation;GO:0031639//plasminogen activation;GO:0034116//positive regulation of heterotypic cell-cell adhesion;GO:0034622//cellular macromolecular complex assembly;GO:0042730//fibrinolysis;GO:0045907//positive regulation of vasoconstriction;GO:0045921//positive regulation of exocytos…	--
ENSGALG00000003521	314.473	743.435	1.24127	1.13E-12	8.56E-11	TPM1	tropomyosin 1 (alpha) [Source:NCBI gene;Acc:396366]	Human Diseases;Human Diseases;Organismal Systems;Human Diseases;Organismal Systems	Cardiovascular disease;Cancer: overview;Circulatory system;Cardiovascular disease;Circulatory system	ko05414//Dilated cardiomyopathy;ko05206//MicroRNAs in cancer;ko04261//Adrenergic signaling in cardiomyocytes;ko05410//Hypertrophic cardiomyopathy;ko04260//Cardiac muscle contraction	K10373;K10373;K10373;K10373;K10373	GO:0001725//stress fiber;GO:0005737//cytoplasm;GO:0005829//cytosol;GO:0005856//cytoskeleton;GO:0005884//actin filament;GO:0005886//plasma membrane;GO:0015629//actin cytoskeleton;GO:0032059//bleb;GO:0032587//ruffle membrane	GO:0003779//actin binding;GO:0005515//protein binding;GO:0008092//cytoskeletal protein binding;GO:0042802//identical protein binding;GO:0042803//protein homodimerization activity;GO:0046982//protein heterodimerization activity;GO:0051015//actin filament binding	GO:0006936//muscle contraction;GO:0007015//actin filament organization;GO:0008360//regulation of cell shape;GO:0034614//cellular response to reactive oxygen species;GO:0045214//sarcomere organization;GO:0055010//ventricular cardiac muscle tissue morphogenesis;GO:0060048//cardiac muscle contraction;GO:1904706//negative regulation of vascular smooth muscle cell proliferation;GO:1904753//negative re…	--
ENSGALG00000031360	19.3017	45.56	1.23904	2.88E-14	3.02E-12	FDX1	ferredoxin 1-like [Source:NCBI gene;Acc:422172]	-	-	-	-	-	GO:0009055//electron carrier activity;GO:0051536//iron-sulfur cluster binding;GO:0051537//2 iron, 2 sulfur cluster binding	-	--
ENSGALG00000043591	0.194333	0.458667	1.23891	0.00905193	0.0381711	PLA2G4F	phospholipase A2 group IVF [Source:NCBI gene;Acc:428871]	Metabolism;Environmental Information Processing;Environmental Information Processing;Environmental Information Processing;Organismal Systems;Organismal Systems;Organismal Systems;Cellular Processes;Organismal Systems;Organismal Systems;Organismal Systems;Organismal Systems;Human Diseases;Organismal Systems;Metabolism;Organismal Systems;Organismal Systems;Environmental Information Processing;Metab…	Global and overview maps;Signal transduction;Signal transduction;Signal transduction;Immune system;Endocrine system;Immune system;Cell growth and death;Circulatory system;Immune system;Sensory system;Nervous system;Cancer: overview;Nervous system;Lipid metabolism;Endocrine system;Nervous system;Signal transduction;Lipid metabolism;Endocrine system;Lipid metabolism;Lipid metabolism;Lipid metabolism	ko01100//Metabolic pathways;ko04010//MAPK signaling pathway;ko04072//Phospholipase D signaling pathway;ko04014//Ras signaling pathway;ko04666//Fc gamma R-mediated phagocytosis;ko04921//Oxytocin signaling pathway;ko04664//Fc epsilon RI signaling pathway;ko04217//Necroptosis;ko04270//Vascular smooth muscle contraction;ko04611//Platelet activation;ko04750//Inflammatory mediator regulation of TRP cha…	K16342;K16342;K16342;K16342;K16342;K16342;K16342;K16342;K16342;K16342;K16342;K16342;K16342;K16342;K16342;K16342;K16342;K16342;K16342;K16342;K16342;K16342;K16342	GO:0005737//cytoplasm;GO:0005829//cytosol;GO:0031982//vesicle;GO:0032587//ruffle membrane	GO:0004620//phospholipase activity;GO:0004622//lysophospholipase activity;GO:0004623//phospholipase A2 activity;GO:0005509//calcium ion binding;GO:0047498//calcium-dependent phospholipase A2 activity	GO:0001516//prostaglandin biosynthetic process;GO:0009395//phospholipid catabolic process;GO:0015908//fatty acid transport;GO:0050482//arachidonic acid secretion;GO:0071236//cellular response to antibiotic;GO:0071407//cellular response to organic cyclic compound	--
ENSGALG00000015906	39.7023	93.404	1.23426	0.000312126	0.00238898	COX7A2	cytochrome c oxidase subunit 7A2 [Source:NCBI gene;Acc:772260]	Metabolism;Human Diseases;Human Diseases;Organismal Systems;Human Diseases;Human Diseases;Metabolism;Organismal Systems	Global and overview maps;Neurodegenerative disease;Neurodegenerative disease;Environmental adaptation;Endocrine and metabolic disease;Neurodegenerative disease;Energy metabolism;Circulatory system	ko01100//Metabolic pathways;ko05010//Alzheimer disease;ko05016//Huntington disease;ko04714//Thermogenesis;ko04932//Non-alcoholic fatty liver disease;ko05012//Parkinson disease;ko00190//Oxidative phosphorylation;ko04260//Cardiac muscle contraction	K02270;K02270;K02270;K02270;K02270;K02270;K02270;K02270	GO:0005746//mitochondrial respiratory chain;GO:0005751//mitochondrial respiratory chain complex IV;GO:0031966//mitochondrial membrane	GO:0009055//electron carrier activity	GO:0006123//mitochondrial electron transport, cytochrome c to oxygen	--
ENSGALG00000052452	4.10533	9.65233	1.23338	3.69E-06	5.46E-05	--	NP_998743.1 thyroid hormone responsive spot 14 beta [Gallus gallus]	-	-	-	-	GO:0005634//nucleus;GO:0005737//cytoplasm;GO:0005829//cytosol	-	GO:0046890//regulation of lipid biosynthetic process	--
ENSGALG00000050350	62.2033	145.277	1.22375	0.000943382	0.00602931	HIST1H2B7	histone cluster 1, H2B-VII (similar to human histone cluster 1, class H2B, member N) [Source:NCBI gene;Acc:417956]	Human Diseases;Human Diseases;Human Diseases	Cancer: overview;Immune disease;Substance dependence	ko05203//Viral carcinogenesis;ko05322//Systemic lupus erythematosus;ko05034//Alcoholism	K11252;K11252;K11252	GO:0000786//nucleosome;GO:0005634//nucleus;GO:0005694//chromosome	GO:0003677//DNA binding;GO:0046982//protein heterodimerization activity	GO:0006334//nucleosome assembly;GO:0042742//defense response to bacterium	--
ENSGALG00000026790	1.052	2.44767	1.21827	0.000700595	0.00471257	DMRT2	doublesex and mab-3 related transcription factor 2 [Source:NCBI gene;Acc:100858556]	-	-	-	-	GO:0005634//nucleus	GO:0000977//RNA polymerase II regulatory region sequence-specific DNA binding;GO:0001228//transcriptional activator activity, RNA polymerase II transcription regulatory region sequence-specific binding;GO:0042802//identical protein binding;GO:0043565//sequence-specific DNA binding	GO:0006355//regulation of transcription, DNA-templated;GO:0014807//regulation of somitogenesis;GO:0045944//positive regulation of transcription from RNA polymerase II promoter;GO:0048706//embryonic skeletal system development;GO:2000287//positive regulation of myotome development	DM
ENSGALG00000053841	1.26133	2.93433	1.21808	2.65E-05	0.000296263	gag	AGL33448.1 gag-env fusion protein [Gallus gallus]	-	-	-	-	-	GO:0003676//nucleic acid binding;GO:0008270//zinc ion binding;GO:0046872//metal ion binding	GO:0016032//viral process	--
ENSGALG00000047320	8.78633	20.432	1.2175	2.86E-13	2.43E-11	MFAP5	microfibrillar associated protein 5 [Source:NCBI gene;Acc:418256]	-	-	-	-	GO:0001527//microfibril;GO:0005576//extracellular region;GO:0031012//extracellular matrix	-	GO:0048048//embryonic eye morphogenesis;GO:0060216//definitive hemopoiesis;GO:0097435//fibril organization	--
ENSGALG00000010269	2.59067	6.01167	1.21444	1.07E-08	3.24E-07	KCNAB1	potassium voltage-gated channel subfamily A member regulatory beta subunit 1 [Source:NCBI gene;Acc:395730]	-	-	-	-	GO:0005737//cytoplasm;GO:0005829//cytosol;GO:0005886//plasma membrane;GO:0008076//voltage-gated potassium channel complex;GO:0016020//membrane;GO:0016021//integral component of membrane;GO:0031234//extrinsic component of cytoplasmic side of plasma membrane;GO:0034705//potassium channel complex;GO:0044224//juxtaparanode region of axon	GO:0004033//aldo-keto reductase (NADP) activity;GO:0005244//voltage-gated ion channel activity;GO:0005249//voltage-gated potassium channel activity;GO:0015459//potassium channel regulator activity;GO:0016491//oxidoreductase activity;GO:0019904//protein domain specific binding;GO:0044325//ion channel binding;GO:0047834//D-threo-aldose 1-dehydrogenase activity;GO:0070402//NADPH binding	GO:0006811//ion transport;GO:0006813//potassium ion transport;GO:0034220//ion transmembrane transport;GO:0034765//regulation of ion transmembrane transport;GO:0055085//transmembrane transport;GO:0071805//potassium ion transmembrane transport;GO:1901379//regulation of potassium ion transmembrane transport;GO:1902260//negative regulation of delayed rectifier potassium channel activity;GO:1903817//n…	--
ENSGALG00000015372	16.7553	38.7313	1.20888	2.91E-08	7.76E-07	ATP5I	ATP synthase, H+ transporting, mitochondrial Fo complex subunit E [Source:NCBI gene;Acc:769146]	Metabolism;Organismal Systems;Metabolism	Global and overview maps;Environmental adaptation;Energy metabolism	ko01100//Metabolic pathways;ko04714//Thermogenesis;ko00190//Oxidative phosphorylation	K02129;K02129;K02129	GO:0000276//mitochondrial proton-transporting ATP synthase complex, coupling factor F(o);GO:0005739//mitochondrion;GO:0005753//mitochondrial proton-transporting ATP synthase complex	GO:0015078//hydrogen ion transmembrane transporter activity;GO:0046933//proton-transporting ATP synthase activity, rotational mechanism	GO:0015986//ATP synthesis coupled proton transport;GO:0042776//mitochondrial ATP synthesis coupled proton transport	--
ENSGALG00000028721	8.862	20.4797	1.20849	1.57E-12	1.14E-10	LMOD1	leiomodin 1 [Source:NCBI gene;Acc:771476]	-	-	-	-	GO:0005829//cytosol;GO:0030016//myofibril	GO:0003779//actin binding;GO:0005523//tropomyosin binding	GO:0006936//muscle contraction;GO:0030838//positive regulation of actin filament polymerization;GO:0045010//actin nucleation;GO:0051694//pointed-end actin filament capping	--
ENSGALG00000049157	24.261	55.924	1.20483	2.76E-16	4.53E-14	DOK4	docking protein 4 [Source:NCBI gene;Acc:430610]	-	-	-	-	-	-	GO:0007169//transmembrane receptor protein tyrosine kinase signaling pathway;GO:0007399//nervous system development;GO:0043410//positive regulation of MAPK cascade	--
ENSGALG00000009415	2.94967	6.76267	1.19704	2.22E-09	8.25E-08	SMOC1	SPARC related modular calcium binding 1 [Source:NCBI gene;Acc:768688]	-	-	-	-	-	GO:0005509//calcium ion binding;GO:0005515//protein binding;GO:0050840//extracellular matrix binding	GO:0001654//eye development;GO:0045667//regulation of osteoblast differentiation;GO:0060173//limb development	--
ENSGALG00000007216	2.18933	5.016	1.19605	1.33E-06	2.22E-05	TVP23A	trans-golgi network vesicle protein 23 homolog A [Source:NCBI gene;Acc:771988]	-	-	-	-	GO:0016021//integral component of membrane	-	-	--
ENSGALG00000038688	2.729	6.224	1.18947	5.47E-10	2.32E-08	ADAMTS17	ADAM metallopeptidase with thrombospondin type 1 motif 17 [Source:NCBI gene;Acc:415515]	-	-	-	-	-	GO:0004222//metalloendopeptidase activity;GO:0008237//metallopeptidase activity	GO:0006508//proteolysis	--
ENSGALG00000004930	0.383667	0.874	1.18778	0.00899002	0.0379812	HRH1	histamine receptor H1 [Source:NCBI gene;Acc:100858928]	Environmental Information Processing;Environmental Information Processing;Organismal Systems	Signaling molecules and interaction;Signal transduction;Sensory system	ko04080//Neuroactive ligand-receptor interaction;ko04020//Calcium signaling pathway;ko04750//Inflammatory mediator regulation of TRP channels	K04149;K04149;K04149	GO:0005829//cytosol;GO:0005886//plasma membrane;GO:0016021//integral component of membrane	GO:0004930//G-protein coupled receptor activity;GO:0004969//histamine receptor activity	GO:0007186//G-protein coupled receptor signaling pathway;GO:0007613//memory;GO:0008542//visual learning;GO:0043114//regulation of vascular permeability;GO:0045907//positive regulation of vasoconstriction;GO:0048167//regulation of synaptic plasticity;GO:0048245//eosinophil chemotaxis	--
MSTRG.14698	0.582667	1.327	1.18743	0.00215615	0.0120768	--	-	-	-	-	-	-	-	-	--
ENSGALG00000027887	0.898	2.04067	1.18425	4.52E-06	6.52E-05	C1QTNF3	C1q and tumor necrosis factor related protein 3 [Source:NCBI gene;Acc:427430]	-	-	-	-	-	GO:0005515//protein binding	-	--
ENSGALG00000035244	145.494	330.587	1.18407	1.14E-11	6.83E-10	H3-I	histone cluster 2 H3 family member d [Source:NCBI gene;Acc:770022]	Human Diseases;Human Diseases;Human Diseases;Human Diseases	Cancer: overview;Infectious disease: bacterial;Immune disease;Substance dependence	ko05202//Transcriptional misregulation in cancer;ko05131//Shigellosis;ko05322//Systemic lupus erythematosus;ko05034//Alcoholism	K11253;K11253;K11253;K11253	GO:0000786//nucleosome;GO:0005634//nucleus;GO:0005694//chromosome	GO:0003677//DNA binding;GO:0046982//protein heterodimerization activity	-	--
ENSGALG00000004860	1.67667	3.80633	1.18281	1.67E-07	3.66E-06	RASD1	ras related dexamethasone induced 1 [Source:NCBI gene;Acc:416507]	Human Diseases;Organismal Systems	Endocrine and metabolic disease;Environmental adaptation	ko04934//Cushing syndrome;ko04713//Circadian entrainment	K07843;K07843	GO:0016529//sarcoplasmic reticulum	GO:0003924//GTPase activity;GO:0005525//GTP binding	-	--
ENSGALG00000034478	6.434	14.5437	1.1766	5.01E-06	7.12E-05	CCL4	C-C motif chemokine ligand 4 [Source:NCBI gene;Acc:395468]	Environmental Information Processing;Human Diseases;Environmental Information Processing;Organismal Systems;Organismal Systems;Environmental Information Processing;Organismal Systems	Signaling molecules and interaction;Infectious disease: viral;Signal transduction;Immune system;Immune system;Signaling molecules and interaction;Immune system	ko04060//Cytokine-cytokine receptor interaction;ko05163//Human cytomegalovirus infection;ko04064//NF-kappa B signaling pathway;ko04062//Chemokine signaling pathway;ko04620//Toll-like receptor signaling pathway;ko04061//Viral protein interaction with cytokine and cytokine receptor;ko04623//Cytosolic DNA-sensing pathway	K12964;K12964;K12964;K12964;K12964;K12964;K12964	GO:0005576//extracellular region;GO:0005615//extracellular space	GO:0005125//cytokine activity;GO:0008009//chemokine activity;GO:0048020//CCR chemokine receptor binding	GO:0002232//leukocyte chemotaxis involved in inflammatory response;GO:0002269//leukocyte activation involved in inflammatory response;GO:0002548//monocyte chemotaxis;GO:0006954//inflammatory response;GO:0006955//immune response;GO:0007186//G-protein coupled receptor signaling pathway;GO:0030097//hemopoiesis;GO:0030593//neutrophil chemotaxis;GO:0030595//leukocyte chemotaxis;GO:0043547//positive re…	--
ENSGALG00000001926	228.569	515.273	1.17271	4.54E-24	2.31E-21	HSPB1	heat shock protein family B (small) member 1 [Source:NCBI gene;Acc:396227]	Environmental Information Processing;Human Diseases;Environmental Information Processing	Signal transduction;Infectious disease: parasitic;Signal transduction	ko04010//MAPK signaling pathway;ko05146//Amoebiasis;ko04370//VEGF signaling pathway	K04455;K04455;K04455	GO:0001533//cornified envelope;GO:0005634//nucleus;GO:0005737//cytoplasm;GO:0005886//plasma membrane;GO:0030018//Z disc;GO:0043292//contractile fiber	GO:0005080//protein kinase C binding;GO:0008426//protein kinase C inhibitor activity;GO:0019901//protein kinase binding;GO:0042802//identical protein binding;GO:0042803//protein homodimerization activity;GO:0044183//protein binding involved in protein folding;GO:0061629//RNA polymerase II sequence-specific DNA binding transcription factor binding	GO:0001932//regulation of protein phosphorylation;GO:0006469//negative regulation of protein kinase activity;GO:0009615//response to virus;GO:0032731//positive regulation of interleukin-1 beta production;GO:0032760//positive regulation of tumor necrosis factor production;GO:0035556//intracellular signal transduction;GO:0035924//cellular response to vascular endothelial growth factor stimulus;GO:0…	--
ENSGALG00000017405	2.23433	5.023	1.1687	5.14E-06	7.26E-05	NPR3	natriuretic peptide receptor 3 [Source:NCBI gene;Acc:431663]	-	-	-	-	GO:0016021//integral component of membrane;GO:0032991//macromolecular complex	GO:0016941//natriuretic peptide receptor activity;GO:0017046//peptide hormone binding;GO:0031404//chloride ion binding;GO:0042277//peptide binding;GO:0042562//hormone binding;GO:0042803//protein homodimerization activity	-	--
ENSGALG00000046731	1.402	3.149	1.16741	0.00182857	0.0105647	--	mucin-22-like [Source:NCBI gene;Acc:112530174]	-	-	-	-	-	-	-	--
ENSGALG00000002623	3.003	6.73867	1.16606	1.34E-07	3.00E-06	PCOLCE2	procollagen C-endopeptidase enhancer 2 [Source:NCBI gene;Acc:429124]	-	-	-	-	-	GO:0005515//protein binding;GO:0005518//collagen binding;GO:0008201//heparin binding;GO:0016504//peptidase activator activity	GO:1990830//cellular response to leukemia inhibitory factor	--
ENSGALG00000006821	26.4193	59.278	1.1659	4.28E-09	1.48E-07	TNMD	tenomodulin [Source:NCBI gene;Acc:404530]	-	-	-	-	-	-	GO:0001886//endothelial cell morphogenesis;GO:0001937//negative regulation of endothelial cell proliferation;GO:0016525//negative regulation of angiogenesis	--
ENSGALG00000005352	1.976	4.42867	1.16429	8.74E-05	0.000813101	GATA5	GATA binding protein 5 [Source:NCBI gene;Acc:396391]	-	-	-	-	GO:0000785//chromatin;GO:0005634//nucleus	GO:0000976//transcription regulatory region sequence-specific DNA binding;GO:0000978//RNA polymerase II core promoter proximal region sequence-specific DNA binding;GO:0000981//RNA polymerase II transcription factor activity, sequence-specific DNA binding;GO:0000987//core promoter proximal region sequence-specific DNA binding;GO:0003677//DNA binding;GO:0003700//transcription factor activity, seque…	GO:0003180//aortic valve morphogenesis;GO:0003274//endocardial cushion fusion;GO:0006355//regulation of transcription, DNA-templated;GO:0006357//regulation of transcription from RNA polymerase II promoter;GO:0010614//negative regulation of cardiac muscle hypertrophy;GO:0010628//positive regulation of gene expression;GO:0010629//negative regulation of gene expression;GO:0035481//positive regulatio…	zf-GATA
ENSGALG00000027035	40.0773	89.8063	1.16403	2.76E-07	5.62E-06	RPL21	ribosomal protein L21 [Source:NCBI gene;Acc:418933]	Genetic Information Processing	Translation	ko03010//Ribosome	K02889	GO:0005840//ribosome;GO:0022625//cytosolic large ribosomal subunit;GO:0022626//cytosolic ribosome	GO:0003735//structural constituent of ribosome	GO:0006412//translation	--
ENSGALG00000011902	910.964	2039.35	1.16265	1.11E-13	1.01E-11	TAGLN	transgelin [Source:NCBI gene;Acc:396490]	-	-	-	-	GO:0005737//cytoplasm;GO:0005856//cytoskeleton	GO:0005515//protein binding;GO:0051015//actin filament binding	GO:0030855//epithelial cell differentiation	--
ENSGALG00000049859	121.206	271.168	1.16173	3.96E-10	1.75E-08	H2AFJ	H2A histone family, member J [Source:NCBI gene;Acc:417947]	Human Diseases;Human Diseases;Cellular Processes	Immune disease;Substance dependence;Cell growth and death	ko05322//Systemic lupus erythematosus;ko05034//Alcoholism;ko04217//Necroptosis	K11251;K11251;K11251	GO:0000786//nucleosome;GO:0005634//nucleus;GO:0005654//nucleoplasm;GO:0005694//chromosome	GO:0003677//DNA binding;GO:0046982//protein heterodimerization activity	-	--
ENSGALG00000006776	11.8827	26.4983	1.15704	0.00465002	0.02282	KLHDC8B	kelch domain containing 8B [Source:NCBI gene;Acc:416054]	-	-	-	-	GO:0005737//cytoplasm;GO:0005829//cytosol;GO:0030496//midbody;GO:0045171//intercellular bridge	GO:0005515//protein binding	GO:0098813//nuclear chromosome segregation;GO:1902410//mitotic cytokinetic process	--
ENSGALG00000033683	9.59933	21.3417	1.15267	3.06E-12	2.10E-10	PHOSPHO1	phosphoethanolamine/phosphocholine phosphatase [Source:NCBI gene;Acc:395650]	Metabolism;Metabolism	Global and overview maps;Lipid metabolism	ko01100//Metabolic pathways;ko00564//Glycerophospholipid metabolism	K06124;K06124	GO:0031012//extracellular matrix;GO:0065010//extracellular membrane-bounded organelle	GO:0016462//pyrophosphatase activity;GO:0016791//phosphatase activity;GO:0052731//phosphocholine phosphatase activity;GO:0052732//phosphoethanolamine phosphatase activity	GO:0001958//endochondral ossification;GO:0030282//bone mineralization;GO:0035630//bone mineralization involved in bone maturation	--
ENSGALG00000015015	7.83533	17.324	1.14471	0.00841911	0.0360832	CYTL1	cytokine like 1 [Source:NCBI gene;Acc:422849]	-	-	-	-	-	-	GO:0002062//chondrocyte differentiation;GO:0045944//positive regulation of transcription from RNA polymerase II promoter;GO:0048839//inner ear development;GO:0050650//chondroitin sulfate proteoglycan biosynthetic process;GO:0051091//positive regulation of sequence-specific DNA binding transcription factor activity;GO:1990079//cartilage homeostasis	--
ENSGALG00000001449	6.30667	13.9317	1.14342	3.31E-07	6.59E-06	STRA6	stimulated by retinoic acid 6 [Source:NCBI gene;Acc:415301]	-	-	-	-	GO:0005886//plasma membrane;GO:0005887//integral component of plasma membrane;GO:0016020//membrane;GO:0016021//integral component of membrane;GO:0032991//macromolecular complex	GO:0016918//retinal binding;GO:0019841//retinol binding;GO:0034632//retinol transporter activity;GO:0038023//signaling receptor activity	GO:0001568//blood vessel development;GO:0001822//kidney development;GO:0003184//pulmonary valve morphogenesis;GO:0003281//ventricular septum development;GO:0007507//heart development;GO:0007612//learning;GO:0007631//feeding behavior;GO:0030324//lung development;GO:0030325//adrenal gland development;GO:0030540//female genitalia development;GO:0034633//retinol transport;GO:0042297//vocal learning;G…	--
ENSGALG00000025842	295.799	653.391	1.14333	2.65E-13	2.26E-11	TPM2	tropomyosin 2 [Source:NCBI gene;Acc:396430]	Human Diseases;Human Diseases;Organismal Systems;Human Diseases;Organismal Systems;Human Diseases	Cancer: overview;Cardiovascular disease;Circulatory system;Cardiovascular disease;Circulatory system;Cancer: specific types	ko05200//Pathways in cancer;ko05414//Dilated cardiomyopathy;ko04261//Adrenergic signaling in cardiomyocytes;ko05410//Hypertrophic cardiomyopathy;ko04260//Cardiac muscle contraction;ko05216//Thyroid cancer	K09290;K09290;K09290;K09290;K09290;K09290	GO:0005856//cytoskeleton	GO:0003779//actin binding	-	--
ENSGALG00000041266	27.962	61.6313	1.1402	2.65E-12	1.83E-10	CNN1	calponin 1 [Source:NCBI gene;Acc:396522]	-	-	-	-	GO:0005856//cytoskeleton;GO:0005884//actin filament	GO:0003779//actin binding;GO:0005515//protein binding;GO:0005516//calmodulin binding;GO:0008093//cytoskeletal adaptor activity;GO:0051015//actin filament binding	GO:0031032//actomyosin structure organization;GO:0051764//actin crosslink formation;GO:1904706//negative regulation of vascular smooth muscle cell proliferation	--
ENSGALG00000035086	461.145	1012.4	1.13449	6.41E-13	5.18E-11	MYL6	myosin, light chain 6, alkali, smooth muscle and non-muscle [Source:NCBI gene;Acc:100996929]	Human Diseases;Cellular Processes;Organismal Systems;Organismal Systems	Infectious disease: bacterial;Cellular community - eukaryotes;Endocrine system;Circulatory system	ko05132//Salmonella infection;ko04530//Tight junction;ko04921//Oxytocin signaling pathway;ko04270//Vascular smooth muscle contraction	K12751;K12751;K12751;K12751	-	GO:0005509//calcium ion binding	-	--
ENSGALG00000041442	1.17967	2.58533	1.13197	0.00540458	0.0256978	Krt17	XP_003642867.2 keratin, type I cytoskeletal 16 isoform X3 [Gallus gallus]	Human Diseases;Organismal Systems	Infectious disease: bacterial;Endocrine system	ko05150//Staphylococcus aureus infection;ko04915//Estrogen signaling pathway	K07604;K07604	GO:0005856//cytoskeleton;GO:0005882//intermediate filament;GO:0045095//keratin filament	GO:0005198//structural molecule activity	GO:0030855//epithelial cell differentiation;GO:0045109//intermediate filament organization	--
ENSGALG00000008815	32.024	70.0173	1.12856	6.06E-24	2.99E-21	LRRN4	leucine rich repeat neuronal 4 [Source:NCBI gene;Acc:427686]	-	-	-	-	GO:0005887//integral component of plasma membrane	GO:0005515//protein binding	GO:0007616//long-term memory;GO:0008542//visual learning	--
ENSGALG00000043610	17.681	38.6503	1.12828	0.00939229	0.0392287	TECTA	alpha-tectorin-like [Source:NCBI gene;Acc:100857892]	-	-	-	-	GO:0005615//extracellular space	-	GO:0007160//cell-matrix adhesion	--
ENSGALG00000037603	9.772	21.3607	1.12823	2.38E-11	1.33E-09	SESN2	sestrin-2-like [Source:NCBI gene;Acc:100858796]	Environmental Information Processing;Organismal Systems;Cellular Processes	Signal transduction;Aging;Cell growth and death	ko04150//mTOR signaling pathway;ko04211//Longevity regulating pathway;ko04115//p53 signaling pathway	K20394;K20394;K20394	GO:0005634//nucleus;GO:0005737//cytoplasm;GO:0031588//nucleotide-activated protein kinase complex;GO:0031932//TORC2 complex;GO:1990316//ATG1/ULK1 kinase complex	GO:0005092//GDP-dissociation inhibitor activity;GO:0016684//oxidoreductase activity, acting on peroxide as acceptor;GO:0032542//sulfiredoxin activity;GO:0044877//macromolecular complex binding;GO:0070728//leucine binding	GO:0001932//regulation of protein phosphorylation;GO:0006111//regulation of gluconeogenesis;GO:0006635//fatty acid beta-oxidation;GO:0007005//mitochondrion organization;GO:0009749//response to glucose;GO:0016239//positive regulation of macroautophagy;GO:0030308//negative regulation of cell growth;GO:0030330//DNA damage response, signal transduction by p53 class mediator;GO:0032042//mitochondrial …	--
ENSGALG00000002397	1.98267	4.33367	1.12815	0.000299783	0.002317	PSPH	phosphoserine phosphatase [Source:NCBI gene;Acc:417540]	Metabolism;Metabolism;Metabolism;Metabolism	Global and overview maps;Global and overview maps;Global and overview maps;Amino acid metabolism	ko01100//Metabolic pathways;ko01200//Carbon metabolism;ko01230//Biosynthesis of amino acids;ko00260//Glycine, serine and threonine metabolism	K01079;K01079;K01079;K01079	GO:0005737//cytoplasm	GO:0000287//magnesium ion binding;GO:0004647//phosphoserine phosphatase activity;GO:0016787//hydrolase activity;GO:0036424//L-phosphoserine phosphatase activity;GO:0042802//identical protein binding;GO:0042803//protein homodimerization activity;GO:0046872//metal ion binding	GO:0006563//L-serine metabolic process;GO:0006564//L-serine biosynthetic process;GO:0008652//cellular amino acid biosynthetic process;GO:0016311//dephosphorylation	--
ENSGALG00000014734	3.302	7.199	1.12446	9.19E-15	1.11E-12	ZSWIM6	zinc finger SWIM-type containing 6 [Source:NCBI gene;Acc:770670]	-	-	-	-	GO:0031462//Cul2-RING ubiquitin ligase complex	GO:0008270//zinc ion binding	-	--
ENSGALG00000035842	3.646	7.94233	1.12325	8.30E-10	3.36E-08	SLC37A2	solute carrier family 37 (glucose-6-phosphate transporter), member 2 [Source:NCBI gene;Acc:419704]	-	-	-	-	-	GO:0022857//transmembrane transporter activity	GO:0055085//transmembrane transport	--
ENSGALG00000019233	1.00433	2.187	1.12272	0.00495466	0.0239632	PLA2G10	phospholipase A2 group X-like [Source:NCBI gene;Acc:418356]	Metabolism;Environmental Information Processing;Organismal Systems;Metabolism;Organismal Systems;Metabolism;Metabolism;Organismal Systems;Metabolism;Metabolism	Global and overview maps;Signal transduction;Circulatory system;Lipid metabolism;Digestive system;Lipid metabolism;Lipid metabolism;Digestive system;Lipid metabolism;Lipid metabolism	ko01100//Metabolic pathways;ko04014//Ras signaling pathway;ko04270//Vascular smooth muscle contraction;ko00564//Glycerophospholipid metabolism;ko04972//Pancreatic secretion;ko00590//Arachidonic acid metabolism;ko00565//Ether lipid metabolism;ko04975//Fat digestion and absorption;ko00591//Linoleic acid metabolism;ko00592//alpha-Linolenic acid metabolism	K01047;K01047;K01047;K01047;K01047;K01047;K01047;K01047;K01047;K01047	-	GO:0004623//phospholipase A2 activity;GO:0005509//calcium ion binding	GO:0006644//phospholipid metabolic process;GO:0016042//lipid catabolic process;GO:0050482//arachidonic acid secretion	--
ENSGALG00000031571	741.451	1614.13	1.12234	4.94E-10	2.12E-08	H2A-VIII	histone H2A-IV-like 1 [Source:NCBI gene;Acc:101749238]	Human Diseases;Human Diseases;Cellular Processes	Immune disease;Substance dependence;Cell growth and death	ko05322//Systemic lupus erythematosus;ko05034//Alcoholism;ko04217//Necroptosis	K11251;K11251;K11251	GO:0000786//nucleosome;GO:0005634//nucleus;GO:0005694//chromosome	GO:0003677//DNA binding;GO:0046982//protein heterodimerization activity	-	--
ENSGALG00000023882	2.65867	5.78567	1.12178	2.21E-06	3.45E-05	MALL	mal, T-cell differentiation protein like [Source:NCBI gene;Acc:421222]	-	-	-	-	GO:0000139//Golgi membrane;GO:0005886//plasma membrane;GO:0016020//membrane;GO:0030136//clathrin-coated vesicle;GO:0031410//cytoplasmic vesicle;GO:0045121//membrane raft	-	-	--
ENSGALG00000033339	0.394667	0.857667	1.11978	0.0036636	0.0187302	FIGNL2	fidgetin like 2 [Source:NCBI gene;Acc:431296]	-	-	-	-	-	GO:0005524//ATP binding;GO:0016887//ATPase activity	-	--
ENSGALG00000003921	42.582	92.3763	1.11728	1.30E-14	1.52E-12	DBNDD2	dysbindin domain containing 2 [Source:NCBI gene;Acc:419180]	-	-	-	-	GO:0005737//cytoplasm	-	GO:0006469//negative regulation of protein kinase activity	--
ENSGALG00000028115	2.98567	6.46233	1.114	9.01E-05	0.000835293	SFN	stratifin [Source:NCBI gene;Acc:408037]	Cellular Processes;Cellular Processes;Organismal Systems	Cell growth and death;Cell growth and death;Excretory system	ko04110//Cell cycle;ko04115//p53 signaling pathway;ko04960//Aldosterone-regulated sodium reabsorption	K06644;K06644;K06644	GO:0005634//nucleus;GO:0005737//cytoplasm;GO:0005829//cytosol	GO:0019901//protein kinase binding;GO:0042802//identical protein binding;GO:0051219//phosphoprotein binding	GO:0000079//regulation of cyclin-dependent protein serine/threonine kinase activity;GO:0001836//release of cytochrome c from mitochondria;GO:0003334//keratinocyte development;GO:0008630//intrinsic apoptotic signaling pathway in response to DNA damage;GO:0010482//regulation of epidermal cell division;GO:0010839//negative regulation of keratinocyte proliferation;GO:0030216//keratinocyte differentia…	--
ENSGALG00000013409	537.83	1163.92	1.11377	3.51E-10	1.58E-08	Ctsr	XP_015153190.2 LOW QUALITY PROTEIN: digestive cysteine proteinase 1 [Gallus gallus]	-	-	-	-	-	GO:0008234//cysteine-type peptidase activity	GO:0006508//proteolysis	--
ENSGALG00000006343	753.23	1629.73	1.11347	2.05E-10	9.75E-09	ACTA2	actin, alpha 2, smooth muscle, aorta [Source:NCBI gene;Acc:423787]	Organismal Systems;Environmental Information Processing;Organismal Systems	Circulatory system;Signal transduction;Endocrine system	ko04270//Vascular smooth muscle contraction;ko04371//Apelin signaling pathway;ko04926//Relaxin signaling pathway	K12313;K12313;K12313	GO:0005737//cytoplasm;GO:0005856//cytoskeleton;GO:0015629//actin cytoskeleton;GO:0030485//smooth muscle contractile fiber;GO:0032991//macromolecular complex	GO:0019901//protein kinase binding	GO:0008217//regulation of blood pressure;GO:0009615//response to virus;GO:0014829//vascular smooth muscle contraction;GO:0072144//glomerular mesangial cell development	--
ENSGALG00000028567	330.672	712.467	1.10742	3.09E-16	4.87E-14	MYL9	myosin, light chain 9, regulatory [Source:NCBI gene;Acc:396215]	Environmental Information Processing;Human Diseases;Human Diseases;Cellular Processes;Cellular Processes;Cellular Processes;Environmental Information Processing;Organismal Systems;Organismal Systems;Organismal Systems;Organismal Systems	Signal transduction;Infectious disease: bacterial;Infectious disease: bacterial;Cellular community - eukaryotes;Cell motility;Cellular community - eukaryotes;Signal transduction;Endocrine system;Development and regeneration;Circulatory system;Immune system	ko04024//cAMP signaling pathway;ko05131//Shigellosis;ko05132//Salmonella infection;ko04510//Focal adhesion;ko04810//Regulation of actin cytoskeleton;ko04530//Tight junction;ko04022//cGMP-PKG signaling pathway;ko04921//Oxytocin signaling pathway;ko04360//Axon guidance;ko04270//Vascular smooth muscle contraction;ko04670//Leukocyte transendothelial migration	K12755;K12755;K12755;K12755;K12755;K12755;K12755;K12755;K12755;K12755;K12755	GO:0001725//stress fiber;GO:0005737//cytoplasm;GO:0005859//muscle myosin complex;GO:0016459//myosin complex;GO:0016460//myosin II complex;GO:0030016//myofibril	GO:0005509//calcium ion binding;GO:0008307//structural constituent of muscle;GO:0032036//myosin heavy chain binding;GO:0045159//myosin II binding;GO:0046872//metal ion binding	GO:0030239//myofibril assembly	--
ENSGALG00000007611	179.611	386.835	1.10685	1.51E-10	7.33E-09	RPL35A	ribosomal protein L35a [Source:NCBI gene;Acc:424924]	Genetic Information Processing	Translation	ko03010//Ribosome	K02917	GO:0005840//ribosome;GO:0022625//cytosolic large ribosomal subunit;GO:0022626//cytosolic ribosome	GO:0003735//structural constituent of ribosome	GO:0006364//rRNA processing;GO:0006412//translation;GO:0042273//ribosomal large subunit biogenesis	--
ENSGALG00000000946	17.6263	37.901	1.1045	8.55E-07	1.52E-05	PFDN1	prefoldin subunit 1 [Source:NCBI gene;Acc:416142]	-	-	-	-	GO:0016272//prefoldin complex	GO:0001540//beta-amyloid binding;GO:0044183//protein binding involved in protein folding;GO:0051082//unfolded protein binding	GO:0006457//protein folding	--
ENSGALG00000054306	12.0707	25.9503	1.10425	7.73E-11	3.97E-09	SRXN1	sulfiredoxin 1 [Source:NCBI gene;Acc:100858692]	-	-	-	-	GO:0005829//cytosol	GO:0016667//oxidoreductase activity, acting on a sulfur group of donors;GO:0032542//sulfiredoxin activity	GO:0006979//response to oxidative stress	--
ENSGALG00000003242	74.5373	159.653	1.0989	1.90E-14	2.09E-12	STAR	steroidogenic acute regulatory protein [Source:NCBI gene;Acc:395421]	-	-	-	-	GO:0005739//mitochondrion;GO:0005758//mitochondrial intermembrane space	GO:0008289//lipid binding;GO:0015485//cholesterol binding	GO:0006694//steroid biosynthetic process;GO:0006869//lipid transport;GO:0008203//cholesterol metabolic process;GO:0008211//glucocorticoid metabolic process;GO:0032367//intracellular cholesterol transport;GO:0044255//cellular lipid metabolic process;GO:0050810//regulation of steroid biosynthetic process;GO:0070859//positive regulation of bile acid biosynthetic process	--
ENSGALG00000003770	194.036	415.517	1.09858	1.74E-12	1.24E-10	ANXA2	annexin A2 pseudogene 2 [Source:NCBI gene;Acc:396297]	Human Diseases	Infectious disease: bacterial	ko05132//Salmonella infection	K17092	GO:0001533//cornified envelope;GO:0005576//extracellular region;GO:0005604//basement membrane;GO:0005737//cytoplasm;GO:0005765//lysosomal membrane;GO:0005768//endosome;GO:0005769//early endosome;GO:0005811//lipid particle;GO:0005829//cytosol;GO:0005886//plasma membrane;GO:0009986//cell surface;GO:0016020//membrane;GO:0016323//basolateral plasma membrane;GO:0019897//extrinsic component of plasma m…	GO:0002020//protease binding;GO:0004859//phospholipase inhibitor activity;GO:0004867//serine-type endopeptidase inhibitor activity;GO:0005509//calcium ion binding;GO:0005544//calcium-dependent phospholipid binding;GO:0005546//phosphatidylinositol-4,5-bisphosphate binding;GO:0008092//cytoskeletal protein binding;GO:0019834//phospholipase A2 inhibitor activity;GO:0042802//identical protein binding;…	GO:0001525//angiogenesis;GO:0001765//membrane raft assembly;GO:0001921//positive regulation of receptor recycling;GO:0002091//negative regulation of receptor internalization;GO:0006900//membrane budding;GO:0010756//positive regulation of plasminogen activation;GO:0010951//negative regulation of endopeptidase activity;GO:0030199//collagen fibril organization;GO:0031340//positive regulation of vesi…	--
ENSGALG00000023904	25.9953	55.6563	1.09829	5.30E-18	1.15E-15	FIBIN	fin bud initiation factor homolog (zebrafish) [Source:NCBI gene;Acc:426933]	-	-	-	-	GO:0005783//endoplasmic reticulum	GO:0042803//protein homodimerization activity	GO:0010042//response to manganese ion;GO:0070528//protein kinase C signaling;GO:0071548//response to dexamethasone	--
ENSGALG00000008918	4.351	9.314	1.09805	2.11E-09	7.89E-08	LAMP5	lysosomal associated membrane protein family member 5 [Source:NCBI gene;Acc:416732]	-	-	-	-	GO:0005764//lysosome;GO:0005770//late endosome;GO:0005886//plasma membrane;GO:0010008//endosome membrane;GO:0016020//membrane;GO:0030659//cytoplasmic vesicle membrane;GO:0031901//early endosome membrane;GO:0032584//growth cone membrane;GO:0032590//dendrite membrane;GO:0033116//endoplasmic reticulum-Golgi intermediate compartment membrane;GO:0055038//recycling endosome membrane	-	-	--
ENSGALG00000032402	1.57733	3.37167	1.09597	4.61E-06	6.61E-05	VSTM2B	V-set and transmembrane domain containing 2B [Source:NCBI gene;Acc:101751621]	-	-	-	-	-	-	-	--
ENSGALG00000037863	41.4547	88.4833	1.09387	2.48E-07	5.16E-06	SEC61G	Sec61 translocon gamma subunit [Source:NCBI gene;Acc:776639]	Cellular Processes;Genetic Information Processing;Human Diseases;Genetic Information Processing	Transport and catabolism;Folding, sorting and degradation;Infectious disease: bacterial;Folding, sorting and degradation	ko04145//Phagosome;ko04141//Protein processing in endoplasmic reticulum;ko05110//Vibrio cholerae infection;ko03060//Protein export	K07342;K07342;K07342;K07342	GO:0016020//membrane	GO:0008320//protein transmembrane transporter activity;GO:0043022//ribosome binding	GO:0006605//protein targeting;GO:0006886//intracellular protein transport;GO:0015031//protein transport	--
ENSGALG00000000318	199.832	425.828	1.09148	1.73E-16	2.94E-14	CSRP1	cysteine and glycine rich protein 1 [Source:NCBI gene;Acc:396176]	-	-	-	-	GO:0001725//stress fiber;GO:0005634//nucleus;GO:0005737//cytoplasm;GO:0005856//cytoskeleton;GO:0005925//focal adhesion;GO:0030018//Z disc;GO:0031252//cell leading edge	GO:0008307//structural constituent of muscle;GO:0042805//actinin binding;GO:0046872//metal ion binding;GO:0051219//phosphoprotein binding;GO:0051393//alpha-actinin binding	GO:0030036//actin cytoskeleton organization;GO:0045214//sarcomere organization;GO:0060537//muscle tissue development	--
ENSGALG00000011708	83.226	176.903	1.08786	1.46E-06	2.41E-05	MYLK	myosin light chain kinase [Source:NCBI gene;Acc:396445]	Environmental Information Processing;Cellular Processes;Cellular Processes;Environmental Information Processing;Organismal Systems;Organismal Systems;Environmental Information Processing;Organismal Systems;Organismal Systems	Signal transduction;Cellular community - eukaryotes;Cell motility;Signal transduction;Endocrine system;Circulatory system;Signal transduction;Immune system;Digestive system	ko04020//Calcium signaling pathway;ko04510//Focal adhesion;ko04810//Regulation of actin cytoskeleton;ko04022//cGMP-PKG signaling pathway;ko04921//Oxytocin signaling pathway;ko04270//Vascular smooth muscle contraction;ko04371//Apelin signaling pathway;ko04611//Platelet activation;ko04971//Gastric acid secretion	K00907;K00907;K00907;K00907;K00907;K00907;K00907;K00907;K00907	GO:0001725//stress fiber;GO:0005737//cytoplasm;GO:0005886//plasma membrane;GO:0015629//actin cytoskeleton;GO:0030027//lamellipodium;GO:0032154//cleavage furrow	GO:0004672//protein kinase activity;GO:0004687//myosin light chain kinase activity;GO:0005515//protein binding;GO:0005524//ATP binding	GO:0006468//protein phosphorylation;GO:0030335//positive regulation of cell migration;GO:0032060//bleb assembly;GO:0051928//positive regulation of calcium ion transport;GO:0060414//aorta smooth muscle tissue morphogenesis;GO:0071476//cellular hypotonic response;GO:0090303//positive regulation of wound healing	--
ENSGALG00000000719	26.7077	56.5817	1.08308	2.26E-09	8.35E-08	RPL22	ribosomal protein L22 [Source:NCBI gene;Acc:373937]	Genetic Information Processing	Translation	ko03010//Ribosome	K02891	GO:0005840//ribosome;GO:0098793//presynapse	GO:0003723//RNA binding;GO:0003735//structural constituent of ribosome;GO:0008201//heparin binding;GO:0045182//translation regulator activity	GO:0002181//cytoplasmic translation;GO:0006412//translation;GO:0046632//alpha-beta T cell differentiation;GO:0099577//regulation of translation at presynapse, modulating synaptic transmission	--
ENSGALG00000016478	32.3263	68.478	1.08293	1.35E-11	8.02E-10	MATN3	matrilin 3 [Source:NCBI gene;Acc:395954]	-	-	-	-	GO:0005576//extracellular region;GO:0031012//extracellular matrix	GO:0005509//calcium ion binding	GO:0030198//extracellular matrix organization;GO:0051216//cartilage development	--
ENSGALG00000026978	276.754	585.947	1.08217	1.09E-08	3.27E-07	RPL29	ribosomal protein L29 [Source:NCBI gene;Acc:770249]	Genetic Information Processing	Translation	ko03010//Ribosome	K02905	GO:0005840//ribosome;GO:0022625//cytosolic large ribosomal subunit;GO:0022626//cytosolic ribosome	GO:0003735//structural constituent of ribosome	GO:0006412//translation	--
ENSGALG00000006751	69.5247	146.93	1.07954	2.88E-20	8.81E-18	THY1	Thy-1 cell surface antigen [Source:NCBI gene;Acc:378897]	Organismal Systems	Immune system	ko04670//Leukocyte transendothelial migration	K06514	GO:0005783//endoplasmic reticulum;GO:0009897//external side of plasma membrane;GO:0009986//cell surface;GO:0016324//apical plasma membrane;GO:0030425//dendrite;GO:0031362//anchored component of external side of plasma membrane;GO:0045121//membrane raft	GO:0005178//integrin binding	GO:0001525//angiogenesis;GO:0001952//regulation of cell-matrix adhesion;GO:0002693//positive regulation of cellular extravasation;GO:0007155//cell adhesion;GO:0007229//integrin-mediated signaling pathway;GO:0007267//cell-cell signaling;GO:0030334//regulation of cell migration;GO:0034116//positive regulation of heterotypic cell-cell adhesion;GO:0046549//retinal cone cell development;GO:0050860//ne…	--
ENSGALG00000033083	19.3733	40.8907	1.0777	6.19E-14	5.88E-12	ATOH8	atonal bHLH transcription factor 8 [Source:NCBI gene;Acc:771738]	-	-	-	-	GO:0005634//nucleus;GO:0005654//nucleoplasm;GO:0005737//cytoplasm	GO:0003700//transcription factor activity, sequence-specific DNA binding;GO:0046983//protein dimerization activity;GO:0070888//E-box binding	GO:0001704//formation of primary germ layer;GO:0001937//negative regulation of endothelial cell proliferation;GO:0006355//regulation of transcription, DNA-templated;GO:0010595//positive regulation of endothelial cell migration;GO:0010629//negative regulation of gene expression;GO:0030154//cell differentiation;GO:0035148//tube formation;GO:0045603//positive regulation of endothelial cell different…	bHLH
ENSGALG00000040320	1.25467	2.643	1.07487	0.00412315	0.0206774	HOXB8	homeobox B8 [Source:NCBI gene;Acc:395737]	-	-	-	-	GO:0005634//nucleus;GO:0005654//nucleoplasm	GO:0000977//RNA polymerase II regulatory region sequence-specific DNA binding;GO:0000981//RNA polymerase II transcription factor activity, sequence-specific DNA binding;GO:0001227//transcriptional repressor activity, RNA polymerase II transcription regulatory region sequence-specific binding;GO:0003677//DNA binding;GO:0003700//transcription factor activity, sequence-specific DNA binding;GO:004356…	GO:0000122//negative regulation of transcription from RNA polymerase II promoter;GO:0006355//regulation of transcription, DNA-templated;GO:0006357//regulation of transcription from RNA polymerase II promoter;GO:0007625//grooming behavior;GO:0008344//adult locomotory behavior;GO:0009952//anterior/posterior pattern specification;GO:0019233//sensory perception of pain;GO:0021516//dorsal spinal cord …	TF_Otx
ENSGALG00000037322	883.118	1858.31	1.07331	2.33E-10	1.10E-08	HIST1H46	histone cluster 1, H4-VI, germinal H4 (similar to human histone cluster 1, class H4 genes) [Source:NCBI gene;Acc:417946]	Human Diseases;Human Diseases;Human Diseases	Cancer: overview;Immune disease;Substance dependence	ko05203//Viral carcinogenesis;ko05322//Systemic lupus erythematosus;ko05034//Alcoholism	K11254;K11254;K11254	GO:0000786//nucleosome;GO:0005634//nucleus;GO:0005654//nucleoplasm;GO:0005694//chromosome	GO:0003677//DNA binding;GO:0046982//protein heterodimerization activity	GO:0006334//nucleosome assembly;GO:0006352//DNA-templated transcription, initiation	--
ENSGALG00000008945	3.871	8.11467	1.06783	3.91E-06	5.75E-05	NEXN	nexilin F-actin binding protein [Source:NCBI gene;Acc:424552]	-	-	-	-	GO:0005886//plasma membrane;GO:0015629//actin cytoskeleton	GO:0005515//protein binding;GO:0008307//structural constituent of muscle;GO:0051015//actin filament binding	GO:0007155//cell adhesion;GO:0007411//axon guidance;GO:0030334//regulation of cell migration;GO:0051493//regulation of cytoskeleton organization	--
ENSGALG00000012544	2.53233	5.281	1.06034	4.79E-07	9.13E-06	GALNT5	XP_025008269.1 polypeptide N-acetylgalactosaminyltransferase 5 [Gallus gallus]	Metabolism;Metabolism;Metabolism	Global and overview maps;Glycan biosynthesis and metabolism;Glycan biosynthesis and metabolism	ko01100//Metabolic pathways;ko00514//Other types of O-glycan biosynthesis;ko00512//Mucin type O-glycan biosynthesis	K00710;K00710;K00710	GO:0005794//Golgi apparatus	GO:0030246//carbohydrate binding	-	--
ENSGALG00000034982	245.957	512.047	1.05787	5.27E-23	2.38E-20	CYP11A1	cytochrome P450 family 11 subfamily A member 1 [Source:NCBI gene;Acc:414838]	Metabolism;Human Diseases;Organismal Systems;Organismal Systems;Organismal Systems;Metabolism	Global and overview maps;Endocrine and metabolic disease;Endocrine system;Endocrine system;Endocrine system;Lipid metabolism	ko01100//Metabolic pathways;ko04934//Cushing syndrome;ko04925//Aldosterone synthesis and secretion;ko04927//Cortisol synthesis and secretion;ko04913//Ovarian steroidogenesis;ko00140//Steroid hormone biosynthesis	K00498;K00498;K00498;K00498;K00498;K00498	GO:0005739//mitochondrion	GO:0004497//monooxygenase activity;GO:0005506//iron ion binding;GO:0008386//cholesterol monooxygenase (side-chain-cleaving) activity;GO:0016705//oxidoreductase activity, acting on paired donors, with incorporation or reduction of molecular oxygen;GO:0020037//heme binding	GO:0006700//C21-steroid hormone biosynthetic process;GO:0008203//cholesterol metabolic process	--
ENSGALG00000023772	2.54333	5.29333	1.05746	0.000108642	0.0009766	HSPB7	heat shock protein family B (small) member 7 [Source:NCBI gene;Acc:430280]	-	-	-	-	GO:0005634//nucleus;GO:0005654//nucleoplasm;GO:0005737//cytoplasm;GO:0015629//actin cytoskeleton;GO:0016235//aggresome	GO:0031005//filamin binding	GO:0007507//heart development	--
ENSGALG00000032558	0.556333	1.157	1.05637	0.0063373	0.0290973	INSC	inscuteable homolog (Drosophila) [Source:NCBI gene;Acc:423067]	-	-	-	-	GO:0005886//plasma membrane;GO:0005938//cell cortex;GO:0032991//macromolecular complex	GO:0005515//protein binding;GO:0019904//protein domain specific binding;GO:0030674//protein binding, bridging	GO:0008356//asymmetric cell division;GO:0031647//regulation of protein stability	--
ENSGALG00000009403	0.979	2.03267	1.05399	0.000236934	0.0018896	GRK5	G protein-coupled receptor kinase 5 [Source:NCBI gene;Acc:423929]	Cellular Processes;Organismal Systems;Human Diseases;Environmental Information Processing	Transport and catabolism;Immune system;Substance dependence;Signal transduction	ko04144//Endocytosis;ko04062//Chemokine signaling pathway;ko05032//Morphine addiction;ko04341//Hedgehog signaling pathway - fly	K08291;K08291;K08291;K08291	GO:0005829//cytosol;GO:0005886//plasma membrane;GO:0016607//nuclear speck;GO:0031965//nuclear membrane	GO:0004672//protein kinase activity;GO:0004674//protein serine/threonine kinase activity;GO:0004703//G-protein coupled receptor kinase activity;GO:0005524//ATP binding;GO:0047696//beta-adrenergic receptor kinase activity	GO:0006468//protein phosphorylation;GO:0007165//signal transduction;GO:0007217//tachykinin receptor signaling pathway;GO:0008284//positive regulation of cell proliferation;GO:0043066//negative regulation of apoptotic process;GO:0045444//fat cell differentiation;GO:0046777//protein autophosphorylation;GO:0051726//regulation of cell cycle	--
ENSGALG00000050352	1.51767	3.14767	1.05243	0.0059209	0.0275953	BCL2L15	BCL2 like 15 [Source:NCBI gene;Acc:772088]	-	-	-	-	GO:0005634//nucleus;GO:0005829//cytosol	-	GO:0042981//regulation of apoptotic process	--
ENSGALG00000005031	0.937	1.94167	1.05117	0.000231716	0.00185361	DRP2	dystrophin related protein 2 [Source:NCBI gene;Acc:422193]	-	-	-	-	-	GO:0005515//protein binding;GO:0008270//zinc ion binding	-	--
ENSGALG00000003750	10.2387	21.1627	1.04749	6.92E-15	8.66E-13	PLCG1	phospholipase C gamma 1 [Source:NCBI gene;Acc:419175]	Metabolism;Human Diseases;Environmental Information Processing;Environmental Information Processing;Human Diseases;Environmental Information Processing;Human Diseases;Human Diseases;Environmental Information Processing;Environmental Information Processing;Human Diseases;Organismal Systems;Organismal Systems;Human Diseases;Human Diseases;Organismal Systems;Organismal Systems;Organismal Systems;Hum…	Global and overview maps;Cancer: overview;Signal transduction;Signal transduction;Infectious disease: bacterial;Signal transduction;Cancer: overview;Infectious disease: viral;Signal transduction;Signal transduction;Infectious disease: viral;Immune system;Immune system;Cancer: specific types;Cancer: overview;Immune system;Development and regeneration;Immune system;Infectious disease: bacterial;Imm…	ko01100//Metabolic pathways;ko05200//Pathways in cancer;ko04020//Calcium signaling pathway;ko04072//Phospholipase D signaling pathway;ko05131//Shigellosis;ko04014//Ras signaling pathway;ko05205//Proteoglycans in cancer;ko05170//Human immunodeficiency virus 1 infection;ko04015//Rap1 signaling pathway;ko04064//NF-kappa B signaling pathway;ko05167//Kaposi sarcoma-associated herpesvirus infection;ko0…	K01116;K01116;K01116;K01116;K01116;K01116;K01116;K01116;K01116;K01116;K01116;K01116;K01116;K01116;K01116;K01116;K01116;K01116;K01116;K01116;K01116;K01116;K01116;K01116;K01116;K01116;K01116;K01116;K01116;K01116;K01116;K01116;K01116;K01116;K01116;K01116;K01116;K01116;K01116	GO:0005911//cell-cell junction	GO:0004435//phosphatidylinositol phospholipase C activity;GO:0005509//calcium ion binding;GO:0005515//protein binding;GO:0008081//phosphoric diester hydrolase activity;GO:0030971//receptor tyrosine kinase binding;GO:0035254//glutamate receptor binding	GO:0006629//lipid metabolic process;GO:0007165//signal transduction;GO:0009395//phospholipid catabolic process;GO:0035556//intracellular signal transduction;GO:0050804//modulation of synaptic transmission;GO:0050852//T cell receptor signaling pathway	--
ENSGALG00000027389	0.736	1.52067	1.04693	0.00172482	0.0100537	RGS7BP	regulator of G-protein signaling 7 binding protein [Source:NCBI gene;Acc:770874]	-	-	-	-	GO:0005634//nucleus;GO:0005737//cytoplasm;GO:0005886//plasma membrane;GO:0098793//presynapse;GO:0098794//postsynapse	-	GO:0007186//G-protein coupled receptor signaling pathway;GO:0060078//regulation of postsynaptic membrane potential	--
ENSGALG00000010533	2.686	5.54767	1.04642	0.000274093	0.00215542	ELAVL4	ELAV like RNA binding protein 4 [Source:NCBI gene;Acc:395634]	-	-	-	-	GO:0005737//cytoplasm;GO:0030424//axon;GO:0030425//dendrite;GO:1990904//ribonucleoprotein complex	GO:0003676//nucleic acid binding;GO:0003723//RNA binding;GO:0003729//mRNA binding;GO:0003730//mRNA 3'-UTR binding;GO:0008143//poly(A) binding;GO:0035925//mRNA 3'-UTR AU-rich region binding;GO:0097158//pre-mRNA intronic pyrimidine-rich binding	GO:0006396//RNA processing;GO:0007612//learning;GO:0007626//locomotory behavior;GO:0021895//cerebral cortex neuron differentiation;GO:0048813//dendrite morphogenesis;GO:0070935//3'-UTR-mediated mRNA stabilization	--
ENSGALG00000042491	1581.62	3266.38	1.04629	8.72E-15	1.07E-12	H4-I	histone cluster 1, H4d [Source:NCBI gene;Acc:427884]	Human Diseases;Human Diseases;Human Diseases	Cancer: overview;Immune disease;Substance dependence	ko05203//Viral carcinogenesis;ko05322//Systemic lupus erythematosus;ko05034//Alcoholism	K11254;K11254;K11254	GO:0000786//nucleosome;GO:0005634//nucleus;GO:0005654//nucleoplasm;GO:0005694//chromosome	GO:0003677//DNA binding;GO:0046982//protein heterodimerization activity	GO:0006334//nucleosome assembly;GO:0006352//DNA-templated transcription, initiation	--
ENSGALG00000000241	3.58	7.39233	1.04607	0.000122638	0.00108267	STARD4	StAR related lipid transfer domain containing 4 [Source:NCBI gene;Acc:769322]	-	-	-	-	GO:0005737//cytoplasm;GO:0031410//cytoplasmic vesicle	GO:0008289//lipid binding;GO:0015485//cholesterol binding	GO:0010873//positive regulation of cholesterol esterification;GO:0010879//cholesterol transport involved in cholesterol storage;GO:0032367//intracellular cholesterol transport;GO:0070508//cholesterol import;GO:0070859//positive regulation of bile acid biosynthetic process	--
ENSGALG00000052769	9.55133	19.6897	1.04366	7.15E-06	9.58E-05	C1orf53	XP_003641717.3 uncharacterized protein C1orf53 homolog isoform X1 [Gallus gallus]	-	-	-	-	-	-	-	--
ENSGALG00000009004	2.174	4.47233	1.04068	2.77E-08	7.44E-07	ZNF804B	zinc finger protein 804B [Source:NCBI gene;Acc:420539]	-	-	-	-	-	-	-	--
ENSGALG00000010881	0.503667	1.03533	1.03955	0.00502444	0.0242549	ASB2	ankyrin repeat and SOCS box containing 2 [Source:NCBI gene;Acc:423428]	-	-	-	-	GO:0000151//ubiquitin ligase complex	GO:0005515//protein binding;GO:0061630//ubiquitin protein ligase activity;GO:0097602//cullin family protein binding	GO:0001947//heart looping;GO:0016567//protein ubiquitination;GO:0031532//actin cytoskeleton reorganization;GO:0035556//intracellular signal transduction;GO:0035914//skeletal muscle cell differentiation;GO:0043161//proteasome-mediated ubiquitin-dependent protein catabolic process;GO:0055007//cardiac muscle cell differentiation;GO:0055013//cardiac muscle cell development	--
ENSGALG00000020067	5.98533	12.2653	1.03508	5.51E-08	1.35E-06	VASH2	vasohibin 2 [Source:NCBI gene;Acc:421364]	-	-	-	-	GO:0005737//cytoplasm	GO:0003779//actin binding;GO:0004181//metallocarboxypeptidase activity;GO:0008017//microtubule binding	GO:0000768//syncytium formation by plasma membrane fusion;GO:0001938//positive regulation of endothelial cell proliferation;GO:0006508//proteolysis;GO:0045765//regulation of angiogenesis;GO:0045766//positive regulation of angiogenesis;GO:0061564//axon development	--
ENSGALG00000038458	52.4997	107.46	1.03342	1.71E-18	3.96E-16	LOXL1	lysyl oxidase like 1 [Source:NCBI gene;Acc:426411]	-	-	-	-	-	GO:0005507//copper ion binding;GO:0016641//oxidoreductase activity, acting on the CH-NH2 group of donors, oxygen as acceptor	-	--
ENSGALG00000009792	3.331	6.78433	1.02625	0.00016243	0.00138584	--	uncharacterized LOC422442 [Source:NCBI gene;Acc:422442]	-	-	-	-	GO:0016021//integral component of membrane	-	-	--
ENSGALG00000008733	0.269667	0.548667	1.02475	0.0114534	0.0460091	LPAR3	lysophosphatidic acid receptor 3 [Source:NCBI gene;Acc:771215]	Human Diseases;Environmental Information Processing;Environmental Information Processing;Environmental Information Processing;Environmental Information Processing	Cancer: overview;Signal transduction;Signaling molecules and interaction;Signal transduction;Signal transduction	ko05200//Pathways in cancer;ko04151//PI3K-Akt signaling pathway;ko04080//Neuroactive ligand-receptor interaction;ko04072//Phospholipase D signaling pathway;ko04015//Rap1 signaling pathway	K04294;K04294;K04294;K04294;K04294	GO:0005737//cytoplasm;GO:0005886//plasma membrane;GO:0016020//membrane;GO:0016021//integral component of membrane;GO:0030424//axon	GO:0004930//G-protein coupled receptor activity;GO:0070915//lysophosphatidic acid receptor activity	GO:0007165//signal transduction;GO:0007186//G-protein coupled receptor signaling pathway;GO:0007189//adenylate cyclase-activating G-protein coupled receptor signaling pathway;GO:0010467//gene expression;GO:0019222//regulation of metabolic process;GO:0032060//bleb assembly;GO:0043410//positive regulation of MAPK cascade;GO:0048672//positive regulation of collateral sprouting	--
ENSGALG00000027707	1.52533	3.10333	1.02469	2.75E-06	4.20E-05	ESM1	endothelial cell specific molecule 1 [Source:NCBI gene;Acc:430807]	-	-	-	-	GO:0005576//extracellular region	GO:0005171//hepatocyte growth factor receptor binding;GO:0005178//integrin binding;GO:0005520//insulin-like growth factor binding	GO:0001525//angiogenesis;GO:0002040//sprouting angiogenesis;GO:0008284//positive regulation of cell proliferation;GO:1902204//positive regulation of hepatocyte growth factor receptor signaling pathway	--
ENSGALG00000012420	47.8353	97.2883	1.02419	4.31E-12	2.87E-10	CG-1B	galectin 1 [Source:NCBI gene;Acc:396491]	-	-	-	-	GO:0005615//extracellular space	GO:0030246//carbohydrate binding;GO:0043236//laminin binding	-	--
ENSGALG00000050403	2.229	4.53333	1.02418	3.02E-05	0.000328771	LYPD1	LY6/PLAUR domain containing 1 [Source:NCBI gene;Acc:100859784]	-	-	-	-	GO:0016020//membrane	GO:0030550//acetylcholine receptor inhibitor activity;GO:0033130//acetylcholine receptor binding	GO:0001662//behavioral fear response;GO:0007271//synaptic transmission, cholinergic;GO:0035094//response to nicotine;GO:1903077//negative regulation of protein localization to plasma membrane	--
ENSGALG00000000284	15.8247	32.1543	1.02284	4.17E-13	3.44E-11	HOXB4	homeobox B4 [Source:NCBI gene;Acc:396230]	-	-	-	-	GO:0005634//nucleus;GO:0005654//nucleoplasm;GO:0005813//centrosome	GO:0000978//RNA polymerase II core promoter proximal region sequence-specific DNA binding;GO:0000981//RNA polymerase II transcription factor activity, sequence-specific DNA binding;GO:0003677//DNA binding;GO:0003700//transcription factor activity, sequence-specific DNA binding;GO:1990837//sequence-specific double-stranded DNA binding	GO:0000122//negative regulation of transcription from RNA polymerase II promoter;GO:0002011//morphogenesis of an epithelial sheet;GO:0006355//regulation of transcription, DNA-templated;GO:0006357//regulation of transcription from RNA polymerase II promoter;GO:0008283//cell proliferation;GO:0009952//anterior/posterior pattern specification;GO:0030097//hemopoiesis;GO:0045944//positive regulation of…	TF_Otx
ENSGALG00000001465	119.158	242.032	1.02232	3.58E-09	1.26E-07	RPL38	ribosomal protein L38 [Source:NCBI gene;Acc:771528]	Genetic Information Processing	Translation	ko03010//Ribosome	K02923	GO:0005840//ribosome;GO:0014069//postsynaptic density;GO:0022625//cytosolic large ribosomal subunit;GO:0022626//cytosolic ribosome;GO:0033291//eukaryotic 80S initiation complex;GO:0042788//polysomal ribosome;GO:0045202//synapse	GO:0003735//structural constituent of ribosome	GO:0001501//skeletal system development;GO:0001503//ossification;GO:0002181//cytoplasmic translation;GO:0006412//translation;GO:0006417//regulation of translation;GO:0007605//sensory perception of sound;GO:0034463//90S preribosome assembly;GO:0042474//middle ear morphogenesis;GO:0048318//axial mesoderm development	--
ENSGALG00000051456	2.198	4.46133	1.02128	0.000427697	0.00310046	Rtn2	reticulon 2 [Source:NCBI gene;Acc:112530470]	-	-	-	-	GO:0005783//endoplasmic reticulum;GO:0005789//endoplasmic reticulum membrane;GO:0016020//membrane;GO:0016021//integral component of membrane	-	-	--
ENSGALG00000049241	0.943	1.91367	1.02101	3.65E-05	0.000387027	HR	hair growth associated [Source:NCBI gene;Acc:107049623]	-	-	-	-	-	-	-	--
ENSGALG00000016760	17.0947	34.5853	1.01661	1.54E-08	4.44E-07	Mrpl30	mitochondrial ribosomal protein L30 [Source:NCBI gene;Acc:418699]	Genetic Information Processing	Translation	ko03010//Ribosome	K02907	GO:0015934//large ribosomal subunit	GO:0003735//structural constituent of ribosome	GO:0006412//translation	--
ENSGALG00000024449	25.1893	50.9473	1.01619	5.78E-14	5.52E-12	RAMP2	receptor activity modifying protein 2 [Source:NCBI gene;Acc:420022]	Organismal Systems	Circulatory system	ko04270//Vascular smooth muscle contraction	K08448	GO:0005737//cytoplasm;GO:0005886//plasma membrane;GO:0009986//cell surface;GO:0016021//integral component of membrane;GO:0043235//receptor complex;GO:1903143//adrenomedullin receptor complex	GO:0001605//adrenomedullin receptor activity;GO:0015026//coreceptor activity;GO:0097643//amylin receptor activity;GO:1990409//adrenomedullin binding	GO:0001525//angiogenesis;GO:0001570//vasculogenesis;GO:0002040//sprouting angiogenesis;GO:0006816//calcium ion transport;GO:0006886//intracellular protein transport;GO:0007186//G-protein coupled receptor signaling pathway;GO:0007189//adenylate cyclase-activating G-protein coupled receptor signaling pathway;GO:0007507//heart development;GO:0008217//regulation of blood pressure;GO:0008277//regulati…	--
MSTRG.3075	4.17	8.42933	1.01537	1.20E-06	2.03E-05	fam212ab	PAK4-inhibitor INKA1 [Gallus gallus]	-	-	-	-	-	-	GO:0048705//skeletal system morphogenesis	--
ENSGALG00000006598	10.9123	22.048	1.01469	1.48E-10	7.21E-09	SORL1	sortilin related receptor 1 [Source:NCBI gene;Acc:395998]	-	-	-	-	GO:0005615//extracellular space;GO:0005641//nuclear envelope lumen;GO:0005768//endosome;GO:0005769//early endosome;GO:0005771//multivesicular body;GO:0005783//endoplasmic reticulum;GO:0005794//Golgi apparatus;GO:0005802//trans-Golgi network;GO:0005886//plasma membrane;GO:0009986//cell surface;GO:0016020//membrane;GO:0016021//integral component of membrane;GO:0031985//Golgi cisterna;GO:0055037//re…	GO:0001540//beta-amyloid binding;GO:0004888//transmembrane signaling receptor activity;GO:0005515//protein binding;GO:0030169//low-density lipoprotein particle binding;GO:0031267//small GTPase binding;GO:0042923//neuropeptide binding	GO:0002024//diet induced thermogenesis;GO:0006605//protein targeting;GO:0006622//protein targeting to lysosome;GO:0006892//post-Golgi vesicle-mediated transport;GO:0006898//receptor-mediated endocytosis;GO:0007218//neuropeptide signaling pathway;GO:0010897//negative regulation of triglyceride catabolic process;GO:0014910//regulation of smooth muscle cell migration;GO:0030514//negative regulation …	--
ENSGALG00000054083	414.402	835.373	1.01139	0.00679973	0.0307372	H2A-VIII	histone cluster 1, H2A, IV (similar to human histone cluster 2, class H2A, member C) [Source:NCBI gene;Acc:404299]	Human Diseases;Human Diseases;Cellular Processes	Immune disease;Substance dependence;Cell growth and death	ko05322//Systemic lupus erythematosus;ko05034//Alcoholism;ko04217//Necroptosis	K11251;K11251;K11251	GO:0000786//nucleosome;GO:0005634//nucleus;GO:0005694//chromosome	GO:0003677//DNA binding;GO:0046982//protein heterodimerization activity	-	--
ENSGALG00000009312	66.8473	134.677	1.01056	0.00235542	0.0130217	RPL22L1	ribosomal protein L22 like 1 [Source:NCBI gene;Acc:100858296]	Genetic Information Processing	Translation	ko03010//Ribosome	K02891	GO:0005840//ribosome	GO:0003735//structural constituent of ribosome	GO:0006412//translation	--
ENSGALG00000009149	26.3287	52.7213	1.00175	4.80E-10	2.07E-08	FKBP7	FKBP prolyl isomerase 7 [Source:HGNC Symbol;Acc:HGNC:3723]	-	-	-	-	-	GO:0003755//peptidyl-prolyl cis-trans isomerase activity;GO:0016853//isomerase activity	GO:0000413//protein peptidyl-prolyl isomerization	--
ENSGALG00000054286	10.6747	21.357	1.00052	1.75E-06	2.82E-05	APLN	apelin [Source:NCBI gene;Acc:101747811]	Environmental Information Processing;Environmental Information Processing	Signaling molecules and interaction;Signal transduction	ko04080//Neuroactive ligand-receptor interaction;ko04371//Apelin signaling pathway	K05225;K05225	GO:0005576//extracellular region;GO:0005615//extracellular space	GO:0005179//hormone activity;GO:0031704//apelin receptor binding	GO:0007165//signal transduction;GO:0007369//gastrulation;GO:0010629//negative regulation of gene expression;GO:0040037//negative regulation of fibroblast growth factor receptor signaling pathway;GO:0060183//apelin receptor signaling pathway;GO:0060976//coronary vasculature development;GO:1902895//positive regulation of pri-miRNA transcription from RNA polymerase II promoter;GO:1904022//positive r…	--
ENSGALG00000014365	19.3827	9.69	-1.0002	1.31E-05	0.000161816	RBPJ	recombination signal binding protein for immunoglobulin kappa J region [Source:NCBI gene;Acc:422802]	Human Diseases;Human Diseases;Human Diseases;Organismal Systems;Human Diseases;Environmental Information Processing	Infectious disease: viral;Infectious disease: viral;Cancer: overview;Immune system;Neurodegenerative disease;Signal transduction	ko05165//Human papillomavirus infection;ko05169//Epstein-Barr virus infection;ko05203//Viral carcinogenesis;ko04658//Th1 and Th2 cell differentiation;ko05017//Spinocerebellar ataxia;ko04330//Notch signaling pathway	K06053;K06053;K06053;K06053;K06053;K06053	GO:0002193//MAML1-RBP-Jkappa- ICN1 complex;GO:0005634//nucleus;GO:0005654//nucleoplasm;GO:0005667//transcription factor complex;GO:0005730//nucleolus;GO:0005737//cytoplasm;GO:0017053//transcriptional repressor complex	GO:0000978//RNA polymerase II core promoter proximal region sequence-specific DNA binding;GO:0001228//transcriptional activator activity, RNA polymerase II transcription regulatory region sequence-specific binding;GO:0003677//DNA binding;GO:0003682//chromatin binding;GO:0003700//transcription factor activity, sequence-specific DNA binding;GO:0043565//sequence-specific DNA binding;GO:0047485//prot…	GO:0000122//negative regulation of transcription from RNA polymerase II promoter;GO:0001525//angiogenesis;GO:0001756//somitogenesis;GO:0001837//epithelial to mesenchymal transition;GO:0001974//blood vessel remodeling;GO:0002437//inflammatory response to antigenic stimulus;GO:0003139//secondary heart field specification;GO:0003151//outflow tract morphogenesis;GO:0003157//endocardium development;GO…	CSL
ENSGALG00000036441	20.9733	10.482	-1.00064	1.25E-07	2.84E-06	WIPF1	WAS/WASL interacting protein family member 1 [Source:NCBI gene;Acc:424143]	Human Diseases;Cellular Processes;Human Diseases	Infectious disease: bacterial;Transport and catabolism;Infectious disease: bacterial	ko05130//Pathogenic Escherichia coli infection;ko04144//Endocytosis;ko05135//Yersinia infection	K19475;K19475;K19475	GO:0005884//actin filament;GO:0015629//actin cytoskeleton	GO:0003779//actin binding;GO:0017124//SH3 domain binding	GO:0008154//actin polymerization or depolymerization;GO:0030048//actin filament-based movement;GO:0051707//response to other organism	--
ENSGALG00000008704	0.629	0.314333	-1.00076	0.00330238	0.0172014	CUBN	cubilin [Source:NCBI gene;Acc:420523]	Organismal Systems	Digestive system	ko04977//Vitamin digestion and absorption	K14616	GO:0005737//cytoplasm;GO:0005768//endosome;GO:0005783//endoplasmic reticulum;GO:0005794//Golgi apparatus;GO:0005903//brush border;GO:0005905//coated pit;GO:0016020//membrane;GO:0016324//apical plasma membrane;GO:0030139//endocytic vesicle;GO:0031528//microvillus membrane;GO:0043235//receptor complex;GO:0045177//apical part of cell;GO:0070062//extracellular exosome	GO:0005509//calcium ion binding;GO:0038024//cargo receptor activity;GO:0042803//protein homodimerization activity	GO:0006898//receptor-mediated endocytosis;GO:0009235//cobalamin metabolic process;GO:0009617//response to bacterium;GO:0015889//cobalamin transport;GO:0042953//lipoprotein transport	--
ENSGALG00000006502	12.022	6.00733	-1.00088	6.67E-05	0.000646725	PCGF5	polycomb group ring finger 5 [Source:NCBI gene;Acc:423796]	Cellular Processes	Cellular community - eukaryotes	ko04550//Signaling pathways regulating pluripotency of stem cells	K11489	GO:0005634//nucleus;GO:0005654//nucleoplasm;GO:0005794//Golgi apparatus;GO:0005813//centrosome;GO:0031519//PcG protein complex	-	GO:0036353//histone H2A-K119 monoubiquitination;GO:0045944//positive regulation of transcription from RNA polymerase II promoter	--
ENSGALG00000015546	25.1403	12.5563	-1.00159	4.52E-10	1.97E-08	TBC1D14	TBC1 domain family member 14 [Source:NCBI gene;Acc:422862]	-	-	-	-	GO:0005654//nucleoplasm;GO:0005776//autophagosome;GO:0005794//Golgi apparatus;GO:0043231//intracellular membrane-bounded organelle;GO:0055037//recycling endosome	GO:0019901//protein kinase binding	GO:0010507//negative regulation of autophagy;GO:0071955//recycling endosome to Golgi transport;GO:2000785//regulation of autophagosome assembly	--
ENSGALG00000003932	90.88	45.3847	-1.00176	6.09E-09	2.01E-07	SDC4	syndecan 4 [Source:NCBI gene;Acc:419184]	Human Diseases;Environmental Information Processing;Human Diseases;Environmental Information Processing	Cancer: overview;Signaling molecules and interaction;Cardiovascular disease;Signaling molecules and interaction	ko05205//Proteoglycans in cancer;ko04514//Cell adhesion molecules;ko05418//Fluid shear stress and atherosclerosis;ko04512//ECM-receptor interaction	K16338;K16338;K16338;K16338	GO:0009986//cell surface;GO:0016020//membrane;GO:0016021//integral component of membrane	GO:0042802//identical protein binding;GO:0070053//thrombospondin receptor activity	GO:0001843//neural tube closure;GO:0010762//regulation of fibroblast migration;GO:0016477//cell migration;GO:0042060//wound healing;GO:0042130//negative regulation of T cell proliferation;GO:0044319//wound healing, spreading of cells;GO:0060122//inner ear receptor stereocilium organization;GO:0061098//positive regulation of protein tyrosine kinase activity;GO:0090630//activation of GTPase activit…	--
ENSGALG00000011481	20.749	10.3613	-1.00183	1.68E-05	0.000200563	GPD1L	glycerol-3-phosphate dehydrogenase 1-like [Source:NCBI gene;Acc:420664]	Metabolism	Lipid metabolism	ko00564//Glycerophospholipid metabolism	K00006	GO:0005886//plasma membrane;GO:0009331//glycerol-3-phosphate dehydrogenase complex;GO:0016020//membrane	GO:0004367//glycerol-3-phosphate dehydrogenase [NAD+] activity;GO:0016491//oxidoreductase activity;GO:0016616//oxidoreductase activity, acting on the CH-OH group of donors, NAD or NADP as acceptor;GO:0017080//sodium channel regulator activity;GO:0042803//protein homodimerization activity;GO:0044325//ion channel binding;GO:0051287//NAD binding	GO:0002027//regulation of heart rate;GO:0005975//carbohydrate metabolic process;GO:0006072//glycerol-3-phosphate metabolic process;GO:0006734//NADH metabolic process;GO:0010765//positive regulation of sodium ion transport;GO:0019674//NAD metabolic process;GO:0033137//negative regulation of peptidyl-serine phosphorylation;GO:0046168//glycerol-3-phosphate catabolic process;GO:0060373//regulation of…	--
ENSGALG00000015107	17.059	8.51467	-1.00251	8.02E-06	0.000105682	PIP5K1B	phosphatidylinositol-4-phosphate 5-kinase type 1 beta [Source:NCBI gene;Acc:427243]	Metabolism;Cellular Processes;Environmental Information Processing;Cellular Processes;Organismal Systems;Human Diseases;Human Diseases;Environmental Information Processing;Metabolism	Global and overview maps;Transport and catabolism;Signal transduction;Cell motility;Immune system;Infectious disease: bacterial;Cancer: overview;Signal transduction;Carbohydrate metabolism	ko01100//Metabolic pathways;ko04144//Endocytosis;ko04072//Phospholipase D signaling pathway;ko04810//Regulation of actin cytoskeleton;ko04666//Fc gamma R-mediated phagocytosis;ko05135//Yersinia infection;ko05231//Choline metabolism in cancer;ko04070//Phosphatidylinositol signaling system;ko00562//Inositol phosphate metabolism	K00889;K00889;K00889;K00889;K00889;K00889;K00889;K00889;K00889	GO:0001931//uropod;GO:0005829//cytosol	GO:0016307//phosphatidylinositol phosphate kinase activity;GO:0016308//1-phosphatidylinositol-4-phosphate 5-kinase activity	GO:0006661//phosphatidylinositol biosynthetic process;GO:0046488//phosphatidylinositol metabolic process	--
ENSGALG00000014847	1.215	0.605667	-1.00436	0.0028361	0.0151377	MYOM1	myomesin 1 [Source:NCBI gene;Acc:395805]	-	-	-	-	GO:0030017//sarcomere;GO:0031430//M band	GO:0005515//protein binding;GO:0019900//kinase binding;GO:0042802//identical protein binding;GO:0042803//protein homodimerization activity	GO:0006936//muscle contraction;GO:0010628//positive regulation of gene expression;GO:0010737//protein kinase A signaling;GO:0050714//positive regulation of protein secretion	--
ENSGALG00000048115	56.757	28.2633	-1.00587	0.000504532	0.00356245	OLFM2	olfactomedin 2 [Source:NCBI gene;Acc:107057621]	-	-	-	-	GO:0005576//extracellular region;GO:0005634//nucleus;GO:0005654//nucleoplasm;GO:0005737//cytoplasm	-	GO:0009306//protein secretion;GO:0051152//positive regulation of smooth muscle cell differentiation	--
ENSGALG00000012150	38.551	19.1827	-1.00696	1.09E-07	2.49E-06	TAB1	TGF-beta activated kinase 1 (MAP3K7) binding protein 1 [Source:NCBI gene;Acc:418014]	Human Diseases;Human Diseases;Environmental Information Processing;Human Diseases;Human Diseases;Human Diseases;Human Diseases;Environmental Information Processing;Human Diseases;Organismal Systems;Human Diseases;Human Diseases;Human Diseases;Organismal Systems;Organismal Systems;Environmental Information Processing	Infectious disease: viral;Infectious disease: bacterial;Signal transduction;Infectious disease: viral;Infectious disease: bacterial;Infectious disease: bacterial;Infectious disease: viral;Signal transduction;Infectious disease: viral;Immune system;Infectious disease: parasitic;Infectious disease: bacterial;Infectious disease: parasitic;Immune system;Development and regeneration;Signal transduction	ko05169//Epstein-Barr virus infection;ko05130//Pathogenic Escherichia coli infection;ko04010//MAPK signaling pathway;ko05168//Herpes simplex virus 1 infection;ko05131//Shigellosis;ko05132//Salmonella infection;ko05170//Human immunodeficiency virus 1 infection;ko04064//NF-kappa B signaling pathway;ko05161//Hepatitis B;ko04621//NOD-like receptor signaling pathway;ko05140//Leishmaniasis;ko05135//Yer…	K04403;K04403;K04403;K04403;K04403;K04403;K04403;K04403;K04403;K04403;K04403;K04403;K04403;K04403;K04403;K04403	GO:0005829//cytosol;GO:0016607//nuclear speck	GO:0004722//protein serine/threonine phosphatase activity;GO:0016791//phosphatase activity;GO:0019209//kinase activator activity	GO:0003007//heart morphogenesis;GO:0003279//cardiac septum development;GO:0006470//protein dephosphorylation;GO:0007179//transforming growth factor beta receptor signaling pathway;GO:0030324//lung development;GO:0035904//aorta development;GO:0043410//positive regulation of MAPK cascade;GO:0060976//coronary vasculature development;GO:0071902//positive regulation of protein serine/threonine kinase …	--
ENSGALG00000033759	39.34	19.5747	-1.00701	1.88E-09	7.14E-08	RAVER2	ribonucleoprotein, PTB binding 2 [Source:NCBI gene;Acc:424694]	-	-	-	-	GO:0005634//nucleus	GO:0003676//nucleic acid binding	-	--
ENSGALG00000009993	26.1043	12.981	-1.00789	5.47E-07	1.03E-05	MED8	mediator complex subunit 8 [Source:NCBI gene;Acc:424565]	-	-	-	-	GO:0005634//nucleus;GO:0016592//mediator complex;GO:0070847//core mediator complex	GO:0003712//transcription cofactor activity	GO:0006357//regulation of transcription from RNA polymerase II promoter	--
ENSGALG00000032685	18.4023	9.14833	-1.00831	6.85E-09	2.23E-07	HECTD4	HECT domain containing E3 ubiquitin protein ligase 4 [Source:NCBI gene;Acc:426582]	-	-	-	-	-	GO:0004842//ubiquitin-protein transferase activity	-	--
MSTRG.15634	117.247	58.2537	-1.00913	3.13E-05	0.000338056	--	F-box/WD repeat-containing protein 1A isoform X2 [Gallus gallus]	-	-	-	-	-	-	-	--
ENSGALG00000012790	95.289	47.324	-1.00974	2.17E-08	5.99E-07	DSP	desmoplakin [Source:NCBI gene;Acc:420869]	Human Diseases	Cardiovascular disease	ko05412//Arrhythmogenic right ventricular cardiomyopathy	K10381	GO:0001533//cornified envelope;GO:0005856//cytoskeleton;GO:0005882//intermediate filament;GO:0005886//plasma membrane;GO:0005911//cell-cell junction;GO:0014704//intercalated disc;GO:0016323//basolateral plasma membrane;GO:0030054//cell junction;GO:0030057//desmosome	GO:0005080//protein kinase C binding;GO:0005515//protein binding;GO:0050839//cell adhesion molecule binding;GO:0097110//scaffold protein binding	GO:0002934//desmosome organization;GO:0003223//ventricular compact myocardium morphogenesis;GO:0018149//peptide cross-linking;GO:0030216//keratinocyte differentiation;GO:0034332//adherens junction organization;GO:0043588//skin development;GO:0045104//intermediate filament cytoskeleton organization;GO:0045109//intermediate filament organization;GO:0086073//bundle of His cell-Purkinje myocyte adhes…	--
ENSGALG00000016174	31.2087	15.4883	-1.01076	8.12E-09	2.55E-07	LMBRD1	LMBR1 domain containing 1 [Source:NCBI gene;Acc:421874]	-	-	-	-	GO:0005764//lysosome;GO:0005765//lysosomal membrane;GO:0005789//endoplasmic reticulum membrane;GO:0005886//plasma membrane;GO:0030136//clathrin-coated vesicle;GO:0043231//intracellular membrane-bounded organelle;GO:0045334//clathrin-coated endocytic vesicle	GO:0005158//insulin receptor binding;GO:0032050//clathrin heavy chain binding;GO:0035612//AP-2 adaptor complex binding;GO:0043495//protein anchor	GO:0007369//gastrulation;GO:0009235//cobalamin metabolic process;GO:0038016//insulin receptor internalization;GO:0061462//protein localization to lysosome;GO:0072583//clathrin-mediated endocytosis	--
ENSGALG00000013640	20.7207	10.2813	-1.01104	0.00404464	0.0203419	MBP	myelin basic protein [Source:NCBI gene;Acc:396217]	-	-	-	-	GO:0005886//plasma membrane;GO:0016020//membrane;GO:0032991//macromolecular complex;GO:0033269//internode region of axon;GO:0042995//cell projection;GO:0043025//neuronal cell body;GO:0043209//myelin sheath;GO:0043218//compact myelin;GO:0071944//cell periphery	GO:0002020//protease binding;GO:0005516//calmodulin binding;GO:0019911//structural constituent of myelin sheath	GO:0000165//MAPK cascade;GO:0007605//sensory perception of sound;GO:0009636//response to toxic substance;GO:0032755//positive regulation of interleukin-6 production;GO:0034115//negative regulation of heterotypic cell-cell adhesion;GO:0035633//maintenance of blood-brain barrier;GO:0042552//myelination;GO:0061024//membrane organization;GO:1904685//positive regulation of metalloendopeptidase activit…	--
ENSGALG00000008314	77.4327	38.4197	-1.0111	2.42E-07	5.06E-06	ARL8B	ADP ribosylation factor like GTPase 8B [Source:NCBI gene;Acc:416109]	-	-	-	-	-	GO:0003924//GTPase activity;GO:0005525//GTP binding	GO:0015031//protein transport	--
ENSGALG00000016221	3.27733	1.626	-1.0112	0.00345544	0.0178395	EFHC2	EF-hand domain containing 2 [Source:NCBI gene;Acc:418559]	-	-	-	-	GO:0036064//ciliary basal body	-	GO:1990830//cellular response to leukemia inhibitory factor	--
ENSGALG00000008401	7.02267	3.484	-1.01127	2.60E-05	0.000291629	ASB13	ankyrin repeat and SOCS box containing 13 [Source:NCBI gene;Acc:416691]	-	-	-	-	-	GO:0005515//protein binding	GO:0035556//intracellular signal transduction	--
ENSGALG00000035108	16.839	8.35267	-1.0115	3.35E-09	1.19E-07	KDM7A	lysine demethylase 7A [Source:NCBI gene;Acc:418110]	-	-	-	-	GO:0005634//nucleus;GO:0005654//nucleoplasm;GO:0005730//nucleolus	GO:0003712//transcription cofactor activity;GO:0005506//iron ion binding;GO:0008270//zinc ion binding;GO:0016491//oxidoreductase activity;GO:0016706//oxidoreductase activity, acting on paired donors, with incorporation or reduction of molecular oxygen, 2-oxoglutarate as one donor, and incorporation of one atom each of oxygen into both donors;GO:0032452//histone demethylase activity;GO:0032454//hi…	GO:0006325//chromatin organization;GO:0006357//regulation of transcription from RNA polymerase II promoter;GO:0006482//protein demethylation;GO:0033169//histone H3-K9 demethylation;GO:0035574//histone H4-K20 demethylation;GO:0045893//positive regulation of transcription, DNA-templated;GO:0070544//histone H3-K36 demethylation;GO:0071557//histone H3-K27 demethylation	--
ENSGALG00000012850	4.349	2.157	-1.01166	0.000512082	0.00360286	RAB19	RAB19, member RAS oncogene family [Source:NCBI gene;Acc:418113]	-	-	-	-	-	GO:0003924//GTPase activity;GO:0005525//GTP binding	-	--
ENSGALG00000011035	44.615	22.1133	-1.01261	4.88E-07	9.27E-06	AK4	adenylate kinase 4 [Source:NCBI gene;Acc:424697]	Metabolism;Metabolism;Metabolism	Global and overview maps;Nucleotide metabolism;Metabolism of cofactors and vitamins	ko01100//Metabolic pathways;ko00230//Purine metabolism;ko00730//Thiamine metabolism	K00939;K00939;K00939	GO:0005759//mitochondrial matrix	GO:0004017//adenylate kinase activity;GO:0005524//ATP binding;GO:0019205//nucleobase-containing compound kinase activity	GO:0006139//nucleobase-containing compound metabolic process	--
ENSGALG00000001604	30.4023	15.063	-1.01317	5.75E-09	1.92E-07	GLB1L2	galactosidase beta 1 like 2 [Source:NCBI gene;Acc:428238]	-	-	-	-	-	GO:0004553//hydrolase activity, hydrolyzing O-glycosyl compounds;GO:0004565//beta-galactosidase activity	GO:0005975//carbohydrate metabolic process	--
ENSGALG00000007771	5.80933	2.87567	-1.01448	4.82E-05	0.000492714	FAM210B	family with sequence similarity 210 member B [Source:NCBI gene;Acc:428168]	-	-	-	-	GO:0005741//mitochondrial outer membrane;GO:0031224//intrinsic component of membrane	-	GO:0045648//positive regulation of erythrocyte differentiation;GO:0071392//cellular response to estradiol stimulus	--
ENSGALG00000015399	11.4573	5.66967	-1.01494	1.62E-05	0.00019525	FUT10	fucosyltransferase 10 [Source:NCBI gene;Acc:395073]	-	-	-	-	GO:0000139//Golgi membrane;GO:0005654//nucleoplasm;GO:0005783//endoplasmic reticulum;GO:0005794//Golgi apparatus;GO:0016020//membrane	GO:0008417//fucosyltransferase activity;GO:0046920//alpha-(1->3)-fucosyltransferase activity	GO:0006486//protein glycosylation	--
ENSGALG00000005901	17.4247	8.62233	-1.01498	5.86E-07	1.09E-05	PCMTD2	protein-L-isoaspartate (D-aspartate) O-methyltransferase domain containing 2 [Source:NCBI gene;Acc:419248]	-	-	-	-	-	GO:0004719//protein-L-isoaspartate (D-aspartate) O-methyltransferase activity	GO:0006464//cellular protein modification process	--
ENSGALG00000002525	15.9227	7.87833	-1.01512	0.000917194	0.0059002	RASGEF1A	RasGEF domain family member 1A [Source:NCBI gene;Acc:423631]	-	-	-	-	-	GO:0005085//guanyl-nucleotide exchange factor activity	GO:0007264//small GTPase mediated signal transduction;GO:0016477//cell migration;GO:0046579//positive regulation of Ras protein signal transduction	--
ENSGALG00000012273	31.6477	15.6563	-1.01535	2.65E-08	7.15E-07	SOS2	SOS Ras/Rho guanine nucleotide exchange factor 2 [Source:NCBI gene;Acc:423572]	Human Diseases;Environmental Information Processing;Human Diseases;Environmental Information Processing;Environmental Information Processing;Human Diseases;Organismal Systems;Environmental Information Processing;Cellular Processes;Human Diseases;Cellular Processes;Organismal Systems;Human Diseases;Organismal Systems;Human Diseases;Human Diseases;Environmental Information Processing;Environmental …	Cancer: overview;Signal transduction;Infectious disease: viral;Signal transduction;Signal transduction;Infectious disease: viral;Environmental adaptation;Signal transduction;Cellular community - eukaryotes;Cancer: overview;Cell motility;Immune system;Cancer: specific types;Immune system;Infectious disease: viral;Cancer: overview;Signal transduction;Signal transduction;Immune system;Immune system;…	ko05200//Pathways in cancer;ko04151//PI3K-Akt signaling pathway;ko05165//Human papillomavirus infection;ko04010//MAPK signaling pathway;ko04072//Phospholipase D signaling pathway;ko05163//Human cytomegalovirus infection;ko04714//Thermogenesis;ko04014//Ras signaling pathway;ko04510//Focal adhesion;ko05205//Proteoglycans in cancer;ko04810//Regulation of actin cytoskeleton;ko04650//Natural killer ce…	K03099;K03099;K03099;K03099;K03099;K03099;K03099;K03099;K03099;K03099;K03099;K03099;K03099;K03099;K03099;K03099;K03099;K03099;K03099;K03099;K03099;K03099;K03099;K03099;K03099;K03099;K03099;K03099;K03099;K03099;K03099;K03099;K03099;K03099;K03099;K03099;K03099;K03099;K03099;K03099;K03099;K03099;K03099;K03099;K03099;K03099;K03099;K03099	-	GO:0003677//DNA binding;GO:0005085//guanyl-nucleotide exchange factor activity;GO:0046982//protein heterodimerization activity	GO:0001782//B cell homeostasis;GO:0002260//lymphocyte homeostasis;GO:0007264//small GTPase mediated signal transduction;GO:0033081//regulation of T cell differentiation in thymus;GO:0042129//regulation of T cell proliferation;GO:2000973//regulation of pro-B cell differentiation	--
ENSGALG00000031058	135.57	67.0313	-1.01613	2.53E-05	0.000284957	HS3ST3B1	heparan sulfate glucosamine 3-O-sulfotransferase 3B1-like [Source:NCBI gene;Acc:769421]	Metabolism	Glycan biosynthesis and metabolism	ko00534//Glycosaminoglycan biosynthesis - heparan sulfate / heparin	K07809	-	GO:0008146//sulfotransferase activity	-	--
ENSGALG00000013069	23.7837	11.7567	-1.01649	1.02E-08	3.11E-07	BPGM	bisphosphoglycerate mutase [Source:NCBI gene;Acc:418172]	Metabolism;Metabolism;Metabolism	Global and overview maps;Carbohydrate metabolism;Amino acid metabolism	ko01100//Metabolic pathways;ko00010//Glycolysis / Gluconeogenesis;ko00260//Glycine, serine and threonine metabolism	K01837;K01837;K01837	-	GO:0003824//catalytic activity;GO:0004082//bisphosphoglycerate mutase activity;GO:0004619//phosphoglycerate mutase activity;GO:0016787//hydrolase activity;GO:0016853//isomerase activity;GO:0016868//intramolecular transferase activity, phosphotransferases	GO:0006096//glycolytic process	--
ENSGALG00000035068	39.3693	19.4603	-1.01654	5.20E-10	2.22E-08	DNAJC13	DnaJ heat shock protein family (Hsp40) member C13 [Source:NCBI gene;Acc:420688]	-	-	-	-	GO:0005829//cytosol;GO:0010008//endosome membrane;GO:0031901//early endosome membrane;GO:0043231//intracellular membrane-bounded organelle;GO:0071203//WASH complex	-	GO:0007032//endosome organization;GO:1902954//regulation of early endosome to recycling endosome transport;GO:2000641//regulation of early endosome to late endosome transport	--
ENSGALG00000003548	9.52	4.70567	-1.01656	4.42E-05	0.000457462	BAIAP2L1	BAI1 associated protein 2 like 1 [Source:NCBI gene;Acc:416437]	Human Diseases	Infectious disease: bacterial	ko05130//Pathogenic Escherichia coli infection	K20127	GO:0005654//nucleoplasm;GO:0005829//cytosol;GO:0005886//plasma membrane;GO:0015629//actin cytoskeleton	GO:0005515//protein binding;GO:0070064//proline-rich region binding	GO:0007009//plasma membrane organization;GO:0009617//response to bacterium;GO:0030833//regulation of actin filament polymerization;GO:0030838//positive regulation of actin filament polymerization;GO:0046626//regulation of insulin receptor signaling pathway;GO:2000251//positive regulation of actin cytoskeleton reorganization	--
ENSGALG00000043799	14.945	7.382	-1.01758	1.54E-05	0.000186276	DSCC1	DNA replication and sister chromatid cohesion 1 [Source:NCBI gene;Acc:420358]	-	-	-	-	GO:0000775//chromosome, centromeric region;GO:0000785//chromatin;GO:0005654//nucleoplasm;GO:0031390//Ctf18 RFC-like complex	GO:0003689//DNA clamp loader activity;GO:0017116//single-stranded DNA-dependent ATP-dependent DNA helicase activity	GO:0006275//regulation of DNA replication;GO:0007064//mitotic sister chromatid cohesion;GO:0034088//maintenance of mitotic sister chromatid cohesion;GO:0034421//post-translational protein acetylation;GO:1900264//positive regulation of DNA-directed DNA polymerase activity	--
ENSGALG00000040342	58.671	28.9793	-1.01762	8.21E-07	1.46E-05	ADAMTS1	ADAM metallopeptidase with thrombospondin type 1 motif 1 [Source:NCBI gene;Acc:418479]	-	-	-	-	GO:0005604//basement membrane;GO:0031012//extracellular matrix;GO:0031410//cytoplasmic vesicle	GO:0004222//metalloendopeptidase activity;GO:0008201//heparin binding;GO:0008237//metallopeptidase activity;GO:0008270//zinc ion binding	GO:0001542//ovulation from ovarian follicle;GO:0001822//kidney development;GO:0006508//proteolysis;GO:0016525//negative regulation of angiogenesis;GO:0060347//heart trabecula formation;GO:1900087//positive regulation of G1/S transition of mitotic cell cycle;GO:1904707//positive regulation of vascular smooth muscle cell proliferation;GO:1904754//positive regulation of vascular associated smooth mu…	--
ENSGALG00000030534	3.82533	1.88933	-1.01771	0.00186912	0.0107399	SYT17	synaptotagmin 17 [Source:NCBI gene;Acc:416608]	-	-	-	-	GO:0005802//trans-Golgi network;GO:0016020//membrane	-	GO:0006887//exocytosis;GO:1903861//positive regulation of dendrite extension	--
ENSGALG00000011017	7.28467	3.596	-1.01847	2.23E-05	0.000255388	KLHL8	kelch like family member 8 [Source:NCBI gene;Acc:422589]	-	-	-	-	GO:0005654//nucleoplasm;GO:0031463//Cul3-RING ubiquitin ligase complex	GO:0005515//protein binding	GO:0006511//ubiquitin-dependent protein catabolic process;GO:0016567//protein ubiquitination	--
ENSGALG00000037838	40.539	19.976	-1.02104	1.09E-05	0.000138357	ND6	NADH dehydrogenase subunit 6 [Source:NCBI gene;Acc:39116944]	Metabolism;Human Diseases;Human Diseases;Organismal Systems;Organismal Systems;Human Diseases;Metabolism	Global and overview maps;Neurodegenerative disease;Neurodegenerative disease;Environmental adaptation;Nervous system;Neurodegenerative disease;Energy metabolism	ko01100//Metabolic pathways;ko05010//Alzheimer disease;ko05016//Huntington disease;ko04714//Thermogenesis;ko04723//Retrograde endocannabinoid signaling;ko05012//Parkinson disease;ko00190//Oxidative phosphorylation	K03884;K03884;K03884;K03884;K03884;K03884;K03884	GO:0005739//mitochondrion;GO:0005743//mitochondrial inner membrane;GO:0005747//mitochondrial respiratory chain complex I;GO:0016020//membrane;GO:0016021//integral component of membrane;GO:0031966//mitochondrial membrane;GO:0070469//respiratory chain	GO:0008137//NADH dehydrogenase (ubiquinone) activity	GO:0006120//mitochondrial electron transport, NADH to ubiquinone;GO:0032981//mitochondrial respiratory chain complex I assembly	--
ENSGALG00000007441	1.068	0.526	-1.02178	0.00273168	0.0146748	MAP6	microtubule associated protein 6 [Source:NCBI gene;Acc:395753]	-	-	-	-	GO:0005874//microtubule;GO:0048471//perinuclear region of cytoplasm	GO:0005516//calmodulin binding;GO:0008017//microtubule binding	GO:0000226//microtubule cytoskeleton organization;GO:0032418//lysosome localization;GO:0048813//dendrite morphogenesis	--
ENSGALG00000001633	20.5853	10.1357	-1.02218	6.23E-06	8.52E-05	DUSP26	dual specificity phosphatase 26 (putative) [Source:NCBI gene;Acc:426921]	-	-	-	-	GO:0005634//nucleus;GO:0005654//nucleoplasm;GO:0005737//cytoplasm;GO:0005794//Golgi apparatus	GO:0002039//p53 binding;GO:0004721//phosphoprotein phosphatase activity;GO:0004725//protein tyrosine phosphatase activity;GO:0008138//protein tyrosine/serine/threonine phosphatase activity;GO:0016791//phosphatase activity;GO:0061629//RNA polymerase II sequence-specific DNA binding transcription factor binding	GO:0000122//negative regulation of transcription from RNA polymerase II promoter;GO:0006470//protein dephosphorylation;GO:0016311//dephosphorylation;GO:0045785//positive regulation of cell adhesion;GO:0070373//negative regulation of ERK1 and ERK2 cascade	--
ENSGALG00000016457	37.0977	18.2643	-1.0223	1.89E-08	5.32E-07	TRIB2	tribbles pseudokinase 2 [Source:NCBI gene;Acc:378919]	-	-	-	-	-	GO:0004672//protein kinase activity;GO:0005524//ATP binding;GO:0031625//ubiquitin protein ligase binding;GO:0055106//ubiquitin-protein transferase regulator activity;GO:0061629//RNA polymerase II sequence-specific DNA binding transcription factor binding	GO:0006468//protein phosphorylation;GO:0032436//positive regulation of proteasomal ubiquitin-dependent protein catabolic process;GO:0032693//negative regulation of interleukin-10 production;GO:0045599//negative regulation of fat cell differentiation	--
ENSGALG00000007967	6.28233	3.09267	-1.02245	0.000218551	0.00176935	FDXACB1	ALG9, alpha-1,2-mannosyltransferase [Source:NCBI gene;Acc:428255]	Metabolism;Metabolism;Metabolism	Global and overview maps;Glycan biosynthesis and metabolism;Glycan biosynthesis and metabolism	ko01100//Metabolic pathways;ko00510//N-Glycan biosynthesis;ko00513//Various types of N-glycan biosynthesis	K03846;K03846;K03846	GO:0005737//cytoplasm	GO:0070042//rRNA (uridine-N3-)-methyltransferase activity	GO:0070475//rRNA base methylation	--
ENSGALG00000004171	27.2923	13.423	-1.02379	4.65E-08	1.17E-06	RNF111	ring finger protein 111 [Source:NCBI gene;Acc:374021]	-	-	-	-	GO:0005634//nucleus;GO:0005654//nucleoplasm;GO:0005737//cytoplasm;GO:0005829//cytosol;GO:0016605//PML body;GO:0032991//macromolecular complex	GO:0032184//SUMO polymer binding;GO:0046332//SMAD binding;GO:0046872//metal ion binding;GO:0061630//ubiquitin protein ligase activity	GO:0000209//protein polyubiquitination;GO:0006511//ubiquitin-dependent protein catabolic process;GO:0007389//pattern specification process;GO:0016567//protein ubiquitination;GO:0030511//positive regulation of transforming growth factor beta receptor signaling pathway;GO:0030579//ubiquitin-dependent SMAD protein catabolic process;GO:0031398//positive regulation of protein ubiquitination;GO:0045893…	--
ENSGALG00000040758	23.1907	11.3973	-1.02485	5.52E-08	1.35E-06	INSR	insulin receptor [Source:NCBI gene;Acc:420133]	Environmental Information Processing;Human Diseases;Environmental Information Processing;Environmental Information Processing;Environmental Information Processing;Environmental Information Processing;Environmental Information Processing;Environmental Information Processing;Human Diseases;Organismal Systems;Environmental Information Processing;Environmental Information Processing;Human Diseases;En…	Signal transduction;Neurodegenerative disease;Signal transduction;Signal transduction;Signal transduction;Signal transduction;Signal transduction;Signal transduction;Endocrine and metabolic disease;Endocrine system;Signal transduction;Signal transduction;Endocrine and metabolic disease;Signal transduction;Development and regeneration;Aging;Cellular community - eukaryotes;Aging;Endocrine system;Ag…	ko04151//PI3K-Akt signaling pathway;ko05010//Alzheimer disease;ko04010//MAPK signaling pathway;ko04072//Phospholipase D signaling pathway;ko04014//Ras signaling pathway;ko04015//Rap1 signaling pathway;ko04022//cGMP-PKG signaling pathway;ko04150//mTOR signaling pathway;ko04932//Non-alcoholic fatty liver disease;ko04910//Insulin signaling pathway;ko04068//FoxO signaling pathway;ko04152//AMPK signal…	K04527;K04527;K04527;K04527;K04527;K04527;K04527;K04527;K04527;K04527;K04527;K04527;K04527;K04527;K04527;K04527;K04527;K04527;K04527;K04527;K04527;K04527;K04527	GO:0005635//nuclear envelope;GO:0005886//plasma membrane;GO:0005887//integral component of plasma membrane;GO:0005899//insulin receptor complex;GO:0005901//caveola;GO:0016020//membrane;GO:0016021//integral component of membrane;GO:0031981//nuclear lumen;GO:0043235//receptor complex	GO:0001540//beta-amyloid binding;GO:0004672//protein kinase activity;GO:0004713//protein tyrosine kinase activity;GO:0004714//transmembrane receptor protein tyrosine kinase activity;GO:0005009//insulin-activated receptor activity;GO:0005159//insulin-like growth factor receptor binding;GO:0005515//protein binding;GO:0005524//ATP binding;GO:0005525//GTP binding;GO:0019904//protein domain specific b…	GO:0001934//positive regulation of protein phosphorylation;GO:0002092//positive regulation of receptor internalization;GO:0003007//heart morphogenesis;GO:0006355//regulation of transcription, DNA-templated;GO:0006468//protein phosphorylation;GO:0007169//transmembrane receptor protein tyrosine kinase signaling pathway;GO:0007186//G-protein coupled receptor signaling pathway;GO:0008284//positive re…	--
ENSGALG00000034992	20.1813	9.91733	-1.025	3.61E-07	7.08E-06	FRMD4A	FERM domain containing 4A [Source:HGNC Symbol;Acc:HGNC:25491]	-	-	-	-	GO:0005737//cytoplasm;GO:0005923//bicellular tight junction	GO:0030674//protein binding, bridging	GO:0031398//positive regulation of protein ubiquitination;GO:0034334//adherens junction maintenance;GO:0050709//negative regulation of protein secretion;GO:0050714//positive regulation of protein secretion;GO:0090162//establishment of epithelial cell polarity	--
ENSGALG00000012712	10.4867	5.15167	-1.02545	1.52E-05	0.000184546	RBM24	RNA binding motif protein 24 [Source:NCBI gene;Acc:420846]	-	-	-	-	GO:0005654//nucleoplasm;GO:0005737//cytoplasm;GO:0005829//cytosol	GO:0003676//nucleic acid binding;GO:0003730//mRNA 3'-UTR binding;GO:0035925//mRNA 3'-UTR AU-rich region binding;GO:0097157//pre-mRNA intronic binding;GO:1990715//mRNA CDS binding;GO:1990825//sequence-specific mRNA binding	GO:0000381//regulation of alternative mRNA splicing, via spliceosome;GO:0003197//endocardial cushion development;GO:0006974//cellular response to DNA damage stimulus;GO:0010830//regulation of myotube differentiation;GO:0010831//positive regulation of myotube differentiation;GO:0043488//regulation of mRNA stability;GO:0048255//mRNA stabilization;GO:0061157//mRNA destabilization;GO:0061158//3'-UTR-…	--
ENSGALG00000049372	10.1487	4.98467	-1.02572	0.001546	0.00914321	dusp22	POI34331.1 hypothetical protein CIB84_001917 [Bambusicola thoracicus]	-	-	-	-	GO:0005829//cytosol	-	GO:0007179//transforming growth factor beta receptor signaling pathway;GO:0042127//regulation of cell proliferation;GO:0046330//positive regulation of JNK cascade	--
ENSGALG00000016595	181.427	89.1027	-1.02585	1.20E-06	2.03E-05	TRIM35	tripartite motif containing 44 [Source:NCBI gene;Acc:771180]	-	-	-	-	-	GO:0005515//protein binding;GO:0008270//zinc ion binding	GO:0043065//positive regulation of apoptotic process;GO:0044790//negative regulation by host of viral release from host cell;GO:0045087//innate immune response;GO:0045930//negative regulation of mitotic cell cycle	--
ENSGALG00000041760	42.0433	20.6433	-1.0262	1.12E-11	6.77E-10	CLTCL1	clathrin, heavy chain-like 1 [Source:NCBI gene;Acc:416765]	Human Diseases;Cellular Processes;Cellular Processes;Organismal Systems;Human Diseases;Organismal Systems	Neurodegenerative disease;Transport and catabolism;Transport and catabolism;Nervous system;Infectious disease: bacterial;Excretory system	ko05016//Huntington disease;ko04144//Endocytosis;ko04142//Lysosome;ko04721//Synaptic vesicle cycle;ko05100//Bacterial invasion of epithelial cells;ko04961//Endocrine and other factor-regulated calcium reabsorption	K04646;K04646;K04646;K04646;K04646;K04646	GO:0005770//late endosome;GO:0005802//trans-Golgi network;GO:0005819//spindle;GO:0005905//coated pit;GO:0016020//membrane;GO:0030130//clathrin coat of trans-Golgi network vesicle;GO:0030132//clathrin coat of coated pit;GO:0030135//coated vesicle;GO:0030136//clathrin-coated vesicle;GO:0030659//cytoplasmic vesicle membrane;GO:0031410//cytoplasmic vesicle;GO:0071439//clathrin complex;GO:0097443//sor…	GO:0005198//structural molecule activity;GO:0005515//protein binding;GO:0032051//clathrin light chain binding	GO:0000278//mitotic cell cycle;GO:0006886//intracellular protein transport;GO:0006898//receptor-mediated endocytosis;GO:0016192//vesicle-mediated transport;GO:0042147//retrograde transport, endosome to Golgi;GO:0046326//positive regulation of glucose import	--
ENSGALG00000009567	6.939	3.40667	-1.02637	9.54E-05	0.000874902	TLL1	tolloid like 1 [Source:NCBI gene;Acc:395441]	-	-	-	-	-	GO:0004222//metalloendopeptidase activity;GO:0005509//calcium ion binding;GO:0008237//metallopeptidase activity;GO:0008270//zinc ion binding	GO:0006508//proteolysis	--
ENSGALG00000028354	83.6017	41.022	-1.02713	2.96E-08	7.87E-07	METRNL	meteorin, glial cell differentiation regulator-like [Source:NCBI gene;Acc:417332]	-	-	-	-	GO:0005615//extracellular space	GO:0005179//hormone activity	GO:0009409//response to cold;GO:0014850//response to muscle activity;GO:0045444//fat cell differentiation;GO:0050728//negative regulation of inflammatory response;GO:0090336//positive regulation of brown fat cell differentiation;GO:0097009//energy homeostasis	--
ENSGALG00000009809	17.3407	8.49667	-1.02919	5.92E-07	1.10E-05	MAML3	XP_015132176.1 mastermind-like protein 3 isoform X1 [Gallus gallus]	Human Diseases;Organismal Systems;Environmental Information Processing	Infectious disease: viral;Immune system;Signal transduction	ko05165//Human papillomavirus infection;ko04658//Th1 and Th2 cell differentiation;ko04330//Notch signaling pathway	K06061;K06061;K06061	GO:0005634//nucleus;GO:0005654//nucleoplasm;GO:0016607//nuclear speck	GO:0003713//transcription coactivator activity	GO:0006355//regulation of transcription, DNA-templated;GO:0007219//Notch signaling pathway;GO:0007221//positive regulation of transcription of Notch receptor target;GO:0010604//positive regulation of macromolecule metabolic process;GO:0045944//positive regulation of transcription from RNA polymerase II promoter	--
ENSGALG00000017168	11.1327	5.45267	-1.02977	0.00104461	0.00656713	SLN	sarcolipin [Source:NCBI gene;Acc:100857277]	-	-	-	-	GO:0016020//membrane	GO:0030234//enzyme regulator activity	-	--
ENSGALG00000038948	48.4117	23.701	-1.03041	6.69E-09	2.19E-07	KDM5B	lysine demethylase 5B [Source:NCBI gene;Acc:421168]	-	-	-	-	GO:0005634//nucleus;GO:0005654//nucleoplasm;GO:0005829//cytosol	GO:0003677//DNA binding;GO:0003714//transcription corepressor activity;GO:0008270//zinc ion binding;GO:0016491//oxidoreductase activity;GO:0032452//histone demethylase activity;GO:0032453//histone demethylase activity (H3-K4 specific);GO:0034647//histone demethylase activity (H3-trimethyl-K4 specific);GO:0042393//histone binding;GO:0046872//metal ion binding;GO:0051213//dioxygenase activity;GO:19…	GO:0006325//chromatin organization;GO:0006338//chromatin remodeling;GO:0007338//single fertilization;GO:0009791//post-embryonic development;GO:0010628//positive regulation of gene expression;GO:0033601//positive regulation of mammary gland epithelial cell proliferation;GO:0034720//histone H3-K4 demethylation;GO:0034721//histone H3-K4 demethylation, trimethyl-H3-K4-specific;GO:0045892//negative re…	ARID
ENSGALG00000011840	34.8173	17.045	-1.03046	0.00012803	0.00112335	PPP2R5E	protein phosphatase 2 regulatory subunit B'epsilon [Source:NCBI gene;Acc:423512]	Environmental Information Processing;Human Diseases;Organismal Systems;Organismal Systems;Environmental Information Processing;Environmental Information Processing;Cellular Processes;Genetic Information Processing	Signal transduction;Infectious disease: viral;Circulatory system;Nervous system;Signal transduction;Signal transduction;Cell growth and death;Translation	ko04151//PI3K-Akt signaling pathway;ko05165//Human papillomavirus infection;ko04261//Adrenergic signaling in cardiomyocytes;ko04728//Dopaminergic synapse;ko04152//AMPK signaling pathway;ko04071//Sphingolipid signaling pathway;ko04114//Oocyte meiosis;ko03015//mRNA surveillance pathway	K11584;K11584;K11584;K11584;K11584;K11584;K11584;K11584	GO:0000159//protein phosphatase type 2A complex;GO:0005829//cytosol	GO:0019888//protein phosphatase regulator activity	GO:0007165//signal transduction	--
ENSGALG00000040899	8.39867	4.10933	-1.03126	0.000117819	0.00104834	GPAT2	glycerol-3-phosphate acyltransferase 2, mitochondrial [Source:NCBI gene;Acc:426550]	Metabolism;Metabolism;Metabolism	Global and overview maps;Lipid metabolism;Lipid metabolism	ko01100//Metabolic pathways;ko00564//Glycerophospholipid metabolism;ko00561//Glycerolipid metabolism	K00629;K00629;K00629	-	GO:0008374//O-acyltransferase activity;GO:0016746//transferase activity, transferring acyl groups	GO:0044255//cellular lipid metabolic process	--
ENSGALG00000005547	7.622	3.726	-1.03254	1.74E-05	0.000207746	PIK3AP1	phosphoinositide-3-kinase adaptor protein 1 [Source:NCBI gene;Acc:374268]	-	-	-	-	GO:0005737//cytoplasm;GO:0005829//cytosol;GO:0005886//plasma membrane;GO:0016020//membrane	GO:0003953//NAD+ nucleosidase activity;GO:0036312//phosphatidylinositol 3-kinase regulatory subunit binding;GO:0042802//identical protein binding	GO:0007165//signal transduction;GO:0014068//positive regulation of phosphatidylinositol 3-kinase signaling;GO:0034134//toll-like receptor 2 signaling pathway;GO:0034142//toll-like receptor 4 signaling pathway;GO:0034154//toll-like receptor 7 signaling pathway;GO:0034162//toll-like receptor 9 signaling pathway;GO:0050727//regulation of inflammatory response	--
ENSGALG00000016665	145.729	71.1663	-1.03402	6.80E-09	2.22E-07	FDFT1	farnesyl-diphosphate farnesyltransferase 1 [Source:NCBI gene;Acc:422038]	Metabolism;Metabolism	Global and overview maps;Lipid metabolism	ko01100//Metabolic pathways;ko00100//Steroid biosynthesis	K00801;K00801	GO:0005783//endoplasmic reticulum	GO:0004310//farnesyl-diphosphate farnesyltransferase activity;GO:0004311//farnesyltranstransferase activity;GO:0016740//transferase activity;GO:0016765//transferase activity, transferring alkyl or aryl (other than methyl) groups	GO:0008610//lipid biosynthetic process;GO:0009058//biosynthetic process	--
ENSGALG00000030376	30.2963	14.7937	-1.03416	4.42E-05	0.000457462	DHRS3	dehydrogenase/reductase 3 [Source:NCBI gene;Acc:419480]	Metabolism;Metabolism	Global and overview maps;Metabolism of cofactors and vitamins	ko01100//Metabolic pathways;ko00830//Retinol metabolism	K11146;K11146	GO:0005811//lipid particle	GO:0004745//retinol dehydrogenase activity;GO:0016491//oxidoreductase activity;GO:0016616//oxidoreductase activity, acting on the CH-OH group of donors, NAD or NADP as acceptor	GO:0001523//retinoid metabolic process;GO:0003151//outflow tract morphogenesis;GO:0030278//regulation of ossification;GO:0042572//retinol metabolic process;GO:0048385//regulation of retinoic acid receptor signaling pathway;GO:0048387//negative regulation of retinoic acid receptor signaling pathway;GO:0060021//palate development;GO:0060349//bone morphogenesis;GO:0060411//cardiac septum morphogenes…	--
ENSGALG00000000154	12.4797	6.09233	-1.03451	0.000122073	0.00107949	DENND2D	DENN domain containing 2D [Source:NCBI gene;Acc:421153]	-	-	-	-	GO:0005654//nucleoplasm;GO:0005829//cytosol	GO:0005085//guanyl-nucleotide exchange factor activity	-	--
ENSGALG00000052154	30.3887	14.831	-1.03492	1.91E-06	3.03E-05	PHF13	PHD finger protein 13-like [Source:NCBI gene;Acc:101747338]	-	-	-	-	-	-	-	--
ENSGALG00000031303	92.538	45.1423	-1.03556	8.21E-09	2.57E-07	FAM234A	family with sequence similarity 234 member A [Source:NCBI gene;Acc:416653]	-	-	-	-	GO:0009986//cell surface	GO:0005515//protein binding	-	--
ENSGALG00000004311	9.43033	4.59767	-1.03641	0.000209707	0.0017123	AGGF1	angiogenic factor with G-patch and FHA domains 1 [Source:NCBI gene;Acc:416364]	-	-	-	-	-	GO:0003676//nucleic acid binding;GO:0005515//protein binding	-	--
ENSGALG00000016541	3.12133	1.52167	-1.03651	0.00207142	0.0117001	BEND2	BEN domain containing 2 [Source:NCBI gene;Acc:772331]	-	-	-	-	-	GO:0003677//DNA binding	-	--
ENSGALG00000042125	92.518	45.0977	-1.03668	9.88E-09	3.02E-07	AP2B1	adaptor related protein complex 2 beta 1 subunit [Source:NCBI gene;Acc:417525]	Human Diseases;Cellular Processes;Organismal Systems;Organismal Systems	Neurodegenerative disease;Transport and catabolism;Nervous system;Excretory system	ko05016//Huntington disease;ko04144//Endocytosis;ko04721//Synaptic vesicle cycle;ko04961//Endocrine and other factor-regulated calcium reabsorption	K11825;K11825;K11825;K11825	GO:0030117//membrane coat;GO:0030122//AP-2 adaptor complex;GO:0030131//clathrin adaptor complex	GO:0005515//protein binding;GO:0030276//clathrin binding	GO:0001822//kidney development;GO:0003279//cardiac septum development;GO:0003281//ventricular septum development;GO:0006886//intracellular protein transport;GO:0007507//heart development;GO:0015031//protein transport;GO:0016192//vesicle-mediated transport;GO:0035904//aorta development;GO:0060976//coronary vasculature development;GO:0072583//clathrin-mediated endocytosis;GO:0099590//neurotransmitt…	--
ENSGALG00000022030	19.12	9.31767	-1.03704	2.47E-05	0.000279525	PGAP3	post-GPI attachment to proteins 3 [Source:NCBI gene;Acc:431201]	-	-	-	-	GO:0031227//intrinsic component of endoplasmic reticulum membrane	GO:0016788//hydrolase activity, acting on ester bonds	GO:0006505//GPI anchor metabolic process;GO:0006506//GPI anchor biosynthetic process	--
ENSGALG00000010078	1.176	0.573	-1.03728	0.00416393	0.0208289	GLP1R	glucagon like peptide 1 receptor [Source:NCBI gene;Acc:428573]	Environmental Information Processing;Environmental Information Processing;Organismal Systems	Signaling molecules and interaction;Signal transduction;Endocrine system	ko04080//Neuroactive ligand-receptor interaction;ko04024//cAMP signaling pathway;ko04911//Insulin secretion	K04581;K04581;K04581	GO:0005886//plasma membrane;GO:0005887//integral component of plasma membrane;GO:0016020//membrane;GO:0016021//integral component of membrane	GO:0004888//transmembrane signaling receptor activity;GO:0004930//G-protein coupled receptor activity;GO:0004967//glucagon receptor activity;GO:0008528//G-protein coupled peptide receptor activity;GO:0017046//peptide hormone binding;GO:0038023//signaling receptor activity;GO:0044508//glucagon-like peptide 1 receptor activity	GO:0007165//signal transduction;GO:0007166//cell surface receptor signaling pathway;GO:0007186//G-protein coupled receptor signaling pathway;GO:0007188//adenylate cyclase-modulating G-protein coupled receptor signaling pathway;GO:0007189//adenylate cyclase-activating G-protein coupled receptor signaling pathway;GO:0007204//positive regulation of cytosolic calcium ion concentration;GO:0007611//lea…	--
ENSGALG00000009982	7.322	3.565	-1.03834	6.83E-07	1.24E-05	ZNF827	zinc finger protein 827 [Source:NCBI gene;Acc:422465]	-	-	-	-	GO:0000781//chromosome, telomeric region;GO:0000785//chromatin;GO:1990904//ribonucleoprotein complex	-	GO:0000723//telomere maintenance;GO:0006338//chromatin remodeling;GO:0045892//negative regulation of transcription, DNA-templated;GO:0070200//establishment of protein localization to telomere;GO:1904791//negative regulation of telosome assembly	zf-C2H2
ENSGALG00000037682	19.5493	9.51733	-1.03849	1.99E-08	5.55E-07	CCSER2	coiled-coil serine rich protein 2 [Source:NCBI gene;Acc:423606]	-	-	-	-	GO:0015630//microtubule cytoskeleton	GO:0008017//microtubule binding	GO:0001578//microtubule bundle formation	--
ENSGALG00000025868	2.912	1.41633	-1.03985	0.00153441	0.00908945	TAF1C	TATA-box binding protein associated factor, RNA polymerase I subunit C-Z [Source:NCBI gene;Acc:101750393]	-	-	-	-	GO:0001650//fibrillar center;GO:0005654//nucleoplasm;GO:0005730//nucleolus	GO:0001164//RNA polymerase I CORE element sequence-specific DNA binding;GO:0001181//transcription factor activity, core RNA polymerase I binding	GO:0006360//transcription from RNA polymerase I promoter	--
ENSGALG00000047706	1.431	0.695333	-1.04125	0.0107985	0.043938	pol	XP_031756329.1 uncharacterized protein LOC101735039 [Xenopus tropicalis]	-	-	-	-	-	GO:0003676//nucleic acid binding;GO:0003723//RNA binding;GO:0003887//DNA-directed DNA polymerase activity;GO:0003964//RNA-directed DNA polymerase activity;GO:0004190//aspartic-type endopeptidase activity;GO:0004518//nuclease activity;GO:0004519//endonuclease activity;GO:0004523//RNA-DNA hybrid ribonuclease activity;GO:0016740//transferase activity;GO:0016779//nucleotidyltransferase activity;GO:00…	GO:0006278//RNA-dependent DNA replication;GO:0006310//DNA recombination;GO:0006508//proteolysis;GO:0015074//DNA integration;GO:0044260//cellular macromolecule metabolic process;GO:0046718//viral entry into host cell;GO:0071897//DNA biosynthetic process;GO:0090305//nucleic acid phosphodiester bond hydrolysis;GO:0090502//RNA phosphodiester bond hydrolysis, endonucleolytic	--
ENSGALG00000015531	8.34333	4.054	-1.04128	0.000118875	0.00105535	PPP2R2C	protein phosphatase 2 regulatory subunit Bgamma [Source:NCBI gene;Acc:422858]	Environmental Information Processing;Human Diseases;Cellular Processes;Environmental Information Processing;Human Diseases;Organismal Systems;Organismal Systems;Environmental Information Processing;Human Diseases;Environmental Information Processing;Genetic Information Processing;Environmental Information Processing	Signal transduction;Infectious disease: viral;Cellular community - eukaryotes;Signal transduction;Infectious disease: viral;Circulatory system;Nervous system;Signal transduction;Infectious disease: parasitic;Signal transduction;Translation;Signal transduction	ko04151//PI3K-Akt signaling pathway;ko05165//Human papillomavirus infection;ko04530//Tight junction;ko04390//Hippo signaling pathway;ko05160//Hepatitis C;ko04261//Adrenergic signaling in cardiomyocytes;ko04728//Dopaminergic synapse;ko04152//AMPK signaling pathway;ko05142//Chagas disease;ko04071//Sphingolipid signaling pathway;ko03015//mRNA surveillance pathway;ko04391//Hippo signaling pathway - f…	K04354;K04354;K04354;K04354;K04354;K04354;K04354;K04354;K04354;K04354;K04354;K04354	GO:0000159//protein phosphatase type 2A complex;GO:0005829//cytosol	GO:0005515//protein binding;GO:0019888//protein phosphatase regulator activity	GO:0050790//regulation of catalytic activity;GO:0070262//peptidyl-serine dephosphorylation	--
ENSGALG00000011854	20.1043	9.76767	-1.04142	3.23E-11	1.76E-09	UBN2	ubinuclein 2 [Source:NCBI gene;Acc:417970]	-	-	-	-	GO:0005634//nucleus;GO:0005654//nucleoplasm	-	-	--
ENSGALG00000013809	165.32	80.1327	-1.0448	1.36E-06	2.26E-05	UBAP2	AD012Z [Source:NCBI gene;Acc:407092]	-	-	-	-	-	GO:0005515//protein binding	-	--
ENSGALG00000049395	2.21967	1.07533	-1.04556	0.00709331	0.0317818	ARHGDIG	Rho GDP dissociation inhibitor gamma [Source:NCBI gene;Acc:100858938]	Organismal Systems;Organismal Systems	Nervous system;Excretory system	ko04722//Neurotrophin signaling pathway;ko04962//Vasopressin-regulated water reabsorption	K12462;K12462	GO:0005737//cytoplasm	GO:0005094//Rho GDP-dissociation inhibitor activity	-	--
ENSGALG00000002008	10.3807	5.02367	-1.04709	0.000156703	0.0013406	RNF157	ring finger protein 157 [Source:NCBI gene;Acc:429219]	-	-	-	-	-	-	-	--
ENSGALG00000041080	6.77733	3.27967	-1.04717	1.48E-07	3.27E-06	CHD7	chromodomain helicase DNA binding protein 7 [Source:NCBI gene;Acc:421140]	-	-	-	-	GO:0005634//nucleus;GO:0005654//nucleoplasm;GO:0005730//nucleolus	GO:0000978//RNA polymerase II core promoter proximal region sequence-specific DNA binding;GO:0005515//protein binding;GO:0005524//ATP binding;GO:0070615//nucleosome-dependent ATPase activity;GO:1990841//promoter-specific chromatin binding	GO:0001501//skeletal system development;GO:0001568//blood vessel development;GO:0001974//blood vessel remodeling;GO:0003007//heart morphogenesis;GO:0003222//ventricular trabecula myocardium morphogenesis;GO:0003226//right ventricular compact myocardium morphogenesis;GO:0006338//chromatin remodeling;GO:0007417//central nervous system development;GO:0007512//adult heart development;GO:0007605//sens…	--
ENSGALG00000012281	13.1417	6.35933	-1.0472	1.44E-06	2.38E-05	PLA2G6	phospholipase A2 group VI [Source:NCBI gene;Acc:418028]	Metabolism;Environmental Information Processing;Organismal Systems;Organismal Systems;Organismal Systems;Metabolism;Metabolism;Metabolism;Metabolism;Metabolism	Global and overview maps;Signal transduction;Immune system;Circulatory system;Sensory system;Lipid metabolism;Lipid metabolism;Lipid metabolism;Lipid metabolism;Lipid metabolism	ko01100//Metabolic pathways;ko04014//Ras signaling pathway;ko04666//Fc gamma R-mediated phagocytosis;ko04270//Vascular smooth muscle contraction;ko04750//Inflammatory mediator regulation of TRP channels;ko00564//Glycerophospholipid metabolism;ko00590//Arachidonic acid metabolism;ko00565//Ether lipid metabolism;ko00591//Linoleic acid metabolism;ko00592//alpha-Linolenic acid metabolism	K16343;K16343;K16343;K16343;K16343;K16343;K16343;K16343;K16343;K16343	GO:0005615//extracellular space;GO:0005829//cytosol;GO:0034451//centriolar satellite	GO:0004622//lysophospholipase activity;GO:0005515//protein binding;GO:0016290//palmitoyl-CoA hydrolase activity;GO:0017171//serine hydrolase activity;GO:0042802//identical protein binding;GO:0047499//calcium-independent phospholipase A2 activity	GO:0006629//lipid metabolic process;GO:0019731//antibacterial humoral response;GO:0032049//cardiolipin biosynthetic process;GO:0034638//phosphatidylcholine catabolic process;GO:0035774//positive regulation of insulin secretion involved in cellular response to glucose stimulus;GO:0035965//cardiolipin acyl-chain remodeling	--
ENSGALG00000038639	6.57933	3.18267	-1.04771	0.000225991	0.00181426	AGBL5	ATP/GTP binding protein like 5 [Source:NCBI gene;Acc:770678]	-	-	-	-	GO:0005634//nucleus;GO:0005737//cytoplasm;GO:0005829//cytosol;GO:0015630//microtubule cytoskeleton;GO:0030496//midbody;GO:0045171//intercellular bridge;GO:0072686//mitotic spindle	GO:0004181//metallocarboxypeptidase activity;GO:0008270//zinc ion binding;GO:0015631//tubulin binding	GO:0006508//proteolysis;GO:0035608//protein deglutamylation;GO:0035609//C-terminal protein deglutamylation;GO:0035610//protein side chain deglutamylation;GO:0035611//protein branching point deglutamylation;GO:0051607//defense response to virus	--
ENSGALG00000008731	1.81833	0.879333	-1.04813	0.00798785	0.0346096	DZANK1	double zinc ribbon and ankyrin repeat domains 1 [Source:NCBI gene;Acc:416722]	-	-	-	-	-	GO:0005515//protein binding	-	--
ENSGALG00000004955	4.138	2.00033	-1.04869	0.000524403	0.00367969	SYN2	XP_003642037.3 synapsin-2 [Gallus gallus]	-	-	-	-	GO:0008021//synaptic vesicle;GO:0030672//synaptic vesicle membrane;GO:0098793//presynapse	-	GO:0007269//neurotransmitter secretion	--
ENSGALG00000001603	8.23567	3.981	-1.04875	1.48E-05	0.000180758	NARF	nuclear prelamin A recognition factor [Source:NCBI gene;Acc:417341]	-	-	-	-	GO:0005638//lamin filament;GO:0005654//nucleoplasm;GO:0005730//nucleolus;GO:0031981//nuclear lumen	GO:0005521//lamin binding	-	--
ENSGALG00000012216	29.1173	14.074	-1.04885	1.79E-06	2.87E-05	BMPR1B	bone morphogenetic protein receptor type 1B [Source:NCBI gene;Acc:396030]	Environmental Information Processing;Environmental Information Processing;Organismal Systems;Cellular Processes;Human Diseases;Environmental Information Processing;Environmental Information Processing	Signaling molecules and interaction;Signal transduction;Development and regeneration;Cellular community - eukaryotes;Cardiovascular disease;Signal transduction;Signal transduction	ko04060//Cytokine-cytokine receptor interaction;ko04390//Hippo signaling pathway;ko04360//Axon guidance;ko04550//Signaling pathways regulating pluripotency of stem cells;ko05418//Fluid shear stress and atherosclerosis;ko04350//TGF-beta signaling pathway;ko04013//MAPK signaling pathway - fly	K13578;K13578;K13578;K13578;K13578;K13578;K13578	GO:0005886//plasma membrane;GO:0016020//membrane	GO:0004672//protein kinase activity;GO:0004674//protein serine/threonine kinase activity;GO:0004675//transmembrane receptor protein serine/threonine kinase activity;GO:0005025//transforming growth factor beta receptor activity, type I;GO:0005524//ATP binding;GO:0019211//phosphatase activator activity;GO:0036122//BMP binding;GO:0043539//protein serine/threonine kinase activator activity;GO:0046332…	GO:0001502//cartilage condensation;GO:0001649//osteoblast differentiation;GO:0001654//eye development;GO:0002062//chondrocyte differentiation;GO:0006468//protein phosphorylation;GO:0006954//inflammatory response;GO:0007178//transmembrane receptor protein serine/threonine kinase signaling pathway;GO:0009953//dorsal/ventral pattern formation;GO:0030154//cell differentiation;GO:0030501//positive reg…	--
ENSGALG00000053365	2.136	1.03233	-1.049	0.00218877	0.0122377	Znhit2	serine-aspartate repeat-containing protein F-like [Source:NCBI gene;Acc:107050463]	-	-	-	-	-	-	-	--
ENSGALG00000042908	3.746	1.809	-1.05016	0.000945179	0.00603835	CTC-575C13.4	LOC768735 [Source:NCBI gene;Acc:768735]	-	-	-	-	-	-	GO:0006355//regulation of transcription, DNA-templated	--
ENSGALG00000010044	4.28767	2.06767	-1.05219	0.00800408	0.0346514	KCNMB4	potassium calcium-activated channel subfamily M regulatory beta subunit 4 [Source:NCBI gene;Acc:417852]	Environmental Information Processing;Organismal Systems;Organismal Systems	Signal transduction;Circulatory system;Endocrine system	ko04022//cGMP-PKG signaling pathway;ko04270//Vascular smooth muscle contraction;ko04911//Insulin secretion	K04941;K04941;K04941	GO:0005887//integral component of plasma membrane;GO:0008076//voltage-gated potassium channel complex;GO:0016020//membrane;GO:0016021//integral component of membrane	GO:0015269//calcium-activated potassium channel activity;GO:0015459//potassium channel regulator activity	GO:0001508//action potential;GO:0005513//detection of calcium ion;GO:0006813//potassium ion transport;GO:0019228//neuronal action potential;GO:0071805//potassium ion transmembrane transport	--
ENSGALG00000031824	5.817	2.80433	-1.05262	0.000114617	0.00102274	HOOK2	protein Hook homolog 2-like [Source:NCBI gene;Acc:107050016]	-	-	-	-	-	GO:0005515//protein binding;GO:0008017//microtubule binding	GO:0030705//cytoskeleton-dependent intracellular transport;GO:0031122//cytoplasmic microtubule organization	--
ENSGALG00000045196	73.628	35.4913	-1.05279	6.89E-06	9.30E-05	LAPTM4B	lysosomal protein transmembrane 4 beta [Source:NCBI gene;Acc:770893]	Cellular Processes	Transport and catabolism	ko04142//Lysosome	K12387	GO:0005764//lysosome;GO:0005765//lysosomal membrane;GO:0005768//endosome;GO:0005769//early endosome;GO:0005886//plasma membrane;GO:0016021//integral component of membrane;GO:0031902//late endosome membrane;GO:0032585//multivesicular body membrane;GO:0042995//cell projection;GO:0097487//multivesicular body, internal vesicle	GO:0019900//kinase binding;GO:0031625//ubiquitin protein ligase binding;GO:0097001//ceramide binding;GO:1902936//phosphatidylinositol bisphosphate binding	GO:0007032//endosome organization;GO:0032509//endosome transport via multivesicular body sorting pathway;GO:0032911//negative regulation of transforming growth factor beta1 production;GO:0097213//regulation of lysosomal membrane permeability	--
ENSGALG00000006109	11.3123	5.43433	-1.05772	4.33E-06	6.29E-05	MAPK8	mitogen-activated protein kinase 8 [Source:NCBI gene;Acc:423778]	Human Diseases;Human Diseases;Human Diseases;Human Diseases;Environmental Information Processing;Human Diseases;Human Diseases;Environmental Information Processing;Human Diseases;Human Diseases;Environmental Information Processing;Human Diseases;Cellular Processes;Human Diseases;Human Diseases;Cellular Processes;Genetic Information Processing;Human Diseases;Environmental Information Processing;Or…	Cancer: overview;Neurodegenerative disease;Infectious disease: viral;Infectious disease: bacterial;Signal transduction;Neurodegenerative disease;Infectious disease: bacterial;Signal transduction;Infectious disease: bacterial;Infectious disease: viral;Signal transduction;Infectious disease: bacterial;Cellular community - eukaryotes;Infectious disease: viral;Infectious disease: viral;Cellular commu…	ko05200//Pathways in cancer;ko05010//Alzheimer disease;ko05169//Epstein-Barr virus infection;ko05130//Pathogenic Escherichia coli infection;ko04010//MAPK signaling pathway;ko05016//Huntington disease;ko05152//Tuberculosis;ko04024//cAMP signaling pathway;ko05131//Shigellosis;ko05166//Human T-cell leukemia virus 1 infection;ko04014//Ras signaling pathway;ko05132//Salmonella infection;ko04510//Focal…	K04440;K04440;K04440;K04440;K04440;K04440;K04440;K04440;K04440;K04440;K04440;K04440;K04440;K04440;K04440;K04440;K04440;K04440;K04440;K04440;K04440;K04440;K04440;K04440;K04440;K04440;K04440;K04440;K04440;K04440;K04440;K04440;K04440;K04440;K04440;K04440;K04440;K04440;K04440;K04440;K04440;K04440;K04440;K04440;K04440;K04440;K04440;K04440;K04440;K04440;K04440;K04440;K04440;K04440;K04440;K04440;K04440;…	GO:0005634//nucleus	GO:0004672//protein kinase activity;GO:0004674//protein serine/threonine kinase activity;GO:0004705//JUN kinase activity;GO:0004707//MAP kinase activity;GO:0005524//ATP binding;GO:0019899//enzyme binding;GO:0019903//protein phosphatase binding;GO:0035033//histone deacetylase regulator activity;GO:0042826//histone deacetylase binding	GO:0006468//protein phosphorylation;GO:0006979//response to oxidative stress;GO:0007254//JNK cascade;GO:0007258//JUN phosphorylation;GO:0009411//response to UV;GO:0010628//positive regulation of gene expression;GO:0018105//peptidyl-serine phosphorylation;GO:0018107//peptidyl-threonine phosphorylation;GO:0031281//positive regulation of cyclase activity;GO:0032091//negative regulation of protein bi…	--
ENSGALG00000030812	45.4677	21.838	-1.058	3.65E-09	1.28E-07	CSNK1G1	casein kinase 1 gamma 1 [Source:NCBI gene;Acc:415328]	Environmental Information Processing;Environmental Information Processing	Signal transduction;Signal transduction	ko04340//Hedgehog signaling pathway;ko04341//Hedgehog signaling pathway - fly	K08958;K08958	GO:0005634//nucleus;GO:0005737//cytoplasm;GO:0005829//cytosol;GO:0005886//plasma membrane	GO:0000166//nucleotide binding;GO:0004672//protein kinase activity;GO:0004674//protein serine/threonine kinase activity;GO:0004712//protein serine/threonine/tyrosine kinase activity;GO:0005524//ATP binding;GO:0016301//kinase activity;GO:0016740//transferase activity	GO:0006468//protein phosphorylation;GO:0006897//endocytosis;GO:0007165//signal transduction;GO:0016055//Wnt signaling pathway;GO:0016310//phosphorylation;GO:0018105//peptidyl-serine phosphorylation;GO:0090263//positive regulation of canonical Wnt signaling pathway	--
ENSGALG00000037773	17.3937	8.35067	-1.0586	9.61E-09	2.95E-07	ST3GAL1	ST3 beta-galactoside alpha-2,3-sialyltransferase 1 [Source:NCBI gene;Acc:396140]	Metabolism;Metabolism;Metabolism;Metabolism;Metabolism	Global and overview maps;Glycan biosynthesis and metabolism;Glycan biosynthesis and metabolism;Glycan biosynthesis and metabolism;Glycan biosynthesis and metabolism	ko01100//Metabolic pathways;ko00512//Mucin type O-glycan biosynthesis;ko00533//Glycosaminoglycan biosynthesis - keratan sulfate;ko00604//Glycosphingolipid biosynthesis - ganglio series;ko00603//Glycosphingolipid biosynthesis - globo and isoglobo series	K00780;K00780;K00780;K00780;K00780	GO:0005576//extracellular region;GO:0005794//Golgi apparatus;GO:0016020//membrane;GO:0016021//integral component of membrane;GO:0032580//Golgi cisterna membrane;GO:0032588//trans-Golgi network membrane;GO:1990675//Golgi medial cisterna membrane;GO:1990676//Golgi trans cisterna membrane	GO:0003836//beta-galactoside (CMP) alpha-2,3-sialyltransferase activity;GO:0008373//sialyltransferase activity;GO:0016740//transferase activity;GO:0016757//transferase activity, transferring glycosyl groups	GO:0002319//memory B cell differentiation;GO:0006054//N-acetylneuraminate metabolic process;GO:0006468//protein phosphorylation;GO:0006486//protein glycosylation;GO:0006487//protein N-linked glycosylation;GO:0010706//ganglioside biosynthetic process via lactosylceramide;GO:0097503//sialylation;GO:1990743//protein sialylation	--
ENSGALG00000006652	22.0977	10.598	-1.0601	1.76E-10	8.44E-09	DIP2C	disco interacting protein 2 homolog C [Source:NCBI gene;Acc:420456]	-	-	-	-	-	-	-	--
ENSGALG00000016889	35.1153	16.8133	-1.0625	9.16E-08	2.14E-06	RAP2A	RAP2A, member of RAS oncogene family [Source:NCBI gene;Acc:769797]	-	-	-	-	GO:0005829//cytosol;GO:0005886//plasma membrane;GO:0016020//membrane;GO:0055037//recycling endosome;GO:0055038//recycling endosome membrane	GO:0000287//magnesium ion binding;GO:0003924//GTPase activity;GO:0005525//GTP binding;GO:0019003//GDP binding	GO:0001934//positive regulation of protein phosphorylation;GO:0007165//signal transduction;GO:0030033//microvillus assembly;GO:0030336//negative regulation of cell migration;GO:0031532//actin cytoskeleton reorganization;GO:0031954//positive regulation of protein autophosphorylation;GO:0032486//Rap protein signal transduction;GO:0034613//cellular protein localization;GO:0045184//establishment of p…	--
ENSGALG00000042624	17.0753	8.174	-1.0628	3.17E-09	1.14E-07	CEP85	centrosomal protein 85 [Source:NCBI gene;Acc:419547]	-	-	-	-	GO:0000242//pericentriolar material;GO:0000922//spindle pole;GO:0005730//nucleolus;GO:0005794//Golgi apparatus;GO:0005813//centrosome;GO:0005829//cytosol	-	GO:0006469//negative regulation of protein kinase activity;GO:0046602//regulation of mitotic centrosome separation	--
ENSGALG00000015069	14.709	7.03967	-1.06312	3.08E-08	8.15E-07	B4GALT4	beta-1,4-galactosyltransferase 4 [Source:NCBI gene;Acc:418341]	Metabolism;Metabolism;Metabolism	Global and overview maps;Glycan biosynthesis and metabolism;Glycan biosynthesis and metabolism	ko01100//Metabolic pathways;ko00601//Glycosphingolipid biosynthesis - lacto and neolacto series;ko00533//Glycosaminoglycan biosynthesis - keratan sulfate	K07969;K07969;K07969	GO:0000139//Golgi membrane;GO:0005794//Golgi apparatus	GO:0003945//N-acetyllactosamine synthase activity;GO:0016757//transferase activity, transferring glycosyl groups;GO:0035250//UDP-galactosyltransferase activity	GO:0001572//lactosylceramide biosynthetic process;GO:0005975//carbohydrate metabolic process;GO:0018146//keratan sulfate biosynthetic process	--
ENSGALG00000036743	22.1753	10.6087	-1.06371	1.62E-05	0.000194863	MGAT3	mannosyl (beta-1,4-)-glycoprotein beta-1,4-N-acetylglucosaminyltransferase [Source:NCBI gene;Acc:418013]	Metabolism;Metabolism	Global and overview maps;Glycan biosynthesis and metabolism	ko01100//Metabolic pathways;ko00510//N-Glycan biosynthesis	K00737;K00737	GO:0016020//membrane	GO:0003830//beta-1,4-mannosylglycoprotein 4-beta-N-acetylglucosaminyltransferase activity	GO:0006487//protein N-linked glycosylation;GO:0008104//protein localization;GO:0030334//regulation of cell migration	--
ENSGALG00000007109	1.88	0.899	-1.06434	0.00790887	0.0344093	APOA4	apolipoprotein A4 [Source:NCBI gene;Acc:395780]	-	-	-	-	GO:0005576//extracellular region;GO:0005615//extracellular space;GO:0009986//cell surface;GO:0034361//very-low-density lipoprotein particle;GO:0034364//high-density lipoprotein particle;GO:0042627//chylomicron	GO:0005507//copper ion binding;GO:0008289//lipid binding;GO:0016209//antioxidant activity;GO:0031210//phosphatidylcholine binding;GO:0042802//identical protein binding;GO:0042803//protein homodimerization activity;GO:0060228//phosphatidylcholine-sterol O-acyltransferase activator activity	GO:0002227//innate immune response in mucosa;GO:0006869//lipid transport;GO:0006982//response to lipid hydroperoxide;GO:0007159//leukocyte cell-cell adhesion;GO:0008203//cholesterol metabolic process;GO:0010873//positive regulation of cholesterol esterification;GO:0010898//positive regulation of triglyceride catabolic process;GO:0016042//lipid catabolic process;GO:0019430//removal of superoxide r…	--
ENSGALG00000048849	1.68233	0.804333	-1.0646	1.50E-05	0.000183031	CPXM2	OXB82566.1 hypothetical protein H355_005821 [Colinus virginianus]	-	-	-	-	GO:0005615//extracellular space	GO:0004181//metallocarboxypeptidase activity;GO:0008270//zinc ion binding	GO:0006508//proteolysis;GO:0006518//peptide metabolic process;GO:0016485//protein processing	--
ENSGALG00000013489	6.31367	3.01667	-1.06552	0.000367859	0.00273974	CCDC82	coiled-coil domain containing 82 [Source:NCBI gene;Acc:426136]	-	-	-	-	-	-	-	--
ENSGALG00000011664	5.66933	2.708	-1.06595	8.32E-09	2.59E-07	RASSF6	Ras association domain family member 6 [Source:NCBI gene;Acc:422653]	-	-	-	-	-	-	GO:0007165//signal transduction;GO:0042981//regulation of apoptotic process	--
ENSGALG00000014804	12.4333	5.937	-1.06641	5.26E-08	1.30E-06	THBS4	thrombospondin 4 [Source:NCBI gene;Acc:396306]	Environmental Information Processing;Human Diseases;Cellular Processes;Cellular Processes;Environmental Information Processing;Human Diseases	Signal transduction;Infectious disease: viral;Transport and catabolism;Cellular community - eukaryotes;Signaling molecules and interaction;Infectious disease: parasitic	ko04151//PI3K-Akt signaling pathway;ko05165//Human papillomavirus infection;ko04145//Phagosome;ko04510//Focal adhesion;ko04512//ECM-receptor interaction;ko05144//Malaria	K04659;K04659;K04659;K04659;K04659;K04659	GO:0005576//extracellular region	GO:0005509//calcium ion binding	GO:0007155//cell adhesion	--
ENSGALG00000032335	410.384	195.871	-1.06707	5.66E-07	1.06E-05	MARCKSL1	MARCKS like 1 [Source:NCBI gene;Acc:770764]	-	-	-	-	GO:0005886//plasma membrane	GO:0005516//calmodulin binding	GO:0008284//positive regulation of cell proliferation	--
ENSGALG00000000208	15.5223	7.40467	-1.06784	4.68E-07	8.98E-06	MCC	mutated in colorectal cancers [Source:NCBI gene;Acc:415603]	-	-	-	-	GO:0005634//nucleus;GO:0005654//nucleoplasm;GO:0005737//cytoplasm;GO:0005829//cytosol;GO:0005886//plasma membrane;GO:0036464//cytoplasmic ribonucleoprotein granule	GO:0005509//calcium ion binding	GO:0010633//negative regulation of epithelial cell migration;GO:0045184//establishment of protein localization;GO:0050680//negative regulation of epithelial cell proliferation;GO:0090090//negative regulation of canonical Wnt signaling pathway	--
ENSGALG00000032260	1.954	0.932	-1.06803	0.00753502	0.0331584	IL10RA	interleukin 10 receptor subunit alpha [Source:NCBI gene;Acc:419771]	Human Diseases;Environmental Information Processing;Human Diseases;Environmental Information Processing;Human Diseases;Environmental Information Processing	Infectious disease: bacterial;Signaling molecules and interaction;Infectious disease: viral;Signal transduction;Infectious disease: parasitic;Signaling molecules and interaction	ko05152//Tuberculosis;ko04060//Cytokine-cytokine receptor interaction;ko05163//Human cytomegalovirus infection;ko04630//JAK-STAT signaling pathway;ko05145//Toxoplasmosis;ko04061//Viral protein interaction with cytokine and cytokine receptor	K05134;K05134;K05134;K05134;K05134;K05134	-	GO:0005515//protein binding	-	--
ENSGALG00000002492	12.57	5.993	-1.06863	1.87E-07	4.03E-06	H6PD	hexose-6-phosphate dehydrogenase (glucose 1-dehydrogenase) [Source:NCBI gene;Acc:428188]	Metabolism;Metabolism;Metabolism	Global and overview maps;Global and overview maps;Carbohydrate metabolism	ko01100//Metabolic pathways;ko01200//Carbon metabolism;ko00030//Pentose phosphate pathway	K13937;K13937;K13937	GO:0005783//endoplasmic reticulum;GO:0005788//endoplasmic reticulum lumen	GO:0004345//glucose-6-phosphate dehydrogenase activity;GO:0016491//oxidoreductase activity;GO:0016614//oxidoreductase activity, acting on CH-OH group of donors;GO:0017057//6-phosphogluconolactonase activity;GO:0050661//NADP binding	GO:0005975//carbohydrate metabolic process;GO:0006006//glucose metabolic process;GO:0006098//pentose-phosphate shunt;GO:0006739//NADP metabolic process;GO:0009051//pentose-phosphate shunt, oxidative branch;GO:0019637//organophosphate metabolic process;GO:2000064//regulation of cortisol biosynthetic process	--
ENSGALG00000014897	33.664	16.012	-1.07205	7.44E-07	1.34E-05	Tyms	thymidylate synthetase [Source:NCBI gene;Acc:421060]	Metabolism;Metabolism;Human Diseases;Metabolism	Global and overview maps;Nucleotide metabolism;Drug resistance: antineoplastic;Metabolism of cofactors and vitamins	ko01100//Metabolic pathways;ko00240//Pyrimidine metabolism;ko01523//Antifolate resistance;ko00670//One carbon pool by folate	K00560;K00560;K00560;K00560	-	GO:0004799//thymidylate synthase activity	GO:0006231//dTMP biosynthetic process	--
ENSGALG00000016251	44.5443	21.176	-1.07281	4.18E-07	8.11E-06	TSPAN7	tetraspanin 7 [Source:NCBI gene;Acc:418577]	Human Diseases	Cancer: overview	ko05202//Transcriptional misregulation in cancer	K06571	GO:0016021//integral component of membrane	-	-	--
ENSGALG00000016771	7.33633	3.481	-1.07556	0.000235147	0.0018782	H2AX	OXB75155.1 hypothetical protein H355_009729 [Colinus virginianus]	Human Diseases;Human Diseases;Cellular Processes	Immune disease;Substance dependence;Cell growth and death	ko05322//Systemic lupus erythematosus;ko05034//Alcoholism;ko04217//Necroptosis	K11251;K11251;K11251	GO:0000786//nucleosome;GO:0005634//nucleus;GO:0005694//chromosome	GO:0003677//DNA binding;GO:0046982//protein heterodimerization activity	-	--
ENSGALG00000048869	4.67067	2.214	-1.07697	0.000231572	0.0018534	Ptchd3	patched domain-containing protein 3-like [Source:NCBI gene;Acc:101750175]	-	-	-	-	GO:0016020//membrane;GO:0016021//integral component of membrane	-	-	--
ENSGALG00000014998	20.408	9.666	-1.07814	2.03E-08	5.65E-07	CABLES1	Cdk5 and Abl enzyme substrate 1 [Source:NCBI gene;Acc:768914]	-	-	-	-	GO:0005829//cytosol	-	GO:0051726//regulation of cell cycle	--
ENSGALG00000026316	2.13833	1.011	-1.0807	0.00716929	0.0320457	TMEM136	transmembrane protein 136 [Source:NCBI gene;Acc:100857845]	-	-	-	-	GO:0016021//integral component of membrane	-	-	--
ENSGALG00000036456	46.8827	22.1453	-1.08205	1.65E-05	0.000197993	TRIB1	tribbles pseudokinase 1 [Source:NCBI gene;Acc:428386]	-	-	-	-	GO:0005634//nucleus;GO:0005737//cytoplasm	GO:0004672//protein kinase activity;GO:0004860//protein kinase inhibitor activity;GO:0005524//ATP binding;GO:0031434//mitogen-activated protein kinase kinase binding;GO:0031625//ubiquitin protein ligase binding;GO:0055106//ubiquitin-protein transferase regulator activity;GO:0061629//RNA polymerase II sequence-specific DNA binding transcription factor binding	GO:0006468//protein phosphorylation;GO:0006469//negative regulation of protein kinase activity;GO:0007254//JNK cascade;GO:0014912//negative regulation of smooth muscle cell migration;GO:0031665//negative regulation of lipopolysaccharide-mediated signaling pathway;GO:0032436//positive regulation of proteasomal ubiquitin-dependent protein catabolic process;GO:0032496//response to lipopolysaccharide…	--
ENSGALG00000010226	9.84267	4.64833	-1.08234	3.23E-05	0.000347363	MUTYH	mutY DNA glycosylase [Source:NCBI gene;Acc:424594]	Genetic Information Processing	Replication and repair	ko03410//Base excision repair	K03575	GO:0005634//nucleus	GO:0000701//purine-specific mismatch base pair DNA N-glycosylase activity;GO:0003677//DNA binding;GO:0003824//catalytic activity;GO:0016787//hydrolase activity;GO:0016798//hydrolase activity, acting on glycosyl bonds;GO:0032357//oxidized purine DNA binding;GO:0034039//8-oxo-7,8-dihydroguanine DNA N-glycosylase activity;GO:0035485//adenine/guanine mispair binding;GO:0046872//metal ion binding;GO:0…	GO:0006281//DNA repair;GO:0006284//base-excision repair;GO:0006298//mismatch repair;GO:0006950//response to stress;GO:0006974//cellular response to DNA damage stimulus;GO:0008152//metabolic process;GO:0060546//negative regulation of necroptotic process	--
ENSGALG00000010189	9.104	4.29267	-1.08463	5.72E-06	7.95E-05	MIA2	melanoma inhibitory activity 2 [Source:NCBI gene;Acc:423339]	-	-	-	-	-	GO:0005515//protein binding	-	--
ENSGALG00000015746	25.7103	12.1203	-1.08492	7.14E-07	1.29E-05	JAM2	junctional adhesion molecule 2 [Source:NCBI gene;Acc:418476]	Cellular Processes;Environmental Information Processing;Organismal Systems;Human Diseases	Cellular community - eukaryotes;Signaling molecules and interaction;Immune system;Infectious disease: bacterial	ko04530//Tight junction;ko04514//Cell adhesion molecules;ko04670//Leukocyte transendothelial migration;ko05120//Epithelial cell signaling in Helicobacter pylori infection	K06735;K06735;K06735;K06735	GO:0005886//plasma membrane;GO:0005887//integral component of plasma membrane;GO:0009986//cell surface;GO:0044291//cell-cell contact zone;GO:0098636//protein complex involved in cell adhesion	GO:0005178//integrin binding	GO:0045123//cellular extravasation;GO:0050901//leukocyte tethering or rolling;GO:0071593//lymphocyte aggregation;GO:0097241//hematopoietic stem cell migration to bone marrow;GO:0098609//cell-cell adhesion;GO:2000403//positive regulation of lymphocyte migration	--
ENSGALG00000003562	8.76867	4.133	-1.08517	4.44E-06	6.44E-05	NPTX2	neuronal pentraxin 2 [Source:NCBI gene;Acc:416438]	-	-	-	-	-	-	GO:0008306//associative learning	--
ENSGALG00000002561	13.7203	6.46667	-1.08522	9.39E-06	0.000121292	FANCE	Fanconi anemia complementation group E [Source:NCBI gene;Acc:419891]	Genetic Information Processing	Replication and repair	ko03460//Fanconi anemia pathway	K10892	GO:0043240//Fanconi anaemia nuclear complex	-	GO:0036297//interstrand cross-link repair	--
ENSGALG00000005575	96.0437	45.2007	-1.08735	4.15E-12	2.77E-10	AKAP1	A-kinase anchoring protein 1 [Source:NCBI gene;Acc:417668]	-	-	-	-	GO:0005739//mitochondrion	GO:0003676//nucleic acid binding;GO:0003723//RNA binding;GO:0034237//protein kinase A regulatory subunit binding	GO:0006915//apoptotic process	--
ENSGALG00000008837	21.4243	10.0817	-1.08752	4.23E-10	1.86E-08	PELI3	pellino E3 ubiquitin protein ligase family member 3 [Source:NCBI gene;Acc:421279]	-	-	-	-	GO:0005634//nucleus	GO:0004842//ubiquitin-protein transferase activity;GO:0061630//ubiquitin protein ligase activity	GO:0000209//protein polyubiquitination;GO:0001819//positive regulation of cytokine production;GO:0008592//regulation of Toll signaling pathway;GO:0030890//positive regulation of B cell proliferation;GO:0031398//positive regulation of protein ubiquitination;GO:0032088//negative regulation of NF-kappaB transcription factor activity;GO:0032496//response to lipopolysaccharide;GO:0034141//positive reg…	--
ENSGALG00000006670	15.1503	7.12767	-1.08785	7.26E-08	1.73E-06	PPP1R3C	protein phosphatase 1 regulatory subunit 3C [Source:NCBI gene;Acc:425328]	Organismal Systems;Human Diseases	Endocrine system;Endocrine and metabolic disease	ko04910//Insulin signaling pathway;ko04931//Insulin resistance	K07189;K07189	-	GO:0005515//protein binding;GO:0019903//protein phosphatase binding;GO:2001069//glycogen binding	GO:0005977//glycogen metabolic process;GO:0005978//glycogen biosynthetic process	--
ENSGALG00000002484	13.608	6.39933	-1.08846	6.15E-07	1.14E-05	CRYM	crystallin mu [Source:NCBI gene;Acc:427008]	-	-	-	-	GO:0005634//nucleus;GO:0005737//cytoplasm;GO:0005739//mitochondrion;GO:0005829//cytosol	GO:0003714//transcription corepressor activity;GO:0042562//hormone binding;GO:0042803//protein homodimerization activity;GO:0047127//thiomorpholine-carboxylate dehydrogenase activity;GO:0050661//NADP binding;GO:0070324//thyroid hormone binding	GO:0000122//negative regulation of transcription from RNA polymerase II promoter;GO:0007605//sensory perception of sound;GO:0042403//thyroid hormone metabolic process;GO:0070327//thyroid hormone transport	--
ENSGALG00000010939	1.43767	0.676	-1.08863	0.00623202	0.0288069	LIN7A	lin-7 homolog A, crumbs cell polarity complex component [Source:NCBI gene;Acc:417874]	-	-	-	-	GO:0016020//membrane;GO:0016323//basolateral plasma membrane	GO:0005515//protein binding;GO:0097016//L27 domain binding	GO:0007269//neurotransmitter secretion;GO:0048489//synaptic vesicle transport;GO:0048839//inner ear development	--
ENSGALG00000007747	25.2843	11.8833	-1.0893	1.97E-05	0.000229721	TMEM104	transmembrane protein 104 [Source:NCBI gene;Acc:422110]	-	-	-	-	-	-	-	--
ENSGALG00000006882	10.1813	4.78433	-1.08954	7.35E-05	0.000702939	ST8SIA2	ST8 alpha-N-acetyl-neuraminide alpha-2,8-sialyltransferase 2 [Source:NCBI gene;Acc:414336]	-	-	-	-	GO:0005769//early endosome;GO:0005794//Golgi apparatus;GO:0016020//membrane;GO:0016021//integral component of membrane;GO:0055037//recycling endosome	GO:0003828//alpha-N-acetylneuraminate alpha-2,8-sialyltransferase activity;GO:0008373//sialyltransferase activity;GO:0016757//transferase activity, transferring glycosyl groups	GO:0001574//ganglioside biosynthetic process;GO:0006486//protein glycosylation;GO:0006491//N-glycan processing;GO:0009311//oligosaccharide metabolic process;GO:0097503//sialylation	--
ENSGALG00000004794	12.6763	5.95633	-1.08964	3.25E-08	8.52E-07	H2AFY2	H2A histone family, member Y2 [Source:NCBI gene;Acc:423721]	Human Diseases;Human Diseases;Cellular Processes	Immune disease;Substance dependence;Cell growth and death	ko05322//Systemic lupus erythematosus;ko05034//Alcoholism;ko04217//Necroptosis	K11251;K11251;K11251	GO:0000785//chromatin;GO:0000786//nucleosome;GO:0005634//nucleus;GO:0005694//chromosome;GO:0016020//membrane;GO:0016021//integral component of membrane	GO:0003677//DNA binding;GO:0031490//chromatin DNA binding;GO:0046982//protein heterodimerization activity	GO:0006325//chromatin organization;GO:0006334//nucleosome assembly	--
ENSGALG00000041896	18.2647	8.578	-1.09034	2.04E-08	5.66E-07	RFX7	regulatory factor X7 [Source:NCBI gene;Acc:431530]	-	-	-	-	-	GO:0003677//DNA binding;GO:0003700//transcription factor activity, sequence-specific DNA binding;GO:1990837//sequence-specific double-stranded DNA binding	GO:0006355//regulation of transcription, DNA-templated	--
ENSGALG00000036219	7.941	3.72933	-1.0904	0.000180092	0.00150957	STK35	serine/threonine kinase 35 [Source:NCBI gene;Acc:771724]	-	-	-	-	GO:0005654//nucleoplasm;GO:0016604//nuclear body	GO:0004672//protein kinase activity;GO:0005524//ATP binding	GO:0006468//protein phosphorylation	--
ENSGALG00000008691	24.6783	11.587	-1.09074	1.21E-07	2.75E-06	SNX5	sorting nexin 5 [Source:NCBI gene;Acc:416718]	Cellular Processes	Transport and catabolism	ko04144//Endocytosis	K17920	GO:0005829//cytosol;GO:0030904//retromer complex;GO:0031234//extrinsic component of cytoplasmic side of plasma membrane;GO:0031313//extrinsic component of endosome membrane;GO:0031901//early endosome membrane;GO:0043231//intracellular membrane-bounded organelle;GO:0048471//perinuclear region of cytoplasm;GO:0070685//macropinocytic cup;GO:0097422//tubular endosome	GO:0034452//dynactin binding;GO:0035091//phosphatidylinositol binding	GO:0006886//intracellular protein transport;GO:0006907//pinocytosis;GO:0042147//retrograde transport, endosome to Golgi;GO:0045893//positive regulation of transcription, DNA-templated;GO:0046628//positive regulation of insulin receptor signaling pathway	--
MSTRG.12616	26.7297	12.546	-1.09121	4.79E-07	9.13E-06	gag	gag-env fusion protein [Gallus gallus]	-	-	-	-	-	-	-	--
ENSGALG00000035966	10.3073	4.837	-1.09149	1.99E-08	5.55E-07	EDA	ectodysplasin A [Source:NCBI gene;Acc:769069]	Environmental Information Processing;Environmental Information Processing	Signaling molecules and interaction;Signal transduction	ko04060//Cytokine-cytokine receptor interaction;ko04064//NF-kappa B signaling pathway	K05480;K05480	GO:0005789//endoplasmic reticulum membrane;GO:0005811//lipid particle;GO:0005887//integral component of plasma membrane;GO:0016020//membrane;GO:0043231//intracellular membrane-bounded organelle;GO:0045177//apical part of cell	GO:0005102//receptor binding;GO:0005164//tumor necrosis factor receptor binding;GO:0005515//protein binding	GO:0006955//immune response;GO:0007160//cell-matrix adhesion;GO:0010467//gene expression;GO:0010628//positive regulation of gene expression;GO:0043123//positive regulation of I-kappaB kinase/NF-kappaB signaling;GO:0043473//pigmentation;GO:0043588//skin development;GO:0051092//positive regulation of NF-kappaB transcription factor activity;GO:0060662//salivary gland cavitation;GO:0061153//trachea g…	--
ENSGALG00000026081	13.2157	6.19933	-1.09206	7.29E-05	0.000698009	RBM38	RNA binding motif protein 38 [Source:NCBI gene;Acc:768866]	-	-	-	-	GO:0005634//nucleus;GO:0005737//cytoplasm;GO:0005829//cytosol	GO:0003676//nucleic acid binding;GO:0003723//RNA binding;GO:0003729//mRNA binding	GO:0006397//mRNA processing;GO:0008380//RNA splicing;GO:0010830//regulation of myotube differentiation;GO:0030154//cell differentiation;GO:0043484//regulation of RNA splicing	--
ENSGALG00000042839	23.8163	11.1647	-1.09301	1.55E-08	4.45E-07	FAM214A	family with sequence similarity 214 member A [Source:NCBI gene;Acc:415416]	-	-	-	-	-	-	-	--
ENSGALG00000043367	4.37767	2.051	-1.09383	1.81E-06	2.89E-05	LHFPL3	LHFPL tetraspan subfamily member 3 [Source:HGNC Symbol;Acc:HGNC:6589]	-	-	-	-	GO:0005886//plasma membrane;GO:0016020//membrane;GO:0016021//integral component of membrane	-	GO:0007605//sensory perception of sound	--
ENSGALG00000010889	5.30633	2.48567	-1.09408	0.000135322	0.00117945	HOOK1	hook microtubule tethering protein 1 [Source:NCBI gene;Acc:424675]	-	-	-	-	GO:0005737//cytoplasm;GO:0015630//microtubule cytoskeleton;GO:0030897//HOPS complex;GO:0070695//FHF complex	GO:0003779//actin binding;GO:0005515//protein binding;GO:0008017//microtubule binding;GO:0042802//identical protein binding;GO:0042803//protein homodimerization activity	GO:0007030//Golgi organization;GO:0007032//endosome organization;GO:0007040//lysosome organization;GO:0007286//spermatid development;GO:0008333//endosome to lysosome transport;GO:0030705//cytoskeleton-dependent intracellular transport;GO:0031122//cytoplasmic microtubule organization;GO:0045022//early endosome to late endosome transport	--
ENSGALG00000032173	34.5147	16.1477	-1.09588	5.58E-06	7.80E-05	TADA1	transcriptional adaptor 1 [Source:NCBI gene;Acc:769871]	-	-	-	-	GO:0000124//SAGA complex;GO:0005634//nucleus;GO:0005654//nucleoplasm;GO:0005829//cytosol;GO:0005925//focal adhesion;GO:0070461//SAGA-type complex	GO:0003713//transcription coactivator activity	GO:0035521//monoubiquitinated histone deubiquitination;GO:0035522//monoubiquitinated histone H2A deubiquitination;GO:0043966//histone H3 acetylation	--
ENSGALG00000036234	29.8757	13.9763	-1.09598	3.07E-06	4.61E-05	RFWD3	ring finger and WD repeat domain 3 [Source:NCBI gene;Acc:415684]	-	-	-	-	GO:0005634//nucleus;GO:0005654//nucleoplasm;GO:0035861//site of double-strand break	GO:0002039//p53 binding;GO:0004842//ubiquitin-protein transferase activity;GO:0005515//protein binding;GO:0061630//ubiquitin protein ligase activity;GO:0097371//MDM2/MDM4 family protein binding	GO:0000724//double-strand break repair via homologous recombination;GO:0006974//cellular response to DNA damage stimulus;GO:0010212//response to ionizing radiation;GO:0016567//protein ubiquitination;GO:0031052//chromosome breakage;GO:0031297//replication fork processing;GO:0031571//mitotic G1 DNA damage checkpoint;GO:0036297//interstrand cross-link repair;GO:2000001//regulation of DNA damage chec…	--
ENSGALG00000009855	23.4593	10.9707	-1.09651	2.29E-08	6.27E-07	TBC1D9	TBC1 domain family member 9 [Source:NCBI gene;Acc:422452]	-	-	-	-	-	GO:0005509//calcium ion binding	-	--
ENSGALG00000052682	7.49567	3.505	-1.09664	0.0016554	0.00968127	ZSWIM1	XP_004947258.1 zinc finger SWIM domain-containing protein 1 [Gallus gallus]	-	-	-	-	-	GO:0008270//zinc ion binding	-	--
ENSGALG00000006934	11.3207	5.29333	-1.09671	2.70E-10	1.25E-08	PATZ1	POZ/BTB and AT hook containing zinc finger 1 [Source:NCBI gene;Acc:416963]	-	-	-	-	GO:0005634//nucleus;GO:0005654//nucleoplasm	GO:0000978//RNA polymerase II core promoter proximal region sequence-specific DNA binding;GO:0003682//chromatin binding;GO:0005515//protein binding;GO:0031625//ubiquitin protein ligase binding	GO:0006355//regulation of transcription, DNA-templated;GO:0007283//spermatogenesis;GO:0008584//male gonad development;GO:0010468//regulation of gene expression;GO:0010596//negative regulation of endothelial cell migration;GO:0030217//T cell differentiation;GO:0045893//positive regulation of transcription, DNA-templated	ZBTB
ENSGALG00000016834	4.12133	1.927	-1.09675	1.76E-07	3.83E-06	MCF2L	MCF.2 cell line derived transforming sequence like [Source:NCBI gene;Acc:418748]	-	-	-	-	-	GO:0005085//guanyl-nucleotide exchange factor activity;GO:0005515//protein binding;GO:0035091//phosphatidylinositol binding	GO:0035556//intracellular signal transduction	--
ENSGALG00000038054	9.12433	4.26533	-1.09706	1.04E-06	1.81E-05	FAM175B	family with sequence similarity 175 member B [Source:NCBI gene;Acc:423954]	-	-	-	-	GO:0005634//nucleus;GO:0005737//cytoplasm;GO:0005813//centrosome;GO:0030496//midbody;GO:0031616//spindle pole centrosome;GO:0036449//microtubule minus-end;GO:0070552//BRISC complex	GO:0008017//microtubule binding;GO:0031593//polyubiquitin binding	GO:0000278//mitotic cell cycle;GO:0002931//response to ischemia;GO:0007059//chromosome segregation;GO:0008608//attachment of spindle microtubules to kinetochore;GO:0070536//protein K63-linked deubiquitination;GO:0090307//mitotic spindle assembly	--
ENSGALG00000024024	8.56733	4.00433	-1.09728	0.000211002	0.00172003	TGFA	transforming growth factor alpha [Source:NCBI gene;Acc:414743]	Human Diseases;Environmental Information Processing;Environmental Information Processing;Environmental Information Processing;Human Diseases;Organismal Systems;Human Diseases;Environmental Information Processing;Human Diseases;Human Diseases;Human Diseases;Human Diseases;Human Diseases;Human Diseases	Cancer: overview;Signal transduction;Signal transduction;Signal transduction;Cancer: specific types;Endocrine system;Cancer: specific types;Signal transduction;Cancer: specific types;Drug resistance: antineoplastic;Cancer: specific types;Cancer: specific types;Cancer: specific types;Cancer: specific types	ko05200//Pathways in cancer;ko04151//PI3K-Akt signaling pathway;ko04010//MAPK signaling pathway;ko04014//Ras signaling pathway;ko05225//Hepatocellular carcinoma;ko04915//Estrogen signaling pathway;ko05215//Prostate cancer;ko04012//ErbB signaling pathway;ko05210//Colorectal cancer;ko01521//EGFR tyrosine kinase inhibitor resistance;ko05214//Glioma;ko05212//Pancreatic cancer;ko05211//Renal cell carc…	K08774;K08774;K08774;K08774;K08774;K08774;K08774;K08774;K08774;K08774;K08774;K08774;K08774;K08774	GO:0005615//extracellular space;GO:0009986//cell surface;GO:0016323//basolateral plasma membrane;GO:0031410//cytoplasmic vesicle;GO:0048471//perinuclear region of cytoplasm	GO:0005154//epidermal growth factor receptor binding;GO:0008083//growth factor activity	GO:0001525//angiogenesis;GO:0007173//epidermal growth factor receptor signaling pathway;GO:0008284//positive regulation of cell proliferation;GO:0043406//positive regulation of MAP kinase activity;GO:0045741//positive regulation of epidermal growth factor-activated receptor activity;GO:0045840//positive regulation of mitotic nuclear division;GO:0050679//positive regulation of epithelial cell prol…	--
ENSGALG00000039751	3.82033	1.78033	-1.10155	0.00378492	0.0192817	PANX1	pannexin 1 [Source:NCBI gene;Acc:772164]	Organismal Systems	Immune system	ko04621//NOD-like receptor signaling pathway	K03443	GO:0005783//endoplasmic reticulum;GO:0005886//plasma membrane;GO:0032059//bleb	GO:0003779//actin binding;GO:0005102//receptor binding;GO:0005262//calcium channel activity;GO:0015267//channel activity;GO:0022840//leak channel activity;GO:0051015//actin filament binding	GO:0001819//positive regulation of cytokine production;GO:0002931//response to ischemia;GO:0006812//cation transport;GO:0006816//calcium ion transport;GO:0032730//positive regulation of interleukin-1 alpha production;GO:0032731//positive regulation of interleukin-1 beta production;GO:0032732//positive regulation of interleukin-1 production;GO:0033198//response to ATP;GO:0055085//transmembrane tra…	--
ENSGALG00000034373	12.09	5.62633	-1.10355	9.84E-06	0.000126307	KATNB1	katanin regulatory subunit B1 [Source:NCBI gene;Acc:415631]	-	-	-	-	GO:0000922//spindle pole;GO:0005737//cytoplasm;GO:0005813//centrosome;GO:0005815//microtubule organizing center;GO:0005819//spindle;GO:0005829//cytosol;GO:0005856//cytoskeleton;GO:0005874//microtubule;GO:0005886//plasma membrane;GO:0008352//katanin complex;GO:0015630//microtubule cytoskeleton;GO:0030424//axon	GO:0005515//protein binding;GO:0008017//microtubule binding;GO:0046982//protein heterodimerization activity;GO:0060590//ATPase regulator activity;GO:0070840//dynein complex binding	GO:0007019//microtubule depolymerization;GO:0007026//negative regulation of microtubule depolymerization;GO:0007049//cell cycle;GO:0031117//positive regulation of microtubule depolymerization;GO:0051013//microtubule severing;GO:0051301//cell division	--
ENSGALG00000004598	2.355	1.09567	-1.10392	2.54E-05	0.000286039	CUX2	cut like homeobox 2 [Source:NCBI gene;Acc:416875]	-	-	-	-	GO:0005634//nucleus	GO:0000977//RNA polymerase II regulatory region sequence-specific DNA binding;GO:0000978//RNA polymerase II core promoter proximal region sequence-specific DNA binding;GO:0000981//RNA polymerase II transcription factor activity, sequence-specific DNA binding;GO:0001227//transcriptional repressor activity, RNA polymerase II transcription regulatory region sequence-specific binding;GO:0003677//DNA …	GO:0000122//negative regulation of transcription from RNA polymerase II promoter;GO:0006355//regulation of transcription, DNA-templated;GO:0006357//regulation of transcription from RNA polymerase II promoter;GO:0007614//short-term memory;GO:0010628//positive regulation of gene expression;GO:0045892//negative regulation of transcription, DNA-templated;GO:0050775//positive regulation of dendrite mo…	CUT
ENSGALG00000026278	14.2293	6.61733	-1.10455	1.95E-07	4.18E-06	RAB6A	RAB41, member RAS oncogene family [Source:NCBI gene;Acc:101751235]	-	-	-	-	-	GO:0003924//GTPase activity;GO:0005525//GTP binding	-	--
ENSGALG00000005140	5.94767	2.76333	-1.10591	0.000280215	0.00218937	RRAD	RRAD, Ras related glycolysis inhibitor and calcium channel regulator [Source:NCBI gene;Acc:415790]	-	-	-	-	-	GO:0003924//GTPase activity;GO:0005525//GTP binding	GO:1901841//regulation of high voltage-gated calcium channel activity;GO:1901842//negative regulation of high voltage-gated calcium channel activity	--
ENSGALG00000012932	8.22833	3.822	-1.10627	1.38E-05	0.000168764	FGD4	FYVE, RhoGEF and PH domain containing 4 [Source:NCBI gene;Acc:107049013]	Human Diseases	Infectious disease: bacterial	ko05132//Salmonella infection	K05723	GO:0030027//lamellipodium;GO:0030175//filopodium	GO:0005085//guanyl-nucleotide exchange factor activity;GO:0008270//zinc ion binding;GO:0046872//metal ion binding	GO:0030032//lamellipodium assembly;GO:0030035//microspike assembly	--
ENSGALG00000038582	21.0753	9.78767	-1.10652	8.03E-06	0.000105837	SLC36A1	solute carrier family 36 member 1 [Source:NCBI gene;Acc:770250]	Organismal Systems	Digestive system	ko04974//Protein digestion and absorption	K14209	GO:0005783//endoplasmic reticulum	GO:0005280//hydrogen:amino acid symporter activity;GO:0005368//taurine transmembrane transporter activity;GO:0015180//L-alanine transmembrane transporter activity;GO:0015187//glycine transmembrane transporter activity;GO:0015193//L-proline transmembrane transporter activity;GO:0022858//alanine transmembrane transporter activity	GO:0015734//taurine transport;GO:0015808//L-alanine transport;GO:0015816//glycine transport;GO:0015824//proline transport;GO:0032328//alanine transport;GO:0089718//amino acid import across plasma membrane;GO:1902600//hydrogen ion transmembrane transport	--
ENSGALG00000006682	10.3357	4.79967	-1.10663	2.45E-07	5.11E-06	BEND7	BEN domain containing 7 [Source:NCBI gene;Acc:419037]	-	-	-	-	-	GO:0003677//DNA binding	-	--
ENSGALG00000017304	35.7083	16.5587	-1.10867	4.06E-12	2.72E-10	PGM2L1	phosphoglucomutase 2 like 1 [Source:NCBI gene;Acc:419052]	Metabolism;Metabolism	Global and overview maps;Carbohydrate metabolism	ko01100//Metabolic pathways;ko00500//Starch and sucrose metabolism	K11809;K11809	-	GO:0016868//intramolecular transferase activity, phosphotransferases;GO:0047933//glucose-1,6-bisphosphate synthase activity	GO:0005975//carbohydrate metabolic process;GO:0071704//organic substance metabolic process	--
ENSGALG00000003559	20.2803	9.40367	-1.10879	3.12E-08	8.19E-07	ACTR5	ARP5 actin-related protein 5 homolog [Source:NCBI gene;Acc:419169]	-	-	-	-	GO:0005634//nucleus;GO:0005737//cytoplasm;GO:0031011//Ino80 complex	-	GO:0006275//regulation of DNA replication;GO:0006302//double-strand break repair;GO:0006338//chromatin remodeling;GO:0033044//regulation of chromosome organization;GO:0042766//nucleosome mobilization;GO:0045893//positive regulation of transcription, DNA-templated;GO:0051726//regulation of cell cycle;GO:0060382//regulation of DNA strand elongation;GO:0070914//UV-damage excision repair	--
ENSGALG00000045499	2.338	1.08367	-1.10935	0.000378277	0.00279751	TCFL5	transcription factor like 5 [Source:NCBI gene;Acc:771446]	-	-	-	-	GO:0001673//male germ cell nucleus;GO:0005634//nucleus	GO:0000978//RNA polymerase II core promoter proximal region sequence-specific DNA binding;GO:0001227//transcriptional repressor activity, RNA polymerase II transcription regulatory region sequence-specific binding;GO:0003677//DNA binding;GO:0003700//transcription factor activity, sequence-specific DNA binding;GO:0046983//protein dimerization activity;GO:1990837//sequence-specific double-stranded …	GO:0000122//negative regulation of transcription from RNA polymerase II promoter;GO:0006355//regulation of transcription, DNA-templated;GO:0007283//spermatogenesis;GO:0042127//regulation of cell proliferation;GO:0045595//regulation of cell differentiation	bHLH
ENSGALG00000035960	3.867	1.792	-1.10964	5.65E-06	7.86E-05	Myh7	myosin-7-like 2 [Source:NCBI gene;Acc:429272]	Human Diseases;Environmental Information Processing;Human Diseases;Organismal Systems;Organismal Systems;Human Diseases;Organismal Systems	Cardiovascular disease;Signal transduction;Cardiovascular disease;Circulatory system;Endocrine system;Cardiovascular disease;Circulatory system	ko05414//Dilated cardiomyopathy;ko04022//cGMP-PKG signaling pathway;ko05416//Viral myocarditis;ko04261//Adrenergic signaling in cardiomyocytes;ko04919//Thyroid hormone signaling pathway;ko05410//Hypertrophic cardiomyopathy;ko04260//Cardiac muscle contraction	K17751;K17751;K17751;K17751;K17751;K17751;K17751	GO:0016459//myosin complex	GO:0000166//nucleotide binding;GO:0003774//motor activity;GO:0003779//actin binding;GO:0005515//protein binding;GO:0005524//ATP binding	-	--
ENSGALG00000012020	1.41667	0.656	-1.11073	0.000118518	0.00105337	KIAA1549L	KIAA1549-like [Source:NCBI gene;Acc:421598]	-	-	-	-	-	-	-	--
ENSGALG00000054776	24.3243	11.26	-1.11119	2.15E-05	0.000247637	Megf8	XP_025954628.1 multiple epidermal growth factor-like domains protein 8 [Dromaius novaehollandiae]	Environmental Information Processing	Signal transduction	ko04340//Hedgehog signaling pathway	K23664	GO:0016020//membrane;GO:0016021//integral component of membrane	-	-	--
ENSGALG00000033790	33.1127	15.314	-1.11253	3.05E-06	4.60E-05	MAN2A2	mannosidase alpha class 2A member 2 [Source:NCBI gene;Acc:415585]	Metabolism;Metabolism;Metabolism	Global and overview maps;Glycan biosynthesis and metabolism;Glycan biosynthesis and metabolism	ko01100//Metabolic pathways;ko00510//N-Glycan biosynthesis;ko00513//Various types of N-glycan biosynthesis	K01231;K01231;K01231	-	GO:0003824//catalytic activity;GO:0004559//alpha-mannosidase activity;GO:0015923//mannosidase activity;GO:0016799//hydrolase activity, hydrolyzing N-glycosyl compounds;GO:0030246//carbohydrate binding	GO:0005975//carbohydrate metabolic process;GO:0006013//mannose metabolic process	--
ENSGALG00000011176	4.64033	2.14433	-1.1137	0.000670878	0.00454175	SCRN1	secernin 1 [Source:NCBI gene;Acc:420635]	-	-	-	-	GO:0005634//nucleus;GO:0031965//nuclear membrane	GO:0016805//dipeptidase activity;GO:0070004//cysteine-type exopeptidase activity	GO:0006508//proteolysis	--
ENSGALG00000015132	64.6153	29.8473	-1.11427	1.68E-09	6.49E-08	CDH2	cadherin 2 [Source:NCBI gene;Acc:414745]	Environmental Information Processing;Human Diseases	Signaling molecules and interaction;Cardiovascular disease	ko04514//Cell adhesion molecules;ko05412//Arrhythmogenic right ventricular cardiomyopathy	K06736;K06736	GO:0005737//cytoplasm;GO:0005829//cytosol;GO:0005886//plasma membrane;GO:0005887//integral component of plasma membrane;GO:0005911//cell-cell junction;GO:0005912//adherens junction;GO:0005916//fascia adherens;GO:0009986//cell surface;GO:0014069//postsynaptic density;GO:0014704//intercalated disc;GO:0016020//membrane;GO:0016021//integral component of membrane;GO:0016323//basolateral plasma membran…	GO:0003723//RNA binding;GO:0005509//calcium ion binding;GO:0005515//protein binding;GO:0008013//beta-catenin binding;GO:0019899//enzyme binding;GO:0019901//protein kinase binding;GO:0019903//protein phosphatase binding;GO:0042802//identical protein binding;GO:0045294//alpha-catenin binding;GO:0045295//gamma-catenin binding;GO:0045296//cadherin binding;GO:0046872//metal ion binding;GO:0050840//ext…	GO:0001502//cartilage condensation;GO:0001841//neural tube formation;GO:0003323//type B pancreatic cell development;GO:0007043//cell-cell junction assembly;GO:0007155//cell adhesion;GO:0007156//homophilic cell adhesion via plasma membrane adhesion molecules;GO:0007157//heterophilic cell-cell adhesion via plasma membrane cell adhesion molecules;GO:0007416//synapse assembly;GO:0007420//brain develo…	--
ENSGALG00000037316	10.065	4.646	-1.11529	0.000172362	0.00145639	OCLN	occludin [Source:NCBI gene;Acc:396026]	Human Diseases;Cellular Processes;Environmental Information Processing;Human Diseases;Organismal Systems	Infectious disease: bacterial;Cellular community - eukaryotes;Signaling molecules and interaction;Infectious disease: viral;Immune system	ko05130//Pathogenic Escherichia coli infection;ko04530//Tight junction;ko04514//Cell adhesion molecules;ko05160//Hepatitis C;ko04670//Leukocyte transendothelial migration	K06088;K06088;K06088;K06088;K06088	GO:0005923//bicellular tight junction;GO:0016020//membrane;GO:0016021//integral component of membrane	-	GO:0070830//bicellular tight junction assembly	--
ENSGALG00000007476	63.8897	29.469	-1.11638	1.19E-12	8.91E-11	VAMP7	vesicle associated membrane protein 7 [Source:NCBI gene;Acc:422297]	Genetic Information Processing	Folding, sorting and degradation	ko04130//SNARE interactions in vesicular transport	K08515	GO:0005737//cytoplasm;GO:0005764//lysosome;GO:0005765//lysosomal membrane;GO:0005768//endosome;GO:0005783//endoplasmic reticulum;GO:0005789//endoplasmic reticulum membrane;GO:0005794//Golgi apparatus;GO:0005802//trans-Golgi network;GO:0005886//plasma membrane;GO:0016020//membrane;GO:0016021//integral component of membrane;GO:0030027//lamellipodium;GO:0030054//cell junction;GO:0030141//secretory g…	GO:0000149//SNARE binding;GO:0005484//SNAP receptor activity	GO:0006887//exocytosis;GO:0006888//ER to Golgi vesicle-mediated transport;GO:0006906//vesicle fusion;GO:0006911//phagocytosis, engulfment;GO:0008333//endosome to lysosome transport;GO:0015031//protein transport;GO:0016192//vesicle-mediated transport;GO:0017156//calcium ion regulated exocytosis;GO:0043308//eosinophil degranulation;GO:0043312//neutrophil degranulation;GO:0043320//natural killer cel…	--
ENSGALG00000014960	6.11667	2.82067	-1.11671	0.000405564	0.00295633	poc5	POC5 centriolar protein [Source:NCBI gene;Acc:427210]	-	-	-	-	-	-	-	--
ENSGALG00000028762	6.65167	3.066	-1.11736	1.58E-08	4.54E-07	ZFYVE26	zinc finger FYVE-type containing 26 [Source:NCBI gene;Acc:423276]	-	-	-	-	GO:0005764//lysosome;GO:0005769//early endosome;GO:0005770//late endosome;GO:0005813//centrosome;GO:0030496//midbody	GO:0019901//protein kinase binding;GO:0032266//phosphatidylinositol-3-phosphate binding;GO:0046872//metal ion binding	GO:0000281//mitotic cytokinesis;GO:0000724//double-strand break repair via homologous recombination;GO:0007040//lysosome organization;GO:0032465//regulation of cytokinesis	--
ENSGALG00000015877	6.49667	2.99267	-1.11827	0.000322517	0.00245658	SH3BGRL2	SH3 domain binding glutamate rich protein like 2 [Source:HGNC Symbol;Acc:HGNC:15567]	-	-	-	-	GO:0005654//nucleoplasm;GO:0031965//nuclear membrane	-	-	--
ENSGALG00000034502	29.8677	13.753	-1.11884	3.98E-09	1.39E-07	SCD5	stearoyl-CoA desaturase 5 [Source:NCBI gene;Acc:422598]	Metabolism;Environmental Information Processing;Organismal Systems;Organismal Systems;Metabolism;Metabolism	Global and overview maps;Signal transduction;Aging;Endocrine system;Global and overview maps;Lipid metabolism	ko01100//Metabolic pathways;ko04152//AMPK signaling pathway;ko04212//Longevity regulating pathway - worm;ko03320//PPAR signaling pathway;ko01212//Fatty acid metabolism;ko01040//Biosynthesis of unsaturated fatty acids	K00507;K00507;K00507;K00507;K00507;K00507	GO:0005789//endoplasmic reticulum membrane	GO:0004768//stearoyl-CoA 9-desaturase activity;GO:0016491//oxidoreductase activity;GO:0016717//oxidoreductase activity, acting on paired donors, with oxidation of a pair of donors resulting in the reduction of molecular oxygen to two molecules of water	GO:0006629//lipid metabolic process;GO:0006636//unsaturated fatty acid biosynthetic process	--
ENSGALG00000035378	23.476	10.807	-1.11922	1.24E-06	2.09E-05	DNAJC5	DnaJ heat shock protein family (Hsp40) member C5 [Source:NCBI gene;Acc:419256]	Genetic Information Processing	Folding, sorting and degradation	ko04141//Protein processing in endoplasmic reticulum	K09525	GO:0005794//Golgi apparatus;GO:0005886//plasma membrane;GO:0008021//synaptic vesicle;GO:0031594//neuromuscular junction;GO:0043231//intracellular membrane-bounded organelle;GO:0098793//presynapse	-	GO:0043524//negative regulation of neuron apoptotic process;GO:0061077//chaperone-mediated protein folding	--
ENSGALG00000000803	24.12	11.096	-1.12019	6.15E-05	0.000606071	--	lisH domain-containing protein C1711.05-like [Source:NCBI gene;Acc:100859850]	-	-	-	-	-	-	-	--
ENSGALG00000030175	3.03967	1.39833	-1.1202	0.000256847	0.00203401	FBXL2	F-box and leucine rich repeat protein 2 [Source:NCBI gene;Acc:420722]	-	-	-	-	GO:0016020//membrane;GO:0019005//SCF ubiquitin ligase complex	GO:0005515//protein binding;GO:0019903//protein phosphatase binding;GO:0036312//phosphatidylinositol 3-kinase regulatory subunit binding	GO:0006511//ubiquitin-dependent protein catabolic process;GO:0006513//protein monoubiquitination;GO:0010506//regulation of autophagy;GO:0014066//regulation of phosphatidylinositol 3-kinase signaling;GO:0016567//protein ubiquitination;GO:0031146//SCF-dependent proteasomal ubiquitin-dependent protein catabolic process;GO:0044830//modulation by host of viral RNA genome replication	--
ENSGALG00000014795	36.4477	16.7623	-1.1206	1.20E-05	0.000149748	TGIF1	TGFB induced factor homeobox 1 [Source:NCBI gene;Acc:396339]	Environmental Information Processing	Signal transduction	ko04350//TGF-beta signaling pathway	K19383	GO:0005634//nucleus;GO:0005654//nucleoplasm	GO:0000978//RNA polymerase II core promoter proximal region sequence-specific DNA binding;GO:0000981//RNA polymerase II transcription factor activity, sequence-specific DNA binding;GO:0001227//transcriptional repressor activity, RNA polymerase II transcription regulatory region sequence-specific binding;GO:0003677//DNA binding;GO:1990837//sequence-specific double-stranded DNA binding	GO:0000122//negative regulation of transcription from RNA polymerase II promoter;GO:0006355//regulation of transcription, DNA-templated;GO:0006357//regulation of transcription from RNA polymerase II promoter;GO:0045892//negative regulation of transcription, DNA-templated	TF_Otx
ENSGALG00000012525	31.2553	14.37	-1.12104	3.49E-09	1.24E-07	FMNL2	formin like 2 [Source:NCBI gene;Acc:771739]	-	-	-	-	-	GO:0003779//actin binding;GO:0031267//small GTPase binding	GO:0007010//cytoskeleton organization;GO:0016043//cellular component organization;GO:0022604//regulation of cell morphogenesis;GO:0030036//actin cytoskeleton organization;GO:0030866//cortical actin cytoskeleton organization	--
ENSGALG00000037816	59.896	27.5313	-1.12139	5.33E-11	2.82E-09	zgc:66447	SLAIN motif-containing protein-like [Source:NCBI gene;Acc:100859468]	-	-	-	-	-	-	-	--
ENSGALG00000001773	26.4997	12.1797	-1.1215	7.85E-08	1.86E-06	RFX2	regulatory factor X2 [Source:NCBI gene;Acc:420092]	-	-	-	-	GO:0005634//nucleus	GO:0000977//RNA polymerase II regulatory region sequence-specific DNA binding;GO:0000978//RNA polymerase II core promoter proximal region sequence-specific DNA binding;GO:0001228//transcriptional activator activity, RNA polymerase II transcription regulatory region sequence-specific binding;GO:0003677//DNA binding;GO:0003700//transcription factor activity, sequence-specific DNA binding;GO:1990837…	GO:0001675//acrosome assembly;GO:0006355//regulation of transcription, DNA-templated;GO:0006357//regulation of transcription from RNA polymerase II promoter;GO:0007286//spermatid development;GO:0045944//positive regulation of transcription from RNA polymerase II promoter;GO:0060271//cilium morphogenesis;GO:1990830//cellular response to leukemia inhibitory factor	RFX
ENSGALG00000026862	60.4223	27.7683	-1.12164	4.25E-09	1.47E-07	CLDN1	claudin 1 [Source:NCBI gene;Acc:424910]	Human Diseases;Cellular Processes;Environmental Information Processing;Human Diseases;Organismal Systems	Infectious disease: bacterial;Cellular community - eukaryotes;Signaling molecules and interaction;Infectious disease: viral;Immune system	ko05130//Pathogenic Escherichia coli infection;ko04530//Tight junction;ko04514//Cell adhesion molecules;ko05160//Hepatitis C;ko04670//Leukocyte transendothelial migration	K06087;K06087;K06087;K06087;K06087	GO:0005886//plasma membrane;GO:0005887//integral component of plasma membrane;GO:0005911//cell-cell junction;GO:0005923//bicellular tight junction;GO:0016020//membrane;GO:0016021//integral component of membrane;GO:0016323//basolateral plasma membrane;GO:0016324//apical plasma membrane;GO:0016328//lateral plasma membrane;GO:0030054//cell junction;GO:0032991//macromolecular complex;GO:0070160//occl…	GO:0001618//virus receptor activity;GO:0005198//structural molecule activity;GO:0042802//identical protein binding	GO:0007155//cell adhesion;GO:0016338//calcium-independent cell-cell adhesion via plasma membrane cell-adhesion molecules;GO:0030335//positive regulation of cell migration;GO:0034331//cell junction maintenance;GO:0045216//cell-cell junction organization;GO:0046718//viral entry into host cell;GO:0051259//protein oligomerization;GO:0060054//positive regulation of epithelial cell proliferation involv…	--
ENSGALG00000032518	10.0883	4.63533	-1.12194	9.07E-11	4.56E-09	NCALD	neurocalcin delta [Source:NCBI gene;Acc:396048]	Organismal Systems	Sensory system	ko04740//Olfactory transduction	K19695	GO:0005829//cytosol	GO:0003779//actin binding;GO:0005509//calcium ion binding;GO:0015631//tubulin binding;GO:0030276//clathrin binding;GO:0046872//metal ion binding	GO:0003073//regulation of systemic arterial blood pressure;GO:0019722//calcium-mediated signaling	--
ENSGALG00000014324	34.1117	15.6697	-1.12229	1.70E-09	6.55E-08	SLC2A14	solute carrier family 2 member 14 [Source:NCBI gene;Acc:396517]	-	-	-	-	GO:0002080//acrosomal membrane;GO:0005737//cytoplasm;GO:0005886//plasma membrane;GO:0016020//membrane;GO:0016021//integral component of membrane	GO:0005355//glucose transmembrane transporter activity;GO:0022857//transmembrane transporter activity;GO:0033300//dehydroascorbic acid transporter activity;GO:0055056//D-glucose transmembrane transporter activity	GO:0055085//transmembrane transport;GO:0070837//dehydroascorbic acid transport;GO:1904659//glucose transmembrane transport	--
ENSGALG00000031056	9.65033	4.42767	-1.12403	4.40E-05	0.000455616	NEMP1	nuclear envelope integral membrane protein 1 [Source:NCBI gene;Acc:769312]	-	-	-	-	GO:0005635//nuclear envelope	-	GO:0071763//nuclear membrane organization	--
ENSGALG00000007254	34.6347	15.8767	-1.12531	1.27E-08	3.74E-07	ARHGAP12	Rho GTPase activating protein 12 [Source:NCBI gene;Acc:420473]	-	-	-	-	GO:0001891//phagocytic cup	GO:0005515//protein binding	GO:0002011//morphogenesis of an epithelial sheet;GO:0006911//phagocytosis, engulfment;GO:0007015//actin filament organization;GO:0007165//signal transduction;GO:0051058//negative regulation of small GTPase mediated signal transduction	--
ENSGALG00000009668	82.4633	37.801	-1.12533	1.76E-09	6.75E-08	HPF1	histone PARylation factor 1 [Source:NCBI gene;Acc:422431]	-	-	-	-	GO:0000785//chromatin;GO:0005634//nucleus	GO:0003682//chromatin binding;GO:0042393//histone binding	GO:0006302//double-strand break repair;GO:0006974//cellular response to DNA damage stimulus;GO:0010835//regulation of protein ADP-ribosylation;GO:0018312//peptidyl-serine ADP-ribosylation;GO:0031056//regulation of histone modification	--
ENSGALG00000031553	21.2943	9.758	-1.12581	4.72E-07	9.03E-06	KIF18B	kinesin family member 18B [Source:NCBI gene;Acc:419968]	-	-	-	-	GO:0000235//astral microtubule;GO:0005634//nucleus;GO:0005654//nucleoplasm;GO:0005737//cytoplasm;GO:0005829//cytosol;GO:0005856//cytoskeleton;GO:0005871//kinesin complex;GO:0005874//microtubule;GO:0016604//nuclear body;GO:0035371//microtubule plus-end;GO:0061673//mitotic spindle astral microtubule;GO:1990023//mitotic spindle midzone;GO:1990752//microtubule end	GO:0000166//nucleotide binding;GO:0003774//motor activity;GO:0003777//microtubule motor activity;GO:0005524//ATP binding;GO:0008017//microtubule binding;GO:0008574//ATP-dependent microtubule motor activity, plus-end-directed;GO:0016887//ATPase activity;GO:0019894//kinesin binding	GO:0000070//mitotic sister chromatid segregation;GO:0000278//mitotic cell cycle;GO:0007018//microtubule-based movement;GO:0007019//microtubule depolymerization;GO:0007049//cell cycle;GO:0051301//cell division;GO:0051302//regulation of cell division	--
ENSGALG00000011008	13.6147	6.23567	-1.12655	5.28E-06	7.43E-05	MAP3K21	mixed lineage kinase 4 [Source:NCBI gene;Acc:428586]	-	-	-	-	-	GO:0004672//protein kinase activity;GO:0004709//MAP kinase kinase kinase activity;GO:0005515//protein binding;GO:0005524//ATP binding	GO:0006468//protein phosphorylation	--
ENSGALG00000009895	2.535	1.16067	-1.12703	5.51E-05	0.000551264	GRIP1	glutamate receptor interacting protein 1 [Source:NCBI gene;Acc:427863]	-	-	-	-	-	GO:0005515//protein binding;GO:0008022//protein C-terminus binding;GO:0030159//receptor signaling complex scaffold activity;GO:0035259//glucocorticoid receptor binding	GO:0016358//dendrite development	--
ENSGALG00000016510	4.882	2.23467	-1.12741	0.00286536	0.0152759	KRTCAP3	keratinocyte associated protein 3 [Source:NCBI gene;Acc:421984]	-	-	-	-	-	-	-	--
ENSGALG00000014094	31.0543	14.1957	-1.12934	4.44E-08	1.12E-06	STK38L	serine/threonine kinase 38 like [Source:NCBI gene;Acc:418217]	-	-	-	-	GO:0005737//cytoplasm;GO:0005829//cytosol;GO:0015629//actin cytoskeleton	GO:0000166//nucleotide binding;GO:0000287//magnesium ion binding;GO:0004672//protein kinase activity;GO:0004674//protein serine/threonine kinase activity;GO:0005524//ATP binding;GO:0016301//kinase activity;GO:0016740//transferase activity	GO:0006468//protein phosphorylation;GO:0016310//phosphorylation;GO:0018105//peptidyl-serine phosphorylation;GO:0035556//intracellular signal transduction;GO:0051128//regulation of cellular component organization	--
ENSGALG00000006121	35.7113	16.3203	-1.12971	5.32E-12	3.45E-10	PIK3C2A	phosphatidylinositol-4-phosphate 3-kinase catalytic subunit type 2 alpha [Source:NCBI gene;Acc:423070]	Metabolism;Environmental Information Processing;Metabolism	Global and overview maps;Signal transduction;Carbohydrate metabolism	ko01100//Metabolic pathways;ko04070//Phosphatidylinositol signaling system;ko00562//Inositol phosphate metabolism	K00923;K00923;K00923	GO:0005654//nucleoplasm;GO:0005829//cytosol;GO:0043231//intracellular membrane-bounded organelle	GO:0016301//kinase activity;GO:0035004//phosphatidylinositol 3-kinase activity;GO:0035091//phosphatidylinositol binding	GO:0046854//phosphatidylinositol phosphorylation;GO:0048015//phosphatidylinositol-mediated signaling	--
ENSGALG00000003558	32.5323	14.86	-1.13044	1.89E-06	3.01E-05	NADK2	NAD kinase 2, mitochondrial [Source:NCBI gene;Acc:427438]	Metabolism;Metabolism	Global and overview maps;Metabolism of cofactors and vitamins	ko01100//Metabolic pathways;ko00760//Nicotinate and nicotinamide metabolism	K00858;K00858	GO:0005739//mitochondrion	GO:0003951//NAD+ kinase activity;GO:0042803//protein homodimerization activity	GO:0006741//NADP biosynthetic process;GO:0019674//NAD metabolic process	--
ENSGALG00000002403	19.5857	8.94033	-1.1314	5.95E-09	1.98E-07	ULK1	unc-51 like autophagy activating kinase 1 [Source:NCBI gene;Acc:416800]	Human Diseases;Human Diseases;Environmental Information Processing;Cellular Processes;Environmental Information Processing;Human Diseases;Organismal Systems;Cellular Processes	Neurodegenerative disease;Neurodegenerative disease;Signal transduction;Transport and catabolism;Signal transduction;Neurodegenerative disease;Aging;Transport and catabolism	ko05010//Alzheimer disease;ko05016//Huntington disease;ko04150//mTOR signaling pathway;ko04140//Autophagy - animal;ko04152//AMPK signaling pathway;ko05017//Spinocerebellar ataxia;ko04211//Longevity regulating pathway;ko04137//Mitophagy - animal	K21357;K21357;K21357;K21357;K21357;K21357;K21357;K21357	GO:0000407//pre-autophagosomal structure;GO:0005776//autophagosome;GO:0005829//cytosol;GO:0034045//pre-autophagosomal structure membrane;GO:0097629//extrinsic component of omegasome membrane;GO:0097632//extrinsic component of pre-autophagosomal structure membrane;GO:0097635//extrinsic component of autophagosome membrane;GO:1990316//ATG1/ULK1 kinase complex	GO:0000166//nucleotide binding;GO:0004672//protein kinase activity;GO:0004674//protein serine/threonine kinase activity;GO:0005524//ATP binding;GO:0031267//small GTPase binding;GO:0042802//identical protein binding;GO:0044877//macromolecular complex binding;GO:0051020//GTPase binding	GO:0000045//autophagosome assembly;GO:0006468//protein phosphorylation;GO:0006914//autophagy;GO:0008104//protein localization;GO:0008285//negative regulation of cell proliferation;GO:0010508//positive regulation of autophagy;GO:0016236//macroautophagy;GO:0016241//regulation of macroautophagy;GO:0018105//peptidyl-serine phosphorylation;GO:0018107//peptidyl-threonine phosphorylation;GO:0031175//neu…	--
ENSGALG00000041183	17.2347	7.84467	-1.13553	1.17E-09	4.58E-08	SGPP1	sphingosine-1-phosphate phosphatase 1 [Source:HGNC Symbol;Acc:HGNC:17720]	Metabolism;Environmental Information Processing;Metabolism	Global and overview maps;Signal transduction;Lipid metabolism	ko01100//Metabolic pathways;ko04071//Sphingolipid signaling pathway;ko00600//Sphingolipid metabolism	K04716;K04716;K04716	GO:0005783//endoplasmic reticulum;GO:0005789//endoplasmic reticulum membrane;GO:0016020//membrane;GO:0016021//integral component of membrane	GO:0042392//sphingosine-1-phosphate phosphatase activity	GO:0006665//sphingolipid metabolic process;GO:0006668//sphinganine-1-phosphate metabolic process;GO:0006670//sphingosine metabolic process;GO:0035621//ER to Golgi ceramide transport;GO:0045616//regulation of keratinocyte differentiation;GO:0045682//regulation of epidermis development;GO:0046839//phospholipid dephosphorylation;GO:0097191//extrinsic apoptotic signaling pathway;GO:0097193//intrinsic…	--
ENSGALG00000000189	7.32133	3.33233	-1.13557	5.66E-08	1.38E-06	YTHDC2	YTH domain containing 2 [Source:NCBI gene;Acc:415602]	-	-	-	-	GO:0005634//nucleus;GO:0005737//cytoplasm;GO:0005783//endoplasmic reticulum;GO:0035770//ribonucleoprotein granule	GO:0000166//nucleotide binding;GO:0003676//nucleic acid binding;GO:0003723//RNA binding;GO:0003724//RNA helicase activity;GO:0004386//helicase activity;GO:0005524//ATP binding;GO:0008186//RNA-dependent ATPase activity;GO:0016887//ATPase activity;GO:0034458//3'-5' RNA helicase activity;GO:0070063//RNA polymerase binding;GO:1990247//N6-methyladenosine-containing RNA binding	GO:0007286//spermatid development;GO:0034612//response to tumor necrosis factor;GO:0044829//positive regulation by host of viral genome replication;GO:0048599//oocyte development;GO:0051729//germline cell cycle switching, mitotic to meiotic cell cycle;GO:0070555//response to interleukin-1	--
ENSGALG00000004347	16.6217	7.56433	-1.13578	2.91E-08	7.76E-07	NEDD4	neural precursor cell expressed, developmentally down-regulated 4, E3 ubiquitin protein ligase [Source:NCBI gene;Acc:415406]	Human Diseases;Cellular Processes;Cellular Processes;Genetic Information Processing	Infectious disease: viral;Transport and catabolism;Cellular community - eukaryotes;Folding, sorting and degradation	ko05169//Epstein-Barr virus infection;ko04144//Endocytosis;ko04530//Tight junction;ko04120//Ubiquitin mediated proteolysis	K10591;K10591;K10591;K10591	GO:0000785//chromatin;GO:0005737//cytoplasm;GO:0005794//Golgi apparatus;GO:0005886//plasma membrane;GO:0005938//cell cortex;GO:0032991//macromolecular complex;GO:0048471//perinuclear region of cytoplasm	GO:0004842//ubiquitin-protein transferase activity;GO:0005515//protein binding;GO:0019871//sodium channel inhibitor activity;GO:0019899//enzyme binding;GO:0019904//protein domain specific binding;GO:0031698//beta-2 adrenergic receptor binding;GO:0043130//ubiquitin binding;GO:0061630//ubiquitin protein ligase activity;GO:0070063//RNA polymerase binding;GO:0070064//proline-rich region binding	GO:0006511//ubiquitin-dependent protein catabolic process;GO:0006622//protein targeting to lysosome;GO:0007041//lysosomal transport;GO:0010766//negative regulation of sodium ion transport;GO:0010768//negative regulation of transcription from RNA polymerase II promoter in response to UV-induced DNA damage;GO:0014068//positive regulation of phosphatidylinositol 3-kinase signaling;GO:0016567//protei…	--
ENSGALG00000014924	2.86133	1.30167	-1.13633	5.92E-07	1.10E-05	POLQ	DNA polymerase theta [Source:NCBI gene;Acc:418326]	-	-	-	-	GO:0005654//nucleoplasm;GO:0005794//Golgi apparatus;GO:0005829//cytosol	GO:0003676//nucleic acid binding;GO:0003677//DNA binding;GO:0003682//chromatin binding;GO:0003887//DNA-directed DNA polymerase activity;GO:0005524//ATP binding;GO:0017116//single-stranded DNA-dependent ATP-dependent DNA helicase activity;GO:0051575//5'-deoxyribose-5-phosphate lyase activity	GO:0006260//DNA replication;GO:0006261//DNA-dependent DNA replication;GO:0006281//DNA repair;GO:0006284//base-excision repair;GO:0006302//double-strand break repair;GO:0006974//cellular response to DNA damage stimulus;GO:0016446//somatic hypermutation of immunoglobulin genes;GO:0051260//protein homooligomerization;GO:0097681//double-strand break repair via alternative nonhomologous end joining;GO…	--
ENSGALG00000012988	1.719	0.782	-1.13633	0.000787561	0.00519777	B4GALNT3	beta-1,4-N-acetyl-galactosaminyltransferase 3 [Source:NCBI gene;Acc:418150]	Metabolism;Metabolism	Global and overview maps;Glycan biosynthesis and metabolism	ko01100//Metabolic pathways;ko00513//Various types of N-glycan biosynthesis	K09656;K09656	GO:0005794//Golgi apparatus;GO:0032580//Golgi cisterna membrane;GO:0043231//intracellular membrane-bounded organelle	GO:0008376//acetylgalactosaminyltransferase activity	-	--
ENSGALG00000008722	2.20433	1.00233	-1.13698	0.0024772	0.013543	MCOLN2	mucolipin 2 [Source:NCBI gene;Acc:424531]	-	-	-	-	GO:0055037//recycling endosome	GO:0005261//cation channel activity;GO:0042802//identical protein binding	GO:0032722//positive regulation of chemokine production;GO:0071639//positive regulation of monocyte chemotactic protein-1 production;GO:0071642//positive regulation of macrophage inflammatory protein 1 alpha production;GO:0071651//positive regulation of chemokine (C-C motif) ligand 5 production;GO:1990266//neutrophil migration;GO:2000341//regulation of chemokine (C-X-C motif) ligand 2 production;…	--
ENSGALG00000039652	2.63433	1.19733	-1.13761	0.000473305	0.00337217	Arhgef37	Rho guanine nucleotide exchange factor 37 [Source:NCBI gene;Acc:416149]	-	-	-	-	-	GO:0005085//guanyl-nucleotide exchange factor activity	-	--
ENSGALG00000031487	2.88933	1.311	-1.14007	1.72E-05	0.000204801	FSTL4	follistatin like 4 [Source:NCBI gene;Acc:395163]	-	-	-	-	GO:0005576//extracellular region;GO:0005615//extracellular space;GO:0030141//secretory granule	GO:0005509//calcium ion binding;GO:0005515//protein binding;GO:0048403//brain-derived neurotrophic factor binding	GO:0007399//nervous system development;GO:0031549//negative regulation of brain-derived neurotrophic factor receptor signaling pathway;GO:0048670//regulation of collateral sprouting;GO:0048671//negative regulation of collateral sprouting;GO:0061000//negative regulation of dendritic spine development	--
ENSGALG00000028081	1.61467	0.731667	-1.14198	0.00892362	0.0377613	ONECUT3	one cut homeobox 3 [Source:NCBI gene;Acc:100857312]	-	-	-	-	GO:0005667//transcription factor complex	GO:0000977//RNA polymerase II regulatory region sequence-specific DNA binding;GO:0001228//transcriptional activator activity, RNA polymerase II transcription regulatory region sequence-specific binding;GO:0003677//DNA binding;GO:0003700//transcription factor activity, sequence-specific DNA binding;GO:1990837//sequence-specific double-stranded DNA binding	GO:0006357//regulation of transcription from RNA polymerase II promoter;GO:0045944//positive regulation of transcription from RNA polymerase II promoter	CUT
ENSGALG00000006137	5.726	2.593	-1.14291	2.75E-06	4.20E-05	Arhgap22	Rho GTPase activating protein 22 [Source:NCBI gene;Acc:423779]	-	-	-	-	-	-	GO:0007165//signal transduction	--
ENSGALG00000016662	111.944	50.664	-1.14374	5.46E-10	2.32E-08	GATA4	GATA binding protein 4 [Source:NCBI gene;Acc:396392]	Cellular Processes;Environmental Information Processing;Cellular Processes;Organismal Systems	Cellular community - eukaryotes;Signal transduction;Cell growth and death;Endocrine system	ko04530//Tight junction;ko04022//cGMP-PKG signaling pathway;ko04218//Cellular senescence;ko04919//Thyroid hormone signaling pathway	K09183;K09183;K09183;K09183	GO:0005634//nucleus;GO:0016604//nuclear body;GO:0090575//RNA polymerase II transcription factor complex	GO:0000976//transcription regulatory region sequence-specific DNA binding;GO:0000977//RNA polymerase II regulatory region sequence-specific DNA binding;GO:0000978//RNA polymerase II core promoter proximal region sequence-specific DNA binding;GO:0000981//RNA polymerase II transcription factor activity, sequence-specific DNA binding;GO:0001216//bacterial-type RNA polymerase transcriptional activato…	GO:0003180//aortic valve morphogenesis;GO:0003197//endocardial cushion development;GO:0003290//atrial septum secundum morphogenesis;GO:0006355//regulation of transcription, DNA-templated;GO:0006357//regulation of transcription from RNA polymerase II promoter;GO:0008584//male gonad development;GO:0009410//response to xenobiotic stimulus;GO:0045893//positive regulation of transcription, DNA-templat…	zf-GATA
ENSGALG00000002458	30.422	13.7607	-1.14456	7.91E-11	4.05E-09	VAC14	Vac14, PIKFYVE complex component [Source:NCBI gene;Acc:415678]	-	-	-	-	GO:0005829//cytosol;GO:0010008//endosome membrane;GO:0043231//intracellular membrane-bounded organelle;GO:0070772//PAS complex	GO:0042802//identical protein binding	GO:0006661//phosphatidylinositol biosynthetic process	--
ENSGALG00000011889	17.4377	7.887	-1.14466	8.88E-07	1.56E-05	PRKCH	protein kinase C eta [Source:NCBI gene;Acc:423518]	Organismal Systems;Organismal Systems	Circulatory system;Sensory system	ko04270//Vascular smooth muscle contraction;ko04750//Inflammatory mediator regulation of TRP channels	K18051;K18051	GO:0005737//cytoplasm;GO:0005829//cytosol;GO:0005886//plasma membrane;GO:0005911//cell-cell junction;GO:0016020//membrane	GO:0000166//nucleotide binding;GO:0004672//protein kinase activity;GO:0004674//protein serine/threonine kinase activity;GO:0004697//protein kinase C activity;GO:0004698//calcium-dependent protein kinase C activity;GO:0004712//protein serine/threonine/tyrosine kinase activity;GO:0005524//ATP binding;GO:0016301//kinase activity;GO:0016740//transferase activity;GO:0031267//small GTPase binding	GO:0006468//protein phosphorylation;GO:0010744//positive regulation of macrophage derived foam cell differentiation;GO:0016310//phosphorylation;GO:0018105//peptidyl-serine phosphorylation;GO:0035556//intracellular signal transduction;GO:0045618//positive regulation of keratinocyte differentiation	--
ENSGALG00000008188	14.648	6.62333	-1.14507	1.73E-07	3.78E-06	TRIM36	tripartite motif containing 36 [Source:NCBI gene;Acc:426811]	-	-	-	-	GO:0001669//acrosomal vesicle;GO:0005737//cytoplasm	GO:0004842//ubiquitin-protein transferase activity;GO:0005515//protein binding;GO:0008270//zinc ion binding;GO:0043014//alpha-tubulin binding	GO:0000281//mitotic cytokinesis;GO:0007051//spindle organization;GO:0007340//acrosome reaction;GO:0051726//regulation of cell cycle;GO:0070507//regulation of microtubule cytoskeleton organization	--
ENSGALG00000041154	3.52067	1.59133	-1.14561	0.00314515	0.0164815	MNX1	motor neuron and pancreas homeobox 1 [Source:NCBI gene;Acc:395768]	Human Diseases	Endocrine and metabolic disease	ko04950//Maturity onset diabetes of the young	K08025	GO:0005654//nucleoplasm;GO:0005730//nucleolus;GO:0005829//cytosol	GO:0000981//RNA polymerase II transcription factor activity, sequence-specific DNA binding;GO:0003677//DNA binding;GO:1990837//sequence-specific double-stranded DNA binding	GO:0006355//regulation of transcription, DNA-templated;GO:0021520//spinal cord motor neuron cell fate specification	TF_Otx
ENSGALG00000015446	15.709	7.09633	-1.14645	1.36E-07	3.05E-06	POU2F1	POU class 2 homeobox 1 [Source:NCBI gene;Acc:396463]	Human Diseases	Infectious disease: viral	ko05168//Herpes simplex virus 1 infection	K09364	GO:0005634//nucleus;GO:0005654//nucleoplasm;GO:0005783//endoplasmic reticulum;GO:0043231//intracellular membrane-bounded organelle;GO:0090575//RNA polymerase II transcription factor complex	GO:0000978//RNA polymerase II core promoter proximal region sequence-specific DNA binding;GO:0000979//RNA polymerase II core promoter sequence-specific DNA binding;GO:0000981//RNA polymerase II transcription factor activity, sequence-specific DNA binding;GO:0003677//DNA binding;GO:0003700//transcription factor activity, sequence-specific DNA binding;GO:0043565//sequence-specific DNA binding	GO:0006355//regulation of transcription, DNA-templated;GO:0045892//negative regulation of transcription, DNA-templated;GO:0045944//positive regulation of transcription from RNA polymerase II promoter	Pou
ENSGALG00000029571	28.662	12.947	-1.14652	1.66E-10	8.02E-09	TMEM55A	transmembrane protein 55A [Source:NCBI gene;Acc:420221]	Environmental Information Processing	Signal transduction	ko04070//Phosphatidylinositol signaling system	K13084	GO:0005765//lysosomal membrane;GO:0005886//plasma membrane;GO:0030670//phagocytic vesicle membrane;GO:0031902//late endosome membrane	GO:0034597//phosphatidylinositol-4,5-bisphosphate 4-phosphatase activity	GO:0046856//phosphatidylinositol dephosphorylation;GO:0050765//negative regulation of phagocytosis	--
ENSGALG00000051564	13.933	6.28767	-1.14791	2.83E-07	5.75E-06	SPECC1	XP_015151315.1 cytospin-B isoform X1 [Gallus gallus]	-	-	-	-	GO:0005815//microtubule organizing center;GO:0031941//filamentous actin	GO:0005515//protein binding	GO:0030036//actin cytoskeleton organization	--
ENSGALG00000037193	6.459	2.91267	-1.14897	8.25E-09	2.58E-07	HECW1	HECT, C2 and WW domain containing E3 ubiquitin protein ligase 1 [Source:NCBI gene;Acc:420774]	-	-	-	-	GO:0005829//cytosol	GO:0004842//ubiquitin-protein transferase activity;GO:0005515//protein binding	-	--
ENSGALG00000032743	6.22533	2.805	-1.15015	5.94E-07	1.10E-05	C1orf112	chromosome 8 open reading frame, human C1orf112 [Source:NCBI gene;Acc:424399]	-	-	-	-	-	-	-	--
ENSGALG00000012987	5.88967	2.65167	-1.15129	7.48E-05	0.00071276	CCDC77	coiled-coil domain containing 77 [Source:NCBI gene;Acc:418149]	-	-	-	-	GO:0005813//centrosome	-	-	--
ENSGALG00000006633	5.81433	2.61767	-1.15133	0.00572282	0.0268467	TMEM243	transmembrane protein 243 [Source:NCBI gene;Acc:418647]	-	-	-	-	-	-	-	--
ENSGALG00000034413	41.9873	18.9013	-1.15147	6.41E-09	2.11E-07	PIAS4	protein inhibitor of activated STAT 4 [Source:NCBI gene;Acc:420095]	Environmental Information Processing;Environmental Information Processing;Genetic Information Processing;Human Diseases	Signal transduction;Signal transduction;Folding, sorting and degradation;Cardiovascular disease	ko04064//NF-kappa B signaling pathway;ko04630//JAK-STAT signaling pathway;ko04120//Ubiquitin mediated proteolysis;ko05418//Fluid shear stress and atherosclerosis	K16065;K16065;K16065;K16065	GO:0005634//nucleus;GO:0005654//nucleoplasm;GO:0005737//cytoplasm;GO:0016363//nuclear matrix;GO:1990234//transferase complex	GO:0003677//DNA binding;GO:0003714//transcription corepressor activity;GO:0008270//zinc ion binding;GO:0019789//SUMO transferase activity;GO:0031625//ubiquitin protein ligase binding;GO:0061665//SUMO ligase activity	GO:0000122//negative regulation of transcription from RNA polymerase II promoter;GO:0007417//central nervous system development;GO:0010804//negative regulation of tumor necrosis factor-mediated signaling pathway;GO:0016925//protein sumoylation;GO:0032088//negative regulation of NF-kappaB transcription factor activity;GO:0033235//positive regulation of protein sumoylation;GO:0045892//negative regu…	zf-MIZ
ENSGALG00000051142	4.96667	2.23333	-1.15308	0.000101214	0.000917678	FAM180B	family with sequence similarity 180 member B [Source:NCBI gene;Acc:101748745]	-	-	-	-	-	-	-	--
ENSGALG00000015086	22.2523	10.006	-1.15309	1.08E-12	8.28E-11	OSBPL1A	oxysterol binding protein like 1A [Source:NCBI gene;Acc:421079]	-	-	-	-	GO:0005768//endosome;GO:0005770//late endosome;GO:0044232//organelle membrane contact site	GO:0005515//protein binding;GO:0008289//lipid binding	-	--
ENSGALG00000054270	4.88133	2.19467	-1.15327	0.00815696	0.0351972	H1-8	H1 histone family member O, oocyte specific [Source:NCBI gene;Acc:771929]	-	-	-	-	GO:0000786//nucleosome	GO:0003677//DNA binding	GO:0006334//nucleosome assembly	--
ENSGALG00000031605	6.01333	2.70067	-1.15485	0.000789818	0.00520613	POU3F1	POU class 3 homeobox 1 [Source:NCBI gene;Acc:430270]	-	-	-	-	GO:0005634//nucleus	GO:0000981//RNA polymerase II transcription factor activity, sequence-specific DNA binding;GO:0003677//DNA binding;GO:0003700//transcription factor activity, sequence-specific DNA binding	GO:0006355//regulation of transcription, DNA-templated;GO:0006357//regulation of transcription from RNA polymerase II promoter;GO:0007420//brain development	Pou
ENSGALG00000015126	2.13167	0.956	-1.1569	3.43E-05	0.000367456	TRPM3	transient receptor potential cation channel subfamily M member 3 [Source:NCBI gene;Acc:427249]	-	-	-	-	GO:0016020//membrane;GO:0016021//integral component of membrane	GO:0005216//ion channel activity;GO:0005227//calcium activated cation channel activity	GO:0006811//ion transport;GO:0006812//cation transport;GO:0016048//detection of temperature stimulus;GO:0034220//ion transmembrane transport;GO:0050951//sensory perception of temperature stimulus;GO:0051262//protein tetramerization;GO:0055085//transmembrane transport	--
ENSGALG00000005648	6.68933	2.99933	-1.15722	7.80E-07	1.40E-05	Sesn3	sestrin 2 [Source:NCBI gene;Acc:422211]	Organismal Systems;Cellular Processes	Aging;Cell growth and death	ko04211//Longevity regulating pathway;ko04115//p53 signaling pathway	K10141;K10141	GO:0005634//nucleus	-	GO:1901031//regulation of response to reactive oxygen species	--
ENSGALG00000008297	24.8277	11.1317	-1.15728	3.06E-06	4.60E-05	SEMA4B	semaphorin 4B [Source:NCBI gene;Acc:415582]	Organismal Systems	Development and regeneration	ko04360//Axon guidance	K06521	GO:0005886//plasma membrane;GO:0016020//membrane;GO:0045202//synapse	GO:0005515//protein binding;GO:0030215//semaphorin receptor binding	-	--
ENSGALG00000037160	136.665	61.2663	-1.15748	7.41E-09	2.37E-07	Smad7	SMAD family member 7 [Source:NCBI gene;Acc:429683]	Environmental Information Processing;Environmental Information Processing	Signal transduction;Signal transduction	ko04390//Hippo signaling pathway;ko04350//TGF-beta signaling pathway	K19631;K19631	GO:0005667//transcription factor complex	GO:0005515//protein binding	GO:0006355//regulation of transcription, DNA-templated;GO:0007179//transforming growth factor beta receptor signaling pathway	MH1
ENSGALG00000029446	11.39	5.105	-1.15778	0.000456343	0.00326362	STIMATE	transmembrane protein 110-like [Source:NCBI gene;Acc:419112]	-	-	-	-	-	-	-	--
ENSGALG00000031117	4.309	1.931	-1.158	3.23E-05	0.000347609	STK17A	serine/threonine kinase 17a [Source:NCBI gene;Acc:420775]	-	-	-	-	GO:0005634//nucleus;GO:0005886//plasma membrane;GO:0016607//nuclear speck	GO:0004672//protein kinase activity;GO:0004674//protein serine/threonine kinase activity;GO:0005524//ATP binding	GO:0006468//protein phosphorylation;GO:0035556//intracellular signal transduction;GO:0043065//positive regulation of apoptotic process;GO:2000271//positive regulation of fibroblast apoptotic process;GO:2000377//regulation of reactive oxygen species metabolic process	--
ENSGALG00000003081	47.6073	21.326	-1.15857	2.25E-11	1.27E-09	SUCO	SUN domain containing ossification factor [Source:NCBI gene;Acc:424385]	-	-	-	-	GO:0005791//rough endoplasmic reticulum;GO:0016020//membrane	-	GO:0032967//positive regulation of collagen biosynthetic process;GO:0045669//positive regulation of osteoblast differentiation;GO:0046850//regulation of bone remodeling	--
ENSGALG00000005519	1.478	0.661333	-1.1602	0.00524465	0.0251268	TLL2	tolloid-like 2 [Source:NCBI gene;Acc:107053676]	-	-	-	-	-	GO:0004222//metalloendopeptidase activity;GO:0005509//calcium ion binding;GO:0008237//metallopeptidase activity;GO:0008270//zinc ion binding	GO:0006508//proteolysis;GO:0048632//negative regulation of skeletal muscle tissue growth	--
ENSGALG00000022909	3.33033	1.49	-1.16035	0.000118212	0.00105124	PTPN3	protein tyrosine phosphatase, non-receptor type 3 [Source:NCBI gene;Acc:420963]	-	-	-	-	GO:0005737//cytoplasm;GO:0005856//cytoskeleton;GO:0009898//cytoplasmic side of plasma membrane	GO:0001784//phosphotyrosine binding;GO:0004725//protein tyrosine phosphatase activity;GO:0005515//protein binding;GO:0008092//cytoskeletal protein binding;GO:0016791//phosphatase activity;GO:0017080//sodium channel regulator activity;GO:0051117//ATPase binding	GO:0006470//protein dephosphorylation;GO:0016311//dephosphorylation;GO:0045930//negative regulation of mitotic cell cycle;GO:0051045//negative regulation of membrane protein ectodomain proteolysis;GO:0098902//regulation of membrane depolarization during action potential;GO:2000649//regulation of sodium ion transmembrane transporter activity	--
ENSGALG00000005739	17.544	7.84533	-1.16107	6.70E-09	2.19E-07	SCD	stearoyl-CoA desaturase [Source:NCBI gene;Acc:395706]	Metabolism;Environmental Information Processing;Organismal Systems;Organismal Systems;Metabolism;Metabolism	Global and overview maps;Signal transduction;Aging;Endocrine system;Global and overview maps;Lipid metabolism	ko01100//Metabolic pathways;ko04152//AMPK signaling pathway;ko04212//Longevity regulating pathway - worm;ko03320//PPAR signaling pathway;ko01212//Fatty acid metabolism;ko01040//Biosynthesis of unsaturated fatty acids	K00507;K00507;K00507;K00507;K00507;K00507	-	GO:0016717//oxidoreductase activity, acting on paired donors, with oxidation of a pair of donors resulting in the reduction of molecular oxygen to two molecules of water	GO:0006629//lipid metabolic process	--
ENSGALG00000051488	4.46433	1.99633	-1.16109	1.09E-05	0.00013777	SFI1	SFI1 centrin binding protein [Source:NCBI gene;Acc:427706]	-	-	-	-	-	GO:0019902//phosphatase binding	-	--
ENSGALG00000033497	78.643	35.1523	-1.1617	1.36E-06	2.25E-05	FOXP4	forkhead box protein P4-like [Source:NCBI gene;Acc:100858652]	-	-	-	-	-	GO:0003700//transcription factor activity, sequence-specific DNA binding;GO:0043565//sequence-specific DNA binding	GO:0006355//regulation of transcription, DNA-templated	Fork head
ENSGALG00000047550	19.545	8.73567	-1.16181	6.32E-06	8.62E-05	gag-pol	XP_021257629.1 uncharacterized protein LOC110401160 [Numida meleagris]	-	-	-	-	-	GO:0003676//nucleic acid binding;GO:0003677//DNA binding;GO:0003964//RNA-directed DNA polymerase activity;GO:0004518//nuclease activity;GO:0004519//endonuclease activity;GO:0004523//RNA-DNA hybrid ribonuclease activity;GO:0008270//zinc ion binding;GO:0016740//transferase activity;GO:0016779//nucleotidyltransferase activity;GO:0016787//hydrolase activity;GO:0035613//RNA stem-loop binding;GO:004687…	GO:0006278//RNA-dependent DNA replication;GO:0015074//DNA integration;GO:0044260//cellular macromolecule metabolic process;GO:0090305//nucleic acid phosphodiester bond hydrolysis;GO:0090502//RNA phosphodiester bond hydrolysis, endonucleolytic	--
ENSGALG00000031839	12.7937	5.71767	-1.16193	9.10E-05	0.000842386	SUV39H1	suppressor of variegation 3-9 homolog 1 [Source:NCBI gene;Acc:112529927]	Metabolism;Metabolism	Global and overview maps;Amino acid metabolism	ko01100//Metabolic pathways;ko00310//Lysine degradation	K11419;K11419	GO:0000792//heterochromatin;GO:0005634//nucleus;GO:0005677//chromatin silencing complex;GO:0005730//nucleolus;GO:0033553//rDNA heterochromatin	GO:0008270//zinc ion binding;GO:0008757//S-adenosylmethionine-dependent methyltransferase activity;GO:0018024//histone-lysine N-methyltransferase activity;GO:0042054//histone methyltransferase activity;GO:0046974//histone methyltransferase activity (H3-K9 specific);GO:0047485//protein N-terminus binding	GO:0000122//negative regulation of transcription from RNA polymerase II promoter;GO:0000183//chromatin silencing at rDNA;GO:0006974//cellular response to DNA damage stimulus;GO:0031062//positive regulation of histone methylation;GO:0031065//positive regulation of histone deacetylation;GO:0034968//histone lysine methylation;GO:0042149//cellular response to glucose starvation;GO:0045786//negative r…	--
ENSGALG00000035911	34.468	15.3857	-1.16367	7.19E-08	1.72E-06	CBX4	chromobox 4 [Source:NCBI gene;Acc:395354]	-	-	-	-	GO:0005634//nucleus;GO:0005654//nucleoplasm;GO:0016604//nuclear body;GO:0031519//PcG protein complex;GO:0035102//PRC1 complex	GO:0000976//transcription regulatory region sequence-specific DNA binding;GO:0003682//chromatin binding;GO:0003727//single-stranded RNA binding;GO:0019899//enzyme binding;GO:0032183//SUMO binding;GO:0035064//methylated histone binding;GO:0051219//phosphoprotein binding;GO:0061665//SUMO ligase activity	GO:0000122//negative regulation of transcription from RNA polymerase II promoter;GO:0016925//protein sumoylation;GO:0045892//negative regulation of transcription, DNA-templated	--
ENSGALG00000016507	7.085	3.16233	-1.16378	9.75E-05	0.00088956	FNDC4	fibronectin type III domain containing 4 [Source:NCBI gene;Acc:421981]	-	-	-	-	-	GO:0005515//protein binding	-	--
MSTRG.1650	2.19	0.977333	-1.16401	3.57E-05	0.000380336	MYO16	unconventional myosin-XVI isoform X1 [Gallus gallus]	-	-	-	-	GO:0015629//actin cytoskeleton;GO:0016020//membrane;GO:0031981//nuclear lumen;GO:0044444//cytoplasmic part	GO:0003779//actin binding;GO:0017111//nucleoside-triphosphatase activity;GO:0019902//phosphatase binding;GO:0032550//purine ribonucleoside binding	GO:0000082//G1/S transition of mitotic cell cycle;GO:0008283//cell proliferation;GO:0048015//phosphatidylinositol-mediated signaling;GO:0048858//cell projection morphogenesis	--
ENSGALG00000011468	119.568	53.3583	-1.16405	1.81E-07	3.94E-06	IGFBP5	insulin like growth factor binding protein 5 [Source:NCBI gene;Acc:424220]	-	-	-	-	GO:0005576//extracellular region;GO:0042567//insulin-like growth factor ternary complex	GO:0001968//fibronectin binding;GO:0005520//insulin-like growth factor binding;GO:0031994//insulin-like growth factor I binding	GO:0001558//regulation of cell growth;GO:0001649//osteoblast differentiation;GO:0014912//negative regulation of smooth muscle cell migration;GO:0017148//negative regulation of translation;GO:0030336//negative regulation of cell migration;GO:0040008//regulation of growth;GO:0042593//glucose homeostasis;GO:0043568//positive regulation of insulin-like growth factor receptor signaling pathway;GO:0043…	--
ENSGALG00000012823	58.688	26.1873	-1.1642	3.41E-10	1.54E-08	TRIM24	tripartite motif containing 24 [Source:NCBI gene;Acc:418106]	-	-	-	-	GO:0000791//euchromatin;GO:0005634//nucleus;GO:0005654//nucleoplasm;GO:0005726//perichromatin fibrils;GO:0005737//cytoplasm	GO:0002039//p53 binding;GO:0003682//chromatin binding;GO:0003713//transcription coactivator activity;GO:0004672//protein kinase activity;GO:0004842//ubiquitin-protein transferase activity;GO:0005515//protein binding;GO:0008270//zinc ion binding;GO:0016922//ligand-dependent nuclear receptor binding;GO:0034056//estrogen response element binding;GO:0043565//sequence-specific DNA binding;GO:0061630//…	GO:0006468//protein phosphorylation;GO:0008285//negative regulation of cell proliferation;GO:0010628//positive regulation of gene expression;GO:0016567//protein ubiquitination;GO:0030163//protein catabolic process;GO:0031647//regulation of protein stability;GO:0042981//regulation of apoptotic process;GO:0045892//negative regulation of transcription, DNA-templated;GO:0045893//positive regulation o…	--
ENSGALG00000002679	2.62633	1.17067	-1.16572	0.0010165	0.00640829	GLT1D1	glycosyltransferase 1 domain containing 1 [Source:NCBI gene;Acc:416807]	-	-	-	-	GO:0005829//cytosol	GO:0016757//transferase activity, transferring glycosyl groups	-	--
ENSGALG00000011914	14.5797	6.49433	-1.1667	3.53E-08	9.19E-07	CENPM	centromere protein M [Source:NCBI gene;Acc:417982]	-	-	-	-	GO:0000775//chromosome, centromeric region;GO:0005634//nucleus;GO:0005694//chromosome	-	-	--
ENSGALG00000009676	23.7203	10.565	-1.16683	1.60E-07	3.52E-06	METTL5	methyltransferase like 5 [Source:NCBI gene;Acc:771367]	-	-	-	-	GO:0005634//nucleus;GO:0098793//presynapse;GO:0098794//postsynapse	GO:0003676//nucleic acid binding;GO:0008168//methyltransferase activity;GO:0008988//rRNA (adenine-N6-)-methyltransferase activity;GO:1904047//S-adenosyl-L-methionine binding	GO:0031167//rRNA methylation;GO:0032259//methylation;GO:0045727//positive regulation of translation;GO:0048863//stem cell differentiation	--
ENSGALG00000038678	14.734	6.56167	-1.16701	1.83E-11	1.05E-09	EPB41L3	erythrocyte membrane protein band 4.1 like 3 [Source:NCBI gene;Acc:421055]	-	-	-	-	GO:0005856//cytoskeleton;GO:0005886//plasma membrane;GO:0005911//cell-cell junction;GO:0030054//cell junction	GO:0003779//actin binding;GO:0005198//structural molecule activity;GO:0008092//cytoskeletal protein binding	GO:0001558//regulation of cell growth;GO:0007010//cytoskeleton organization;GO:0030866//cortical actin cytoskeleton organization	--
ENSGALG00000036017	29.906	13.3067	-1.16829	7.95E-09	2.51E-07	NCOA2	nuclear receptor coactivator 2 [Source:NCBI gene;Acc:420176]	Organismal Systems;Organismal Systems	Endocrine system;Endocrine system	ko04915//Estrogen signaling pathway;ko04919//Thyroid hormone signaling pathway	K11255;K11255	GO:0005634//nucleus;GO:0005654//nucleoplasm;GO:0005667//transcription factor complex;GO:0005737//cytoplasm;GO:0016604//nuclear body;GO:0032991//macromolecular complex	GO:0000978//RNA polymerase II core promoter proximal region sequence-specific DNA binding;GO:0001162//RNA polymerase II intronic transcription regulatory region sequence-specific DNA binding;GO:0003682//chromatin binding;GO:0003713//transcription coactivator activity;GO:0005102//receptor binding;GO:0016922//ligand-dependent nuclear receptor binding;GO:0017162//aryl hydrocarbon receptor binding;GO…	GO:0000122//negative regulation of transcription from RNA polymerase II promoter;GO:0006355//regulation of transcription, DNA-templated;GO:0007623//circadian rhythm;GO:0010468//regulation of gene expression;GO:0010906//regulation of glucose metabolic process;GO:0032570//response to progesterone;GO:0032922//circadian regulation of gene expression;GO:0045475//locomotor rhythm;GO:0045892//negative r…	bHLH
ENSGALG00000009943	48.6123	21.63	-1.16829	6.61E-07	1.21E-05	FAM117A	family with sequence similarity 117 member A [Source:NCBI gene;Acc:112530395]	-	-	-	-	-	-	-	--
ENSGALG00000026311	12.699	5.64967	-1.16848	1.97E-06	3.11E-05	C12orf75	chromosome 12 open reading frame 75 [Source:NCBI gene;Acc:771624]	-	-	-	-	-	-	-	--
ENSGALG00000010762	4.431	1.971	-1.1687	0.000169019	0.00143198	OPN3	opsin 3 [Source:NCBI gene;Acc:428582]	-	-	-	-	GO:0001750//photoreceptor outer segment;GO:0005737//cytoplasm;GO:0005886//plasma membrane;GO:0005887//integral component of plasma membrane;GO:0016020//membrane;GO:0016021//integral component of membrane	GO:0004930//G-protein coupled receptor activity;GO:0005502//11-cis retinal binding;GO:0005503//all-trans retinal binding;GO:0008020//G-protein coupled photoreceptor activity;GO:0009881//photoreceptor activity	GO:0007165//signal transduction;GO:0007186//G-protein coupled receptor signaling pathway;GO:0007601//visual perception;GO:0007602//phototransduction;GO:0009584//detection of visible light;GO:0009637//response to blue light;GO:0016037//light absorption;GO:0018298//protein-chromophore linkage;GO:0030216//keratinocyte differentiation;GO:0043066//negative regulation of apoptotic process;GO:0046326//p…	--
ENSGALG00000038469	27.6503	12.2993	-1.16872	1.50E-09	5.81E-08	CDC25A	cell division cycle 25A [Source:NCBI gene;Acc:420375]	Cellular Processes;Human Diseases;Cellular Processes;Organismal Systems	Cell growth and death;Cancer: overview;Cell growth and death;Endocrine system	ko04218//Cellular senescence;ko05206//MicroRNAs in cancer;ko04110//Cell cycle;ko04914//Progesterone-mediated oocyte maturation	K06645;K06645;K06645;K06645	GO:0005634//nucleus;GO:0005737//cytoplasm	GO:0004725//protein tyrosine phosphatase activity;GO:0019901//protein kinase binding;GO:0051087//chaperone binding	GO:0006470//protein dephosphorylation;GO:0009314//response to radiation;GO:0034644//cellular response to UV;GO:1902751//positive regulation of cell cycle G2/M phase transition	--
ENSGALG00000006120	2.33233	1.037	-1.16936	0.00127025	0.00775978	PKD2L2	polycystin 2 like 2, transient receptor potential cation channel [Source:NCBI gene;Acc:416298]	-	-	-	-	GO:0016020//membrane	GO:0005509//calcium ion binding	-	--
ENSGALG00000007964	59.938	26.621	-1.17091	5.33E-08	1.32E-06	CASTOR1	GATS protein like 3 [Source:NCBI gene;Acc:770898]	Environmental Information Processing	Signal transduction	ko04150//mTOR signaling pathway	K23080	GO:0005829//cytosol;GO:0061700//GATOR2 complex	GO:0034618//arginine binding;GO:0042802//identical protein binding	GO:1903432//regulation of TORC1 signaling;GO:1903577//cellular response to L-arginine;GO:1904262//negative regulation of TORC1 signaling	--
ENSGALG00000000608	6.837	3.036	-1.17119	5.66E-05	0.00056427	CDH1	cadherin 1 [Source:NCBI gene;Acc:415860]	Human Diseases;Environmental Information Processing;Environmental Information Processing;Environmental Information Processing;Human Diseases;Environmental Information Processing;Human Diseases;Cellular Processes;Human Diseases;Human Diseases;Human Diseases;Human Diseases	Cancer: overview;Signal transduction;Signaling molecules and interaction;Signal transduction;Cancer: specific types;Signal transduction;Infectious disease: bacterial;Cellular community - eukaryotes;Cancer: specific types;Cancer: specific types;Cancer: specific types;Cancer: specific types	ko05200//Pathways in cancer;ko04015//Rap1 signaling pathway;ko04514//Cell adhesion molecules;ko04390//Hippo signaling pathway;ko05226//Gastric cancer;ko04371//Apelin signaling pathway;ko05100//Bacterial invasion of epithelial cells;ko04520//Adherens junction;ko05218//Melanoma;ko05213//Endometrial cancer;ko05219//Bladder cancer;ko05216//Thyroid cancer	K05689;K05689;K05689;K05689;K05689;K05689;K05689;K05689;K05689;K05689;K05689;K05689	GO:0005802//trans-Golgi network;GO:0005886//plasma membrane;GO:0005912//adherens junction;GO:0009898//cytoplasmic side of plasma membrane;GO:0015629//actin cytoskeleton;GO:0016020//membrane;GO:0016021//integral component of membrane;GO:0016328//lateral plasma membrane;GO:0016342//catenin complex;GO:0016600//flotillin complex;GO:0030027//lamellipodium;GO:0030054//cell junction;GO:0030864//cortical…	GO:0005509//calcium ion binding;GO:0008013//beta-catenin binding;GO:0030506//ankyrin binding;GO:0032794//GTPase activating protein binding;GO:0042802//identical protein binding;GO:0045295//gamma-catenin binding;GO:0050839//cell adhesion molecule binding	GO:0007155//cell adhesion;GO:0007156//homophilic cell adhesion via plasma membrane adhesion molecules;GO:0010468//regulation of gene expression;GO:0022408//negative regulation of cell-cell adhesion;GO:0030336//negative regulation of cell migration;GO:0034332//adherens junction organization;GO:0042307//positive regulation of protein import into nucleus;GO:0045893//positive regulation of transcript…	--
ENSGALG00000015345	9.02567	3.99767	-1.17488	8.76E-09	2.71E-07	CRYBG1	XP_419809.5 beta/gamma crystallin domain-containing protein 1 isoform X2 [Gallus gallus]	-	-	-	-	-	GO:0005212//structural constituent of eye lens	GO:0002088//lens development in camera-type eye;GO:0007601//visual perception	--
ENSGALG00000010497	8.56433	3.793	-1.175	1.11E-05	0.000140466	SLC29A4	solute carrier family 29 member 4 [Source:NCBI gene;Acc:425593]	-	-	-	-	GO:0005886//plasma membrane;GO:0016021//integral component of membrane;GO:0016323//basolateral plasma membrane;GO:0016324//apical plasma membrane	GO:0005326//neurotransmitter transporter activity;GO:0005337//nucleoside transmembrane transporter activity;GO:0005342//organic acid transmembrane transporter activity;GO:0008324//cation transmembrane transporter activity;GO:0008504//monoamine transmembrane transporter activity;GO:0015101//organic cation transmembrane transporter activity;GO:0015562//efflux transmembrane transporter activity;GO:0…	GO:0006836//neurotransmitter transport;GO:0015695//organic cation transport;GO:0015844//monoamine transport;GO:0042908//xenobiotic transport;GO:0051610//serotonin uptake;GO:0051615//histamine uptake;GO:0051620//norepinephrine uptake;GO:0051625//epinephrine uptake;GO:0055085//transmembrane transport;GO:0090494//dopamine uptake;GO:0098655//cation transmembrane transport;GO:1901642//nucleoside trans…	--
ENSGALG00000028822	39.4047	17.413	-1.1782	2.75E-10	1.27E-08	RNF152	ring finger protein 152 [Source:NCBI gene;Acc:420909]	Environmental Information Processing	Signal transduction	ko04150//mTOR signaling pathway	K15705	GO:0005764//lysosome;GO:0005765//lysosomal membrane;GO:0016020//membrane;GO:0016021//integral component of membrane;GO:0031301//integral component of organelle membrane	GO:0004842//ubiquitin-protein transferase activity;GO:0016740//transferase activity;GO:0031267//small GTPase binding;GO:0046872//metal ion binding;GO:0061630//ubiquitin protein ligase activity	GO:0000209//protein polyubiquitination;GO:0006915//apoptotic process;GO:0010508//positive regulation of autophagy;GO:0016567//protein ubiquitination;GO:0034198//cellular response to amino acid starvation;GO:0070534//protein K63-linked ubiquitination;GO:0070936//protein K48-linked ubiquitination;GO:1904262//negative regulation of TORC1 signaling	--
ENSGALG00000010225	2.17833	0.961	-1.18062	0.000596439	0.00409584	Acss1	acyl-CoA synthetase short-chain family member 1B [Source:NCBI gene;Acc:423347]	Metabolism;Metabolism;Metabolism;Metabolism;Metabolism;Metabolism	Global and overview maps;Global and overview maps;Carbohydrate metabolism;Carbohydrate metabolism;Carbohydrate metabolism;Carbohydrate metabolism	ko01100//Metabolic pathways;ko01200//Carbon metabolism;ko00010//Glycolysis / Gluconeogenesis;ko00620//Pyruvate metabolism;ko00640//Propanoate metabolism;ko00630//Glyoxylate and dicarboxylate metabolism	K01895;K01895;K01895;K01895;K01895;K01895	-	GO:0003987//acetate-CoA ligase activity;GO:0016208//AMP binding	GO:0019427//acetyl-CoA biosynthetic process from acetate	--
MSTRG.1786	185.137	81.6403	-1.18124	7.52E-13	5.96E-11	gag	gag-env fusion protein [Gallus gallus]	-	-	-	-	-	-	-	--
ENSGALG00000053422	0.413667	0.182333	-1.18189	0.0099223	0.0409863	Cep350	centrosome-associated protein 350-like [Source:NCBI gene;Acc:417131]	-	-	-	-	GO:0005813//centrosome	GO:0008017//microtubule binding	GO:0034453//microtubule anchoring	--
ENSGALG00000013753	5.217	2.29933	-1.182	0.00193457	0.0110676	DOK6	docking protein 6 [Source:NCBI gene;Acc:421025]	-	-	-	-	-	-	-	--
ENSGALG00000001362	41.3307	18.2113	-1.18238	5.50E-08	1.35E-06	CLK3	CDC like kinase 3 [Source:NCBI gene;Acc:415295]	-	-	-	-	GO:0005634//nucleus;GO:0005654//nucleoplasm;GO:0045111//intermediate filament cytoskeleton	GO:0004672//protein kinase activity;GO:0004674//protein serine/threonine kinase activity;GO:0004713//protein tyrosine kinase activity;GO:0005524//ATP binding;GO:0042802//identical protein binding	GO:0006468//protein phosphorylation;GO:0018108//peptidyl-tyrosine phosphorylation;GO:0043484//regulation of RNA splicing;GO:0046777//protein autophosphorylation	--
ENSGALG00000013091	47.9817	21.1283	-1.1833	1.28E-14	1.51E-12	EPS8	epidermal growth factor receptor pathway substrate 8 [Source:NCBI gene;Acc:418174]	-	-	-	-	GO:0005903//brush border;GO:0005938//cell cortex;GO:0014069//postsynaptic density;GO:0017146//NMDA selective glutamate receptor complex;GO:0032420//stereocilium;GO:0032421//stereocilium bundle;GO:0032426//stereocilium tip;GO:0032587//ruffle membrane;GO:0045202//synapse	GO:0003779//actin binding;GO:0005515//protein binding;GO:0031267//small GTPase binding;GO:0035591//signaling adaptor activity	GO:0008344//adult locomotory behavior;GO:0008360//regulation of cell shape;GO:0010458//exit from mitosis;GO:0016601//Rac protein signal transduction;GO:0030832//regulation of actin filament length;GO:0031532//actin cytoskeleton reorganization;GO:0036336//dendritic cell migration;GO:0048149//behavioral response to ethanol;GO:0051016//barbed-end actin filament capping;GO:0051017//actin filament bun…	--
ENSGALG00000026301	17.888	7.87233	-1.18413	9.78E-08	2.27E-06	STK35	serine/threonine kinase 35-like [Source:NCBI gene;Acc:426385]	-	-	-	-	GO:0005634//nucleus	GO:0000166//nucleotide binding;GO:0004672//protein kinase activity;GO:0004674//protein serine/threonine kinase activity;GO:0005524//ATP binding	GO:0006468//protein phosphorylation;GO:0051321//meiotic cell cycle	--
ENSGALG00000038495	15.9887	7.02767	-1.18593	4.60E-10	1.99E-08	TAF1B	TATA-box binding protein associated factor, RNA polymerase I subunit B [Source:NCBI gene;Acc:421933]	-	-	-	-	GO:0005634//nucleus;GO:0005654//nucleoplasm;GO:0005730//nucleolus;GO:0043231//intracellular membrane-bounded organelle	GO:0000976//transcription regulatory region sequence-specific DNA binding;GO:0000978//RNA polymerase II core promoter proximal region sequence-specific DNA binding;GO:0001164//RNA polymerase I CORE element sequence-specific DNA binding;GO:0001228//transcriptional activator activity, RNA polymerase II transcription regulatory region sequence-specific binding;GO:0003677//DNA binding;GO:0031490//chr…	GO:0001188//RNA polymerase I transcriptional preinitiation complex assembly;GO:0002934//desmosome organization;GO:0006357//regulation of transcription from RNA polymerase II promoter;GO:0007420//brain development;GO:0008544//epidermis development;GO:0021915//neural tube development;GO:0045616//regulation of keratinocyte differentiation;GO:0045944//positive regulation of transcription from RNA pol…	CP2
ENSGALG00000048839	1.93633	0.850667	-1.18666	0.00320029	0.016736	pol	XP_031318227.1 uncharacterized protein LOC116156322 [Camelus dromedarius]	-	-	-	-	-	GO:0003676//nucleic acid binding;GO:0003723//RNA binding;GO:0003887//DNA-directed DNA polymerase activity;GO:0004190//aspartic-type endopeptidase activity;GO:0004523//RNA-DNA hybrid ribonuclease activity;GO:0016787//hydrolase activity	GO:0006310//DNA recombination;GO:0006508//proteolysis;GO:0044260//cellular macromolecule metabolic process;GO:0046718//viral entry into host cell;GO:0071897//DNA biosynthetic process;GO:0090502//RNA phosphodiester bond hydrolysis, endonucleolytic	--
ENSGALG00000004290	3.69233	1.622	-1.18676	7.05E-05	0.000677809	ANGPTL1	angiopoietin like 1 [Source:NCBI gene;Acc:770850]	-	-	-	-	GO:0005615//extracellular space	GO:0005102//receptor binding	GO:0007169//transmembrane receptor protein tyrosine kinase signaling pathway	--
ENSGALG00000004254	3.90633	1.716	-1.18677	0.000434357	0.0031371	TMEM120B	transmembrane protein 120B [Source:NCBI gene;Acc:416847]	-	-	-	-	GO:0005637//nuclear inner membrane;GO:0016021//integral component of membrane	-	GO:0045444//fat cell differentiation;GO:0051291//protein heterooligomerization	--
ENSGALG00000003674	26.874	11.805	-1.18681	2.20E-12	1.54E-10	DHTKD1	dehydrogenase E1 and transketolase domain containing 1 [Source:NCBI gene;Acc:426076]	Metabolism;Metabolism;Metabolism	Global and overview maps;Amino acid metabolism;Amino acid metabolism	ko01100//Metabolic pathways;ko00310//Lysine degradation;ko00380//Tryptophan metabolism	K15791;K15791;K15791	GO:0005739//mitochondrion	GO:0004591//oxoglutarate dehydrogenase (succinyl-transferring) activity;GO:0016624//oxidoreductase activity, acting on the aldehyde or oxo group of donors, disulfide as acceptor;GO:0030976//thiamine pyrophosphate binding	GO:0002244//hematopoietic progenitor cell differentiation;GO:0006091//generation of precursor metabolites and energy;GO:0006099//tricarboxylic acid cycle	--
ENSGALG00000014408	71.6057	31.4187	-1.18845	2.45E-08	6.69E-07	LLGL1	LLGL1, scribble cell polarity complex component [Source:NCBI gene;Acc:100858027]	Human Diseases;Cellular Processes;Environmental Information Processing;Environmental Information Processing	Infectious disease: viral;Cellular community - eukaryotes;Signal transduction;Signal transduction	ko05165//Human papillomavirus infection;ko04530//Tight junction;ko04390//Hippo signaling pathway;ko04391//Hippo signaling pathway - fly	K06094;K06094;K06094;K06094	GO:0005737//cytoplasm;GO:0030864//cortical actin cytoskeleton	GO:0005515//protein binding;GO:0019901//protein kinase binding	GO:0030866//cortical actin cytoskeleton organization;GO:0065003//macromolecular complex assembly	--
ENSGALG00000003744	2.255	0.988333	-1.19006	0.00293947	0.0155787	ADAM19	ADAM metallopeptidase domain 19 [Source:NCBI gene;Acc:416244]	-	-	-	-	GO:0005634//nucleus;GO:0005794//Golgi apparatus;GO:0016020//membrane;GO:0016021//integral component of membrane	GO:0004222//metalloendopeptidase activity;GO:0008237//metallopeptidase activity;GO:0017124//SH3 domain binding;GO:1902945//metalloendopeptidase activity involved in amyloid precursor protein catabolic process	GO:0006508//proteolysis;GO:0006509//membrane protein ectodomain proteolysis;GO:0010628//positive regulation of gene expression;GO:0016485//protein processing;GO:0042987//amyloid precursor protein catabolic process;GO:2000049//positive regulation of cell-cell adhesion mediated by cadherin	--
ENSGALG00000004161	329.393	144.316	-1.19058	8.64E-12	5.36E-10	CCNB1	cyclin B1 [Source:NCBI gene;Acc:415400]	Human Diseases;Human Diseases;Cellular Processes;Environmental Information Processing;Cellular Processes;Cellular Processes;Organismal Systems;Cellular Processes	Infectious disease: viral;Infectious disease: viral;Cell growth and death;Signal transduction;Cell growth and death;Cell growth and death;Endocrine system;Cell growth and death	ko05166//Human T-cell leukemia virus 1 infection;ko05170//Human immunodeficiency virus 1 infection;ko04218//Cellular senescence;ko04068//FoxO signaling pathway;ko04110//Cell cycle;ko04114//Oocyte meiosis;ko04914//Progesterone-mediated oocyte maturation;ko04115//p53 signaling pathway	K21770;K21770;K21770;K21770;K21770;K21770;K21770;K21770	GO:0000307//cyclin-dependent protein kinase holoenzyme complex;GO:0005634//nucleus;GO:0005737//cytoplasm;GO:0005813//centrosome;GO:0005829//cytosol;GO:0015630//microtubule cytoskeleton;GO:0016020//membrane	GO:0016538//cyclin-dependent protein serine/threonine kinase regulator activity	GO:0000079//regulation of cyclin-dependent protein serine/threonine kinase activity;GO:0007049//cell cycle;GO:0007057//spindle assembly involved in female meiosis I;GO:0008315//meiotic G2/MI transition;GO:0040008//regulation of growth;GO:0043029//T cell homeostasis;GO:0044772//mitotic cell cycle phase transition;GO:0048538//thymus development;GO:0051301//cell division;GO:0060317//cardiac epitheli…	--
MSTRG.7326	3.22067	1.41067	-1.19098	0.00183785	0.0106066	CYP24A1	1,25-dihydroxyvitamin D(3) 24-hydroxylase, mitochondrial isoform X1 [Gallus gallus]	Metabolism;Human Diseases;Organismal Systems;Metabolism	Global and overview maps;Cancer: overview;Endocrine system;Lipid metabolism	ko01100//Metabolic pathways;ko05206//MicroRNAs in cancer;ko04928//Parathyroid hormone synthesis, secretion and action;ko00100//Steroid biosynthesis	K07436;K07436;K07436;K07436	GO:0043231//intracellular membrane-bounded organelle	GO:0004497//monooxygenase activity;GO:0046906//tetrapyrrole binding;GO:0046914//transition metal ion binding;GO:0070576//vitamin D 24-hydroxylase activity	GO:0001503//ossification;GO:0006066//alcohol metabolic process;GO:0006706//steroid catabolic process;GO:0014070//response to organic cyclic compound	--
ENSGALG00000012300	13.6053	5.959	-1.19103	1.91E-07	4.11E-06	RAB32	RAB32, member RAS oncogene family [Source:NCBI gene;Acc:421616]	-	-	-	-	GO:0005739//mitochondrion;GO:0005741//mitochondrial outer membrane;GO:0005769//early endosome;GO:0005783//endoplasmic reticulum;GO:0005794//Golgi apparatus;GO:0005802//trans-Golgi network;GO:0016020//membrane;GO:0031982//vesicle;GO:0033162//melanosome membrane;GO:0042470//melanosome;GO:0044233//ER-mitochondrion membrane contact site;GO:0045335//phagocytic vesicle	GO:0003924//GTPase activity;GO:0005525//GTP binding;GO:0030742//GTP-dependent protein binding;GO:0035650//AP-1 adaptor complex binding;GO:0035651//AP-3 adaptor complex binding;GO:0036461//BLOC-2 complex binding	GO:0007005//mitochondrion organization;GO:0016192//vesicle-mediated transport;GO:0019882//antigen processing and presentation;GO:0035646//endosome to melanosome transport;GO:0072657//protein localization to membrane;GO:0090382//phagosome maturation;GO:1903232//melanosome assembly	--
ENSGALG00000037015	1.13167	0.495333	-1.19198	0.00914064	0.0384219	DACH1	dachshund family transcription factor 1 [Source:NCBI gene;Acc:373935]	-	-	-	-	GO:0005634//nucleus;GO:0005654//nucleoplasm;GO:0005667//transcription factor complex;GO:0005737//cytoplasm;GO:0005794//Golgi apparatus;GO:0005829//cytosol;GO:0016607//nuclear speck	GO:0000977//RNA polymerase II regulatory region sequence-specific DNA binding;GO:0000978//RNA polymerase II core promoter proximal region sequence-specific DNA binding;GO:0000981//RNA polymerase II transcription factor activity, sequence-specific DNA binding;GO:0001227//transcriptional repressor activity, RNA polymerase II transcription regulatory region sequence-specific binding;GO:0003700//tran…	GO:0000122//negative regulation of transcription from RNA polymerase II promoter;GO:0006355//regulation of transcription, DNA-templated;GO:0007585//respiratory gaseous exchange;GO:0008283//cell proliferation;GO:0010944//negative regulation of transcription by competitive promoter binding;GO:0030336//negative regulation of cell migration;GO:0033262//regulation of nuclear cell cycle DNA replication…	DACH
ENSGALG00000035814	14.1817	6.207	-1.19206	2.05E-07	4.36E-06	DBF4B	DBF4 zinc finger B [Source:NCBI gene;Acc:771128]	-	-	-	-	-	GO:0003676//nucleic acid binding;GO:0008270//zinc ion binding	-	--
ENSGALG00000004441	2.42233	1.059	-1.19369	0.00669435	0.0303653	CPSF4L	cleavage and polyadenylation specific factor 4 like [Source:NCBI gene;Acc:771558]	Human Diseases;Genetic Information Processing	Infectious disease: viral;Translation	ko05164//Influenza A;ko03015//mRNA surveillance pathway	K14404;K14404	-	GO:0003676//nucleic acid binding;GO:0008270//zinc ion binding;GO:0046872//metal ion binding	-	zf-CCCH
ENSGALG00000012913	55.3677	24.2023	-1.1939	2.38E-09	8.76E-08	PKP2	plakophilin 2 [Source:NCBI gene;Acc:418130]	-	-	-	-	GO:0005654//nucleoplasm;GO:0005882//intermediate filament;GO:0005886//plasma membrane;GO:0005911//cell-cell junction;GO:0014704//intercalated disc;GO:0030054//cell junction;GO:0030057//desmosome	GO:0005080//protein kinase C binding;GO:0005515//protein binding;GO:0019215//intermediate filament binding;GO:0045294//alpha-catenin binding;GO:0060090//binding, bridging	GO:0002159//desmosome assembly;GO:0007507//heart development;GO:0045110//intermediate filament bundle assembly;GO:0048496//maintenance of organ identity;GO:0055010//ventricular cardiac muscle tissue morphogenesis;GO:0072659//protein localization to plasma membrane;GO:0086002//cardiac muscle cell action potential involved in contraction;GO:0086005//ventricular cardiac muscle cell action potential;…	--
ENSGALG00000007012	18.2223	7.95933	-1.19499	8.25E-11	4.18E-09	ARRDC4	arrestin domain containing 4 [Source:NCBI gene;Acc:415509]	-	-	-	-	GO:0005768//endosome;GO:0005886//plasma membrane;GO:0043231//intracellular membrane-bounded organelle;GO:1903561//extracellular vesicle	GO:1990756//protein binding, bridging involved in substrate recognition for ubiquitination	GO:0015031//protein transport;GO:0016567//protein ubiquitination;GO:0051443//positive regulation of ubiquitin-protein transferase activity	--
ENSGALG00000010333	39.5347	17.261	-1.1956	5.84E-12	3.76E-10	CNOT6L	CCR4-NOT transcription complex subunit 6 like [Source:NCBI gene;Acc:422508]	Genetic Information Processing	Folding, sorting and degradation	ko03018//RNA degradation	K12603	GO:0005634//nucleus;GO:0005737//cytoplasm;GO:0005829//cytosol;GO:0030014//CCR4-NOT complex	GO:0003824//catalytic activity;GO:0004535//poly(A)-specific ribonuclease activity;GO:0005515//protein binding	GO:0000288//nuclear-transcribed mRNA catabolic process, deadenylation-dependent decay;GO:0008284//positive regulation of cell proliferation;GO:0010606//positive regulation of cytoplasmic mRNA processing body assembly;GO:0061157//mRNA destabilization	--
ENSGALG00000011007	2.58833	1.129	-1.19698	0.000169418	0.00143382	OSBPL3	oxysterol binding protein like 3 [Source:NCBI gene;Acc:428432]	-	-	-	-	GO:0005829//cytosol;GO:0005886//plasma membrane;GO:0031965//nuclear membrane;GO:0097038//perinuclear endoplasmic reticulum	GO:0008289//lipid binding;GO:0015485//cholesterol binding	-	--
ENSGALG00000029244	74.938	32.6857	-1.19704	2.13E-09	7.93E-08	SMAP2	small ArfGAP2 [Source:NCBI gene;Acc:419641]	Cellular Processes	Transport and catabolism	ko04144//Endocytosis	K12486	GO:0005654//nucleoplasm;GO:0005829//cytosol	GO:0005096//GTPase activator activity;GO:0046872//metal ion binding	GO:0050790//regulation of catalytic activity	--
ENSGALG00000005125	76.0133	33.1467	-1.19739	8.07E-10	3.30E-08	LSM14B	LSM family member 14B [Source:NCBI gene;Acc:771330]	-	-	-	-	-	-	-	--
ENSGALG00000003550	42.1347	18.346	-1.19954	7.12E-10	2.97E-08	ARHGAP40	Rho GTPase activating protein 40 [Source:NCBI gene;Acc:419168]	-	-	-	-	-	-	GO:0007165//signal transduction	--
ENSGALG00000034265	12.946	5.62967	-1.20139	5.25E-06	7.40E-05	ZAR1L	zygote arrest 1-like [Source:NCBI gene;Acc:771155]	-	-	-	-	GO:0005737//cytoplasm	-	-	--
ENSGALG00000034910	25.6793	11.1623	-1.20197	6.36E-09	2.09E-07	ZDHHC18	zinc finger, DHHC-type containing 18 [Source:NCBI gene;Acc:419575]	-	-	-	-	GO:0005794//Golgi apparatus	GO:0016409//palmitoyltransferase activity	GO:0018230//peptidyl-L-cysteine S-palmitoylation;GO:0018345//protein palmitoylation;GO:0034613//cellular protein localization	--
ENSGALG00000003336	1.65333	0.718667	-1.20198	0.0105763	0.0431261	DAPK2	death associated protein kinase 2 [Source:NCBI gene;Acc:100857587]	Human Diseases;Cellular Processes;Human Diseases	Cancer: overview;Transport and catabolism;Cancer: specific types	ko05200//Pathways in cancer;ko04140//Autophagy - animal;ko05219//Bladder cancer	K08803;K08803;K08803	GO:0005737//cytoplasm;GO:0005794//Golgi apparatus;GO:0043231//intracellular membrane-bounded organelle	GO:0004672//protein kinase activity;GO:0004674//protein serine/threonine kinase activity;GO:0005516//calmodulin binding;GO:0005524//ATP binding;GO:0042802//identical protein binding	GO:0006468//protein phosphorylation;GO:0006915//apoptotic process;GO:0035556//intracellular signal transduction;GO:0043276//anoikis;GO:0090023//positive regulation of neutrophil chemotaxis;GO:2000424//positive regulation of eosinophil chemotaxis;GO:2001242//regulation of intrinsic apoptotic signaling pathway	--
ENSGALG00000006045	12.4177	5.39433	-1.20288	1.70E-06	2.76E-05	SH3GL3	SH3 domain containing GRB2 like 3, endophilin A3 [Source:NCBI gene;Acc:395201]	Cellular Processes	Transport and catabolism	ko04144//Endocytosis	K11247	GO:0005737//cytoplasm	GO:0005515//protein binding;GO:0042802//identical protein binding	GO:0006897//endocytosis	--
ENSGALG00000017199	38.353	16.638	-1.20486	1.70E-10	8.20E-09	MAML2	mastermind like transcriptional coactivator 2 [Source:NCBI gene;Acc:428088]	Human Diseases;Organismal Systems;Environmental Information Processing	Infectious disease: viral;Immune system;Signal transduction	ko05165//Human papillomavirus infection;ko04658//Th1 and Th2 cell differentiation;ko04330//Notch signaling pathway	K06061;K06061;K06061	GO:0005634//nucleus;GO:0016607//nuclear speck	GO:0003713//transcription coactivator activity	GO:0007219//Notch signaling pathway;GO:0045944//positive regulation of transcription from RNA polymerase II promoter	--
ENSGALG00000009604	17.37	7.52633	-1.20658	2.64E-06	4.05E-05	DBX2	developing brain homeobox 2 [Source:NCBI gene;Acc:417801]	-	-	-	-	-	GO:0000981//RNA polymerase II transcription factor activity, sequence-specific DNA binding;GO:0003677//DNA binding	GO:0006355//regulation of transcription, DNA-templated	TF_Otx
ENSGALG00000006031	9.14033	3.957	-1.20784	1.54E-07	3.40E-06	BRDT	bromodomain testis associated [Source:NCBI gene;Acc:424506]	-	-	-	-	GO:0005634//nucleus	GO:0005515//protein binding;GO:0042393//histone binding;GO:0070577//lysine-acetylated histone binding	GO:0006338//chromatin remodeling;GO:0006355//regulation of transcription, DNA-templated;GO:0007140//male meiosis;GO:0007141//male meiosis I;GO:0007283//spermatogenesis;GO:0035093//spermatogenesis, exchange of chromosomal proteins;GO:0043484//regulation of RNA splicing;GO:0051039//positive regulation of transcription involved in meiotic cell cycle	--
ENSGALG00000015013	10.7633	4.65933	-1.20793	0.000240367	0.00191504	MSX1	msh homeobox 1 [Source:NCBI gene;Acc:396484]	Human Diseases	Infectious disease: viral	ko05166//Human T-cell leukemia virus 1 infection	K09341	GO:0005634//nucleus;GO:0005654//nucleoplasm	GO:0000977//RNA polymerase II regulatory region sequence-specific DNA binding;GO:0000981//RNA polymerase II transcription factor activity, sequence-specific DNA binding;GO:0000987//core promoter proximal region sequence-specific DNA binding;GO:0001227//transcriptional repressor activity, RNA polymerase II transcription regulatory region sequence-specific binding;GO:0001228//transcriptional activa…	GO:0000122//negative regulation of transcription from RNA polymerase II promoter;GO:0000902//cell morphogenesis;GO:0001837//epithelial to mesenchymal transition;GO:0003007//heart morphogenesis;GO:0003198//epithelial to mesenchymal transition involved in endocardial cushion formation;GO:0006355//regulation of transcription, DNA-templated;GO:0006357//regulation of transcription from RNA polymerase …	TF_Otx
ENSGALG00000002283	14.737	6.37733	-1.20842	4.54E-10	1.97E-08	MAPKAPK3	mitogen-activated protein kinase-activated protein kinase 3 [Source:NCBI gene;Acc:415917]	Environmental Information Processing;Environmental Information Processing	Signal transduction;Signal transduction	ko04010//MAPK signaling pathway;ko04370//VEGF signaling pathway	K04444;K04444	GO:0005654//nucleoplasm	GO:0004672//protein kinase activity;GO:0004674//protein serine/threonine kinase activity;GO:0005524//ATP binding	GO:0002224//toll-like receptor signaling pathway;GO:0006468//protein phosphorylation;GO:0018105//peptidyl-serine phosphorylation;GO:0032496//response to lipopolysaccharide;GO:0034097//response to cytokine;GO:0044351//macropinocytosis	--
ENSGALG00000043756	7.95267	3.44033	-1.20889	6.99E-05	0.000673596	PEX11G	peroxisomal biogenesis factor 11 gamma [Source:NCBI gene;Acc:420131]	Cellular Processes	Transport and catabolism	ko04146//Peroxisome	K13353	GO:0005777//peroxisome;GO:0005778//peroxisomal membrane;GO:0005779//integral component of peroxisomal membrane;GO:0016020//membrane;GO:0031231//intrinsic component of peroxisomal membrane;GO:0032991//macromolecular complex	-	GO:0016559//peroxisome fission;GO:0044375//regulation of peroxisome size	--
ENSGALG00000009292	6.54367	2.83067	-1.20896	1.78E-09	6.76E-08	ACOT1	acyl-CoA thioesterase 4 [Source:NCBI gene;Acc:428872]	Metabolism;Organismal Systems;Metabolism;Metabolism	Global and overview maps;Endocrine system;Lipid metabolism;Lipid metabolism	ko01100//Metabolic pathways;ko04913//Ovarian steroidogenesis;ko01040//Biosynthesis of unsaturated fatty acids;ko00062//Fatty acid elongation	K01068;K01068;K01068;K01068	-	-	-	--
ENSGALG00000007412	19.316	8.353	-1.20943	6.31E-07	1.17E-05	MPZL2	myelin protein zero like 2 [Source:NCBI gene;Acc:419779]	-	-	-	-	GO:0016020//membrane	-	GO:0098609//cell-cell adhesion	--
ENSGALG00000035505	5.49833	2.37633	-1.21026	1.32E-05	0.000163396	AOAH	acyloxyacyl hydrolase [Source:NCBI gene;Acc:420737]	-	-	-	-	GO:0043231//intracellular membrane-bounded organelle	GO:0005509//calcium ion binding;GO:0016788//hydrolase activity, acting on ester bonds;GO:0050528//acyloxyacyl hydrolase activity	GO:0006631//fatty acid metabolic process;GO:0008653//lipopolysaccharide metabolic process;GO:0009104//lipopolysaccharide catabolic process;GO:0050728//negative regulation of inflammatory response	--
ENSGALG00000011642	71.3627	30.8093	-1.2118	1.15E-12	8.66E-11	ANKRD17	ankyrin repeat domain 17 [Source:NCBI gene;Acc:422651]	-	-	-	-	GO:0000785//chromatin;GO:0005634//nucleus;GO:0005654//nucleoplasm;GO:0005737//cytoplasm;GO:0031965//nuclear membrane	GO:0003676//nucleic acid binding;GO:0003682//chromatin binding;GO:0003723//RNA binding;GO:0005515//protein binding	GO:0001955//blood vessel maturation;GO:0006275//regulation of DNA replication;GO:0042742//defense response to bacterium;GO:0043123//positive regulation of I-kappaB kinase/NF-kappaB signaling;GO:0045087//innate immune response;GO:0045787//positive regulation of cell cycle;GO:0051151//negative regulation of smooth muscle cell differentiation;GO:1900087//positive regulation of G1/S transition of mit…	--
ENSGALG00000011309	23.351	10.0803	-1.21194	6.47E-10	2.72E-08	PLXNC1	plexin C1 [Source:NCBI gene;Acc:417901]	Organismal Systems	Development and regeneration	ko04360//Axon guidance	K06572	-	GO:0005515//protein binding;GO:0017154//semaphorin receptor activity	GO:0007165//signal transduction;GO:0071526//semaphorin-plexin signaling pathway	--
ENSGALG00000041081	54.152	23.3507	-1.21355	1.15E-13	1.03E-11	C18orf25	chromosome Z open reading frame, human C18orf25 [Source:NCBI gene;Acc:416381]	-	-	-	-	-	-	-	--
ENSGALG00000034065	11.8987	5.12833	-1.21424	1.42E-06	2.35E-05	SLBP	stem-loop binding protein-like [Source:NCBI gene;Acc:422901]	-	-	-	-	-	GO:0003723//RNA binding;GO:0003729//mRNA binding	-	--
ENSGALG00000007242	3.20833	1.38233	-1.21472	4.18E-05	0.000436982	SLITRK4	SLIT and NTRK like family member 4 [Source:NCBI gene;Acc:422287]	-	-	-	-	GO:0016021//integral component of membrane	GO:0005515//protein binding	GO:0007409//axonogenesis;GO:0050807//regulation of synapse organization	--
ENSGALG00000004401	1.645	0.708	-1.21627	0.00461154	0.0226723	WNT11B	wingless-type MMTV integration site family, member 11b [Source:NCBI gene;Acc:100170842]	Human Diseases;Human Diseases;Human Diseases;Human Diseases;Human Diseases;Environmental Information Processing;Environmental Information Processing;Environmental Information Processing;Human Diseases;Human Diseases;Human Diseases;Cellular Processes;Organismal Systems;Human Diseases	Cancer: overview;Infectious disease: viral;Neurodegenerative disease;Cancer: overview;Cancer: specific types;Signal transduction;Signal transduction;Signal transduction;Endocrine and metabolic disease;Cancer: specific types;Cancer: specific types;Cellular community - eukaryotes;Endocrine system;Cancer: specific types	ko05200//Pathways in cancer;ko05165//Human papillomavirus infection;ko05010//Alzheimer disease;ko05205//Proteoglycans in cancer;ko05225//Hepatocellular carcinoma;ko04310//Wnt signaling pathway;ko04390//Hippo signaling pathway;ko04150//mTOR signaling pathway;ko04934//Cushing syndrome;ko05226//Gastric cancer;ko05224//Breast cancer;ko04550//Signaling pathways regulating pluripotency of stem cells;ko…	K01384;K01384;K01384;K01384;K01384;K01384;K01384;K01384;K01384;K01384;K01384;K01384;K01384;K01384	GO:0005576//extracellular region	GO:0005102//receptor binding	GO:0007275//multicellular organism development;GO:0016055//Wnt signaling pathway	--
ENSGALG00000021301	34.5643	14.8737	-1.21652	1.10E-08	3.28E-07	Trim69	tripartite motif containing 69 [Source:NCBI gene;Acc:427640]	-	-	-	-	-	GO:0005515//protein binding;GO:0046872//metal ion binding	-	--
ENSGALG00000005005	13.151	5.65667	-1.21715	1.06E-08	3.23E-07	MIEF2	mitochondrial elongation factor 2 [Source:NCBI gene;Acc:416516]	-	-	-	-	GO:0005739//mitochondrion;GO:0005741//mitochondrial outer membrane	-	GO:0003374//dynamin polymerization involved in mitochondrial fission;GO:0007005//mitochondrion organization;GO:0010821//regulation of mitochondrion organization;GO:0090141//positive regulation of mitochondrial fission;GO:0090314//positive regulation of protein targeting to membrane	--
ENSGALG00000004333	22.7627	9.77767	-1.21911	6.82E-11	3.53E-09	ABCA5	ATP binding cassette subfamily A member 5 [Source:NCBI gene;Acc:417444]	Environmental Information Processing	Membrane transport	ko02010//ABC transporters	K05648	GO:0005764//lysosome;GO:0005770//late endosome;GO:0016021//integral component of membrane	GO:0005524//ATP binding	GO:0008203//cholesterol metabolic process;GO:0010745//negative regulation of macrophage derived foam cell differentiation;GO:0010874//regulation of cholesterol efflux;GO:0030301//cholesterol transport;GO:0033344//cholesterol efflux;GO:0034375//high-density lipoprotein particle remodeling;GO:0042632//cholesterol homeostasis;GO:0055085//transmembrane transport;GO:1903064//positive regulation of rev…	--
ENSGALG00000015322	3.87667	1.66433	-1.21987	0.00154123	0.00912183	IMPG2	interphotoreceptor matrix proteoglycan 2 [Source:NCBI gene;Acc:418393]	-	-	-	-	GO:0033165//interphotoreceptor matrix;GO:0043235//receptor complex	GO:0005201//extracellular matrix structural constituent;GO:0005540//hyaluronic acid binding;GO:0008201//heparin binding	GO:0007601//visual perception;GO:0008104//protein localization;GO:0030198//extracellular matrix organization;GO:0060042//retina morphogenesis in camera-type eye	--
ENSGALG00000016276	10.1223	4.33533	-1.22333	3.46E-07	6.83E-06	KHDRBS2	KH RNA binding domain containing, signal transduction associated 2 [Source:NCBI gene;Acc:428643]	-	-	-	-	-	GO:0003676//nucleic acid binding;GO:0003723//RNA binding;GO:0008143//poly(A) binding;GO:0008266//poly(U) RNA binding;GO:0017124//SH3 domain binding;GO:0042169//SH2 domain binding	GO:0048024//regulation of mRNA splicing, via spliceosome	--
ENSGALG00000045168	26.3317	11.272	-1.22406	2.26E-10	1.07E-08	RESF1	KIAA1551 [Source:NCBI gene;Acc:418136]	-	-	-	-	-	-	-	--
ENSGALG00000033025	5.98533	2.56167	-1.22435	0.00143632	0.00859451	RYBP	RING1 and YY1 binding protein [Source:NCBI gene;Acc:416095]	-	-	-	-	GO:0005634//nucleus;GO:0005654//nucleoplasm;GO:0031519//PcG protein complex	GO:0003677//DNA binding;GO:0003714//transcription corepressor activity	GO:0000122//negative regulation of transcription from RNA polymerase II promoter;GO:0032435//negative regulation of proteasomal ubiquitin-dependent protein catabolic process;GO:0035518//histone H2A monoubiquitination;GO:0043065//positive regulation of apoptotic process;GO:0045893//positive regulation of transcription, DNA-templated	--
ENSGALG00000020905	0.974333	0.417	-1.22437	0.0101485	0.0417021	KSR2	kinase suppressor of ras 2 [Source:NCBI gene;Acc:100858301]	Environmental Information Processing;Environmental Information Processing	Signal transduction;Signal transduction	ko04014//Ras signaling pathway;ko04013//MAPK signaling pathway - fly	K18529;K18529	-	GO:0004672//protein kinase activity;GO:0005524//ATP binding	GO:0006468//protein phosphorylation;GO:0035556//intracellular signal transduction	--
ENSGALG00000046616	2.77133	1.185	-1.22569	0.00182701	0.0105596	CHGB	chromogranin B [Source:NCBI gene;Acc:421312]	-	-	-	-	GO:0030141//secretory granule	-	-	--
ENSGALG00000038540	16.9227	7.21467	-1.22995	7.36E-10	3.04E-08	ZBTB32	zinc finger and BTB domain containing 32 [Source:NCBI gene;Acc:419759]	Human Diseases;Human Diseases;Human Diseases	Cancer: overview;Cancer: overview;Cancer: specific types	ko05200//Pathways in cancer;ko05202//Transcriptional misregulation in cancer;ko05221//Acute myeloid leukemia	K10055;K10055;K10055	GO:0005634//nucleus;GO:0016604//nuclear body;GO:0016605//PML body;GO:0016607//nuclear speck;GO:0017053//transcriptional repressor complex;GO:0032991//macromolecular complex	GO:0000978//RNA polymerase II core promoter proximal region sequence-specific DNA binding;GO:0001222//transcription corepressor binding;GO:0001227//transcriptional repressor activity, RNA polymerase II transcription regulatory region sequence-specific binding;GO:0003677//DNA binding;GO:0005515//protein binding;GO:0042802//identical protein binding;GO:0042803//protein homodimerization activity	GO:0000122//negative regulation of transcription from RNA polymerase II promoter;GO:0030097//hemopoiesis;GO:0032332//positive regulation of chondrocyte differentiation;GO:0045600//positive regulation of fat cell differentiation;GO:0045778//positive regulation of ossification;GO:0045892//negative regulation of transcription, DNA-templated;GO:0045893//positive regulation of transcription, DNA-templ…	ZBTB
ENSGALG00000012115	106.979	45.606	-1.23003	2.29E-14	2.43E-12	WT1	Wilms tumor 1 [Source:NCBI gene;Acc:101747322]	Human Diseases	Cancer: overview	ko05202//Transcriptional misregulation in cancer	K09234	GO:0005634//nucleus;GO:0005654//nucleoplasm;GO:0005829//cytosol;GO:0016607//nuclear speck	GO:0000976//transcription regulatory region sequence-specific DNA binding;GO:0000978//RNA polymerase II core promoter proximal region sequence-specific DNA binding;GO:0008270//zinc ion binding;GO:0010385//double-stranded methylated DNA binding;GO:0043565//sequence-specific DNA binding;GO:0044729//hemi-methylated DNA-binding;GO:0070742//C2H2 zinc finger domain binding	GO:0000122//negative regulation of transcription from RNA polymerase II promoter;GO:0001658//branching involved in ureteric bud morphogenesis;GO:0001822//kidney development;GO:0006355//regulation of transcription, DNA-templated;GO:0007507//heart development;GO:0007530//sex determination;GO:0008285//negative regulation of cell proliferation;GO:0008584//male gonad development;GO:0010628//positive r…	zf-C2H2
ENSGALG00000007227	30.483	12.9787	-1.23186	8.22E-10	3.34E-08	MSI1	musashi RNA binding protein 1 [Source:NCBI gene;Acc:416979]	Genetic Information Processing	Translation	ko03015//mRNA surveillance pathway	K14411	GO:0005634//nucleus;GO:0005737//cytoplasm;GO:0005844//polysome	GO:0003676//nucleic acid binding;GO:0003723//RNA binding;GO:0003727//single-stranded RNA binding;GO:0008266//poly(U) RNA binding;GO:0042802//identical protein binding	-	--
ENSGALG00000029102	15.852	6.73967	-1.23392	2.05E-12	1.44E-10	PXYLP1	2-phosphoxylose phosphatase 1 [Source:NCBI gene;Acc:424815]	-	-	-	-	GO:0005794//Golgi apparatus	GO:0016791//phosphatase activity	GO:0006024//glycosaminoglycan biosynthetic process;GO:0010909//positive regulation of heparan sulfate proteoglycan biosynthetic process;GO:0050650//chondroitin sulfate proteoglycan biosynthetic process	--
ENSGALG00000008888	3.43533	1.46033	-1.23415	0.000207346	0.00169654	IL1RAPL2	interleukin 1 receptor accessory protein like 2 [Source:NCBI gene;Acc:422379]	-	-	-	-	-	GO:0003953//NAD+ nucleosidase activity	GO:0007165//signal transduction	--
ENSGALG00000011170	2.647	1.12367	-1.23614	0.00128119	0.00780865	WIPF3	WAS/WASL interacting protein family member 3 [Source:NCBI gene;Acc:420634]	Human Diseases;Cellular Processes;Human Diseases	Infectious disease: bacterial;Transport and catabolism;Infectious disease: bacterial	ko05130//Pathogenic Escherichia coli infection;ko04144//Endocytosis;ko05135//Yersinia infection	K19475;K19475;K19475	-	GO:0003779//actin binding	-	--
MSTRG.6379	35.0357	14.8683	-1.23658	4.72E-09	1.60E-07	MYO10	unconventional myosin-X isoform X3 [Gallus gallus]	Human Diseases;Organismal Systems	Infectious disease: bacterial;Immune system	ko05130//Pathogenic Escherichia coli infection;ko04666//Fc gamma R-mediated phagocytosis	K12559;K12559	-	-	-	--
ENSGALG00000000893	1.24533	0.528333	-1.23701	0.00483851	0.0235105	TAT	tyrosine aminotransferase [Source:NCBI gene;Acc:415884]	Metabolism;Metabolism;Metabolism;Metabolism;Metabolism;Metabolism;Metabolism	Global and overview maps;Global and overview maps;Amino acid metabolism;Amino acid metabolism;Amino acid metabolism;Metabolism of cofactors and vitamins;Amino acid metabolism	ko01100//Metabolic pathways;ko01230//Biosynthesis of amino acids;ko00270//Cysteine and methionine metabolism;ko00350//Tyrosine metabolism;ko00360//Phenylalanine metabolism;ko00130//Ubiquinone and other terpenoid-quinone biosynthesis;ko00400//Phenylalanine, tyrosine and tryptophan biosynthesis	K00815;K00815;K00815;K00815;K00815;K00815;K00815	-	GO:0003824//catalytic activity;GO:0004838//L-tyrosine:2-oxoglutarate aminotransferase activity;GO:0008483//transaminase activity;GO:0030170//pyridoxal phosphate binding;GO:0042802//identical protein binding	GO:0006103//2-oxoglutarate metabolic process;GO:0006520//cellular amino acid metabolic process;GO:0006536//glutamate metabolic process;GO:0006572//tyrosine catabolic process;GO:0009058//biosynthetic process;GO:0009072//aromatic amino acid family metabolic process;GO:0009074//aromatic amino acid family catabolic process	--
ENSGALG00000027415	10.452	4.43067	-1.23818	9.82E-06	0.00012615	GRIN2C	glutamate ionotropic receptor NMDA type subunit 2C [Source:NCBI gene;Acc:431090]	Environmental Information Processing;Human Diseases;Environmental Information Processing;Environmental Information Processing;Human Diseases;Organismal Systems;Human Diseases;Organismal Systems;Organismal Systems;Human Diseases;Human Diseases;Human Diseases;Human Diseases	Signaling molecules and interaction;Neurodegenerative disease;Signal transduction;Signal transduction;Substance dependence;Nervous system;Neurodegenerative disease;Environmental adaptation;Nervous system;Substance dependence;Neurodegenerative disease;Substance dependence;Substance dependence	ko04080//Neuroactive ligand-receptor interaction;ko05010//Alzheimer disease;ko04020//Calcium signaling pathway;ko04024//cAMP signaling pathway;ko05034//Alcoholism;ko04724//Glutamatergic synapse;ko05017//Spinocerebellar ataxia;ko04713//Circadian entrainment;ko04720//Long-term potentiation;ko05031//Amphetamine addiction;ko05014//Amyotrophic lateral sclerosis;ko05033//Nicotine addiction;ko05030//Coc…	K05211;K05211;K05211;K05211;K05211;K05211;K05211;K05211;K05211;K05211;K05211;K05211;K05211	GO:0005887//integral component of plasma membrane;GO:0016020//membrane;GO:0017146//NMDA selective glutamate receptor complex	GO:0004970//ionotropic glutamate receptor activity;GO:0004972//NMDA glutamate receptor activity;GO:0005216//ion channel activity;GO:0005261//cation channel activity;GO:0015276//ligand-gated ion channel activity;GO:0022849//glutamate-gated calcium ion channel activity;GO:0038023//signaling receptor activity;GO:1904315//transmitter-gated ion channel activity involved in regulation of postsynaptic m…	GO:0006811//ion transport;GO:0009611//response to wounding;GO:0033058//directional locomotion;GO:0042177//negative regulation of protein catabolic process;GO:0042391//regulation of membrane potential;GO:0050885//neuromuscular process controlling balance;GO:0060079//excitatory postsynaptic potential;GO:0097553//calcium ion transmembrane import into cytosol;GO:1903539//protein localization to posts…	--
ENSGALG00000020002	3.05767	1.29567	-1.23874	0.000126668	0.00111263	SLC22A3	solute carrier family 22 member 3 [Source:NCBI gene;Acc:421582]	Human Diseases	Cancer: overview	ko05231//Choline metabolism in cancer	K08200	GO:0005886//plasma membrane;GO:0016021//integral component of membrane;GO:0043025//neuronal cell body	GO:0005326//neurotransmitter transporter activity;GO:0008504//monoamine transmembrane transporter activity;GO:0015101//organic cation transmembrane transporter activity;GO:0015651//quaternary ammonium group transmembrane transporter activity;GO:0019534//toxin transporter activity;GO:0022857//transmembrane transporter activity	GO:0006836//neurotransmitter transport;GO:0006837//serotonin transport;GO:0015695//organic cation transport;GO:0015697//quaternary ammonium group transport;GO:0015718//monocarboxylic acid transport;GO:0015844//monoamine transport;GO:0015850//organic hydroxy compound transport;GO:0015872//dopamine transport;GO:0032098//regulation of appetite;GO:0042908//xenobiotic transport;GO:0051608//histamine t…	--
ENSGALG00000001933	13.4407	5.69467	-1.23892	1.45E-07	3.20E-06	CORO2A	coronin 2A [Source:NCBI gene;Acc:427373]	-	-	-	-	GO:0017053//transcriptional repressor complex	GO:0005515//protein binding;GO:0051015//actin filament binding	-	--
ENSGALG00000019967	28.9153	12.2437	-1.2398	7.36E-11	3.79E-09	MTFR2	mitochondrial fission regulator 2 [Source:NCBI gene;Acc:421691]	-	-	-	-	GO:0005739//mitochondrion	-	GO:0000266//mitochondrial fission;GO:0007005//mitochondrion organization;GO:0009060//aerobic respiration	--
ENSGALG00000039120	33.6537	14.2453	-1.24027	5.46E-09	1.84E-07	NBEAL2	neurobeachin like 2 [Source:NCBI gene;Acc:425984]	-	-	-	-	GO:0005783//endoplasmic reticulum	GO:0005515//protein binding	GO:0030220//platelet formation	--
ENSGALG00000047749	19.8423	8.395	-1.24098	0.000963338	0.00612705	FGF11	fibroblast growth factor 11-like [Source:NCBI gene;Acc:107050564]	-	-	-	-	GO:0005576//extracellular region	GO:0008083//growth factor activity	-	--
ENSGALG00000027872	19.6613	8.31567	-1.24146	1.11E-08	3.32E-07	STBD1	starch binding domain 1 [Source:NCBI gene;Acc:422637]	-	-	-	-	GO:0005783//endoplasmic reticulum;GO:0005887//integral component of plasma membrane;GO:0016020//membrane;GO:0030315//T-tubule;GO:0048471//perinuclear region of cytoplasm	GO:0019899//enzyme binding;GO:0030246//carbohydrate binding;GO:0030247//polysaccharide binding;GO:2001069//glycogen binding;GO:2001070//starch binding	GO:0005980//glycogen catabolic process;GO:0046907//intracellular transport;GO:0061723//glycophagy	--
ENSGALG00000043079	3.09267	1.30733	-1.24222	0.000729045	0.00487277	SP9	Sp9 transcription factor [Source:NCBI gene;Acc:100858518]	-	-	-	-	-	GO:1990837//sequence-specific double-stranded DNA binding	GO:0030326//embryonic limb morphogenesis	zf-C2H2
ENSGALG00000013971	116.58	49.2537	-1.24301	1.90E-18	4.35E-16	SGK1	serum/glucocorticoid regulated kinase 1 [Source:NCBI gene;Acc:395133]	Environmental Information Processing;Environmental Information Processing;Environmental Information Processing;Organismal Systems	Signal transduction;Signal transduction;Signal transduction;Excretory system	ko04151//PI3K-Akt signaling pathway;ko04150//mTOR signaling pathway;ko04068//FoxO signaling pathway;ko04960//Aldosterone-regulated sodium reabsorption	K13302;K13302;K13302;K13302	GO:0005634//nucleus;GO:0005737//cytoplasm;GO:0005783//endoplasmic reticulum;GO:0005829//cytosol;GO:0016607//nuclear speck	GO:0000166//nucleotide binding;GO:0004672//protein kinase activity;GO:0004674//protein serine/threonine kinase activity;GO:0004712//protein serine/threonine/tyrosine kinase activity;GO:0005524//ATP binding;GO:0015459//potassium channel regulator activity;GO:0016301//kinase activity;GO:0016740//transferase activity	GO:0006468//protein phosphorylation;GO:0006915//apoptotic process;GO:0006974//cellular response to DNA damage stimulus;GO:0016310//phosphorylation;GO:0018105//peptidyl-serine phosphorylation;GO:0035556//intracellular signal transduction;GO:0048812//neuron projection morphogenesis;GO:1904045//cellular response to aldosterone	--
ENSGALG00000016702	4.189	1.76833	-1.24422	8.74E-07	1.54E-05	PPP2R3B	protein phosphatase 2 regulatory subunit B''beta [Source:NCBI gene;Acc:418670]	Environmental Information Processing;Human Diseases;Organismal Systems;Organismal Systems;Environmental Information Processing;Environmental Information Processing;Genetic Information Processing	Signal transduction;Infectious disease: viral;Circulatory system;Nervous system;Signal transduction;Signal transduction;Translation	ko04151//PI3K-Akt signaling pathway;ko05165//Human papillomavirus infection;ko04261//Adrenergic signaling in cardiomyocytes;ko04728//Dopaminergic synapse;ko04152//AMPK signaling pathway;ko04071//Sphingolipid signaling pathway;ko03015//mRNA surveillance pathway	K11583;K11583;K11583;K11583;K11583;K11583;K11583	-	GO:0005509//calcium ion binding	-	--
ENSGALG00000008080	2.635	1.111	-1.24594	0.00531544	0.0253888	C1QTNF4	C1q and tumor necrosis factor related protein 4 [Source:NCBI gene;Acc:428863]	-	-	-	-	GO:0005615//extracellular space	GO:0005515//protein binding	GO:0032755//positive regulation of interleukin-6 production;GO:0032760//positive regulation of tumor necrosis factor production;GO:0070105//positive regulation of interleukin-6-mediated signaling pathway;GO:1901224//positive regulation of NIK/NF-kappaB signaling	--
ENSGALG00000014138	20.8833	8.793	-1.24792	2.61E-08	7.07E-07	NFXL1	nuclear transcription factor, X-box binding like 1 [Source:NCBI gene;Acc:100859761]	-	-	-	-	GO:0005634//nucleus	GO:0003700//transcription factor activity, sequence-specific DNA binding;GO:0008270//zinc ion binding	-	zf-NF-X1
ENSGALG00000016412	2.62233	1.10333	-1.24898	0.000106222	0.000956482	MBOAT2	membrane bound O-acyltransferase domain containing 2 [Source:NCBI gene;Acc:421925]	Metabolism;Metabolism;Metabolism	Global and overview maps;Lipid metabolism;Lipid metabolism	ko01100//Metabolic pathways;ko00564//Glycerophospholipid metabolism;ko00561//Glycerolipid metabolism	K13517;K13517;K13517	GO:0005783//endoplasmic reticulum;GO:0005789//endoplasmic reticulum membrane;GO:0016020//membrane;GO:0016021//integral component of membrane	GO:0003841//1-acylglycerol-3-phosphate O-acyltransferase activity;GO:0016740//transferase activity;GO:0016746//transferase activity, transferring acyl groups;GO:0047184//1-acylglycerophosphocholine O-acyltransferase activity	GO:0006629//lipid metabolic process;GO:0006644//phospholipid metabolic process;GO:0008654//phospholipid biosynthetic process;GO:0030258//lipid modification;GO:0032330//regulation of chondrocyte differentiation;GO:0036150//phosphatidylserine acyl-chain remodeling;GO:0036151//phosphatidylcholine acyl-chain remodeling;GO:0036152//phosphatidylethanolamine acyl-chain remodeling	--
ENSGALG00000003803	150.246	63.2017	-1.24929	3.68E-15	4.79E-13	DAB2	DAB2, clathrin adaptor protein [Source:NCBI gene;Acc:427449]	Cellular Processes	Transport and catabolism	ko04144//Endocytosis	K12475	GO:0001650//fibrillar center;GO:0005886//plasma membrane;GO:0005905//coated pit;GO:0030136//clathrin-coated vesicle;GO:0043231//intracellular membrane-bounded organelle	GO:0008022//protein C-terminus binding;GO:0035615//clathrin adaptor activity;GO:0038024//cargo receptor activity;GO:0046332//SMAD binding	GO:0000122//negative regulation of transcription from RNA polymerase II promoter;GO:0001934//positive regulation of protein phosphorylation;GO:0010718//positive regulation of epithelial to mesenchymal transition;GO:0010862//positive regulation of pathway-restricted SMAD protein phosphorylation;GO:0030335//positive regulation of cell migration;GO:0030511//positive regulation of transforming growth…	--
ENSGALG00000015136	1.81	0.761333	-1.24939	0.00270238	0.014582	ILDR1	immunoglobulin like domain containing receptor 1 [Source:NCBI gene;Acc:418358]	-	-	-	-	GO:0032991//macromolecular complex;GO:0070160//occluding junction	GO:0042802//identical protein binding	-	--
ENSGALG00000053574	1.849	0.776667	-1.25138	0.00128355	0.00781681	C16orf71	XP_025011016.1 uncharacterized protein C16orf71 homolog isoform X1 [Gallus gallus]	-	-	-	-	GO:0005737//cytoplasm	GO:0070840//dynein complex binding	-	--
ENSGALG00000002350	0.651	0.273333	-1.252	0.00305025	0.016074	Dnah3	dynein axonemal heavy chain 3 [Source:NCBI gene;Acc:427004]	Human Diseases	Neurodegenerative disease	ko05016//Huntington disease	K10408	GO:0030286//dynein complex	GO:0005524//ATP binding;GO:0008569//ATP-dependent microtubule motor activity, minus-end-directed;GO:0045505//dynein intermediate chain binding;GO:0051959//dynein light intermediate chain binding	GO:0007018//microtubule-based movement	--
ENSGALG00000009856	1388.4	582.497	-1.2531	6.99E-08	1.68E-06	GNS	glucosamine (N-acetyl)-6-sulfatase [Source:NCBI gene;Acc:417829]	Metabolism;Cellular Processes;Metabolism	Global and overview maps;Transport and catabolism;Glycan biosynthesis and metabolism	ko01100//Metabolic pathways;ko04142//Lysosome;ko00531//Glycosaminoglycan degradation	K01137;K01137;K01137	GO:0005764//lysosome	GO:0003824//catalytic activity;GO:0008449//N-acetylglucosamine-6-sulfatase activity;GO:0008484//sulfuric ester hydrolase activity	GO:0030203//glycosaminoglycan metabolic process	--
ENSGALG00000021572	18.7	7.837	-1.25466	3.11E-08	8.19E-07	SSH2	slingshot protein phosphatase 2 [Source:NCBI gene;Acc:417586]	Cellular Processes;Organismal Systems	Cell motility;Development and regeneration	ko04810//Regulation of actin cytoskeleton;ko04360//Axon guidance	K05766;K05766	-	GO:0003779//actin binding;GO:0004725//protein tyrosine phosphatase activity;GO:0008138//protein tyrosine/serine/threonine phosphatase activity;GO:0016791//phosphatase activity	GO:0006470//protein dephosphorylation;GO:0016311//dephosphorylation;GO:0030837//negative regulation of actin filament polymerization	--
ENSGALG00000030569	28.1	11.7747	-1.25488	1.39E-08	4.05E-07	TRIM41	tripartite motif containing 41 [Source:NCBI gene;Acc:417043]	-	-	-	-	-	GO:0005515//protein binding;GO:0008270//zinc ion binding	-	--
ENSGALG00000027991	11.2193	4.7	-1.25525	1.63E-09	6.29E-08	TTLL4	tubulin tyrosine ligase like 4 [Source:NCBI gene;Acc:424209]	-	-	-	-	GO:0036064//ciliary basal body	GO:0015631//tubulin binding;GO:0070739//protein-glutamic acid ligase activity;GO:0070740//tubulin-glutamic acid ligase activity	GO:0006464//cellular protein modification process;GO:0018095//protein polyglutamylation;GO:0018200//peptidyl-glutamic acid modification	--
MSTRG.5180	17.9293	7.50667	-1.25608	1.22E-11	7.33E-10	GAA	lysosomal alpha-glucosidase isoform X1 [Gallus gallus]	Metabolism;Cellular Processes;Metabolism;Metabolism	Global and overview maps;Transport and catabolism;Carbohydrate metabolism;Carbohydrate metabolism	ko01100//Metabolic pathways;ko04142//Lysosome;ko00052//Galactose metabolism;ko00500//Starch and sucrose metabolism	K12316;K12316;K12316;K12316	-	-	-	--
ENSGALG00000004436	5.21767	2.18133	-1.25819	1.36E-05	0.000167303	CYP3A4	cytochrome P450 family 3 subfamily A member 4 [Source:NCBI gene;Acc:416477]	Metabolism;Human Diseases;Metabolism;Metabolism;Metabolism	Global and overview maps;Cancer: overview;Metabolism of cofactors and vitamins;Lipid metabolism;Lipid metabolism	ko01100//Metabolic pathways;ko05204//Chemical carcinogenesis - DNA adducts;ko00830//Retinol metabolism;ko00140//Steroid hormone biosynthesis;ko00591//Linoleic acid metabolism	K07424;K07424;K07424;K07424;K07424	-	GO:0004497//monooxygenase activity;GO:0005506//iron ion binding;GO:0016705//oxidoreductase activity, acting on paired donors, with incorporation or reduction of molecular oxygen;GO:0020037//heme binding	-	--
ENSGALG00000033696	17.92	7.483	-1.25988	1.85E-07	4.00E-06	RALY	RALY heterogeneous nuclear ribonucleoprotein [Source:NCBI gene;Acc:419148]	-	-	-	-	GO:0005634//nucleus;GO:0071013//catalytic step 2 spliceosome	GO:0003676//nucleic acid binding;GO:0003712//transcription cofactor activity;GO:0003723//RNA binding	GO:0006355//regulation of transcription, DNA-templated;GO:0042632//cholesterol homeostasis;GO:1903506//regulation of nucleic acid-templated transcription	--
ENSGALG00000037410	19.8513	8.27667	-1.26211	8.09E-11	4.13E-09	HEPH	hephaestin [Source:NCBI gene;Acc:422168]	Organismal Systems;Metabolism	Digestive system;Metabolism of cofactors and vitamins	ko04978//Mineral absorption;ko00860//Porphyrin metabolism	K14735;K14735	GO:0005886//plasma membrane;GO:0016323//basolateral plasma membrane	GO:0004322//ferroxidase activity;GO:0005507//copper ion binding;GO:0008198//ferrous iron binding;GO:0016491//oxidoreductase activity	GO:0006826//iron ion transport;GO:0006879//cellular iron ion homeostasis	--
ENSGALG00000033304	10.1147	4.212	-1.26387	1.39E-12	1.03E-10	MYBL1	MYB proto-oncogene like 1 [Source:NCBI gene;Acc:396158]	-	-	-	-	GO:0005654//nucleoplasm	GO:0000978//RNA polymerase II core promoter proximal region sequence-specific DNA binding;GO:0001228//transcriptional activator activity, RNA polymerase II transcription regulatory region sequence-specific binding;GO:0003700//transcription factor activity, sequence-specific DNA binding;GO:0043565//sequence-specific DNA binding	GO:0006355//regulation of transcription, DNA-templated;GO:0045944//positive regulation of transcription from RNA polymerase II promoter	MYB
ENSGALG00000054402	7.27333	3.02767	-1.26441	3.46E-05	0.000370267	Jph2	junctophilin 2 [Source:NCBI gene;Acc:770867]	-	-	-	-	GO:0030314//junctional membrane complex	-	-	--
ENSGALG00000015311	54.7383	22.7847	-1.26449	1.88E-14	2.09E-12	RNF38	ring finger protein 38 [Source:NCBI gene;Acc:427281]	-	-	-	-	GO:0005634//nucleus;GO:0005654//nucleoplasm	GO:0061630//ubiquitin protein ligase activity	GO:0016567//protein ubiquitination	--
ENSGALG00000013183	1.035	0.430667	-1.26499	0.000983647	0.00622858	TERT	telomerase reverse transcriptase [Source:NCBI gene;Acc:420972]	Human Diseases;Human Diseases;Human Diseases;Human Diseases;Human Diseases	Cancer: overview;Infectious disease: viral;Infectious disease: viral;Cancer: specific types;Cancer: specific types	ko05200//Pathways in cancer;ko05165//Human papillomavirus infection;ko05166//Human T-cell leukemia virus 1 infection;ko05225//Hepatocellular carcinoma;ko05226//Gastric cancer	K11126;K11126;K11126;K11126;K11126	GO:0000333//telomerase catalytic core complex;GO:0000781//chromosome, telomeric region;GO:0005634//nucleus;GO:0005654//nucleoplasm;GO:0005697//telomerase holoenzyme complex;GO:0005730//nucleolus;GO:0005737//cytoplasm;GO:0005739//mitochondrion;GO:0005829//cytosol;GO:0005886//plasma membrane;GO:0016605//PML body;GO:0016607//nuclear speck;GO:0031379//RNA-directed RNA polymerase complex;GO:0042645//m…	GO:0000049//tRNA binding;GO:0001223//transcription coactivator binding;GO:0003677//DNA binding;GO:0003720//telomerase activity;GO:0003721//telomerase RNA reverse transcriptase activity;GO:0003723//RNA binding;GO:0003964//RNA-directed DNA polymerase activity;GO:0003968//RNA-directed RNA polymerase activity;GO:0008022//protein C-terminus binding;GO:0042802//identical protein binding;GO:0042803//pro…	GO:0001172//transcription, RNA-templated;GO:0006278//RNA-dependent DNA replication;GO:0007004//telomere maintenance via telomerase;GO:0007005//mitochondrion organization;GO:0010629//negative regulation of gene expression;GO:0022616//DNA strand elongation;GO:0030177//positive regulation of Wnt signaling pathway;GO:0030422//production of siRNA involved in RNA interference;GO:0031647//regulation of …	--
ENSGALG00000015433	21.7427	9.042	-1.26582	3.13E-07	6.28E-06	ABCA1	ATP-binding cassette, sub-family A (ABC1), member 1 [Source:NCBI gene;Acc:373945]	Organismal Systems;Environmental Information Processing;Organismal Systems	Digestive system;Membrane transport;Digestive system	ko04979//Cholesterol metabolism;ko02010//ABC transporters;ko04975//Fat digestion and absorption	K05641;K05641;K05641	GO:0005768//endosome;GO:0005794//Golgi apparatus;GO:0005886//plasma membrane;GO:0005887//integral component of plasma membrane;GO:0009897//external side of plasma membrane;GO:0016021//integral component of membrane;GO:0030139//endocytic vesicle;GO:0043231//intracellular membrane-bounded organelle;GO:0045121//membrane raft;GO:0045335//phagocytic vesicle;GO:0048471//perinuclear region of cytoplasm	GO:0005102//receptor binding;GO:0005524//ATP binding;GO:0005548//phospholipid transporter activity;GO:0008320//protein transmembrane transporter activity;GO:0019905//syntaxin binding;GO:0031210//phosphatidylcholine binding;GO:0031267//small GTPase binding;GO:0034185//apolipoprotein binding;GO:0034186//apolipoprotein A-I binding;GO:0034188//apolipoprotein A-I receptor activity;GO:0046623//sphingol…	GO:0002790//peptide secretion;GO:0006497//protein lipidation;GO:0006911//phagocytosis, engulfment;GO:0007040//lysosome organization;GO:0007186//G-protein coupled receptor signaling pathway;GO:0007189//adenylate cyclase-activating G-protein coupled receptor signaling pathway;GO:0008203//cholesterol metabolic process;GO:0009306//protein secretion;GO:0010875//positive regulation of cholesterol efflu…	--
ENSGALG00000015122	2.59333	1.07633	-1.26868	1.83E-06	2.93E-05	TAF4B	TATA-box binding protein associated factor 4b [Source:NCBI gene;Acc:421086]	Human Diseases;Genetic Information Processing	Neurodegenerative disease;Transcription	ko05016//Huntington disease;ko03022//Basal transcription factors	K03129;K03129	GO:0001650//fibrillar center;GO:0005654//nucleoplasm;GO:0005669//transcription factor TFIID complex	GO:0003677//DNA binding;GO:0046982//protein heterodimerization activity;GO:0051059//NF-kappaB binding	GO:0006351//transcription, DNA-templated;GO:0006352//DNA-templated transcription, initiation;GO:0006468//protein phosphorylation;GO:0042789//mRNA transcription from RNA polymerase II promoter;GO:0060261//positive regulation of transcription initiation from RNA polymerase II promoter	--
MSTRG.9372	11.0207	4.57367	-1.26879	1.87E-07	4.03E-06	--	uncharacterized protein LOC107310886 [Coturnix japonica]	-	-	-	-	-	-	-	--
ENSGALG00000033204	16.6183	6.89533	-1.26908	7.92E-07	1.42E-05	PQLC2	PQ loop repeat containing 2 [Source:NCBI gene;Acc:419472]	-	-	-	-	GO:0005764//lysosome;GO:0005765//lysosomal membrane;GO:0016020//membrane;GO:0016021//integral component of membrane;GO:0031301//integral component of organelle membrane;GO:0043231//intracellular membrane-bounded organelle	GO:0015174//basic amino acid transmembrane transporter activity;GO:0015189//L-lysine transmembrane transporter activity;GO:0061459//L-arginine transmembrane transporter activity	GO:0006865//amino acid transport;GO:0015819//lysine transport;GO:0080144//amino acid homeostasis;GO:1903401//L-lysine transmembrane transport;GO:1903826//arginine transmembrane transport	--
ENSGALG00000010741	112.739	46.7577	-1.26972	6.69E-13	5.33E-11	MAP1LC3C	microtubule associated protein 1 light chain 3 gamma [Source:NCBI gene;Acc:421504]	Cellular Processes	Cell growth and death	ko04216//Ferroptosis	K10435	GO:0005776//autophagosome;GO:0036464//cytoplasmic ribonucleoprotein granule	GO:0031625//ubiquitin protein ligase binding	GO:0006914//autophagy;GO:0009267//cellular response to starvation;GO:0016236//macroautophagy;GO:0032527//protein exit from endoplasmic reticulum;GO:0035973//aggrephagy;GO:0097352//autophagosome maturation	--
ENSGALG00000032181	42.5187	17.6103	-1.27167	5.82E-08	1.41E-06	LRP4	LDL receptor related protein 4 [Source:NCBI gene;Acc:423189]	-	-	-	-	GO:0005886//plasma membrane;GO:0009986//cell surface;GO:0031594//neuromuscular junction	GO:0005509//calcium ion binding;GO:0005515//protein binding;GO:0030971//receptor tyrosine kinase binding;GO:0042803//protein homodimerization activity	GO:0001822//kidney development;GO:0001932//regulation of protein phosphorylation;GO:0008104//protein localization;GO:0009953//dorsal/ventral pattern formation;GO:0009954//proximal/distal pattern formation;GO:0016055//Wnt signaling pathway;GO:0030279//negative regulation of ossification;GO:0030326//embryonic limb morphogenesis;GO:0042733//embryonic digit morphogenesis;GO:0043113//receptor clusteri…	--
ENSGALG00000037812	20.8807	8.64333	-1.27251	1.31E-07	2.95E-06	USP43	ubiquitin specific peptidase 43 [Source:NCBI gene;Acc:101751148]	-	-	-	-	-	GO:0004843//thiol-dependent ubiquitin-specific protease activity	GO:0006511//ubiquitin-dependent protein catabolic process;GO:0016579//protein deubiquitination	--
ENSGALG00000029545	13.6023	5.62533	-1.27384	5.67E-09	1.90E-07	SMAD7B	TGF-beta signal pathway antagonist Smad7 [Source:NCBI gene;Acc:395544]	Environmental Information Processing;Environmental Information Processing	Signal transduction;Signal transduction	ko04390//Hippo signaling pathway;ko04350//TGF-beta signaling pathway	K19631;K19631	GO:0005667//transcription factor complex	GO:0005515//protein binding	GO:0006355//regulation of transcription, DNA-templated;GO:0007179//transforming growth factor beta receptor signaling pathway	MH1
ENSGALG00000044480	23.8267	9.85167	-1.27414	1.71E-08	4.86E-07	IL13RA1	interleukin 13 receptor subunit alpha 1 [Source:NCBI gene;Acc:422230]	Human Diseases;Environmental Information Processing;Environmental Information Processing	Cancer: overview;Signaling molecules and interaction;Signal transduction	ko05200//Pathways in cancer;ko04060//Cytokine-cytokine receptor interaction;ko04630//JAK-STAT signaling pathway	K05076;K05076;K05076	GO:0016020//membrane	GO:0004896//cytokine receptor activity;GO:0005515//protein binding	-	--
ENSGALG00000001727	25.4843	10.5343	-1.27451	7.36E-10	3.04E-08	LZTS1	leucine zipper tumor suppressor 1 [Source:NCBI gene;Acc:431331]	-	-	-	-	-	GO:0008017//microtubule binding	GO:0016242//negative regulation of macroautophagy;GO:0044772//mitotic cell cycle phase transition	--
ENSGALG00000003777	1.23733	0.511333	-1.2749	0.00544613	0.0258409	NELL1	neural EGFL like 1 [Source:NCBI gene;Acc:770845]	-	-	-	-	GO:0005635//nuclear envelope;GO:0005737//cytoplasm;GO:0048471//perinuclear region of cytoplasm	GO:0005509//calcium ion binding;GO:0005515//protein binding	GO:0010468//regulation of gene expression;GO:0030501//positive regulation of bone mineralization;GO:0033689//negative regulation of osteoblast proliferation;GO:0045669//positive regulation of osteoblast differentiation;GO:1903363//negative regulation of cellular protein catabolic process	--
ENSGALG00000007690	3.62933	1.49967	-1.27506	0.00238954	0.0131366	TFAP2C	transcription factor AP-2 gamma [Source:NCBI gene;Acc:419327]	-	-	-	-	GO:0005634//nucleus;GO:0005654//nucleoplasm;GO:0005739//mitochondrion	GO:0000978//RNA polymerase II core promoter proximal region sequence-specific DNA binding;GO:0001227//transcriptional repressor activity, RNA polymerase II transcription regulatory region sequence-specific binding;GO:0001228//transcriptional activator activity, RNA polymerase II transcription regulatory region sequence-specific binding;GO:0003677//DNA binding;GO:0003700//transcription factor acti…	GO:0006355//regulation of transcription, DNA-templated;GO:0008584//male gonad development;GO:0040029//regulation of gene expression, epigenetic;GO:0045944//positive regulation of transcription from RNA polymerase II promoter	AP-2
ENSGALG00000014907	43.451	17.9497	-1.27543	3.03E-06	4.57E-05	DCBLD1	discoidin, CUB and LCCL domain containing 1 [Source:NCBI gene;Acc:421734]	-	-	-	-	-	-	-	--
ENSGALG00000040447	5.35833	2.21167	-1.27665	3.30E-07	6.59E-06	CDCP1	CUB domain containing protein 1 [Source:NCBI gene;Acc:420703]	-	-	-	-	-	-	-	--
ENSGALG00000016770	2.438	1.00233	-1.28234	0.0074073	0.0327329	H2ac21	POI25776.1 hypothetical protein CIB84_010474 [Bambusicola thoracicus]	Human Diseases;Human Diseases;Cellular Processes	Immune disease;Substance dependence;Cell growth and death	ko05322//Systemic lupus erythematosus;ko05034//Alcoholism;ko04217//Necroptosis	K11251;K11251;K11251	GO:0000786//nucleosome;GO:0005634//nucleus;GO:0005694//chromosome	GO:0003677//DNA binding;GO:0046982//protein heterodimerization activity	-	--
ENSGALG00000012395	23.3673	9.60367	-1.28284	2.99E-09	1.08E-07	PLEKHG1	pleckstrin homology and RhoGEF domain containing G1 [Source:NCBI gene;Acc:421632]	-	-	-	-	GO:0005654//nucleoplasm	GO:0005085//guanyl-nucleotide exchange factor activity	-	--
ENSGALG00000040152	15.8187	6.49933	-1.28326	3.00E-05	0.000327048	CCNJL	cyclin J-like [Source:NCBI gene;Acc:416155]	-	-	-	-	-	-	-	--
ENSGALG00000021378	29.897	12.2743	-1.28436	1.98E-12	1.40E-10	UBAP1	ubiquitin associated protein 1 [Source:NCBI gene;Acc:431652]	-	-	-	-	GO:0000813//ESCRT I complex;GO:0005737//cytoplasm;GO:0005829//cytosol;GO:0005886//plasma membrane;GO:0043231//intracellular membrane-bounded organelle	GO:0003677//DNA binding;GO:0005515//protein binding;GO:0043130//ubiquitin binding	GO:0006355//regulation of transcription, DNA-templated;GO:0043162//ubiquitin-dependent protein catabolic process via the multivesicular body sorting pathway	--
ENSGALG00000013887	16.955	6.95767	-1.28504	2.42E-09	8.88E-08	FAM210A	family with sequence similarity 210 member A [Source:NCBI gene;Acc:421045]	-	-	-	-	GO:0005737//cytoplasm;GO:0005739//mitochondrion;GO:0016020//membrane;GO:0016021//integral component of membrane	-	-	--
MSTRG.2266	13.3777	5.482	-1.28705	2.40E-07	5.02E-06	ZP3	zona pellucida sperm-binding protein 3-like [Centrocercus urophasianus]	-	-	-	-	-	-	-	--
ENSGALG00000016709	21.116	8.65167	-1.28729	2.08E-09	7.79E-08	RCAN2	regulator of calcineurin 2 [Source:NCBI gene;Acc:422057]	-	-	-	-	-	GO:0003676//nucleic acid binding	GO:0019722//calcium-mediated signaling	--
ENSGALG00000038043	1.067	0.436333	-1.29006	0.00633636	0.0290973	HECTD2	HECT domain E3 ubiquitin protein ligase 2 [Source:NCBI gene;Acc:427031]	-	-	-	-	-	GO:0004842//ubiquitin-protein transferase activity	-	--
ENSGALG00000012223	2.326	0.950667	-1.29084	0.00110198	0.00687845	ZRANB3	zinc finger RANBP2-type containing 3 [Source:HGNC Symbol;Acc:HGNC:25249]	-	-	-	-	GO:0005654//nucleoplasm;GO:0043596//nuclear replication fork	GO:0004520//endodeoxyribonuclease activity;GO:0005524//ATP binding;GO:0036310//annealing helicase activity;GO:0070530//K63-linked polyubiquitin binding;GO:0070615//nucleosome-dependent ATPase activity	GO:0006281//DNA repair;GO:0006338//chromatin remodeling;GO:0006974//cellular response to DNA damage stimulus;GO:0009411//response to UV;GO:0031297//replication fork processing;GO:0036292//DNA rewinding;GO:0045910//negative regulation of DNA recombination;GO:0048478//replication fork protection	--
ENSGALG00000011058	0.988667	0.404	-1.29113	0.00299789	0.0158457	LEPR	leptin receptor [Source:NCBI gene;Acc:374223]	Environmental Information Processing;Environmental Information Processing;Environmental Information Processing;Human Diseases;Environmental Information Processing;Organismal Systems	Signaling molecules and interaction;Signaling molecules and interaction;Signal transduction;Endocrine and metabolic disease;Signal transduction;Endocrine system	ko04080//Neuroactive ligand-receptor interaction;ko04060//Cytokine-cytokine receptor interaction;ko04630//JAK-STAT signaling pathway;ko04932//Non-alcoholic fatty liver disease;ko04152//AMPK signaling pathway;ko04920//Adipocytokine signaling pathway	K05062;K05062;K05062;K05062;K05062;K05062	GO:0016020//membrane;GO:0043235//receptor complex	GO:0004896//cytokine receptor activity;GO:0005515//protein binding;GO:0038021//leptin receptor activity	GO:0001525//angiogenesis;GO:0001934//positive regulation of protein phosphorylation;GO:0005977//glycogen metabolic process;GO:0006909//phagocytosis;GO:0008203//cholesterol metabolic process;GO:0010507//negative regulation of autophagy;GO:0014009//glial cell proliferation;GO:0019953//sexual reproduction;GO:0030217//T cell differentiation;GO:0033210//leptin-mediated signaling pathway;GO:0042593//gl…	--
ENSGALG00000000314	35.0997	14.3377	-1.29165	2.40E-07	5.02E-06	NEFL	neurofilament light [Source:HGNC Symbol;Acc:HGNC:7739]	Human Diseases	Neurodegenerative disease	ko05014//Amyotrophic lateral sclerosis	K04572	GO:0005737//cytoplasm;GO:0005882//intermediate filament;GO:0005883//neurofilament;GO:0030424//axon;GO:0031594//neuromuscular junction;GO:0043005//neuron projection;GO:1904115//axon cytoplasm	GO:0005198//structural molecule activity;GO:0005200//structural constituent of cytoskeleton;GO:0008022//protein C-terminus binding;GO:0030674//protein binding, bridging;GO:0042802//identical protein binding	GO:0000226//microtubule cytoskeleton organization;GO:0008089//anterograde axonal transport;GO:0008090//retrograde axonal transport;GO:0014012//peripheral nervous system axon regeneration;GO:0019896//axon transport of mitochondrion;GO:0031133//regulation of axon diameter;GO:0033693//neurofilament bundle assembly;GO:0040011//locomotion;GO:0043524//negative regulation of neuron apoptotic process;GO:…	--
ENSGALG00000051748	0.686667	0.28	-1.29418	0.00768273	0.033621	NTMT2	methyltransferase like 11B [Source:NCBI gene;Acc:429066]	-	-	-	-	GO:0005634//nucleus	GO:0008168//methyltransferase activity;GO:0071885//N-terminal protein N-methyltransferase activity	GO:0006480//N-terminal protein amino acid methylation	--
ENSGALG00000010001	10.1903	4.15167	-1.29544	0.000156238	0.00133735	EGLN3	egl-9 family hypoxia inducible factor 3 [Source:NCBI gene;Acc:423316]	-	-	-	-	GO:0005634//nucleus;GO:0005737//cytoplasm;GO:0005829//cytosol	GO:0005506//iron ion binding;GO:0008198//ferrous iron binding;GO:0016491//oxidoreductase activity;GO:0016705//oxidoreductase activity, acting on paired donors, with incorporation or reduction of molecular oxygen;GO:0016706//oxidoreductase activity, acting on paired donors, with incorporation or reduction of molecular oxygen, 2-oxoglutarate as one donor, and incorporation of one atom each of oxyge…	GO:0001666//response to hypoxia;GO:0006915//apoptotic process;GO:0006919//activation of cysteine-type endopeptidase activity involved in apoptotic process;GO:0018126//protein hydroxylation;GO:0018401//peptidyl-proline hydroxylation to 4-hydroxy-L-proline;GO:0042127//regulation of cell proliferation;GO:0071456//cellular response to hypoxia	--
ENSGALG00000016803	6.38733	2.60133	-1.29596	1.44E-10	7.03E-09	ST6GAL2	ST6 beta-galactoside alpha-2,6-sialyltransferase 2 [Source:NCBI gene;Acc:403122]	Metabolism;Metabolism;Metabolism	Global and overview maps;Glycan biosynthesis and metabolism;Glycan biosynthesis and metabolism	ko01100//Metabolic pathways;ko00510//N-Glycan biosynthesis;ko00514//Other types of O-glycan biosynthesis	K00779;K00779;K00779	-	GO:0003835//beta-galactoside alpha-2,6-sialyltransferase activity;GO:0008373//sialyltransferase activity	GO:0006486//protein glycosylation;GO:0009311//oligosaccharide metabolic process	--
ENSGALG00000005481	12.861	5.23533	-1.29665	3.02E-11	1.66E-09	ARHGEF3	Rho guanine nucleotide exchange factor 3 [Source:NCBI gene;Acc:416000]	-	-	-	-	-	GO:0005085//guanyl-nucleotide exchange factor activity	GO:0035556//intracellular signal transduction	--
ENSGALG00000045729	167.62	68.1717	-1.29795	8.12E-10	3.31E-08	HHIPL2	HHIP like 2 [Source:NCBI gene;Acc:421339]	-	-	-	-	-	GO:0003824//catalytic activity	-	--
ENSGALG00000010478	11.0387	4.48033	-1.30089	5.58E-09	1.88E-07	STIL	SCL/TAL1 interrupting locus [Source:NCBI gene;Acc:424621]	-	-	-	-	GO:0005737//cytoplasm;GO:0005813//centrosome;GO:0005814//centriole	GO:0042802//identical protein binding	GO:0007052//mitotic spindle organization;GO:0046599//regulation of centriole replication;GO:0046601//positive regulation of centriole replication;GO:0051298//centrosome duplication;GO:0071539//protein localization to centrosome;GO:1900087//positive regulation of G1/S transition of mitotic cell cycle	--
ENSGALG00000016102	5.41233	2.19633	-1.30115	5.78E-06	8.02E-05	CYP26B1	cytochrome P450 family 26 subfamily B member 1 [Source:NCBI gene;Acc:428809]	Metabolism;Metabolism	Global and overview maps;Metabolism of cofactors and vitamins	ko01100//Metabolic pathways;ko00830//Retinol metabolism	K12664;K12664	GO:0005737//cytoplasm	GO:0001972//retinoic acid binding;GO:0004497//monooxygenase activity;GO:0005506//iron ion binding;GO:0008401//retinoic acid 4-hydroxylase activity;GO:0016705//oxidoreductase activity, acting on paired donors, with incorporation or reduction of molecular oxygen;GO:0016709//oxidoreductase activity, acting on paired donors, with incorporation or reduction of molecular oxygen, NAD(P)H as one donor, a…	GO:0006805//xenobiotic metabolic process;GO:0034653//retinoic acid catabolic process;GO:0042573//retinoic acid metabolic process;GO:0060349//bone morphogenesis	--
ENSGALG00000014994	1.60133	0.649667	-1.3015	0.0116793	0.0467126	CRHBP	corticotropin releasing hormone binding protein [Source:NCBI gene;Acc:427214]	-	-	-	-	GO:0005615//extracellular space;GO:0030141//secretory granule	GO:0051424//corticotropin-releasing hormone binding	GO:0006954//inflammatory response;GO:0009755//hormone-mediated signaling pathway;GO:0035865//cellular response to potassium ion;GO:0045055//regulated exocytosis;GO:0048149//behavioral response to ethanol;GO:0051459//regulation of corticotropin secretion;GO:0051460//negative regulation of corticotropin secretion;GO:0071356//cellular response to tumor necrosis factor;GO:0071391//cellular response t…	--
ENSGALG00000012033	30.775	12.4807	-1.30206	8.37E-11	4.23E-09	SGSM3	small G protein signaling modulator 3 [Source:NCBI gene;Acc:418008]	-	-	-	-	GO:0005737//cytoplasm;GO:0005829//cytosol;GO:0005921//gap junction	GO:0005096//GTPase activator activity;GO:0005515//protein binding;GO:0031267//small GTPase binding	GO:0032483//regulation of Rab protein signal transduction;GO:0032486//Rap protein signal transduction;GO:0043547//positive regulation of GTPase activity;GO:0045732//positive regulation of protein catabolic process;GO:0048227//plasma membrane to endosome transport;GO:0090630//activation of GTPase activity	--
ENSGALG00000005675	91.325	36.9983	-1.30355	6.79E-12	4.29E-10	Pttg1ip	PTTG1 interacting protein [Source:NCBI gene;Acc:107051859]	-	-	-	-	-	-	-	--
ENSGALG00000038242	12.8637	5.20833	-1.30441	9.01E-11	4.54E-09	CACNA2D2	calcium voltage-gated channel auxiliary subunit alpha2delta 2 [Source:NCBI gene;Acc:430150]	Environmental Information Processing;Human Diseases;Organismal Systems;Organismal Systems;Human Diseases;Organismal Systems;Human Diseases	Signal transduction;Cardiovascular disease;Endocrine system;Circulatory system;Cardiovascular disease;Circulatory system;Cardiovascular disease	ko04010//MAPK signaling pathway;ko05414//Dilated cardiomyopathy;ko04921//Oxytocin signaling pathway;ko04261//Adrenergic signaling in cardiomyocytes;ko05410//Hypertrophic cardiomyopathy;ko04260//Cardiac muscle contraction;ko05412//Arrhythmogenic right ventricular cardiomyopathy	K04859;K04859;K04859;K04859;K04859;K04859;K04859	-	-	-	--
ENSGALG00000044849	5.60367	2.26833	-1.30474	0.00149775	0.00891471	foxi1e	forkhead box I2 [Source:NCBI gene;Acc:101748691]	-	-	-	-	-	GO:0003700//transcription factor activity, sequence-specific DNA binding;GO:0043565//sequence-specific DNA binding	GO:0006355//regulation of transcription, DNA-templated	Fork head
ENSGALG00000021304	1.32967	0.537667	-1.30628	0.00816761	0.0352336	RANBP3L	RAN binding protein 3 like [Source:NCBI gene;Acc:770629]	-	-	-	-	-	GO:0046332//SMAD binding	GO:0045663//positive regulation of myoblast differentiation;GO:0045668//negative regulation of osteoblast differentiation;GO:0046907//intracellular transport;GO:1901706//mesenchymal cell differentiation involved in bone development	--
ENSGALG00000008440	1.31367	0.531	-1.30682	0.00938299	0.0392002	CHST1	carbohydrate sulfotransferase 1 [Source:NCBI gene;Acc:428866]	Metabolism	Glycan biosynthesis and metabolism	ko00533//Glycosaminoglycan biosynthesis - keratan sulfate	K01022	GO:0000139//Golgi membrane	GO:0008146//sulfotransferase activity;GO:0045130//keratan sulfotransferase activity	GO:0005975//carbohydrate metabolic process;GO:0006012//galactose metabolic process;GO:0006790//sulfur compound metabolic process;GO:0018146//keratan sulfate biosynthetic process;GO:0042339//keratan sulfate metabolic process	--
ENSGALG00000003987	12.628	5.10367	-1.30702	1.96E-06	3.09E-05	TRAF4	TNF receptor associated factor 4 [Source:NCBI gene;Acc:417577]	-	-	-	-	GO:0001650//fibrillar center;GO:0005634//nucleus;GO:0005654//nucleoplasm;GO:0005737//cytoplasm;GO:0005829//cytosol	GO:0005164//tumor necrosis factor receptor binding;GO:0005515//protein binding;GO:0008270//zinc ion binding;GO:0019901//protein kinase binding;GO:0031625//ubiquitin protein ligase binding;GO:0031996//thioesterase binding;GO:0042802//identical protein binding;GO:0046872//metal ion binding;GO:0050699//WW domain binding	GO:0007165//signal transduction;GO:0007250//activation of NF-kappaB-inducing kinase activity;GO:0007585//respiratory gaseous exchange;GO:0030323//respiratory tube development;GO:0042981//regulation of apoptotic process;GO:0045860//positive regulation of protein kinase activity;GO:0046330//positive regulation of JNK cascade	--
ENSGALG00000004273	41.7367	16.86	-1.30771	1.77E-13	1.56E-11	RALGPS2	Ral GEF with PH domain and SH3 binding motif 2 [Source:NCBI gene;Acc:424429]	-	-	-	-	GO:0005737//cytoplasm;GO:0005886//plasma membrane;GO:0016020//membrane	GO:0005085//guanyl-nucleotide exchange factor activity	GO:0007264//small GTPase mediated signal transduction;GO:0007265//Ras protein signal transduction;GO:0032485//regulation of Ral protein signal transduction;GO:0043547//positive regulation of GTPase activity	--
ENSGALG00000030229	3.31333	1.33733	-1.30892	3.71E-08	9.60E-07	CSMD2	CUB and Sushi multiple domains 2 [Source:NCBI gene;Acc:419640]	-	-	-	-	-	-	-	--
ENSGALG00000033720	1.74333	0.703333	-1.30957	0.000756856	0.00502669	CA7	carbonic anhydrase 7 [Source:NCBI gene;Acc:415791]	Metabolism;Metabolism	Global and overview maps;Energy metabolism	ko01100//Metabolic pathways;ko00910//Nitrogen metabolism	K01672;K01672	GO:0005829//cytosol	GO:0004089//carbonate dehydratase activity;GO:0008270//zinc ion binding	GO:0032230//positive regulation of synaptic transmission, GABAergic;GO:0032849//positive regulation of cellular pH reduction;GO:2001225//regulation of chloride transport	--
ENSGALG00000041787	17.7733	7.16567	-1.31054	1.48E-11	8.59E-10	PLA2G15	phospholipase A2 group XV [Source:NCBI gene;Acc:768530]	Cellular Processes;Metabolism	Transport and catabolism;Lipid metabolism	ko04142//Lysosome;ko00564//Glycerophospholipid metabolism	K06129;K06129	GO:0005615//extracellular space;GO:0005654//nucleoplasm;GO:0043231//intracellular membrane-bounded organelle	GO:0008270//zinc ion binding;GO:0008374//O-acyltransferase activity;GO:0008970//phosphatidylcholine 1-acylhydrolase activity;GO:0047499//calcium-independent phospholipase A2 activity	GO:0006629//lipid metabolic process;GO:0006650//glycerophospholipid metabolic process;GO:0006658//phosphatidylserine metabolic process;GO:0006672//ceramide metabolic process;GO:0046470//phosphatidylcholine metabolic process;GO:0046471//phosphatidylglycerol metabolic process	--
ENSGALG00000035565	2.28833	0.921667	-1.31198	0.00145571	0.0087006	ZAR1	zygote arrest 1 [Source:NCBI gene;Acc:100857604]	-	-	-	-	-	-	-	--
ENSGALG00000032506	22.0967	8.882	-1.31487	4.30E-10	1.88E-08	GEM	GTP binding protein overexpressed in skeletal muscle [Source:NCBI gene;Acc:404771]	-	-	-	-	GO:0005634//nucleus;GO:0009898//cytoplasmic side of plasma membrane;GO:0030496//midbody;GO:0051233//spindle midzone;GO:0072686//mitotic spindle	GO:0000287//magnesium ion binding;GO:0003924//GTPase activity;GO:0005525//GTP binding;GO:0019003//GDP binding	GO:0000278//mitotic cell cycle;GO:0051276//chromosome organization;GO:0051310//metaphase plate congression;GO:1901842//negative regulation of high voltage-gated calcium channel activity	--
ENSGALG00000011041	16.2403	6.52067	-1.31649	3.06E-09	1.10E-07	DNAJC6	DnaJ heat shock protein family (Hsp40) member C6 [Source:NCBI gene;Acc:424698]	Cellular Processes	Transport and catabolism	ko04144//Endocytosis	K09526	GO:0014069//postsynaptic density;GO:0045202//synapse	GO:0016791//phosphatase activity	GO:0016191//synaptic vesicle uncoating;GO:0016311//dephosphorylation;GO:0072318//clathrin coat disassembly;GO:2000369//regulation of clathrin-mediated endocytosis	--
ENSGALG00000015669	74.0143	29.7047	-1.31712	7.05E-16	1.06E-13	PTBP3	polypyrimidine tract binding protein 3 [Source:NCBI gene;Acc:427333]	-	-	-	-	GO:0005634//nucleus	GO:0003676//nucleic acid binding;GO:0003723//RNA binding;GO:0003729//mRNA binding	GO:0006397//mRNA processing;GO:0008380//RNA splicing;GO:0033119//negative regulation of RNA splicing;GO:0043484//regulation of RNA splicing	--
ENSGALG00000011962	8.86	3.554	-1.31786	1.93E-06	3.06E-05	NDNF	neuron-derived neurotrophic factor [Source:NCBI gene;Acc:422672]	-	-	-	-	GO:0005576//extracellular region;GO:0005615//extracellular space;GO:0031012//extracellular matrix	GO:0005515//protein binding;GO:0005539//glycosaminoglycan binding;GO:0008201//heparin binding	GO:0001525//angiogenesis;GO:0001764//neuron migration;GO:0002931//response to ischemia;GO:0007263//nitric oxide mediated signal transduction;GO:0010811//positive regulation of cell-substrate adhesion;GO:0010976//positive regulation of neuron projection development;GO:0019800//peptide cross-linking via chondroitin 4-sulfate glycosaminoglycan;GO:0021828//gonadotrophin-releasing hormone neuronal mig…	--
ENSGALG00000000949	8.38167	3.36067	-1.31849	0.000129193	0.00113103	HBEGF	heparin binding EGF like growth factor [Source:NCBI gene;Acc:395654]	Human Diseases;Organismal Systems;Organismal Systems;Organismal Systems;Human Diseases;Environmental Information Processing;Human Diseases;Human Diseases	Cancer: overview;Endocrine system;Endocrine system;Endocrine system;Drug resistance: antineoplastic;Signal transduction;Infectious disease: bacterial;Cancer: specific types	ko05205//Proteoglycans in cancer;ko04915//Estrogen signaling pathway;ko04928//Parathyroid hormone synthesis, secretion and action;ko04912//GnRH signaling pathway;ko01522//Endocrine resistance;ko04012//ErbB signaling pathway;ko05120//Epithelial cell signaling in Helicobacter pylori infection;ko05219//Bladder cancer	K08523;K08523;K08523;K08523;K08523;K08523;K08523;K08523	GO:0005576//extracellular region;GO:0005615//extracellular space;GO:0005886//plasma membrane;GO:0005887//integral component of plasma membrane;GO:0009986//cell surface;GO:0016020//membrane;GO:0016021//integral component of membrane	GO:0005154//epidermal growth factor receptor binding;GO:0005515//protein binding;GO:0008083//growth factor activity;GO:0008201//heparin binding	GO:0007173//epidermal growth factor receptor signaling pathway;GO:0008016//regulation of heart contraction;GO:0008284//positive regulation of cell proliferation;GO:0016477//cell migration;GO:0021545//cranial nerve development;GO:0030335//positive regulation of cell migration;GO:0035313//wound healing, spreading of epidermal cells;GO:0045741//positive regulation of epidermal growth factor-activate…	--
ENSGALG00000042029	1.29333	0.518	-1.32007	0.00529151	0.0253129	SERINC4	serine incorporator 4 [Source:NCBI gene;Acc:430755]	-	-	-	-	GO:0016020//membrane	-	-	--
ENSGALG00000035602	4.87567	1.95167	-1.32089	8.84E-08	2.07E-06	ZNF536	zinc finger protein 536 [Source:NCBI gene;Acc:415761]	-	-	-	-	-	GO:0000978//RNA polymerase II core promoter proximal region sequence-specific DNA binding;GO:0001227//transcriptional repressor activity, RNA polymerase II transcription regulatory region sequence-specific binding;GO:0044323//retinoic acid-responsive element binding	GO:0000122//negative regulation of transcription from RNA polymerase II promoter;GO:0045665//negative regulation of neuron differentiation;GO:0048387//negative regulation of retinoic acid receptor signaling pathway	zf-C2H2
ENSGALG00000011379	16.9917	6.797	-1.32186	4.96E-12	3.27E-10	SLC44A5	solute carrier family 44 member 5 [Source:NCBI gene;Acc:429117]	Human Diseases	Cancer: overview	ko05231//Choline metabolism in cancer	K15377	-	GO:0022857//transmembrane transporter activity	GO:0055085//transmembrane transport	--
ENSGALG00000040802	1.87467	0.748667	-1.32424	0.00776246	0.0338939	SOWAHA	sosondowah ankyrin repeat domain family member A [Source:NCBI gene;Acc:416334]	-	-	-	-	-	GO:0005515//protein binding	-	--
ENSGALG00000015712	14.7997	5.90867	-1.32466	7.11E-08	1.70E-06	SLBP	stem-loop binding protein [Source:NCBI gene;Acc:422902]	-	-	-	-	GO:0005634//nucleus;GO:0005654//nucleoplasm;GO:0005730//nucleolus;GO:0005737//cytoplasm;GO:0005829//cytosol;GO:0071204//histone pre-mRNA 3'end processing complex;GO:1990904//ribonucleoprotein complex	GO:0003723//RNA binding;GO:0003729//mRNA binding;GO:0042802//identical protein binding;GO:0071207//histone pre-mRNA stem-loop binding	GO:0002191//cap-dependent translational initiation;GO:0006398//mRNA 3'-end processing by stem-loop binding and cleavage;GO:0051028//mRNA transport	--
MSTRG.1651	6.19467	2.47133	-1.32574	7.34E-09	2.35E-07	Irs2	insulin receptor substrate 2 isoform X1 [Gallus gallus]	Human Diseases;Environmental Information Processing;Human Diseases;Human Diseases;Organismal Systems;Cellular Processes;Environmental Information Processing;Environmental Information Processing;Organismal Systems;Human Diseases;Organismal Systems;Organismal Systems;Organismal Systems;Organismal Systems;Human Diseases	Neurodegenerative disease;Signal transduction;Cancer: overview;Endocrine and metabolic disease;Endocrine system;Transport and catabolism;Signal transduction;Signal transduction;Endocrine system;Endocrine and metabolic disease;Aging;Endocrine system;Endocrine system;Aging;Endocrine and metabolic disease	ko05010//Alzheimer disease;ko04022//cGMP-PKG signaling pathway;ko05206//MicroRNAs in cancer;ko04932//Non-alcoholic fatty liver disease;ko04910//Insulin signaling pathway;ko04140//Autophagy - animal;ko04068//FoxO signaling pathway;ko04152//AMPK signaling pathway;ko04935//Growth hormone synthesis, secretion and action;ko04931//Insulin resistance;ko04211//Longevity regulating pathway;ko04920//Adipoc…	K07187;K07187;K07187;K07187;K07187;K07187;K07187;K07187;K07187;K07187;K07187;K07187;K07187;K07187;K07187	-	-	-	--
ENSGALG00000007701	26.848	10.7027	-1.32684	2.53E-09	9.18E-08	B3GNT7	UDP-GlcNAc:betaGal beta-1,3-N-acetylglucosaminyltransferase 7 [Source:NCBI gene;Acc:424930]	Metabolism	Glycan biosynthesis and metabolism	ko00533//Glycosaminoglycan biosynthesis - keratan sulfate	K09664	GO:0016020//membrane	GO:0008375//acetylglucosaminyltransferase activity;GO:0016758//transferase activity, transferring hexosyl groups	GO:0006486//protein glycosylation;GO:0018146//keratan sulfate biosynthetic process	--
MSTRG.6954	35.1847	13.985	-1.33107	0.0056983	0.0267476	gag	gag-env fusion protein [Gallus gallus]	-	-	-	-	-	GO:0005515//protein binding	GO:0044763//single-organism cellular process	--
ENSGALG00000005762	9.89767	3.92767	-1.33342	1.61E-06	2.62E-05	BIRC7	baculoviral IAP repeat containing 7 [Source:NCBI gene;Acc:419239]	Human Diseases;Genetic Information Processing;Human Diseases;Human Diseases;Cellular Processes	Cancer: overview;Folding, sorting and degradation;Infectious disease: parasitic;Cancer: specific types;Cell growth and death	ko05200//Pathways in cancer;ko04120//Ubiquitin mediated proteolysis;ko05145//Toxoplasmosis;ko05222//Small cell lung cancer;ko04215//Apoptosis - multiple species	K16061;K16061;K16061;K16061;K16061	-	-	-	--
ENSGALG00000010875	10.8153	4.285	-1.33571	1.46E-11	8.55E-10	ITGB8	integrin subunit beta 8 [Source:NCBI gene;Acc:395470]	Environmental Information Processing;Human Diseases;Cellular Processes;Cellular Processes;Human Diseases;Environmental Information Processing;Environmental Information Processing;Human Diseases;Human Diseases	Signal transduction;Infectious disease: viral;Cellular community - eukaryotes;Cell motility;Cardiovascular disease;Signaling molecules and interaction;Signaling molecules and interaction;Cardiovascular disease;Cardiovascular disease	ko04151//PI3K-Akt signaling pathway;ko05165//Human papillomavirus infection;ko04510//Focal adhesion;ko04810//Regulation of actin cytoskeleton;ko05414//Dilated cardiomyopathy;ko04514//Cell adhesion molecules;ko04512//ECM-receptor interaction;ko05410//Hypertrophic cardiomyopathy;ko05412//Arrhythmogenic right ventricular cardiomyopathy	K06591;K06591;K06591;K06591;K06591;K06591;K06591;K06591;K06591	GO:0008305//integrin complex;GO:0009986//cell surface;GO:0034686//integrin alphav-beta8 complex	GO:0038023//signaling receptor activity;GO:1990430//extracellular matrix protein binding	GO:0001570//vasculogenesis;GO:0001573//ganglioside metabolic process;GO:0006955//immune response;GO:0007155//cell adhesion;GO:0007160//cell-matrix adhesion;GO:0007179//transforming growth factor beta receptor signaling pathway;GO:0007229//integrin-mediated signaling pathway;GO:0009615//response to virus;GO:0010628//positive regulation of gene expression;GO:0010629//negative regulation of gene exp…	--
ENSGALG00000008198	8.90733	3.52867	-1.33587	5.16E-10	2.21E-08	TPCN3	two-pore calcium channel 3 [Source:NCBI gene;Acc:421224]	-	-	-	-	GO:0016020//membrane	GO:0005216//ion channel activity	GO:0006811//ion transport;GO:0055085//transmembrane transport	--
ENSGALG00000021193	8.96833	3.549	-1.33743	5.44E-08	1.34E-06	STARD5	StAR related lipid transfer domain containing 5 [Source:NCBI gene;Acc:770108]	-	-	-	-	-	GO:0008289//lipid binding;GO:0015485//cholesterol binding;GO:0032052//bile acid binding	GO:0070508//cholesterol import	--
ENSGALG00000011190	34.1303	13.4803	-1.3402	9.26E-06	0.000119806	PLAC8	Placenta-specific gene 8-like 2 [Source:NCBI gene;Acc:100857411]	-	-	-	-	-	GO:0003682//chromatin binding	GO:0008284//positive regulation of cell proliferation;GO:0009409//response to cold;GO:0040015//negative regulation of multicellular organism growth;GO:0042742//defense response to bacterium;GO:0043066//negative regulation of apoptotic process;GO:0045944//positive regulation of transcription from RNA polymerase II promoter	--
ENSGALG00000014750	1.25367	0.494667	-1.34163	0.0126451	0.0496577	TRB	POI20273.1 hypothetical protein CIB84_015982 [Bambusicola thoracicus]	Human Diseases;Environmental Information Processing;Human Diseases;Human Diseases;Environmental Information Processing;Human Diseases;Environmental Information Processing;Environmental Information Processing;Human Diseases;Human Diseases;Environmental Information Processing;Human Diseases;Human Diseases;Human Diseases;Human Diseases;Organismal Systems;Organismal Systems;Human Diseases;Human Disea…	Infectious disease: viral;Signal transduction;Cancer: overview;Infectious disease: viral;Signal transduction;Infectious disease: viral;Signal transduction;Signal transduction;Immune disease;Immune disease;Signaling molecules and interaction;Cardiovascular disease;Infectious disease: bacterial;Immune disease;Immune disease;Immune system;Immune system;Infectious disease: bacterial;Infectious diseas…	ko05169//Epstein-Barr virus infection;ko04020//Calcium signaling pathway;ko05202//Transcriptional misregulation in cancer;ko05166//Human T-cell leukemia virus 1 infection;ko04014//Ras signaling pathway;ko05170//Human immunodeficiency virus 1 infection;ko04015//Rap1 signaling pathway;ko04064//NF-kappa B signaling pathway;ko05323//Rheumatoid arthritis;ko05322//Systemic lupus erythematosus;ko04514//…	K10785;K10785;K10785;K10785;K10785;K10785;K10785;K10785;K10785;K10785;K10785;K10785;K10785;K10785;K10785;K10785;K10785;K10785;K10785;K10785;K10785;K10785;K10785;K10785;K10785;K10785;K10785;K10785;K10785	GO:0005886//plasma membrane	-	GO:0007166//cell surface receptor signaling pathway	--
ENSGALG00000012481	2.02	0.796333	-1.34291	0.00636554	0.02921	TNFAIP6	TNF alpha induced protein 6 [Source:NCBI gene;Acc:424315]	-	-	-	-	GO:0005576//extracellular region;GO:0005615//extracellular space	GO:0001968//fibronectin binding;GO:0005509//calcium ion binding;GO:0005540//hyaluronic acid binding;GO:0052689//carboxylic ester hydrolase activity	GO:0007155//cell adhesion;GO:0030212//hyaluronan metabolic process;GO:0030514//negative regulation of BMP signaling pathway;GO:0045668//negative regulation of osteoblast differentiation;GO:0045671//negative regulation of osteoclast differentiation;GO:0050728//negative regulation of inflammatory response;GO:0090024//negative regulation of neutrophil chemotaxis;GO:1903911//positive regulation of re…	--
ENSGALG00000038780	21.9887	8.66	-1.34432	1.08E-12	8.28E-11	PRDM2	PR/SET domain 2 [Source:HGNC Symbol;Acc:HGNC:9347]	Metabolism;Metabolism	Global and overview maps;Amino acid metabolism	ko01100//Metabolic pathways;ko00310//Lysine degradation	K11432;K11432	GO:0005634//nucleus;GO:0005654//nucleoplasm;GO:0005794//Golgi apparatus	GO:0000977//RNA polymerase II regulatory region sequence-specific DNA binding;GO:0000981//RNA polymerase II transcription factor activity, sequence-specific DNA binding;GO:0001227//transcriptional repressor activity, RNA polymerase II transcription regulatory region sequence-specific binding;GO:0001228//transcriptional activator activity, RNA polymerase II transcription regulatory region sequence…	GO:0000122//negative regulation of transcription from RNA polymerase II promoter;GO:0006357//regulation of transcription from RNA polymerase II promoter;GO:0008340//determination of adult lifespan;GO:0010468//regulation of gene expression;GO:0016571//histone methylation;GO:0032259//methylation;GO:0045944//positive regulation of transcription from RNA polymerase II promoter	zf-C2H2
ENSGALG00000044279	0.498667	0.196333	-1.34477	0.0071705	0.0320457	TDRD6	tudor domain containing 6 [Source:NCBI gene;Acc:428669]	-	-	-	-	-	-	-	--
ENSGALG00000008942	36.0493	14.1767	-1.34645	8.28E-19	2.04E-16	FOXN2	forkhead box N2 [Source:NCBI gene;Acc:421288]	-	-	-	-	GO:0005654//nucleoplasm;GO:0043231//intracellular membrane-bounded organelle	GO:0003700//transcription factor activity, sequence-specific DNA binding;GO:0043565//sequence-specific DNA binding;GO:1990837//sequence-specific double-stranded DNA binding	GO:0006355//regulation of transcription, DNA-templated;GO:0035914//skeletal muscle cell differentiation	Fork head
ENSGALG00000012575	12.7533	5.01433	-1.34674	2.04E-09	7.70E-08	TLE1	transducin like enhancer of split 1 [Source:NCBI gene;Acc:427450]	-	-	-	-	GO:0005634//nucleus;GO:0005654//nucleoplasm;GO:0005829//cytosol;GO:1990907//beta-catenin-TCF complex	GO:0003714//transcription corepressor activity;GO:0005515//protein binding;GO:0042802//identical protein binding	GO:0006355//regulation of transcription, DNA-templated;GO:0010628//positive regulation of gene expression;GO:0030178//negative regulation of Wnt signaling pathway;GO:0043124//negative regulation of I-kappaB kinase/NF-kappaB signaling;GO:0045892//negative regulation of transcription, DNA-templated;GO:2000811//negative regulation of anoikis	--
ENSGALG00000032087	2.14133	0.841667	-1.34719	0.0102787	0.0421708	MC5R	melanocortin 5 receptor [Source:NCBI gene;Acc:421047]	Environmental Information Processing	Signaling molecules and interaction	ko04080//Neuroactive ligand-receptor interaction	K04203	GO:0005886//plasma membrane;GO:0016021//integral component of membrane	GO:0004930//G-protein coupled receptor activity;GO:0004977//melanocortin receptor activity	GO:0007186//G-protein coupled receptor signaling pathway;GO:0007189//adenylate cyclase-activating G-protein coupled receptor signaling pathway	--
ENSGALG00000033195	47.093	18.4657	-1.35067	3.57E-09	1.26E-07	IGF2BP2	insulin like growth factor 2 mRNA binding protein 2 [Source:NCBI gene;Acc:424865]	-	-	-	-	GO:0005634//nucleus;GO:0005737//cytoplasm;GO:0005829//cytosol;GO:0005856//cytoskeleton	GO:0003676//nucleic acid binding;GO:0003723//RNA binding;GO:0003729//mRNA binding;GO:0003730//mRNA 3'-UTR binding;GO:0048027//mRNA 5'-UTR binding	GO:0007399//nervous system development;GO:0010468//regulation of gene expression;GO:0051028//mRNA transport;GO:0051252//regulation of RNA metabolic process	--
ENSGALG00000006172	2.42733	0.951667	-1.35084	5.81E-07	1.09E-05	ABCC8	ATP binding cassette subfamily C member 8 [Source:NCBI gene;Acc:423072]	Organismal Systems;Human Diseases;Environmental Information Processing	Endocrine system;Endocrine and metabolic disease;Membrane transport	ko04911//Insulin secretion;ko04930//Type II diabetes mellitus;ko02010//ABC transporters	K05032;K05032;K05032	GO:0005886//plasma membrane;GO:0008282//ATP-sensitive potassium channel complex;GO:0016020//membrane;GO:0016021//integral component of membrane	GO:0005267//potassium channel activity;GO:0005524//ATP binding;GO:0008281//sulfonylurea receptor activity;GO:0019829//cation-transporting ATPase activity;GO:0044325//ion channel binding	GO:0006813//potassium ion transport;GO:0055085//transmembrane transport	--
ENSGALG00000041977	11.2483	4.40833	-1.35141	2.87E-11	1.59E-09	RNF128	ring finger protein 128, E3 ubiquitin protein ligase [Source:NCBI gene;Acc:422382]	-	-	-	-	GO:0005770//late endosome;GO:0005783//endoplasmic reticulum;GO:0005794//Golgi apparatus	GO:0061630//ubiquitin protein ligase activity	GO:0001818//negative regulation of cytokine production;GO:0031647//regulation of protein stability	--
ENSGALG00000047827	2.58633	1.01333	-1.3518	0.000247139	0.00196213	TMEM86A	transmembrane protein 86A [Source:NCBI gene;Acc:428847]	-	-	-	-	GO:0016021//integral component of membrane	-	-	--
ENSGALG00000030357	27.7173	10.8503	-1.35305	1.04E-15	1.52E-13	ABL2	ABL proto-oncogene 2, non-receptor tyrosine kinase [Source:NCBI gene;Acc:395410]	Environmental Information Processing;Human Diseases;Environmental Information Processing	Signal transduction;Cardiovascular disease;Signal transduction	ko04014//Ras signaling pathway;ko05416//Viral myocarditis;ko04012//ErbB signaling pathway	K08887;K08887;K08887	-	GO:0000287//magnesium ion binding;GO:0001784//phosphotyrosine binding;GO:0004672//protein kinase activity;GO:0004713//protein tyrosine kinase activity;GO:0004715//non-membrane spanning protein tyrosine kinase activity;GO:0005515//protein binding;GO:0005524//ATP binding;GO:0030145//manganese ion binding	GO:0006468//protein phosphorylation;GO:0007204//positive regulation of cytosolic calcium ion concentration;GO:0010863//positive regulation of phospholipase C activity;GO:0010976//positive regulation of neuron projection development;GO:0018108//peptidyl-tyrosine phosphorylation;GO:0051353//positive regulation of oxidoreductase activity;GO:0071300//cellular response to retinoic acid	--
ENSGALG00000009805	8.88633	3.477	-1.35375	1.33E-07	2.99E-06	PPM1H	protein phosphatase, Mg2+/Mn2+ dependent 1H [Source:NCBI gene;Acc:771760]	-	-	-	-	GO:0005634//nucleus;GO:0005654//nucleoplasm;GO:0005737//cytoplasm;GO:0045202//synapse	GO:0004721//phosphoprotein phosphatase activity;GO:0004722//protein serine/threonine phosphatase activity;GO:0016791//phosphatase activity;GO:0042802//identical protein binding	GO:0006470//protein dephosphorylation	--
ENSGALG00000011360	26.282	10.2637	-1.35653	6.81E-12	4.29E-10	PRKAG3	protein kinase AMP-activated non-catalytic subunit gamma 3 [Source:NCBI gene;Acc:424208]	Organismal Systems;Cellular Processes;Organismal Systems;Human Diseases;Organismal Systems;Environmental Information Processing;Environmental Information Processing;Environmental Information Processing;Human Diseases;Organismal Systems;Human Diseases;Organismal Systems;Organismal Systems;Organismal Systems;Organismal Systems	Environmental adaptation;Cellular community - eukaryotes;Endocrine system;Endocrine and metabolic disease;Endocrine system;Signal transduction;Signal transduction;Signal transduction;Endocrine and metabolic disease;Endocrine system;Cardiovascular disease;Aging;Endocrine system;Aging;Environmental adaptation	ko04714//Thermogenesis;ko04530//Tight junction;ko04921//Oxytocin signaling pathway;ko04932//Non-alcoholic fatty liver disease;ko04910//Insulin signaling pathway;ko04371//Apelin signaling pathway;ko04068//FoxO signaling pathway;ko04152//AMPK signaling pathway;ko04931//Insulin resistance;ko04922//Glucagon signaling pathway;ko05410//Hypertrophic cardiomyopathy;ko04211//Longevity regulating pathway;k…	K07200;K07200;K07200;K07200;K07200;K07200;K07200;K07200;K07200;K07200;K07200;K07200;K07200;K07200;K07200	GO:0031588//nucleotide-activated protein kinase complex	GO:0019901//protein kinase binding;GO:0032559//adenyl ribonucleotide binding	GO:0031669//cellular response to nutrient levels;GO:0071900//regulation of protein serine/threonine kinase activity	--
ENSGALG00000054319	18.2443	7.12033	-1.35743	4.58E-17	8.50E-15	ELOVL6	ELOVL fatty acid elongase 6 [Source:NCBI gene;Acc:428772]	Metabolism;Metabolism;Metabolism;Metabolism	Global and overview maps;Global and overview maps;Lipid metabolism;Lipid metabolism	ko01100//Metabolic pathways;ko01212//Fatty acid metabolism;ko01040//Biosynthesis of unsaturated fatty acids;ko00062//Fatty acid elongation	K10203;K10203;K10203;K10203	GO:0005783//endoplasmic reticulum;GO:0016021//integral component of membrane	GO:0009922//fatty acid elongase activity	GO:0019367//fatty acid elongation, saturated fatty acid;GO:0042761//very long-chain fatty acid biosynthetic process	--
ENSGALG00000009846	16.328	6.37	-1.35798	4.98E-06	7.10E-05	BBS5	Bardet-Biedl syndrome 5 [Source:NCBI gene;Acc:424165]	-	-	-	-	GO:0005737//cytoplasm;GO:0005815//microtubule organizing center;GO:0005856//cytoskeleton;GO:0005886//plasma membrane;GO:0005929//cilium;GO:0005930//axoneme;GO:0016020//membrane;GO:0034451//centriolar satellite;GO:0034464//BBSome;GO:0036064//ciliary basal body;GO:0042995//cell projection;GO:0060170//ciliary membrane	-	-	--
ENSGALG00000055021	19.5363	7.60333	-1.36146	1.64E-08	4.69E-07	GREM2	gremlin 2, DAN family BMP antagonist [Source:NCBI gene;Acc:421507]	Environmental Information Processing	Signal transduction	ko04350//TGF-beta signaling pathway	K23318	-	-	-	--
ENSGALG00000012946	69.19	26.9167	-1.36206	5.66E-19	1.46E-16	FAM60A	family with sequence similarity 60 member A [Source:NCBI gene;Acc:418140]	-	-	-	-	GO:0016580//Sin3 complex	-	GO:0008284//positive regulation of cell proliferation;GO:0030336//negative regulation of cell migration;GO:0045596//negative regulation of cell differentiation	--
ENSGALG00000028250	1.91333	0.744	-1.36271	0.000901364	0.00581498	ANKRD22	ankyrin repeat domain 22 [Source:NCBI gene;Acc:771419]	-	-	-	-	-	GO:0005515//protein binding	-	--
ENSGALG00000001692	27.9053	10.8433	-1.36373	4.84E-13	3.98E-11	CAMSAP1	calmodulin regulated spectrin associated protein 1 [Source:NCBI gene;Acc:417127]	-	-	-	-	GO:0005874//microtubule;GO:0036449//microtubule minus-end	GO:0005515//protein binding;GO:0005516//calmodulin binding;GO:0008017//microtubule binding;GO:0030507//spectrin binding;GO:0051011//microtubule minus-end binding	GO:0000226//microtubule cytoskeleton organization;GO:0007010//cytoskeleton organization;GO:0022604//regulation of cell morphogenesis;GO:0031113//regulation of microtubule polymerization;GO:0031175//neuron projection development	--
ENSGALG00000015605	8.307	3.227	-1.36413	1.64E-14	1.86E-12	BACH2	BTB domain and CNC homolog 2 [Source:NCBI gene;Acc:421809]	-	-	-	-	GO:0005634//nucleus;GO:0005654//nucleoplasm;GO:0005829//cytosol;GO:0090575//RNA polymerase II transcription factor complex	GO:0000978//RNA polymerase II core promoter proximal region sequence-specific DNA binding;GO:0001227//transcriptional repressor activity, RNA polymerase II transcription regulatory region sequence-specific binding;GO:0003677//DNA binding;GO:0003700//transcription factor activity, sequence-specific DNA binding;GO:0005515//protein binding;GO:1990837//sequence-specific double-stranded DNA binding	GO:0000122//negative regulation of transcription from RNA polymerase II promoter;GO:0006355//regulation of transcription, DNA-templated;GO:0051170//nuclear import	--
ENSGALG00000002046	4.50567	1.75	-1.36439	2.99E-05	0.000325938	SYT15	synaptotagmin 15 [Source:NCBI gene;Acc:423614]	-	-	-	-	GO:0019898//extrinsic component of membrane	-	-	--
ENSGALG00000000824	5.541	2.151	-1.36514	1.60E-05	0.000192955	Mylk	myosin light chain kinase, smooth muscle-like [Source:NCBI gene;Acc:428278]	Environmental Information Processing;Cellular Processes;Cellular Processes;Environmental Information Processing;Organismal Systems;Organismal Systems;Environmental Information Processing;Organismal Systems;Organismal Systems	Signal transduction;Cellular community - eukaryotes;Cell motility;Signal transduction;Endocrine system;Circulatory system;Signal transduction;Immune system;Digestive system	ko04020//Calcium signaling pathway;ko04510//Focal adhesion;ko04810//Regulation of actin cytoskeleton;ko04022//cGMP-PKG signaling pathway;ko04921//Oxytocin signaling pathway;ko04270//Vascular smooth muscle contraction;ko04371//Apelin signaling pathway;ko04611//Platelet activation;ko04971//Gastric acid secretion	K00907;K00907;K00907;K00907;K00907;K00907;K00907;K00907;K00907	-	GO:0004672//protein kinase activity;GO:0005524//ATP binding	GO:0006468//protein phosphorylation	--
ENSGALG00000005011	5.427	2.106	-1.36565	4.97E-08	1.24E-06	SHC4	SHC adaptor protein 4 [Source:NCBI gene;Acc:426482]	Environmental Information Processing;Environmental Information Processing;Cellular Processes;Organismal Systems;Human Diseases;Organismal Systems;Human Diseases;Human Diseases;Human Diseases;Human Diseases;Organismal Systems;Organismal Systems;Organismal Systems;Organismal Systems;Organismal Systems;Human Diseases;Environmental Information Processing;Human Diseases;Human Diseases;Human Diseases;H…	Signal transduction;Signal transduction;Cellular community - eukaryotes;Immune system;Cancer: specific types;Immune system;Cancer: overview;Substance dependence;Cancer: specific types;Cancer: specific types;Endocrine system;Endocrine system;Nervous system;Endocrine system;Endocrine system;Drug resistance: antineoplastic;Signal transduction;Drug resistance: antineoplastic;Infectious disease: bacte…	ko04072//Phospholipase D signaling pathway;ko04014//Ras signaling pathway;ko04510//Focal adhesion;ko04650//Natural killer cell mediated cytotoxicity;ko05225//Hepatocellular carcinoma;ko04062//Chemokine signaling pathway;ko05206//MicroRNAs in cancer;ko05034//Alcoholism;ko05226//Gastric cancer;ko05224//Breast cancer;ko04910//Insulin signaling pathway;ko04926//Relaxin signaling pathway;ko04722//Neur…	K17449;K17449;K17449;K17449;K17449;K17449;K17449;K17449;K17449;K17449;K17449;K17449;K17449;K17449;K17449;K17449;K17449;K17449;K17449;K17449;K17449;K17449	-	GO:0030971//receptor tyrosine kinase binding	GO:0008284//positive regulation of cell proliferation;GO:0048863//stem cell differentiation	--
ENSGALG00000016362	1.38833	0.538667	-1.36589	0.0023314	0.0129161	SH3YL1	SH3 and SYLF domain containing 1 [Source:NCBI gene;Acc:421908]	-	-	-	-	GO:0032587//ruffle membrane	GO:0005515//protein binding;GO:0019902//phosphatase binding;GO:0035091//phosphatidylinositol binding	GO:0006661//phosphatidylinositol biosynthetic process;GO:1900027//regulation of ruffle assembly	--
ENSGALG00000012156	11.5613	4.48533	-1.36602	1.89E-06	3.01E-05	DPP10	dipeptidyl peptidase like 10 [Source:NCBI gene;Acc:424280]	-	-	-	-	GO:0008076//voltage-gated potassium channel complex;GO:0016020//membrane	GO:0008236//serine-type peptidase activity;GO:0044325//ion channel binding	GO:0006508//proteolysis;GO:1903078//positive regulation of protein localization to plasma membrane	--
ENSGALG00000010473	3.21533	1.244	-1.36998	0.00947893	0.0394443	PDZK1IP1	PDZK1 interacting protein 1 [Source:NCBI gene;Acc:424619]	-	-	-	-	GO:0016020//membrane	-	-	--
ENSGALG00000002266	8.24367	3.18867	-1.37033	2.88E-07	5.84E-06	OGDHL	oxoglutarate dehydrogenase like [Source:NCBI gene;Acc:423618]	Metabolism;Metabolism;Metabolism	Global and overview maps;Global and overview maps;Carbohydrate metabolism	ko01100//Metabolic pathways;ko01200//Carbon metabolism;ko00020//Citrate cycle (TCA cycle)	K00164;K00164;K00164	GO:0005759//mitochondrial matrix	GO:0004591//oxoglutarate dehydrogenase (succinyl-transferring) activity;GO:0016624//oxidoreductase activity, acting on the aldehyde or oxo group of donors, disulfide as acceptor;GO:0030976//thiamine pyrophosphate binding	GO:0006099//tricarboxylic acid cycle	--
ENSGALG00000004760	2.56133	0.990667	-1.37042	0.00100688	0.00635527	TMEM116	transmembrane protein 116 [Source:NCBI gene;Acc:416881]	-	-	-	-	GO:0016021//integral component of membrane	-	-	--
ENSGALG00000001883	3.644	1.40933	-1.37051	6.64E-05	0.00064393	ST6GALNAC2	ST6 N-acetylgalactosaminide alpha-2,6-sialyltransferase 2 [Source:NCBI gene;Acc:396159]	-	-	-	-	-	GO:0001665//alpha-N-acetylgalactosaminide alpha-2,6-sialyltransferase activity;GO:0008373//sialyltransferase activity	GO:0006486//protein glycosylation;GO:0006493//protein O-linked glycosylation;GO:1990743//protein sialylation	--
ENSGALG00000006898	41.126	15.9043	-1.37063	5.45E-14	5.30E-12	EIF4ENIF1	eukaryotic translation initiation factor 4E nuclear import factor 1 [Source:NCBI gene;Acc:416961]	-	-	-	-	GO:0000932//cytoplasmic mRNA processing body;GO:0005634//nucleus;GO:0005737//cytoplasm;GO:0005829//cytosol;GO:0043231//intracellular membrane-bounded organelle	GO:0003729//mRNA binding;GO:0005049//nuclear export signal receptor activity;GO:0019900//kinase binding	GO:0006606//protein import into nucleus;GO:0017148//negative regulation of translation;GO:0019827//stem cell population maintenance;GO:0033962//cytoplasmic mRNA processing body assembly;GO:0045665//negative regulation of neuron differentiation;GO:0048255//mRNA stabilization;GO:0060213//positive regulation of nuclear-transcribed mRNA poly(A) tail shortening	--
ENSGALG00000042773	10.4527	4.04	-1.37144	2.97E-07	6.01E-06	VOPP1	vesicular, overexpressed in cancer, prosurvival protein 1 [Source:NCBI gene;Acc:776358]	-	-	-	-	GO:0005768//endosome;GO:0030659//cytoplasmic vesicle membrane;GO:0031301//integral component of organelle membrane	-	-	--
ENSGALG00000001006	9.41167	3.631	-1.37408	1.39E-07	3.11E-06	TP73	tumor protein p73 [Source:NCBI gene;Acc:419382]	Environmental Information Processing;Human Diseases;Organismal Systems;Cellular Processes	Signal transduction;Infectious disease: viral;Nervous system;Cell growth and death	ko04390//Hippo signaling pathway;ko05162//Measles;ko04722//Neurotrophin signaling pathway;ko04115//p53 signaling pathway	K10148;K10148;K10148;K10148	GO:0005634//nucleus;GO:0005654//nucleoplasm;GO:0005794//Golgi apparatus;GO:0030054//cell junction;GO:0043231//intracellular membrane-bounded organelle	GO:0000976//transcription regulatory region sequence-specific DNA binding;GO:0000978//RNA polymerase II core promoter proximal region sequence-specific DNA binding;GO:0000981//RNA polymerase II transcription factor activity, sequence-specific DNA binding;GO:0001228//transcriptional activator activity, RNA polymerase II transcription regulatory region sequence-specific binding;GO:0002039//p53 bind…	GO:0006355//regulation of transcription, DNA-templated;GO:0006915//apoptotic process;GO:0006974//cellular response to DNA damage stimulus;GO:0007346//regulation of mitotic cell cycle;GO:0010468//regulation of gene expression;GO:0042771//intrinsic apoptotic signaling pathway in response to DNA damage by p53 class mediator;GO:0045893//positive regulation of transcription, DNA-templated;GO:0045944//…	P53
ENSGALG00000047573	4.36133	1.67967	-1.37659	2.21E-06	3.45E-05	ADAMTSL2	XP_025008993.1 ADAMTS-like protein 2 isoform X3 [Gallus gallus]	-	-	-	-	GO:0031012//extracellular matrix	GO:0004222//metalloendopeptidase activity	GO:0006508//proteolysis;GO:0030198//extracellular matrix organization	--
ENSGALG00000022891	24.094	9.27767	-1.37684	2.21E-09	8.20E-08	B4galt3	beta-1,4-galactosyltransferase 3 [Source:NCBI gene;Acc:418342]	Metabolism;Metabolism;Metabolism;Metabolism;Metabolism;Metabolism;Metabolism	Global and overview maps;Glycan biosynthesis and metabolism;Glycan biosynthesis and metabolism;Glycan biosynthesis and metabolism;Glycan biosynthesis and metabolism;Glycan biosynthesis and metabolism;Glycan biosynthesis and metabolism	ko01100//Metabolic pathways;ko00510//N-Glycan biosynthesis;ko00513//Various types of N-glycan biosynthesis;ko00514//Other types of O-glycan biosynthesis;ko00601//Glycosphingolipid biosynthesis - lacto and neolacto series;ko00515//Mannose type O-glycan biosynthesis;ko00533//Glycosaminoglycan biosynthesis - keratan sulfate	K07968;K07968;K07968;K07968;K07968;K07968;K07968	-	GO:0016757//transferase activity, transferring glycosyl groups	GO:0005975//carbohydrate metabolic process	--
ENSGALG00000039554	1.23933	0.476667	-1.37851	0.0064204	0.0294189	MPO	lactoperoxidase [Source:NCBI gene;Acc:417466]	Human Diseases;Cellular Processes;Metabolism;Human Diseases	Cancer: overview;Transport and catabolism;Xenobiotics biodegradation and metabolism;Cancer: specific types	ko05202//Transcriptional misregulation in cancer;ko04145//Phagosome;ko00983//Drug metabolism - other enzymes;ko05221//Acute myeloid leukemia	K10789;K10789;K10789;K10789	GO:0005615//extracellular space	GO:0004601//peroxidase activity;GO:0020037//heme binding	GO:0006979//response to oxidative stress;GO:0042742//defense response to bacterium;GO:0098869//cellular oxidant detoxification	--
ENSGALG00000041263	17.6433	6.78533	-1.37863	4.39E-09	1.51E-07	DCLK1	doublecortin like kinase 1 [Source:NCBI gene;Acc:418903]	-	-	-	-	GO:0014069//postsynaptic density	GO:0004672//protein kinase activity;GO:0005524//ATP binding	GO:0001764//neuron migration;GO:0006468//protein phosphorylation;GO:0007409//axonogenesis;GO:0007420//brain development;GO:0009615//response to virus;GO:0018105//peptidyl-serine phosphorylation;GO:0021952//central nervous system projection neuron axonogenesis;GO:0030900//forebrain development;GO:0035556//intracellular signal transduction;GO:0048675//axon extension;GO:0048813//dendrite morphogenes…	--
ENSGALG00000044970	4.14833	1.59467	-1.37928	0.000237524	0.00189334	LARP6L	La ribonucleoprotein domain family member 6-like [Source:NCBI gene;Acc:420093]	-	-	-	-	GO:0005634//nucleus;GO:1990904//ribonucleoprotein complex	GO:0003676//nucleic acid binding;GO:0003723//RNA binding	GO:0006396//RNA processing	--
ENSGALG00000008175	28.344	10.8823	-1.38106	1.62E-15	2.24E-13	ORC5	origin recognition complex subunit 5 [Source:NCBI gene;Acc:417714]	Cellular Processes	Cell growth and death	ko04110//Cell cycle	K02607	GO:0000785//chromatin;GO:0000808//origin recognition complex;GO:0005634//nucleus;GO:0005654//nucleoplasm;GO:0005664//nuclear origin of replication recognition complex;GO:0005829//cytosol	-	GO:0006260//DNA replication;GO:0006275//regulation of DNA replication	--
ENSGALG00000002132	5.92567	2.274	-1.38175	8.03E-10	3.29E-08	KCNIP1	potassium voltage-gated channel interacting protein 1 [Source:NCBI gene;Acc:416173]	-	-	-	-	GO:0005737//cytoplasm;GO:0008076//voltage-gated potassium channel complex;GO:0031234//extrinsic component of cytoplasmic side of plasma membrane	GO:0005509//calcium ion binding;GO:0015459//potassium channel regulator activity;GO:0044325//ion channel binding	GO:1901379//regulation of potassium ion transmembrane transport	--
ENSGALG00000033512	14.333	5.49567	-1.38297	3.95E-08	1.01E-06	CPEB4	cytoplasmic polyadenylation element binding protein 4 [Source:NCBI gene;Acc:416363]	Cellular Processes;Organismal Systems;Organismal Systems	Cell growth and death;Endocrine system;Development and regeneration	ko04114//Oocyte meiosis;ko04914//Progesterone-mediated oocyte maturation;ko04320//Dorso-ventral axis formation	K02602;K02602;K02602	GO:0005634//nucleus;GO:0005737//cytoplasm;GO:0005783//endoplasmic reticulum;GO:0014069//postsynaptic density;GO:0030425//dendrite;GO:0045202//synapse	GO:0003676//nucleic acid binding;GO:0003723//RNA binding;GO:0003730//mRNA 3'-UTR binding;GO:0045182//translation regulator activity	GO:0002931//response to ischemia;GO:0006417//regulation of translation;GO:0071230//cellular response to amino acid stimulus	--
ENSGALG00000026187	2.05833	0.789	-1.38338	0.0100868	0.0415136	NMNAT3	nicotinamide nucleotide adenylyltransferase 3 [Source:NCBI gene;Acc:424820]	Metabolism;Metabolism	Global and overview maps;Metabolism of cofactors and vitamins	ko01100//Metabolic pathways;ko00760//Nicotinate and nicotinamide metabolism	K06210;K06210	GO:0005739//mitochondrion	GO:0000309//nicotinamide-nucleotide adenylyltransferase activity;GO:0003824//catalytic activity;GO:0016779//nucleotidyltransferase activity	GO:0009058//biosynthetic process;GO:0009435//NAD biosynthetic process;GO:0009611//response to wounding	--
ENSGALG00000021340	40.1347	15.375	-1.38426	4.67E-07	8.97E-06	CA9	carbonic anhydrase 9 [Source:NCBI gene;Acc:770004]	Metabolism;Metabolism	Global and overview maps;Energy metabolism	ko01100//Metabolic pathways;ko00910//Nitrogen metabolism	K01672;K01672	GO:0005886//plasma membrane	GO:0004089//carbonate dehydratase activity;GO:0008270//zinc ion binding	GO:0002009//morphogenesis of an epithelium;GO:0046903//secretion	--
ENSGALG00000031812	7.085	2.71	-1.38648	1.16E-08	3.45E-07	TDRKH	tudor and KH domain containing [Source:NCBI gene;Acc:425667]	-	-	-	-	GO:0005737//cytoplasm;GO:0005739//mitochondrion;GO:0071546//pi-body;GO:0071547//piP-body	GO:0003676//nucleic acid binding;GO:0003723//RNA binding	GO:0007140//male meiosis;GO:0007283//spermatogenesis;GO:0009566//fertilization;GO:0034587//piRNA metabolic process;GO:0043046//DNA methylation involved in gamete generation	--
ENSGALG00000034107	2.81333	1.076	-1.3866	0.000907244	0.00584795	TRIM63	tripartite motif containing 63 [Source:NCBI gene;Acc:426754]	-	-	-	-	GO:0005737//cytoplasm	GO:0008270//zinc ion binding;GO:0031432//titin binding	-	--
[truncated: 429 more rows]

## Sheet: lncRNA
id	SYF-L-1_count	SYF-L-2_count	SYF-L-3_count	LYF-L-1_count	LYF-L-2_count	LYF-L-3_count	SYF-L-1_fpkm	SYF-L-2_fpkm	SYF-L-3_fpkm	LYF-L-1_fpkm	LYF-L-2_fpkm	LYF-L-3_fpkm	SYF_mean	LYF_mean	log2(fc)	PValue	FDR	Symbol	Description
MSTRG.959.1	2107	1582	2461	328	118	115	11.943	10.38	10.845	1.807	0.761	0.664	11.056	1.07733333333333	-3.35929	2.52770926040158e-17	1.22644453314685e-13	-	-
MSTRG.14378.1	1	4	2	166	68	100	0.011	0.052	0.017	1.804	0.867	1.136	0.0266666666666667	1.269	5.5725107596749	8.27539253206554e-16	2.0076102282791e-12	-	-
MSTRG.7534.3	536	528	934	159	72	63	19.358	22.061	26.202	5.579	2.983	2.302	22.5403333333333	3.62133333333333	-2.63792	1.33389084683226e-10	2.15734612961005e-07	-	-
MSTRG.13040.5	2065	1700	2334	611	280	301	9.165	8.729	8.051	2.636	1.418	1.36	8.64833333333333	1.80466666666667	-2.26069	2.89357879832168e-10	3.5099110823642e-07	-	-
[truncated: 241 more rows]

## Sheet: circRNA
id	SYF-L-1_count	SYF-L-2_count	SYF-L-3_count	LYF-L-1_count	LYF-L-2_count	LYF-L-3_count	SYF-L-1_rpm	SYF-L-2_rpm	SYF-L-3_rpm	LYF-L-1_rpm	LYF-L-2_rpm	LYF-L-3_rpm	SYF_mean	LYF_mean	log2(fc)	PValue	FDR	source_gene	chr	strand	genomic_start	genomic_end	spliced_length	annot_type	Symbol	Description	KEGG_A_class	KEGG_B_class	Pathway	K_ID	GO Component	GO Function	GO Process	TF_family
[truncated: 264 more rows]

[truncated: 1 more sheets: miRNA]
