# Supplementary material for: Whole-transcriptome insights into follicle selection: deciphering key regulatory networks in Luxi gamecock
Source: Front Genet. 2025 Aug 6;16:1620058. doi: 10.3389/fgene.2025.1620058 (PMC12364954; doi:10.3389/fgene.2025.1620058)
Supplement: Supplementary file 9 [file Table1.xlsx]

## Sheet: Sheet1
Table S1. Primers used for qRT-PCR
Gene	Sense primer sequence (5'→3')	Antisense primer sequence (5'→3')	GenBank No	Size(bp)	Tm(◦C)
ACTB	TGGATGATGATATTGCTGC	ATCTTCTCCATATCATCCC	K02173.1	253	58
AMH	CCCCTCTGTCCCTCATGGA	CGTCATCCTGGTGAAACACTTC	NM_205030.1	70	58
ANXA2	GGCTTGCTGAAGACACCATCAC	GCTTGCGGAAGTCACCAGATG	NM_205351.2	208	58
APCDD1	TTCGTCTCCGCCAAGCATCC	GCATTCACAGCCATTCTCTTCTCT	NM_001012941.2	212	58
B3GAT2	CTGTCAGCCTTCAGGTGATTCT	AGTTCCTCCACTGTTGTTATCTGT	NM_001398149.1	115	58
CCNA1	GCTGCCAAGAGGATGAAGAACTG	CGGAAGGATGTGTCCACTAGCA	XM_040659339.2	127	58
CEL	GGACTGCCTCTATCTGAACATCTG	CACGGCGATCTCCTCACCAT	NM_001012997.2	163	58
CRIP1	GCGATGTGAGAAGTGTAACAAGAC	GTCCGAACAAGGCAGCGTAG	NM_001282303.2	101	57
CSRP2	AACTGTTGCGATTCACGATGCT	GGTGTGCTCTCAGGCTTGATG	NM_205208.2	147	57
CYP11A1	ACTTCAAGGGACTGAGCTTTGGGT	AGTTCTCCAGGATGTGCATGAGGA	NM_001001756.2	103	58
EPCAM	CTCCAGCGTGTCCGTCAACT	GTCTGTGTCATGCTTGTCAGTTCT	NM_001012564.2	241	58
FGF8	TCGGCAAGAGTAACGGCAAAGG	GCCATGTACCAGCCCTCGTACT	NM_001012767.2	106	59
FGF19	CACCTCTACACCGCCAGCAA	AGCTCTGCACGCCCTTGATG	NM_204674.3	157	58
FGF20	GAAGGGAGAACTCTATGGCTCTGA	AATGCGTGAACTTCTGGTGTCTT	XM_426335.8	200	58
FST	TCTACAAGACCGACCTCAGCAA	GTCCACAGTCCACATTCTCACAT	NM_205200.2	171	57
GDF9	GCTGTATAAGATGTACGCCACCAA	CAGTAACACGATCCAGGTTGAAGA	NM_206988.3	173	58
GRIN2B	AAGATGACTTCCACCACCTCTCAG	GGCAATGGCTTCCTGGTCTGT	XM_040668418.2	161	58
INHA	CTGAGGAGCAGGAGGACACAT	GGCTGGAAGAGGTAAGTGAAGATG	NM_001031257	121	57
LCAT	CCTGGTGAACAACGGCTACG	CATCTCCTCTATCAGTGCCTTCAG	NM_001293094.2	121	57
LRP2	GCCAGTACGCAGTTTCAGTGT	TTCACAGTCATCATCACCATCACA	XM_040704155.2	195	57
MET	TGTCTGTCACCGTCACATCATTC	AATTATCTGCCTCTCCGTCTACCT	NM_205212.3	101	57
MYCL	ATGTGGTCACGGTGGAGAAGAG	CTGCTGCTGGTGGATGGAGAT	XM_425790.8	122	58
NGFR	TGCCTGGACAGTGTGACCTAC	CGCTCAGCTCATCCTGGAAGTA	NM_001146133.2	160	58
PGF	CAACGAGGTGGAGTACATCTTCAG	ACTGCTTGTGCTCGGTGAAC	XM_040672755.2	200	57
PIWIL1	TCAGTCAGTATCGGAGGAAG	GCTCAGGTGAAAGTCGTG	NM_001098852.2	153	58
PLA2G3	GCAGTTCAACTTCGGCATCC	AGGTCGGAGATGGTGTCGTT	XM_040684216.2	111	57
RGCC	TTCCACTACGGCGAGCACCT	GAGTTACTGATGGAGATGGCAAGC	XM_417029.8	184	59
STAR	TGCCTGAGCAGCAGGGATTTATCA	TGGTTGATGATGGTCTTTGGCAGC	NM_204686.3	149	58
TH	TCATTGAAGATGCCAGGAAGGAAC	TCGTGAGAGCGGAGAGGTCT	NM_204805.2	155	58
TMEM72	CCCGACTCTTTGGCACATACC	AGGCAGTGAGCACCAGCAT	XM_003641479.6	157	57
VLDLR	TGTGCCTGCCTGCTCCTCAG	CCTCCACATCTCAGACCGTCCTC	NM_205229.2	100	58
WIF1	TCAGTGGTTCAGGTTGGGTT	TCCTGGACACTCCGCTTG	NM_001199607.2	159	57
ZP2	GCTGCTGTGCCTGCTCTGTA	TCTTCGCTGTGGAGTTGTTGGA	NM_001397405.1	170	58
gga-miR-18a-3p	ACTGCCCTAAGTGCTCCTTCTG				60
gga-miR-20b-5p	GCAAAGTGCTCATAGTGCAGGTAG				61
gga-miR-96-5p	TTGGCACTAGCACATTTTTGCT				60
gga-miR-128-3p	TCACAGTGAACCGGTCTCTTT				61
gga-miR-138-1-3p	TACTTCACAACACCAGGGTG				61
gga-miR-202-3p	AGAGGCATAGAGCATGGGAAAA				61
gga-miR-202-5p	GCGCTTTCCTATGCATATACTTC				62
gga-miR-203a	GTGAAATGTTTAGGACCACTTG				60
gga-miR-214	ACAGCAGGCACAGACAGG				62
gga-miR-449c-3p	CAGCTGCTCACGGCACT				61
gga-miR-1674	GGCTATGATGCTGGATTTTCTGAG				61
gga-miR-1716	GCGGCTGTGAGCTGAGCT				59
gga-miR-1724	TGCTGAGCGTTGGCTG				61
gga-miR-3525	CAGCCATTCTGCGATTCTG				62
gga-miR-6549-5p	GCCTTCTGTTGTGCATCTGAGA				60
gga-miR-12247-3p	ACGCCTACCCCGGGCC				61
18S	TGTCTAAGTACACACGGGCG	ATCCAAGTAACGGGAGGGGA			60
