# Supplementary material for: Whole-transcriptome insights into follicle selection: deciphering key regulatory networks in Luxi gamecock
Source: Front Genet. 2025 Aug 6;16:1620058. doi: 10.3389/fgene.2025.1620058 (PMC12364954; doi:10.3389/fgene.2025.1620058)
Supplement: Supplementary file 10 [file Table10.xlsx]

## Sheet: lncRNA-miRNA-mRNA pairs
mRNA	miRNA	lncRNA	mRNA_miRNA_cor	mRNA_miRNA_p	lncRNA_miRNA_cor	lncRNA_miRNA_p	mRNA_lncRNA_cor	mRNA_lncRNA_p	Symbol	Description	KEGG_A_class	KEGG_B_class	Pathway	K_ID	GO Component	GO Function	GO Process	TF_family
ENSGALG00000005011	gga-miR-1571	ENSGALT00000103314	-0.877011	0.0217593357939405	-0.842261	0.0353598004678579	0.99460899514307	4.35160608436993e-05	SHC4	SHC adaptor protein 4 [Source:NCBI gene;Acc:426482]	Environmental Information Processing;Environmental Information Processing;Cellular Processes;Organismal Systems;Human Diseases;Organismal Systems;Human Diseases;Human Diseases;Human Diseases;Human Diseases;Organismal Systems;Organismal Systems;Organismal Systems;Organismal Systems;Organismal Systems;Human Diseases;Environmental Information Processing;Human Diseases;Human Diseases;Human Diseases;H…	Signal transduction;Signal transduction;Cellular community - eukaryotes;Immune system;Cancer: specific types;Immune system;Cancer: overview;Substance dependence;Cancer: specific types;Cancer: specific types;Endocrine system;Endocrine system;Nervous system;Endocrine system;Endocrine system;Drug resistance: antineoplastic;Signal transduction;Drug resistance: antineoplastic;Infectious disease: bacte…	ko04072//Phospholipase D signaling pathway;ko04014//Ras signaling pathway;ko04510//Focal adhesion;ko04650//Natural killer cell mediated cytotoxicity;ko05225//Hepatocellular carcinoma;ko04062//Chemokine signaling pathway;ko05206//MicroRNAs in cancer;ko05034//Alcoholism;ko05226//Gastric cancer;ko05224//Breast cancer;ko04910//Insulin signaling pathway;ko04926//Relaxin signaling pathway;ko04722//Neur…	K17449;K17449;K17449;K17449;K17449;K17449;K17449;K17449;K17449;K17449;K17449;K17449;K17449;K17449;K17449;K17449;K17449;K17449;K17449;K17449;K17449;K17449	-	GO:0030971//receptor tyrosine kinase binding	GO:0008284//positive regulation of cell proliferation;GO:0048863//stem cell differentiation	--
ENSGALG00000005011	gga-miR-20b-5p	MSTRG.13040.5	-0.860784	0.0277226251495962	-0.802997	0.0543926657139671	0.990147753010364	0.000145121993217263	SHC4	SHC adaptor protein 4 [Source:NCBI gene;Acc:426482]	Environmental Information Processing;Environmental Information Processing;Cellular Processes;Organismal Systems;Human Diseases;Organismal Systems;Human Diseases;Human Diseases;Human Diseases;Human Diseases;Organismal Systems;Organismal Systems;Organismal Systems;Organismal Systems;Organismal Systems;Human Diseases;Environmental Information Processing;Human Diseases;Human Diseases;Human Diseases;H…	Signal transduction;Signal transduction;Cellular community - eukaryotes;Immune system;Cancer: specific types;Immune system;Cancer: overview;Substance dependence;Cancer: specific types;Cancer: specific types;Endocrine system;Endocrine system;Nervous system;Endocrine system;Endocrine system;Drug resistance: antineoplastic;Signal transduction;Drug resistance: antineoplastic;Infectious disease: bacte…	ko04072//Phospholipase D signaling pathway;ko04014//Ras signaling pathway;ko04510//Focal adhesion;ko04650//Natural killer cell mediated cytotoxicity;ko05225//Hepatocellular carcinoma;ko04062//Chemokine signaling pathway;ko05206//MicroRNAs in cancer;ko05034//Alcoholism;ko05226//Gastric cancer;ko05224//Breast cancer;ko04910//Insulin signaling pathway;ko04926//Relaxin signaling pathway;ko04722//Neur…	K17449;K17449;K17449;K17449;K17449;K17449;K17449;K17449;K17449;K17449;K17449;K17449;K17449;K17449;K17449;K17449;K17449;K17449;K17449;K17449;K17449;K17449	-	GO:0030971//receptor tyrosine kinase binding	GO:0008284//positive regulation of cell proliferation;GO:0048863//stem cell differentiation	--
ENSGALG00000005011	gga-miR-20b-5p	MSTRG.6649.1	-0.860784	0.0277226251495962	-0.849015	0.0324738216958915	0.989030845105137	0.000179823621364057	SHC4	SHC adaptor protein 4 [Source:NCBI gene;Acc:426482]	Environmental Information Processing;Environmental Information Processing;Cellular Processes;Organismal Systems;Human Diseases;Organismal Systems;Human Diseases;Human Diseases;Human Diseases;Human Diseases;Organismal Systems;Organismal Systems;Organismal Systems;Organismal Systems;Organismal Systems;Human Diseases;Environmental Information Processing;Human Diseases;Human Diseases;Human Diseases;H…	Signal transduction;Signal transduction;Cellular community - eukaryotes;Immune system;Cancer: specific types;Immune system;Cancer: overview;Substance dependence;Cancer: specific types;Cancer: specific types;Endocrine system;Endocrine system;Nervous system;Endocrine system;Endocrine system;Drug resistance: antineoplastic;Signal transduction;Drug resistance: antineoplastic;Infectious disease: bacte…	ko04072//Phospholipase D signaling pathway;ko04014//Ras signaling pathway;ko04510//Focal adhesion;ko04650//Natural killer cell mediated cytotoxicity;ko05225//Hepatocellular carcinoma;ko04062//Chemokine signaling pathway;ko05206//MicroRNAs in cancer;ko05034//Alcoholism;ko05226//Gastric cancer;ko05224//Breast cancer;ko04910//Insulin signaling pathway;ko04926//Relaxin signaling pathway;ko04722//Neur…	K17449;K17449;K17449;K17449;K17449;K17449;K17449;K17449;K17449;K17449;K17449;K17449;K17449;K17449;K17449;K17449;K17449;K17449;K17449;K17449;K17449;K17449	-	GO:0030971//receptor tyrosine kinase binding	GO:0008284//positive regulation of cell proliferation;GO:0048863//stem cell differentiation	--
ENSGALG00000005011	gga-miR-1571	ENSGALT00000091810	-0.877011	0.0217593357939405	-0.85955	0.0282039000251705	0.987214892159874	0.000244143553366236	SHC4	SHC adaptor protein 4 [Source:NCBI gene;Acc:426482]	Environmental Information Processing;Environmental Information Processing;Cellular Processes;Organismal Systems;Human Diseases;Organismal Systems;Human Diseases;Human Diseases;Human Diseases;Human Diseases;Organismal Systems;Organismal Systems;Organismal Systems;Organismal Systems;Organismal Systems;Human Diseases;Environmental Information Processing;Human Diseases;Human Diseases;Human Diseases;H…	Signal transduction;Signal transduction;Cellular community - eukaryotes;Immune system;Cancer: specific types;Immune system;Cancer: overview;Substance dependence;Cancer: specific types;Cancer: specific types;Endocrine system;Endocrine system;Nervous system;Endocrine system;Endocrine system;Drug resistance: antineoplastic;Signal transduction;Drug resistance: antineoplastic;Infectious disease: bacte…	ko04072//Phospholipase D signaling pathway;ko04014//Ras signaling pathway;ko04510//Focal adhesion;ko04650//Natural killer cell mediated cytotoxicity;ko05225//Hepatocellular carcinoma;ko04062//Chemokine signaling pathway;ko05206//MicroRNAs in cancer;ko05034//Alcoholism;ko05226//Gastric cancer;ko05224//Breast cancer;ko04910//Insulin signaling pathway;ko04926//Relaxin signaling pathway;ko04722//Neur…	K17449;K17449;K17449;K17449;K17449;K17449;K17449;K17449;K17449;K17449;K17449;K17449;K17449;K17449;K17449;K17449;K17449;K17449;K17449;K17449;K17449;K17449	-	GO:0030971//receptor tyrosine kinase binding	GO:0008284//positive regulation of cell proliferation;GO:0048863//stem cell differentiation	--
ENSGALG00000005011	gga-miR-1571	ENSGALT00000103706	-0.877011	0.0217593357939405	-0.877933	0.0214409382447621	0.977874092523261	0.000728917739538837	SHC4	SHC adaptor protein 4 [Source:NCBI gene;Acc:426482]	Environmental Information Processing;Environmental Information Processing;Cellular Processes;Organismal Systems;Human Diseases;Organismal Systems;Human Diseases;Human Diseases;Human Diseases;Human Diseases;Organismal Systems;Organismal Systems;Organismal Systems;Organismal Systems;Organismal Systems;Human Diseases;Environmental Information Processing;Human Diseases;Human Diseases;Human Diseases;H…	Signal transduction;Signal transduction;Cellular community - eukaryotes;Immune system;Cancer: specific types;Immune system;Cancer: overview;Substance dependence;Cancer: specific types;Cancer: specific types;Endocrine system;Endocrine system;Nervous system;Endocrine system;Endocrine system;Drug resistance: antineoplastic;Signal transduction;Drug resistance: antineoplastic;Infectious disease: bacte…	ko04072//Phospholipase D signaling pathway;ko04014//Ras signaling pathway;ko04510//Focal adhesion;ko04650//Natural killer cell mediated cytotoxicity;ko05225//Hepatocellular carcinoma;ko04062//Chemokine signaling pathway;ko05206//MicroRNAs in cancer;ko05034//Alcoholism;ko05226//Gastric cancer;ko05224//Breast cancer;ko04910//Insulin signaling pathway;ko04926//Relaxin signaling pathway;ko04722//Neur…	K17449;K17449;K17449;K17449;K17449;K17449;K17449;K17449;K17449;K17449;K17449;K17449;K17449;K17449;K17449;K17449;K17449;K17449;K17449;K17449;K17449;K17449	-	GO:0030971//receptor tyrosine kinase binding	GO:0008284//positive regulation of cell proliferation;GO:0048863//stem cell differentiation	--
ENSGALG00000005011	gga-miR-1571	MSTRG.4183.2	-0.877011	0.0217593357939405	-0.930087	0.00716083600025571	0.9778666353613	0.000729407334488593	SHC4	SHC adaptor protein 4 [Source:NCBI gene;Acc:426482]	Environmental Information Processing;Environmental Information Processing;Cellular Processes;Organismal Systems;Human Diseases;Organismal Systems;Human Diseases;Human Diseases;Human Diseases;Human Diseases;Organismal Systems;Organismal Systems;Organismal Systems;Organismal Systems;Organismal Systems;Human Diseases;Environmental Information Processing;Human Diseases;Human Diseases;Human Diseases;H…	Signal transduction;Signal transduction;Cellular community - eukaryotes;Immune system;Cancer: specific types;Immune system;Cancer: overview;Substance dependence;Cancer: specific types;Cancer: specific types;Endocrine system;Endocrine system;Nervous system;Endocrine system;Endocrine system;Drug resistance: antineoplastic;Signal transduction;Drug resistance: antineoplastic;Infectious disease: bacte…	ko04072//Phospholipase D signaling pathway;ko04014//Ras signaling pathway;ko04510//Focal adhesion;ko04650//Natural killer cell mediated cytotoxicity;ko05225//Hepatocellular carcinoma;ko04062//Chemokine signaling pathway;ko05206//MicroRNAs in cancer;ko05034//Alcoholism;ko05226//Gastric cancer;ko05224//Breast cancer;ko04910//Insulin signaling pathway;ko04926//Relaxin signaling pathway;ko04722//Neur…	K17449;K17449;K17449;K17449;K17449;K17449;K17449;K17449;K17449;K17449;K17449;K17449;K17449;K17449;K17449;K17449;K17449;K17449;K17449;K17449;K17449;K17449	-	GO:0030971//receptor tyrosine kinase binding	GO:0008284//positive regulation of cell proliferation;GO:0048863//stem cell differentiation	--
ENSGALG00000005011	miR-451-y	MSTRG.4183.2	-0.900033	0.0144907018110924	-0.850528	0.0318431979082109	0.9778666353613	0.000729407334488593	SHC4	SHC adaptor protein 4 [Source:NCBI gene;Acc:426482]	Environmental Information Processing;Environmental Information Processing;Cellular Processes;Organismal Systems;Human Diseases;Organismal Systems;Human Diseases;Human Diseases;Human Diseases;Human Diseases;Organismal Systems;Organismal Systems;Organismal Systems;Organismal Systems;Organismal Systems;Human Diseases;Environmental Information Processing;Human Diseases;Human Diseases;Human Diseases;H…	Signal transduction;Signal transduction;Cellular community - eukaryotes;Immune system;Cancer: specific types;Immune system;Cancer: overview;Substance dependence;Cancer: specific types;Cancer: specific types;Endocrine system;Endocrine system;Nervous system;Endocrine system;Endocrine system;Drug resistance: antineoplastic;Signal transduction;Drug resistance: antineoplastic;Infectious disease: bacte…	ko04072//Phospholipase D signaling pathway;ko04014//Ras signaling pathway;ko04510//Focal adhesion;ko04650//Natural killer cell mediated cytotoxicity;ko05225//Hepatocellular carcinoma;ko04062//Chemokine signaling pathway;ko05206//MicroRNAs in cancer;ko05034//Alcoholism;ko05226//Gastric cancer;ko05224//Breast cancer;ko04910//Insulin signaling pathway;ko04926//Relaxin signaling pathway;ko04722//Neur…	K17449;K17449;K17449;K17449;K17449;K17449;K17449;K17449;K17449;K17449;K17449;K17449;K17449;K17449;K17449;K17449;K17449;K17449;K17449;K17449;K17449;K17449	-	GO:0030971//receptor tyrosine kinase binding	GO:0008284//positive regulation of cell proliferation;GO:0048863//stem cell differentiation	--
ENSGALG00000005011	gga-miR-20b-5p	MSTRG.4183.2	-0.860784	0.0277226251495962	-0.838344	0.0370865284104928	0.9778666353613	0.000729407334488593	SHC4	SHC adaptor protein 4 [Source:NCBI gene;Acc:426482]	Environmental Information Processing;Environmental Information Processing;Cellular Processes;Organismal Systems;Human Diseases;Organismal Systems;Human Diseases;Human Diseases;Human Diseases;Human Diseases;Organismal Systems;Organismal Systems;Organismal Systems;Organismal Systems;Organismal Systems;Human Diseases;Environmental Information Processing;Human Diseases;Human Diseases;Human Diseases;H…	Signal transduction;Signal transduction;Cellular community - eukaryotes;Immune system;Cancer: specific types;Immune system;Cancer: overview;Substance dependence;Cancer: specific types;Cancer: specific types;Endocrine system;Endocrine system;Nervous system;Endocrine system;Endocrine system;Drug resistance: antineoplastic;Signal transduction;Drug resistance: antineoplastic;Infectious disease: bacte…	ko04072//Phospholipase D signaling pathway;ko04014//Ras signaling pathway;ko04510//Focal adhesion;ko04650//Natural killer cell mediated cytotoxicity;ko05225//Hepatocellular carcinoma;ko04062//Chemokine signaling pathway;ko05206//MicroRNAs in cancer;ko05034//Alcoholism;ko05226//Gastric cancer;ko05224//Breast cancer;ko04910//Insulin signaling pathway;ko04926//Relaxin signaling pathway;ko04722//Neur…	K17449;K17449;K17449;K17449;K17449;K17449;K17449;K17449;K17449;K17449;K17449;K17449;K17449;K17449;K17449;K17449;K17449;K17449;K17449;K17449;K17449;K17449	-	GO:0030971//receptor tyrosine kinase binding	GO:0008284//positive regulation of cell proliferation;GO:0048863//stem cell differentiation	--
ENSGALG00000005011	gga-miR-1571	ENSGALT00000099050	-0.877011	0.0217593357939405	-0.864207	0.0264074411424214	0.97657205518549	0.000816873465732683	SHC4	SHC adaptor protein 4 [Source:NCBI gene;Acc:426482]	Environmental Information Processing;Environmental Information Processing;Cellular Processes;Organismal Systems;Human Diseases;Organismal Systems;Human Diseases;Human Diseases;Human Diseases;Human Diseases;Organismal Systems;Organismal Systems;Organismal Systems;Organismal Systems;Organismal Systems;Human Diseases;Environmental Information Processing;Human Diseases;Human Diseases;Human Diseases;H…	Signal transduction;Signal transduction;Cellular community - eukaryotes;Immune system;Cancer: specific types;Immune system;Cancer: overview;Substance dependence;Cancer: specific types;Cancer: specific types;Endocrine system;Endocrine system;Nervous system;Endocrine system;Endocrine system;Drug resistance: antineoplastic;Signal transduction;Drug resistance: antineoplastic;Infectious disease: bacte…	ko04072//Phospholipase D signaling pathway;ko04014//Ras signaling pathway;ko04510//Focal adhesion;ko04650//Natural killer cell mediated cytotoxicity;ko05225//Hepatocellular carcinoma;ko04062//Chemokine signaling pathway;ko05206//MicroRNAs in cancer;ko05034//Alcoholism;ko05226//Gastric cancer;ko05224//Breast cancer;ko04910//Insulin signaling pathway;ko04926//Relaxin signaling pathway;ko04722//Neur…	K17449;K17449;K17449;K17449;K17449;K17449;K17449;K17449;K17449;K17449;K17449;K17449;K17449;K17449;K17449;K17449;K17449;K17449;K17449;K17449;K17449;K17449	-	GO:0030971//receptor tyrosine kinase binding	GO:0008284//positive regulation of cell proliferation;GO:0048863//stem cell differentiation	--
ENSGALG00000005011	gga-miR-1571	ENSGALT00000104520	-0.877011	0.0217593357939405	-0.882909	0.0197629120661221	0.975712424327979	0.000877666043572723	SHC4	SHC adaptor protein 4 [Source:NCBI gene;Acc:426482]	Environmental Information Processing;Environmental Information Processing;Cellular Processes;Organismal Systems;Human Diseases;Organismal Systems;Human Diseases;Human Diseases;Human Diseases;Human Diseases;Organismal Systems;Organismal Systems;Organismal Systems;Organismal Systems;Organismal Systems;Human Diseases;Environmental Information Processing;Human Diseases;Human Diseases;Human Diseases;H…	Signal transduction;Signal transduction;Cellular community - eukaryotes;Immune system;Cancer: specific types;Immune system;Cancer: overview;Substance dependence;Cancer: specific types;Cancer: specific types;Endocrine system;Endocrine system;Nervous system;Endocrine system;Endocrine system;Drug resistance: antineoplastic;Signal transduction;Drug resistance: antineoplastic;Infectious disease: bacte…	ko04072//Phospholipase D signaling pathway;ko04014//Ras signaling pathway;ko04510//Focal adhesion;ko04650//Natural killer cell mediated cytotoxicity;ko05225//Hepatocellular carcinoma;ko04062//Chemokine signaling pathway;ko05206//MicroRNAs in cancer;ko05034//Alcoholism;ko05226//Gastric cancer;ko05224//Breast cancer;ko04910//Insulin signaling pathway;ko04926//Relaxin signaling pathway;ko04722//Neur…	K17449;K17449;K17449;K17449;K17449;K17449;K17449;K17449;K17449;K17449;K17449;K17449;K17449;K17449;K17449;K17449;K17449;K17449;K17449;K17449;K17449;K17449	-	GO:0030971//receptor tyrosine kinase binding	GO:0008284//positive regulation of cell proliferation;GO:0048863//stem cell differentiation	--
ENSGALG00000005011	gga-miR-20b-5p	MSTRG.3884.1	-0.860784	0.0277226251495962	-0.854725	0.0301243439413	0.974004760116654	0.0010048455707637	SHC4	SHC adaptor protein 4 [Source:NCBI gene;Acc:426482]	Environmental Information Processing;Environmental Information Processing;Cellular Processes;Organismal Systems;Human Diseases;Organismal Systems;Human Diseases;Human Diseases;Human Diseases;Human Diseases;Organismal Systems;Organismal Systems;Organismal Systems;Organismal Systems;Organismal Systems;Human Diseases;Environmental Information Processing;Human Diseases;Human Diseases;Human Diseases;H…	Signal transduction;Signal transduction;Cellular community - eukaryotes;Immune system;Cancer: specific types;Immune system;Cancer: overview;Substance dependence;Cancer: specific types;Cancer: specific types;Endocrine system;Endocrine system;Nervous system;Endocrine system;Endocrine system;Drug resistance: antineoplastic;Signal transduction;Drug resistance: antineoplastic;Infectious disease: bacte…	ko04072//Phospholipase D signaling pathway;ko04014//Ras signaling pathway;ko04510//Focal adhesion;ko04650//Natural killer cell mediated cytotoxicity;ko05225//Hepatocellular carcinoma;ko04062//Chemokine signaling pathway;ko05206//MicroRNAs in cancer;ko05034//Alcoholism;ko05226//Gastric cancer;ko05224//Breast cancer;ko04910//Insulin signaling pathway;ko04926//Relaxin signaling pathway;ko04722//Neur…	K17449;K17449;K17449;K17449;K17449;K17449;K17449;K17449;K17449;K17449;K17449;K17449;K17449;K17449;K17449;K17449;K17449;K17449;K17449;K17449;K17449;K17449	-	GO:0030971//receptor tyrosine kinase binding	GO:0008284//positive regulation of cell proliferation;GO:0048863//stem cell differentiation	--
ENSGALG00000005011	gga-miR-1571	ENSGALT00000104255	-0.877011	0.0217593357939405	-0.94379	0.00465054856106885	0.973153187964574	0.00107145203713949	SHC4	SHC adaptor protein 4 [Source:NCBI gene;Acc:426482]	Environmental Information Processing;Environmental Information Processing;Cellular Processes;Organismal Systems;Human Diseases;Organismal Systems;Human Diseases;Human Diseases;Human Diseases;Human Diseases;Organismal Systems;Organismal Systems;Organismal Systems;Organismal Systems;Organismal Systems;Human Diseases;Environmental Information Processing;Human Diseases;Human Diseases;Human Diseases;H…	Signal transduction;Signal transduction;Cellular community - eukaryotes;Immune system;Cancer: specific types;Immune system;Cancer: overview;Substance dependence;Cancer: specific types;Cancer: specific types;Endocrine system;Endocrine system;Nervous system;Endocrine system;Endocrine system;Drug resistance: antineoplastic;Signal transduction;Drug resistance: antineoplastic;Infectious disease: bacte…	ko04072//Phospholipase D signaling pathway;ko04014//Ras signaling pathway;ko04510//Focal adhesion;ko04650//Natural killer cell mediated cytotoxicity;ko05225//Hepatocellular carcinoma;ko04062//Chemokine signaling pathway;ko05206//MicroRNAs in cancer;ko05034//Alcoholism;ko05226//Gastric cancer;ko05224//Breast cancer;ko04910//Insulin signaling pathway;ko04926//Relaxin signaling pathway;ko04722//Neur…	K17449;K17449;K17449;K17449;K17449;K17449;K17449;K17449;K17449;K17449;K17449;K17449;K17449;K17449;K17449;K17449;K17449;K17449;K17449;K17449;K17449;K17449	-	GO:0030971//receptor tyrosine kinase binding	GO:0008284//positive regulation of cell proliferation;GO:0048863//stem cell differentiation	--
ENSGALG00000005011	gga-miR-20b-5p	MSTRG.13470.1	-0.860784	0.0277226251495962	-0.934307	0.00633151646804686	0.967590712453296	0.00155852213819233	SHC4	SHC adaptor protein 4 [Source:NCBI gene;Acc:426482]	Environmental Information Processing;Environmental Information Processing;Cellular Processes;Organismal Systems;Human Diseases;Organismal Systems;Human Diseases;Human Diseases;Human Diseases;Human Diseases;Organismal Systems;Organismal Systems;Organismal Systems;Organismal Systems;Organismal Systems;Human Diseases;Environmental Information Processing;Human Diseases;Human Diseases;Human Diseases;H…	Signal transduction;Signal transduction;Cellular community - eukaryotes;Immune system;Cancer: specific types;Immune system;Cancer: overview;Substance dependence;Cancer: specific types;Cancer: specific types;Endocrine system;Endocrine system;Nervous system;Endocrine system;Endocrine system;Drug resistance: antineoplastic;Signal transduction;Drug resistance: antineoplastic;Infectious disease: bacte…	ko04072//Phospholipase D signaling pathway;ko04014//Ras signaling pathway;ko04510//Focal adhesion;ko04650//Natural killer cell mediated cytotoxicity;ko05225//Hepatocellular carcinoma;ko04062//Chemokine signaling pathway;ko05206//MicroRNAs in cancer;ko05034//Alcoholism;ko05226//Gastric cancer;ko05224//Breast cancer;ko04910//Insulin signaling pathway;ko04926//Relaxin signaling pathway;ko04722//Neur…	K17449;K17449;K17449;K17449;K17449;K17449;K17449;K17449;K17449;K17449;K17449;K17449;K17449;K17449;K17449;K17449;K17449;K17449;K17449;K17449;K17449;K17449	-	GO:0030971//receptor tyrosine kinase binding	GO:0008284//positive regulation of cell proliferation;GO:0048863//stem cell differentiation	--
ENSGALG00000005011	gga-miR-1571	MSTRG.962.2	-0.877011	0.0217593357939405	-0.916732	0.0101115924437151	0.963792164463774	0.00194277666199338	SHC4	SHC adaptor protein 4 [Source:NCBI gene;Acc:426482]	Environmental Information Processing;Environmental Information Processing;Cellular Processes;Organismal Systems;Human Diseases;Organismal Systems;Human Diseases;Human Diseases;Human Diseases;Human Diseases;Organismal Systems;Organismal Systems;Organismal Systems;Organismal Systems;Organismal Systems;Human Diseases;Environmental Information Processing;Human Diseases;Human Diseases;Human Diseases;H…	Signal transduction;Signal transduction;Cellular community - eukaryotes;Immune system;Cancer: specific types;Immune system;Cancer: overview;Substance dependence;Cancer: specific types;Cancer: specific types;Endocrine system;Endocrine system;Nervous system;Endocrine system;Endocrine system;Drug resistance: antineoplastic;Signal transduction;Drug resistance: antineoplastic;Infectious disease: bacte…	ko04072//Phospholipase D signaling pathway;ko04014//Ras signaling pathway;ko04510//Focal adhesion;ko04650//Natural killer cell mediated cytotoxicity;ko05225//Hepatocellular carcinoma;ko04062//Chemokine signaling pathway;ko05206//MicroRNAs in cancer;ko05034//Alcoholism;ko05226//Gastric cancer;ko05224//Breast cancer;ko04910//Insulin signaling pathway;ko04926//Relaxin signaling pathway;ko04722//Neur…	K17449;K17449;K17449;K17449;K17449;K17449;K17449;K17449;K17449;K17449;K17449;K17449;K17449;K17449;K17449;K17449;K17449;K17449;K17449;K17449;K17449;K17449	-	GO:0030971//receptor tyrosine kinase binding	GO:0008284//positive regulation of cell proliferation;GO:0048863//stem cell differentiation	--
ENSGALG00000005011	gga-miR-20b-5p	MSTRG.962.2	-0.860784	0.0277226251495962	-0.850185	0.0319855759623514	0.963792164463774	0.00194277666199338	SHC4	SHC adaptor protein 4 [Source:NCBI gene;Acc:426482]	Environmental Information Processing;Environmental Information Processing;Cellular Processes;Organismal Systems;Human Diseases;Organismal Systems;Human Diseases;Human Diseases;Human Diseases;Human Diseases;Organismal Systems;Organismal Systems;Organismal Systems;Organismal Systems;Organismal Systems;Human Diseases;Environmental Information Processing;Human Diseases;Human Diseases;Human Diseases;H…	Signal transduction;Signal transduction;Cellular community - eukaryotes;Immune system;Cancer: specific types;Immune system;Cancer: overview;Substance dependence;Cancer: specific types;Cancer: specific types;Endocrine system;Endocrine system;Nervous system;Endocrine system;Endocrine system;Drug resistance: antineoplastic;Signal transduction;Drug resistance: antineoplastic;Infectious disease: bacte…	ko04072//Phospholipase D signaling pathway;ko04014//Ras signaling pathway;ko04510//Focal adhesion;ko04650//Natural killer cell mediated cytotoxicity;ko05225//Hepatocellular carcinoma;ko04062//Chemokine signaling pathway;ko05206//MicroRNAs in cancer;ko05034//Alcoholism;ko05226//Gastric cancer;ko05224//Breast cancer;ko04910//Insulin signaling pathway;ko04926//Relaxin signaling pathway;ko04722//Neur…	K17449;K17449;K17449;K17449;K17449;K17449;K17449;K17449;K17449;K17449;K17449;K17449;K17449;K17449;K17449;K17449;K17449;K17449;K17449;K17449;K17449;K17449	-	GO:0030971//receptor tyrosine kinase binding	GO:0008284//positive regulation of cell proliferation;GO:0048863//stem cell differentiation	--
ENSGALG00000005011	gga-miR-1571	ENSGALT00000104292	-0.877011	0.0217593357939405	-0.82574	0.0429041576873842	0.962374857127573	0.0020968450216128	SHC4	SHC adaptor protein 4 [Source:NCBI gene;Acc:426482]	Environmental Information Processing;Environmental Information Processing;Cellular Processes;Organismal Systems;Human Diseases;Organismal Systems;Human Diseases;Human Diseases;Human Diseases;Human Diseases;Organismal Systems;Organismal Systems;Organismal Systems;Organismal Systems;Organismal Systems;Human Diseases;Environmental Information Processing;Human Diseases;Human Diseases;Human Diseases;H…	Signal transduction;Signal transduction;Cellular community - eukaryotes;Immune system;Cancer: specific types;Immune system;Cancer: overview;Substance dependence;Cancer: specific types;Cancer: specific types;Endocrine system;Endocrine system;Nervous system;Endocrine system;Endocrine system;Drug resistance: antineoplastic;Signal transduction;Drug resistance: antineoplastic;Infectious disease: bacte…	ko04072//Phospholipase D signaling pathway;ko04014//Ras signaling pathway;ko04510//Focal adhesion;ko04650//Natural killer cell mediated cytotoxicity;ko05225//Hepatocellular carcinoma;ko04062//Chemokine signaling pathway;ko05206//MicroRNAs in cancer;ko05034//Alcoholism;ko05226//Gastric cancer;ko05224//Breast cancer;ko04910//Insulin signaling pathway;ko04926//Relaxin signaling pathway;ko04722//Neur…	K17449;K17449;K17449;K17449;K17449;K17449;K17449;K17449;K17449;K17449;K17449;K17449;K17449;K17449;K17449;K17449;K17449;K17449;K17449;K17449;K17449;K17449	-	GO:0030971//receptor tyrosine kinase binding	GO:0008284//positive regulation of cell proliferation;GO:0048863//stem cell differentiation	--
ENSGALG00000005011	miR-451-y	ENSGALT00000104195	-0.900033	0.0144907018110924	-0.763197	0.0774740698983015	0.960438488839826	0.00231671062693739	SHC4	SHC adaptor protein 4 [Source:NCBI gene;Acc:426482]	Environmental Information Processing;Environmental Information Processing;Cellular Processes;Organismal Systems;Human Diseases;Organismal Systems;Human Diseases;Human Diseases;Human Diseases;Human Diseases;Organismal Systems;Organismal Systems;Organismal Systems;Organismal Systems;Organismal Systems;Human Diseases;Environmental Information Processing;Human Diseases;Human Diseases;Human Diseases;H…	Signal transduction;Signal transduction;Cellular community - eukaryotes;Immune system;Cancer: specific types;Immune system;Cancer: overview;Substance dependence;Cancer: specific types;Cancer: specific types;Endocrine system;Endocrine system;Nervous system;Endocrine system;Endocrine system;Drug resistance: antineoplastic;Signal transduction;Drug resistance: antineoplastic;Infectious disease: bacte…	ko04072//Phospholipase D signaling pathway;ko04014//Ras signaling pathway;ko04510//Focal adhesion;ko04650//Natural killer cell mediated cytotoxicity;ko05225//Hepatocellular carcinoma;ko04062//Chemokine signaling pathway;ko05206//MicroRNAs in cancer;ko05034//Alcoholism;ko05226//Gastric cancer;ko05224//Breast cancer;ko04910//Insulin signaling pathway;ko04926//Relaxin signaling pathway;ko04722//Neur…	K17449;K17449;K17449;K17449;K17449;K17449;K17449;K17449;K17449;K17449;K17449;K17449;K17449;K17449;K17449;K17449;K17449;K17449;K17449;K17449;K17449;K17449	-	GO:0030971//receptor tyrosine kinase binding	GO:0008284//positive regulation of cell proliferation;GO:0048863//stem cell differentiation	--
ENSGALG00000005011	gga-miR-20b-5p	ENSGALT00000104195	-0.860784	0.0277226251495962	-0.730482	0.09917138962931	0.960438488839826	0.00231671062693739	SHC4	SHC adaptor protein 4 [Source:NCBI gene;Acc:426482]	Environmental Information Processing;Environmental Information Processing;Cellular Processes;Organismal Systems;Human Diseases;Organismal Systems;Human Diseases;Human Diseases;Human Diseases;Human Diseases;Organismal Systems;Organismal Systems;Organismal Systems;Organismal Systems;Organismal Systems;Human Diseases;Environmental Information Processing;Human Diseases;Human Diseases;Human Diseases;H…	Signal transduction;Signal transduction;Cellular community - eukaryotes;Immune system;Cancer: specific types;Immune system;Cancer: overview;Substance dependence;Cancer: specific types;Cancer: specific types;Endocrine system;Endocrine system;Nervous system;Endocrine system;Endocrine system;Drug resistance: antineoplastic;Signal transduction;Drug resistance: antineoplastic;Infectious disease: bacte…	ko04072//Phospholipase D signaling pathway;ko04014//Ras signaling pathway;ko04510//Focal adhesion;ko04650//Natural killer cell mediated cytotoxicity;ko05225//Hepatocellular carcinoma;ko04062//Chemokine signaling pathway;ko05206//MicroRNAs in cancer;ko05034//Alcoholism;ko05226//Gastric cancer;ko05224//Breast cancer;ko04910//Insulin signaling pathway;ko04926//Relaxin signaling pathway;ko04722//Neur…	K17449;K17449;K17449;K17449;K17449;K17449;K17449;K17449;K17449;K17449;K17449;K17449;K17449;K17449;K17449;K17449;K17449;K17449;K17449;K17449;K17449;K17449	-	GO:0030971//receptor tyrosine kinase binding	GO:0008284//positive regulation of cell proliferation;GO:0048863//stem cell differentiation	--
ENSGALG00000005011	miR-451-y	ENSGALT00000108261	-0.900033	0.0144907018110924	-0.7498	0.0860686588309882	0.950663498348927	0.00359109084034952	SHC4	SHC adaptor protein 4 [Source:NCBI gene;Acc:426482]	Environmental Information Processing;Environmental Information Processing;Cellular Processes;Organismal Systems;Human Diseases;Organismal Systems;Human Diseases;Human Diseases;Human Diseases;Human Diseases;Organismal Systems;Organismal Systems;Organismal Systems;Organismal Systems;Organismal Systems;Human Diseases;Environmental Information Processing;Human Diseases;Human Diseases;Human Diseases;H…	Signal transduction;Signal transduction;Cellular community - eukaryotes;Immune system;Cancer: specific types;Immune system;Cancer: overview;Substance dependence;Cancer: specific types;Cancer: specific types;Endocrine system;Endocrine system;Nervous system;Endocrine system;Endocrine system;Drug resistance: antineoplastic;Signal transduction;Drug resistance: antineoplastic;Infectious disease: bacte…	ko04072//Phospholipase D signaling pathway;ko04014//Ras signaling pathway;ko04510//Focal adhesion;ko04650//Natural killer cell mediated cytotoxicity;ko05225//Hepatocellular carcinoma;ko04062//Chemokine signaling pathway;ko05206//MicroRNAs in cancer;ko05034//Alcoholism;ko05226//Gastric cancer;ko05224//Breast cancer;ko04910//Insulin signaling pathway;ko04926//Relaxin signaling pathway;ko04722//Neur…	K17449;K17449;K17449;K17449;K17449;K17449;K17449;K17449;K17449;K17449;K17449;K17449;K17449;K17449;K17449;K17449;K17449;K17449;K17449;K17449;K17449;K17449	-	GO:0030971//receptor tyrosine kinase binding	GO:0008284//positive regulation of cell proliferation;GO:0048863//stem cell differentiation	--
ENSGALG00000005011	gga-miR-20b-5p	ENSGALT00000093893	-0.860784	0.0277226251495962	-0.884768	0.0191525426351446	0.94535431392376	0.00439763637486909	SHC4	SHC adaptor protein 4 [Source:NCBI gene;Acc:426482]	Environmental Information Processing;Environmental Information Processing;Cellular Processes;Organismal Systems;Human Diseases;Organismal Systems;Human Diseases;Human Diseases;Human Diseases;Human Diseases;Organismal Systems;Organismal Systems;Organismal Systems;Organismal Systems;Organismal Systems;Human Diseases;Environmental Information Processing;Human Diseases;Human Diseases;Human Diseases;H…	Signal transduction;Signal transduction;Cellular community - eukaryotes;Immune system;Cancer: specific types;Immune system;Cancer: overview;Substance dependence;Cancer: specific types;Cancer: specific types;Endocrine system;Endocrine system;Nervous system;Endocrine system;Endocrine system;Drug resistance: antineoplastic;Signal transduction;Drug resistance: antineoplastic;Infectious disease: bacte…	ko04072//Phospholipase D signaling pathway;ko04014//Ras signaling pathway;ko04510//Focal adhesion;ko04650//Natural killer cell mediated cytotoxicity;ko05225//Hepatocellular carcinoma;ko04062//Chemokine signaling pathway;ko05206//MicroRNAs in cancer;ko05034//Alcoholism;ko05226//Gastric cancer;ko05224//Breast cancer;ko04910//Insulin signaling pathway;ko04926//Relaxin signaling pathway;ko04722//Neur…	K17449;K17449;K17449;K17449;K17449;K17449;K17449;K17449;K17449;K17449;K17449;K17449;K17449;K17449;K17449;K17449;K17449;K17449;K17449;K17449;K17449;K17449	-	GO:0030971//receptor tyrosine kinase binding	GO:0008284//positive regulation of cell proliferation;GO:0048863//stem cell differentiation	--
ENSGALG00000005011	gga-miR-20b-5p	ENSGALT00000105891	-0.860784	0.0277226251495962	-0.817224	0.0470578371919764	0.94113154642428	0.0050962380789427	SHC4	SHC adaptor protein 4 [Source:NCBI gene;Acc:426482]	Environmental Information Processing;Environmental Information Processing;Cellular Processes;Organismal Systems;Human Diseases;Organismal Systems;Human Diseases;Human Diseases;Human Diseases;Human Diseases;Organismal Systems;Organismal Systems;Organismal Systems;Organismal Systems;Organismal Systems;Human Diseases;Environmental Information Processing;Human Diseases;Human Diseases;Human Diseases;H…	Signal transduction;Signal transduction;Cellular community - eukaryotes;Immune system;Cancer: specific types;Immune system;Cancer: overview;Substance dependence;Cancer: specific types;Cancer: specific types;Endocrine system;Endocrine system;Nervous system;Endocrine system;Endocrine system;Drug resistance: antineoplastic;Signal transduction;Drug resistance: antineoplastic;Infectious disease: bacte…	ko04072//Phospholipase D signaling pathway;ko04014//Ras signaling pathway;ko04510//Focal adhesion;ko04650//Natural killer cell mediated cytotoxicity;ko05225//Hepatocellular carcinoma;ko04062//Chemokine signaling pathway;ko05206//MicroRNAs in cancer;ko05034//Alcoholism;ko05226//Gastric cancer;ko05224//Breast cancer;ko04910//Insulin signaling pathway;ko04926//Relaxin signaling pathway;ko04722//Neur…	K17449;K17449;K17449;K17449;K17449;K17449;K17449;K17449;K17449;K17449;K17449;K17449;K17449;K17449;K17449;K17449;K17449;K17449;K17449;K17449;K17449;K17449	-	GO:0030971//receptor tyrosine kinase binding	GO:0008284//positive regulation of cell proliferation;GO:0048863//stem cell differentiation	--
ENSGALG00000005011	gga-miR-20b-5p	MSTRG.244.2	-0.860784	0.0277226251495962	-0.816826	0.047255943270404	0.938361068713579	0.00558194259646977	SHC4	SHC adaptor protein 4 [Source:NCBI gene;Acc:426482]	Environmental Information Processing;Environmental Information Processing;Cellular Processes;Organismal Systems;Human Diseases;Organismal Systems;Human Diseases;Human Diseases;Human Diseases;Human Diseases;Organismal Systems;Organismal Systems;Organismal Systems;Organismal Systems;Organismal Systems;Human Diseases;Environmental Information Processing;Human Diseases;Human Diseases;Human Diseases;H…	Signal transduction;Signal transduction;Cellular community - eukaryotes;Immune system;Cancer: specific types;Immune system;Cancer: overview;Substance dependence;Cancer: specific types;Cancer: specific types;Endocrine system;Endocrine system;Nervous system;Endocrine system;Endocrine system;Drug resistance: antineoplastic;Signal transduction;Drug resistance: antineoplastic;Infectious disease: bacte…	ko04072//Phospholipase D signaling pathway;ko04014//Ras signaling pathway;ko04510//Focal adhesion;ko04650//Natural killer cell mediated cytotoxicity;ko05225//Hepatocellular carcinoma;ko04062//Chemokine signaling pathway;ko05206//MicroRNAs in cancer;ko05034//Alcoholism;ko05226//Gastric cancer;ko05224//Breast cancer;ko04910//Insulin signaling pathway;ko04926//Relaxin signaling pathway;ko04722//Neur…	K17449;K17449;K17449;K17449;K17449;K17449;K17449;K17449;K17449;K17449;K17449;K17449;K17449;K17449;K17449;K17449;K17449;K17449;K17449;K17449;K17449;K17449	-	GO:0030971//receptor tyrosine kinase binding	GO:0008284//positive regulation of cell proliferation;GO:0048863//stem cell differentiation	--
ENSGALG00000005011	gga-miR-20b-5p	ENSGALT00000095089	-0.860784	0.0277226251495962	-0.788536	0.0623473419352001	0.930798057879663	0.00701766229527552	SHC4	SHC adaptor protein 4 [Source:NCBI gene;Acc:426482]	Environmental Information Processing;Environmental Information Processing;Cellular Processes;Organismal Systems;Human Diseases;Organismal Systems;Human Diseases;Human Diseases;Human Diseases;Human Diseases;Organismal Systems;Organismal Systems;Organismal Systems;Organismal Systems;Organismal Systems;Human Diseases;Environmental Information Processing;Human Diseases;Human Diseases;Human Diseases;H…	Signal transduction;Signal transduction;Cellular community - eukaryotes;Immune system;Cancer: specific types;Immune system;Cancer: overview;Substance dependence;Cancer: specific types;Cancer: specific types;Endocrine system;Endocrine system;Nervous system;Endocrine system;Endocrine system;Drug resistance: antineoplastic;Signal transduction;Drug resistance: antineoplastic;Infectious disease: bacte…	ko04072//Phospholipase D signaling pathway;ko04014//Ras signaling pathway;ko04510//Focal adhesion;ko04650//Natural killer cell mediated cytotoxicity;ko05225//Hepatocellular carcinoma;ko04062//Chemokine signaling pathway;ko05206//MicroRNAs in cancer;ko05034//Alcoholism;ko05226//Gastric cancer;ko05224//Breast cancer;ko04910//Insulin signaling pathway;ko04926//Relaxin signaling pathway;ko04722//Neur…	K17449;K17449;K17449;K17449;K17449;K17449;K17449;K17449;K17449;K17449;K17449;K17449;K17449;K17449;K17449;K17449;K17449;K17449;K17449;K17449;K17449;K17449	-	GO:0030971//receptor tyrosine kinase binding	GO:0008284//positive regulation of cell proliferation;GO:0048863//stem cell differentiation	--
ENSGALG00000005011	gga-miR-1571	ENSGALT00000095089	-0.877011	0.0217593357939405	-0.75598	0.0820535253100249	0.930798057879663	0.00701766229527552	SHC4	SHC adaptor protein 4 [Source:NCBI gene;Acc:426482]	Environmental Information Processing;Environmental Information Processing;Cellular Processes;Organismal Systems;Human Diseases;Organismal Systems;Human Diseases;Human Diseases;Human Diseases;Human Diseases;Organismal Systems;Organismal Systems;Organismal Systems;Organismal Systems;Organismal Systems;Human Diseases;Environmental Information Processing;Human Diseases;Human Diseases;Human Diseases;H…	Signal transduction;Signal transduction;Cellular community - eukaryotes;Immune system;Cancer: specific types;Immune system;Cancer: overview;Substance dependence;Cancer: specific types;Cancer: specific types;Endocrine system;Endocrine system;Nervous system;Endocrine system;Endocrine system;Drug resistance: antineoplastic;Signal transduction;Drug resistance: antineoplastic;Infectious disease: bacte…	ko04072//Phospholipase D signaling pathway;ko04014//Ras signaling pathway;ko04510//Focal adhesion;ko04650//Natural killer cell mediated cytotoxicity;ko05225//Hepatocellular carcinoma;ko04062//Chemokine signaling pathway;ko05206//MicroRNAs in cancer;ko05034//Alcoholism;ko05226//Gastric cancer;ko05224//Breast cancer;ko04910//Insulin signaling pathway;ko04926//Relaxin signaling pathway;ko04722//Neur…	K17449;K17449;K17449;K17449;K17449;K17449;K17449;K17449;K17449;K17449;K17449;K17449;K17449;K17449;K17449;K17449;K17449;K17449;K17449;K17449;K17449;K17449	-	GO:0030971//receptor tyrosine kinase binding	GO:0008284//positive regulation of cell proliferation;GO:0048863//stem cell differentiation	--
ENSGALG00000005011	gga-miR-20b-5p	MSTRG.14350.2	-0.860784	0.0277226251495962	-0.843871	0.0346614146816963	0.92748985144485	0.00769596337651937	SHC4	SHC adaptor protein 4 [Source:NCBI gene;Acc:426482]	Environmental Information Processing;Environmental Information Processing;Cellular Processes;Organismal Systems;Human Diseases;Organismal Systems;Human Diseases;Human Diseases;Human Diseases;Human Diseases;Organismal Systems;Organismal Systems;Organismal Systems;Organismal Systems;Organismal Systems;Human Diseases;Environmental Information Processing;Human Diseases;Human Diseases;Human Diseases;H…	Signal transduction;Signal transduction;Cellular community - eukaryotes;Immune system;Cancer: specific types;Immune system;Cancer: overview;Substance dependence;Cancer: specific types;Cancer: specific types;Endocrine system;Endocrine system;Nervous system;Endocrine system;Endocrine system;Drug resistance: antineoplastic;Signal transduction;Drug resistance: antineoplastic;Infectious disease: bacte…	ko04072//Phospholipase D signaling pathway;ko04014//Ras signaling pathway;ko04510//Focal adhesion;ko04650//Natural killer cell mediated cytotoxicity;ko05225//Hepatocellular carcinoma;ko04062//Chemokine signaling pathway;ko05206//MicroRNAs in cancer;ko05034//Alcoholism;ko05226//Gastric cancer;ko05224//Breast cancer;ko04910//Insulin signaling pathway;ko04926//Relaxin signaling pathway;ko04722//Neur…	K17449;K17449;K17449;K17449;K17449;K17449;K17449;K17449;K17449;K17449;K17449;K17449;K17449;K17449;K17449;K17449;K17449;K17449;K17449;K17449;K17449;K17449	-	GO:0030971//receptor tyrosine kinase binding	GO:0008284//positive regulation of cell proliferation;GO:0048863//stem cell differentiation	--
ENSGALG00000005011	gga-miR-20b-5p	MSTRG.1884.2	-0.860784	0.0277226251495962	-0.834973	0.0386036074123772	0.926889703726602	0.00782228164574691	SHC4	SHC adaptor protein 4 [Source:NCBI gene;Acc:426482]	Environmental Information Processing;Environmental Information Processing;Cellular Processes;Organismal Systems;Human Diseases;Organismal Systems;Human Diseases;Human Diseases;Human Diseases;Human Diseases;Organismal Systems;Organismal Systems;Organismal Systems;Organismal Systems;Organismal Systems;Human Diseases;Environmental Information Processing;Human Diseases;Human Diseases;Human Diseases;H…	Signal transduction;Signal transduction;Cellular community - eukaryotes;Immune system;Cancer: specific types;Immune system;Cancer: overview;Substance dependence;Cancer: specific types;Cancer: specific types;Endocrine system;Endocrine system;Nervous system;Endocrine system;Endocrine system;Drug resistance: antineoplastic;Signal transduction;Drug resistance: antineoplastic;Infectious disease: bacte…	ko04072//Phospholipase D signaling pathway;ko04014//Ras signaling pathway;ko04510//Focal adhesion;ko04650//Natural killer cell mediated cytotoxicity;ko05225//Hepatocellular carcinoma;ko04062//Chemokine signaling pathway;ko05206//MicroRNAs in cancer;ko05034//Alcoholism;ko05226//Gastric cancer;ko05224//Breast cancer;ko04910//Insulin signaling pathway;ko04926//Relaxin signaling pathway;ko04722//Neur…	K17449;K17449;K17449;K17449;K17449;K17449;K17449;K17449;K17449;K17449;K17449;K17449;K17449;K17449;K17449;K17449;K17449;K17449;K17449;K17449;K17449;K17449	-	GO:0030971//receptor tyrosine kinase binding	GO:0008284//positive regulation of cell proliferation;GO:0048863//stem cell differentiation	--
ENSGALG00000005011	gga-miR-1571	ENSGALT00000104623	-0.877011	0.0217593357939405	-0.821932	0.0447391451226561	0.920789411248975	0.00916297986897064	SHC4	SHC adaptor protein 4 [Source:NCBI gene;Acc:426482]	Environmental Information Processing;Environmental Information Processing;Cellular Processes;Organismal Systems;Human Diseases;Organismal Systems;Human Diseases;Human Diseases;Human Diseases;Human Diseases;Organismal Systems;Organismal Systems;Organismal Systems;Organismal Systems;Organismal Systems;Human Diseases;Environmental Information Processing;Human Diseases;Human Diseases;Human Diseases;H…	Signal transduction;Signal transduction;Cellular community - eukaryotes;Immune system;Cancer: specific types;Immune system;Cancer: overview;Substance dependence;Cancer: specific types;Cancer: specific types;Endocrine system;Endocrine system;Nervous system;Endocrine system;Endocrine system;Drug resistance: antineoplastic;Signal transduction;Drug resistance: antineoplastic;Infectious disease: bacte…	ko04072//Phospholipase D signaling pathway;ko04014//Ras signaling pathway;ko04510//Focal adhesion;ko04650//Natural killer cell mediated cytotoxicity;ko05225//Hepatocellular carcinoma;ko04062//Chemokine signaling pathway;ko05206//MicroRNAs in cancer;ko05034//Alcoholism;ko05226//Gastric cancer;ko05224//Breast cancer;ko04910//Insulin signaling pathway;ko04926//Relaxin signaling pathway;ko04722//Neur…	K17449;K17449;K17449;K17449;K17449;K17449;K17449;K17449;K17449;K17449;K17449;K17449;K17449;K17449;K17449;K17449;K17449;K17449;K17449;K17449;K17449;K17449	-	GO:0030971//receptor tyrosine kinase binding	GO:0008284//positive regulation of cell proliferation;GO:0048863//stem cell differentiation	--
ENSGALG00000005011	gga-miR-1571	MSTRG.4751.2	-0.877011	0.0217593357939405	-0.833871	0.0391055817852725	0.917316434321375	0.0099722219736299	SHC4	SHC adaptor protein 4 [Source:NCBI gene;Acc:426482]	Environmental Information Processing;Environmental Information Processing;Cellular Processes;Organismal Systems;Human Diseases;Organismal Systems;Human Diseases;Human Diseases;Human Diseases;Human Diseases;Organismal Systems;Organismal Systems;Organismal Systems;Organismal Systems;Organismal Systems;Human Diseases;Environmental Information Processing;Human Diseases;Human Diseases;Human Diseases;H…	Signal transduction;Signal transduction;Cellular community - eukaryotes;Immune system;Cancer: specific types;Immune system;Cancer: overview;Substance dependence;Cancer: specific types;Cancer: specific types;Endocrine system;Endocrine system;Nervous system;Endocrine system;Endocrine system;Drug resistance: antineoplastic;Signal transduction;Drug resistance: antineoplastic;Infectious disease: bacte…	ko04072//Phospholipase D signaling pathway;ko04014//Ras signaling pathway;ko04510//Focal adhesion;ko04650//Natural killer cell mediated cytotoxicity;ko05225//Hepatocellular carcinoma;ko04062//Chemokine signaling pathway;ko05206//MicroRNAs in cancer;ko05034//Alcoholism;ko05226//Gastric cancer;ko05224//Breast cancer;ko04910//Insulin signaling pathway;ko04926//Relaxin signaling pathway;ko04722//Neur…	K17449;K17449;K17449;K17449;K17449;K17449;K17449;K17449;K17449;K17449;K17449;K17449;K17449;K17449;K17449;K17449;K17449;K17449;K17449;K17449;K17449;K17449	-	GO:0030971//receptor tyrosine kinase binding	GO:0008284//positive regulation of cell proliferation;GO:0048863//stem cell differentiation	--
ENSGALG00000005011	gga-miR-1571	ENSGALT00000104046	-0.877011	0.0217593357939405	-0.766919	0.0751588846264838	0.91542388094355	0.0104271883112129	SHC4	SHC adaptor protein 4 [Source:NCBI gene;Acc:426482]	Environmental Information Processing;Environmental Information Processing;Cellular Processes;Organismal Systems;Human Diseases;Organismal Systems;Human Diseases;Human Diseases;Human Diseases;Human Diseases;Organismal Systems;Organismal Systems;Organismal Systems;Organismal Systems;Organismal Systems;Human Diseases;Environmental Information Processing;Human Diseases;Human Diseases;Human Diseases;H…	Signal transduction;Signal transduction;Cellular community - eukaryotes;Immune system;Cancer: specific types;Immune system;Cancer: overview;Substance dependence;Cancer: specific types;Cancer: specific types;Endocrine system;Endocrine system;Nervous system;Endocrine system;Endocrine system;Drug resistance: antineoplastic;Signal transduction;Drug resistance: antineoplastic;Infectious disease: bacte…	ko04072//Phospholipase D signaling pathway;ko04014//Ras signaling pathway;ko04510//Focal adhesion;ko04650//Natural killer cell mediated cytotoxicity;ko05225//Hepatocellular carcinoma;ko04062//Chemokine signaling pathway;ko05206//MicroRNAs in cancer;ko05034//Alcoholism;ko05226//Gastric cancer;ko05224//Breast cancer;ko04910//Insulin signaling pathway;ko04926//Relaxin signaling pathway;ko04722//Neur…	K17449;K17449;K17449;K17449;K17449;K17449;K17449;K17449;K17449;K17449;K17449;K17449;K17449;K17449;K17449;K17449;K17449;K17449;K17449;K17449;K17449;K17449	-	GO:0030971//receptor tyrosine kinase binding	GO:0008284//positive regulation of cell proliferation;GO:0048863//stem cell differentiation	--
ENSGALG00000005011	gga-miR-1571	ENSGALT00000092254	-0.877011	0.0217593357939405	-0.78606	0.0637595355327214	0.909565585287895	0.0118977713900598	SHC4	SHC adaptor protein 4 [Source:NCBI gene;Acc:426482]	Environmental Information Processing;Environmental Information Processing;Cellular Processes;Organismal Systems;Human Diseases;Organismal Systems;Human Diseases;Human Diseases;Human Diseases;Human Diseases;Organismal Systems;Organismal Systems;Organismal Systems;Organismal Systems;Organismal Systems;Human Diseases;Environmental Information Processing;Human Diseases;Human Diseases;Human Diseases;H…	Signal transduction;Signal transduction;Cellular community - eukaryotes;Immune system;Cancer: specific types;Immune system;Cancer: overview;Substance dependence;Cancer: specific types;Cancer: specific types;Endocrine system;Endocrine system;Nervous system;Endocrine system;Endocrine system;Drug resistance: antineoplastic;Signal transduction;Drug resistance: antineoplastic;Infectious disease: bacte…	ko04072//Phospholipase D signaling pathway;ko04014//Ras signaling pathway;ko04510//Focal adhesion;ko04650//Natural killer cell mediated cytotoxicity;ko05225//Hepatocellular carcinoma;ko04062//Chemokine signaling pathway;ko05206//MicroRNAs in cancer;ko05034//Alcoholism;ko05226//Gastric cancer;ko05224//Breast cancer;ko04910//Insulin signaling pathway;ko04926//Relaxin signaling pathway;ko04722//Neur…	K17449;K17449;K17449;K17449;K17449;K17449;K17449;K17449;K17449;K17449;K17449;K17449;K17449;K17449;K17449;K17449;K17449;K17449;K17449;K17449;K17449;K17449	-	GO:0030971//receptor tyrosine kinase binding	GO:0008284//positive regulation of cell proliferation;GO:0048863//stem cell differentiation	--
ENSGALG00000005011	gga-miR-1571	ENSGALT00000103883	-0.877011	0.0217593357939405	-0.855975	0.0296211491698148	0.904657459567562	0.0132019586428792	SHC4	SHC adaptor protein 4 [Source:NCBI gene;Acc:426482]	Environmental Information Processing;Environmental Information Processing;Cellular Processes;Organismal Systems;Human Diseases;Organismal Systems;Human Diseases;Human Diseases;Human Diseases;Human Diseases;Organismal Systems;Organismal Systems;Organismal Systems;Organismal Systems;Organismal Systems;Human Diseases;Environmental Information Processing;Human Diseases;Human Diseases;Human Diseases;H…	Signal transduction;Signal transduction;Cellular community - eukaryotes;Immune system;Cancer: specific types;Immune system;Cancer: overview;Substance dependence;Cancer: specific types;Cancer: specific types;Endocrine system;Endocrine system;Nervous system;Endocrine system;Endocrine system;Drug resistance: antineoplastic;Signal transduction;Drug resistance: antineoplastic;Infectious disease: bacte…	ko04072//Phospholipase D signaling pathway;ko04014//Ras signaling pathway;ko04510//Focal adhesion;ko04650//Natural killer cell mediated cytotoxicity;ko05225//Hepatocellular carcinoma;ko04062//Chemokine signaling pathway;ko05206//MicroRNAs in cancer;ko05034//Alcoholism;ko05226//Gastric cancer;ko05224//Breast cancer;ko04910//Insulin signaling pathway;ko04926//Relaxin signaling pathway;ko04722//Neur…	K17449;K17449;K17449;K17449;K17449;K17449;K17449;K17449;K17449;K17449;K17449;K17449;K17449;K17449;K17449;K17449;K17449;K17449;K17449;K17449;K17449;K17449	-	GO:0030971//receptor tyrosine kinase binding	GO:0008284//positive regulation of cell proliferation;GO:0048863//stem cell differentiation	--
ENSGALG00000005011	miR-451-y	ENSGALT00000103883	-0.900033	0.0144907018110924	-0.733712	0.0969228117616876	0.904657459567562	0.0132019586428792	SHC4	SHC adaptor protein 4 [Source:NCBI gene;Acc:426482]	Environmental Information Processing;Environmental Information Processing;Cellular Processes;Organismal Systems;Human Diseases;Organismal Systems;Human Diseases;Human Diseases;Human Diseases;Human Diseases;Organismal Systems;Organismal Systems;Organismal Systems;Organismal Systems;Organismal Systems;Human Diseases;Environmental Information Processing;Human Diseases;Human Diseases;Human Diseases;H…	Signal transduction;Signal transduction;Cellular community - eukaryotes;Immune system;Cancer: specific types;Immune system;Cancer: overview;Substance dependence;Cancer: specific types;Cancer: specific types;Endocrine system;Endocrine system;Nervous system;Endocrine system;Endocrine system;Drug resistance: antineoplastic;Signal transduction;Drug resistance: antineoplastic;Infectious disease: bacte…	ko04072//Phospholipase D signaling pathway;ko04014//Ras signaling pathway;ko04510//Focal adhesion;ko04650//Natural killer cell mediated cytotoxicity;ko05225//Hepatocellular carcinoma;ko04062//Chemokine signaling pathway;ko05206//MicroRNAs in cancer;ko05034//Alcoholism;ko05226//Gastric cancer;ko05224//Breast cancer;ko04910//Insulin signaling pathway;ko04926//Relaxin signaling pathway;ko04722//Neur…	K17449;K17449;K17449;K17449;K17449;K17449;K17449;K17449;K17449;K17449;K17449;K17449;K17449;K17449;K17449;K17449;K17449;K17449;K17449;K17449;K17449;K17449	-	GO:0030971//receptor tyrosine kinase binding	GO:0008284//positive regulation of cell proliferation;GO:0048863//stem cell differentiation	--
ENSGALG00000011809	gga-miR-96-5p	ENSGALT00000099043	-0.901594	0.0140492241605337	-0.903272	0.0135820305289802	0.993871485927936	5.62229376332858e-05	GRIN2B	glutamate ionotropic receptor NMDA type subunit 2B [Source:NCBI gene;Acc:417965]	Environmental Information Processing;Human Diseases;Human Diseases;Environmental Information Processing;Environmental Information Processing;Environmental Information Processing;Human Diseases;Human Diseases;Organismal Systems;Organismal Systems;Human Diseases;Organismal Systems;Organismal Systems;Human Diseases;Human Diseases;Human Diseases;Human Diseases	Signaling molecules and interaction;Neurodegenerative disease;Neurodegenerative disease;Signal transduction;Signal transduction;Signal transduction;Immune disease;Substance dependence;Nervous system;Nervous system;Neurodegenerative disease;Environmental adaptation;Nervous system;Substance dependence;Neurodegenerative disease;Substance dependence;Substance dependence	ko04080//Neuroactive ligand-receptor interaction;ko05010//Alzheimer disease;ko05016//Huntington disease;ko04024//cAMP signaling pathway;ko04014//Ras signaling pathway;ko04015//Rap1 signaling pathway;ko05322//Systemic lupus erythematosus;ko05034//Alcoholism;ko04728//Dopaminergic synapse;ko04724//Glutamatergic synapse;ko05017//Spinocerebellar ataxia;ko04713//Circadian entrainment;ko04720//Long-term…	K05210;K05210;K05210;K05210;K05210;K05210;K05210;K05210;K05210;K05210;K05210;K05210;K05210;K05210;K05210;K05210;K05210	GO:0005886//plasma membrane;GO:0005887//integral component of plasma membrane;GO:0016020//membrane;GO:0017146//NMDA selective glutamate receptor complex	GO:0004970//ionotropic glutamate receptor activity;GO:0004972//NMDA glutamate receptor activity;GO:0005216//ion channel activity;GO:0015276//ligand-gated ion channel activity;GO:0016594//glycine binding;GO:0022849//glutamate-gated calcium ion channel activity;GO:0038023//signaling receptor activity	GO:0006811//ion transport;GO:0045471//response to ethanol;GO:0097553//calcium ion transmembrane import into cytosol	--
ENSGALG00000011809	gga-miR-6549-5p	ENSGALT00000103019	-0.785223	0.0642399263331092	-0.793393	0.0596199809485267	0.989685560844106	0.000159032818153237	GRIN2B	glutamate ionotropic receptor NMDA type subunit 2B [Source:NCBI gene;Acc:417965]	Environmental Information Processing;Human Diseases;Human Diseases;Environmental Information Processing;Environmental Information Processing;Environmental Information Processing;Human Diseases;Human Diseases;Organismal Systems;Organismal Systems;Human Diseases;Organismal Systems;Organismal Systems;Human Diseases;Human Diseases;Human Diseases;Human Diseases	Signaling molecules and interaction;Neurodegenerative disease;Neurodegenerative disease;Signal transduction;Signal transduction;Signal transduction;Immune disease;Substance dependence;Nervous system;Nervous system;Neurodegenerative disease;Environmental adaptation;Nervous system;Substance dependence;Neurodegenerative disease;Substance dependence;Substance dependence	ko04080//Neuroactive ligand-receptor interaction;ko05010//Alzheimer disease;ko05016//Huntington disease;ko04024//cAMP signaling pathway;ko04014//Ras signaling pathway;ko04015//Rap1 signaling pathway;ko05322//Systemic lupus erythematosus;ko05034//Alcoholism;ko04728//Dopaminergic synapse;ko04724//Glutamatergic synapse;ko05017//Spinocerebellar ataxia;ko04713//Circadian entrainment;ko04720//Long-term…	K05210;K05210;K05210;K05210;K05210;K05210;K05210;K05210;K05210;K05210;K05210;K05210;K05210;K05210;K05210;K05210;K05210	GO:0005886//plasma membrane;GO:0005887//integral component of plasma membrane;GO:0016020//membrane;GO:0017146//NMDA selective glutamate receptor complex	GO:0004970//ionotropic glutamate receptor activity;GO:0004972//NMDA glutamate receptor activity;GO:0005216//ion channel activity;GO:0015276//ligand-gated ion channel activity;GO:0016594//glycine binding;GO:0022849//glutamate-gated calcium ion channel activity;GO:0038023//signaling receptor activity	GO:0006811//ion transport;GO:0045471//response to ethanol;GO:0097553//calcium ion transmembrane import into cytosol	--
ENSGALG00000011809	gga-miR-20b-5p	MSTRG.13040.5	-0.826489	0.0425474628994569	-0.802997	0.0543926657139671	0.987048164514091	0.000250538728204749	GRIN2B	glutamate ionotropic receptor NMDA type subunit 2B [Source:NCBI gene;Acc:417965]	Environmental Information Processing;Human Diseases;Human Diseases;Environmental Information Processing;Environmental Information Processing;Environmental Information Processing;Human Diseases;Human Diseases;Organismal Systems;Organismal Systems;Human Diseases;Organismal Systems;Organismal Systems;Human Diseases;Human Diseases;Human Diseases;Human Diseases	Signaling molecules and interaction;Neurodegenerative disease;Neurodegenerative disease;Signal transduction;Signal transduction;Signal transduction;Immune disease;Substance dependence;Nervous system;Nervous system;Neurodegenerative disease;Environmental adaptation;Nervous system;Substance dependence;Neurodegenerative disease;Substance dependence;Substance dependence	ko04080//Neuroactive ligand-receptor interaction;ko05010//Alzheimer disease;ko05016//Huntington disease;ko04024//cAMP signaling pathway;ko04014//Ras signaling pathway;ko04015//Rap1 signaling pathway;ko05322//Systemic lupus erythematosus;ko05034//Alcoholism;ko04728//Dopaminergic synapse;ko04724//Glutamatergic synapse;ko05017//Spinocerebellar ataxia;ko04713//Circadian entrainment;ko04720//Long-term…	K05210;K05210;K05210;K05210;K05210;K05210;K05210;K05210;K05210;K05210;K05210;K05210;K05210;K05210;K05210;K05210;K05210	GO:0005886//plasma membrane;GO:0005887//integral component of plasma membrane;GO:0016020//membrane;GO:0017146//NMDA selective glutamate receptor complex	GO:0004970//ionotropic glutamate receptor activity;GO:0004972//NMDA glutamate receptor activity;GO:0005216//ion channel activity;GO:0015276//ligand-gated ion channel activity;GO:0016594//glycine binding;GO:0022849//glutamate-gated calcium ion channel activity;GO:0038023//signaling receptor activity	GO:0006811//ion transport;GO:0045471//response to ethanol;GO:0097553//calcium ion transmembrane import into cytosol	--
ENSGALG00000011809	miR-152-z	MSTRG.13040.5	-0.756876	0.0814784697558488	-0.787262	0.0630724008627908	0.987048164514091	0.000250538728204749	GRIN2B	glutamate ionotropic receptor NMDA type subunit 2B [Source:NCBI gene;Acc:417965]	Environmental Information Processing;Human Diseases;Human Diseases;Environmental Information Processing;Environmental Information Processing;Environmental Information Processing;Human Diseases;Human Diseases;Organismal Systems;Organismal Systems;Human Diseases;Organismal Systems;Organismal Systems;Human Diseases;Human Diseases;Human Diseases;Human Diseases	Signaling molecules and interaction;Neurodegenerative disease;Neurodegenerative disease;Signal transduction;Signal transduction;Signal transduction;Immune disease;Substance dependence;Nervous system;Nervous system;Neurodegenerative disease;Environmental adaptation;Nervous system;Substance dependence;Neurodegenerative disease;Substance dependence;Substance dependence	ko04080//Neuroactive ligand-receptor interaction;ko05010//Alzheimer disease;ko05016//Huntington disease;ko04024//cAMP signaling pathway;ko04014//Ras signaling pathway;ko04015//Rap1 signaling pathway;ko05322//Systemic lupus erythematosus;ko05034//Alcoholism;ko04728//Dopaminergic synapse;ko04724//Glutamatergic synapse;ko05017//Spinocerebellar ataxia;ko04713//Circadian entrainment;ko04720//Long-term…	K05210;K05210;K05210;K05210;K05210;K05210;K05210;K05210;K05210;K05210;K05210;K05210;K05210;K05210;K05210;K05210;K05210	GO:0005886//plasma membrane;GO:0005887//integral component of plasma membrane;GO:0016020//membrane;GO:0017146//NMDA selective glutamate receptor complex	GO:0004970//ionotropic glutamate receptor activity;GO:0004972//NMDA glutamate receptor activity;GO:0005216//ion channel activity;GO:0015276//ligand-gated ion channel activity;GO:0016594//glycine binding;GO:0022849//glutamate-gated calcium ion channel activity;GO:0038023//signaling receptor activity	GO:0006811//ion transport;GO:0045471//response to ethanol;GO:0097553//calcium ion transmembrane import into cytosol	--
ENSGALG00000011809	gga-miR-20b-5p	MSTRG.6649.1	-0.826489	0.0425474628994569	-0.849015	0.0324738216958915	0.984667179267339	0.000350840749682469	GRIN2B	glutamate ionotropic receptor NMDA type subunit 2B [Source:NCBI gene;Acc:417965]	Environmental Information Processing;Human Diseases;Human Diseases;Environmental Information Processing;Environmental Information Processing;Environmental Information Processing;Human Diseases;Human Diseases;Organismal Systems;Organismal Systems;Human Diseases;Organismal Systems;Organismal Systems;Human Diseases;Human Diseases;Human Diseases;Human Diseases	Signaling molecules and interaction;Neurodegenerative disease;Neurodegenerative disease;Signal transduction;Signal transduction;Signal transduction;Immune disease;Substance dependence;Nervous system;Nervous system;Neurodegenerative disease;Environmental adaptation;Nervous system;Substance dependence;Neurodegenerative disease;Substance dependence;Substance dependence	ko04080//Neuroactive ligand-receptor interaction;ko05010//Alzheimer disease;ko05016//Huntington disease;ko04024//cAMP signaling pathway;ko04014//Ras signaling pathway;ko04015//Rap1 signaling pathway;ko05322//Systemic lupus erythematosus;ko05034//Alcoholism;ko04728//Dopaminergic synapse;ko04724//Glutamatergic synapse;ko05017//Spinocerebellar ataxia;ko04713//Circadian entrainment;ko04720//Long-term…	K05210;K05210;K05210;K05210;K05210;K05210;K05210;K05210;K05210;K05210;K05210;K05210;K05210;K05210;K05210;K05210;K05210	GO:0005886//plasma membrane;GO:0005887//integral component of plasma membrane;GO:0016020//membrane;GO:0017146//NMDA selective glutamate receptor complex	GO:0004970//ionotropic glutamate receptor activity;GO:0004972//NMDA glutamate receptor activity;GO:0005216//ion channel activity;GO:0015276//ligand-gated ion channel activity;GO:0016594//glycine binding;GO:0022849//glutamate-gated calcium ion channel activity;GO:0038023//signaling receptor activity	GO:0006811//ion transport;GO:0045471//response to ethanol;GO:0097553//calcium ion transmembrane import into cytosol	--
ENSGALG00000011809	gga-miR-96-5p	MSTRG.959.1	-0.901594	0.0140492241605337	-0.902402	0.0138231014577804	0.9802696107288	0.000580091986727546	GRIN2B	glutamate ionotropic receptor NMDA type subunit 2B [Source:NCBI gene;Acc:417965]	Environmental Information Processing;Human Diseases;Human Diseases;Environmental Information Processing;Environmental Information Processing;Environmental Information Processing;Human Diseases;Human Diseases;Organismal Systems;Organismal Systems;Human Diseases;Organismal Systems;Organismal Systems;Human Diseases;Human Diseases;Human Diseases;Human Diseases	Signaling molecules and interaction;Neurodegenerative disease;Neurodegenerative disease;Signal transduction;Signal transduction;Signal transduction;Immune disease;Substance dependence;Nervous system;Nervous system;Neurodegenerative disease;Environmental adaptation;Nervous system;Substance dependence;Neurodegenerative disease;Substance dependence;Substance dependence	ko04080//Neuroactive ligand-receptor interaction;ko05010//Alzheimer disease;ko05016//Huntington disease;ko04024//cAMP signaling pathway;ko04014//Ras signaling pathway;ko04015//Rap1 signaling pathway;ko05322//Systemic lupus erythematosus;ko05034//Alcoholism;ko04728//Dopaminergic synapse;ko04724//Glutamatergic synapse;ko05017//Spinocerebellar ataxia;ko04713//Circadian entrainment;ko04720//Long-term…	K05210;K05210;K05210;K05210;K05210;K05210;K05210;K05210;K05210;K05210;K05210;K05210;K05210;K05210;K05210;K05210;K05210	GO:0005886//plasma membrane;GO:0005887//integral component of plasma membrane;GO:0016020//membrane;GO:0017146//NMDA selective glutamate receptor complex	GO:0004970//ionotropic glutamate receptor activity;GO:0004972//NMDA glutamate receptor activity;GO:0005216//ion channel activity;GO:0015276//ligand-gated ion channel activity;GO:0016594//glycine binding;GO:0022849//glutamate-gated calcium ion channel activity;GO:0038023//signaling receptor activity	GO:0006811//ion transport;GO:0045471//response to ethanol;GO:0097553//calcium ion transmembrane import into cytosol	--
ENSGALG00000011809	miR-152-z	MSTRG.959.1	-0.756876	0.0814784697558488	-0.7623	0.0780364765528179	0.9802696107288	0.000580091986727546	GRIN2B	glutamate ionotropic receptor NMDA type subunit 2B [Source:NCBI gene;Acc:417965]	Environmental Information Processing;Human Diseases;Human Diseases;Environmental Information Processing;Environmental Information Processing;Environmental Information Processing;Human Diseases;Human Diseases;Organismal Systems;Organismal Systems;Human Diseases;Organismal Systems;Organismal Systems;Human Diseases;Human Diseases;Human Diseases;Human Diseases	Signaling molecules and interaction;Neurodegenerative disease;Neurodegenerative disease;Signal transduction;Signal transduction;Signal transduction;Immune disease;Substance dependence;Nervous system;Nervous system;Neurodegenerative disease;Environmental adaptation;Nervous system;Substance dependence;Neurodegenerative disease;Substance dependence;Substance dependence	ko04080//Neuroactive ligand-receptor interaction;ko05010//Alzheimer disease;ko05016//Huntington disease;ko04024//cAMP signaling pathway;ko04014//Ras signaling pathway;ko04015//Rap1 signaling pathway;ko05322//Systemic lupus erythematosus;ko05034//Alcoholism;ko04728//Dopaminergic synapse;ko04724//Glutamatergic synapse;ko05017//Spinocerebellar ataxia;ko04713//Circadian entrainment;ko04720//Long-term…	K05210;K05210;K05210;K05210;K05210;K05210;K05210;K05210;K05210;K05210;K05210;K05210;K05210;K05210;K05210;K05210;K05210	GO:0005886//plasma membrane;GO:0005887//integral component of plasma membrane;GO:0016020//membrane;GO:0017146//NMDA selective glutamate receptor complex	GO:0004970//ionotropic glutamate receptor activity;GO:0004972//NMDA glutamate receptor activity;GO:0005216//ion channel activity;GO:0015276//ligand-gated ion channel activity;GO:0016594//glycine binding;GO:0022849//glutamate-gated calcium ion channel activity;GO:0038023//signaling receptor activity	GO:0006811//ion transport;GO:0045471//response to ethanol;GO:0097553//calcium ion transmembrane import into cytosol	--
ENSGALG00000011809	gga-miR-96-5p	MSTRG.4183.2	-0.901594	0.0140492241605337	-0.929558	0.00726828547267699	0.977102533741407	0.000780438439953562	GRIN2B	glutamate ionotropic receptor NMDA type subunit 2B [Source:NCBI gene;Acc:417965]	Environmental Information Processing;Human Diseases;Human Diseases;Environmental Information Processing;Environmental Information Processing;Environmental Information Processing;Human Diseases;Human Diseases;Organismal Systems;Organismal Systems;Human Diseases;Organismal Systems;Organismal Systems;Human Diseases;Human Diseases;Human Diseases;Human Diseases	Signaling molecules and interaction;Neurodegenerative disease;Neurodegenerative disease;Signal transduction;Signal transduction;Signal transduction;Immune disease;Substance dependence;Nervous system;Nervous system;Neurodegenerative disease;Environmental adaptation;Nervous system;Substance dependence;Neurodegenerative disease;Substance dependence;Substance dependence	ko04080//Neuroactive ligand-receptor interaction;ko05010//Alzheimer disease;ko05016//Huntington disease;ko04024//cAMP signaling pathway;ko04014//Ras signaling pathway;ko04015//Rap1 signaling pathway;ko05322//Systemic lupus erythematosus;ko05034//Alcoholism;ko04728//Dopaminergic synapse;ko04724//Glutamatergic synapse;ko05017//Spinocerebellar ataxia;ko04713//Circadian entrainment;ko04720//Long-term…	K05210;K05210;K05210;K05210;K05210;K05210;K05210;K05210;K05210;K05210;K05210;K05210;K05210;K05210;K05210;K05210;K05210	GO:0005886//plasma membrane;GO:0005887//integral component of plasma membrane;GO:0016020//membrane;GO:0017146//NMDA selective glutamate receptor complex	GO:0004970//ionotropic glutamate receptor activity;GO:0004972//NMDA glutamate receptor activity;GO:0005216//ion channel activity;GO:0015276//ligand-gated ion channel activity;GO:0016594//glycine binding;GO:0022849//glutamate-gated calcium ion channel activity;GO:0038023//signaling receptor activity	GO:0006811//ion transport;GO:0045471//response to ethanol;GO:0097553//calcium ion transmembrane import into cytosol	--
ENSGALG00000011809	miR-152-z	MSTRG.4183.2	-0.756876	0.0814784697558488	-0.873644	0.0229399084703661	0.977102533741407	0.000780438439953562	GRIN2B	glutamate ionotropic receptor NMDA type subunit 2B [Source:NCBI gene;Acc:417965]	Environmental Information Processing;Human Diseases;Human Diseases;Environmental Information Processing;Environmental Information Processing;Environmental Information Processing;Human Diseases;Human Diseases;Organismal Systems;Organismal Systems;Human Diseases;Organismal Systems;Organismal Systems;Human Diseases;Human Diseases;Human Diseases;Human Diseases	Signaling molecules and interaction;Neurodegenerative disease;Neurodegenerative disease;Signal transduction;Signal transduction;Signal transduction;Immune disease;Substance dependence;Nervous system;Nervous system;Neurodegenerative disease;Environmental adaptation;Nervous system;Substance dependence;Neurodegenerative disease;Substance dependence;Substance dependence	ko04080//Neuroactive ligand-receptor interaction;ko05010//Alzheimer disease;ko05016//Huntington disease;ko04024//cAMP signaling pathway;ko04014//Ras signaling pathway;ko04015//Rap1 signaling pathway;ko05322//Systemic lupus erythematosus;ko05034//Alcoholism;ko04728//Dopaminergic synapse;ko04724//Glutamatergic synapse;ko05017//Spinocerebellar ataxia;ko04713//Circadian entrainment;ko04720//Long-term…	K05210;K05210;K05210;K05210;K05210;K05210;K05210;K05210;K05210;K05210;K05210;K05210;K05210;K05210;K05210;K05210;K05210	GO:0005886//plasma membrane;GO:0005887//integral component of plasma membrane;GO:0016020//membrane;GO:0017146//NMDA selective glutamate receptor complex	GO:0004970//ionotropic glutamate receptor activity;GO:0004972//NMDA glutamate receptor activity;GO:0005216//ion channel activity;GO:0015276//ligand-gated ion channel activity;GO:0016594//glycine binding;GO:0022849//glutamate-gated calcium ion channel activity;GO:0038023//signaling receptor activity	GO:0006811//ion transport;GO:0045471//response to ethanol;GO:0097553//calcium ion transmembrane import into cytosol	--
ENSGALG00000011809	gga-miR-20b-5p	MSTRG.4183.2	-0.826489	0.0425474628994569	-0.838344	0.0370865284104928	0.977102533741407	0.000780438439953562	GRIN2B	glutamate ionotropic receptor NMDA type subunit 2B [Source:NCBI gene;Acc:417965]	Environmental Information Processing;Human Diseases;Human Diseases;Environmental Information Processing;Environmental Information Processing;Environmental Information Processing;Human Diseases;Human Diseases;Organismal Systems;Organismal Systems;Human Diseases;Organismal Systems;Organismal Systems;Human Diseases;Human Diseases;Human Diseases;Human Diseases	Signaling molecules and interaction;Neurodegenerative disease;Neurodegenerative disease;Signal transduction;Signal transduction;Signal transduction;Immune disease;Substance dependence;Nervous system;Nervous system;Neurodegenerative disease;Environmental adaptation;Nervous system;Substance dependence;Neurodegenerative disease;Substance dependence;Substance dependence	ko04080//Neuroactive ligand-receptor interaction;ko05010//Alzheimer disease;ko05016//Huntington disease;ko04024//cAMP signaling pathway;ko04014//Ras signaling pathway;ko04015//Rap1 signaling pathway;ko05322//Systemic lupus erythematosus;ko05034//Alcoholism;ko04728//Dopaminergic synapse;ko04724//Glutamatergic synapse;ko05017//Spinocerebellar ataxia;ko04713//Circadian entrainment;ko04720//Long-term…	K05210;K05210;K05210;K05210;K05210;K05210;K05210;K05210;K05210;K05210;K05210;K05210;K05210;K05210;K05210;K05210;K05210	GO:0005886//plasma membrane;GO:0005887//integral component of plasma membrane;GO:0016020//membrane;GO:0017146//NMDA selective glutamate receptor complex	GO:0004970//ionotropic glutamate receptor activity;GO:0004972//NMDA glutamate receptor activity;GO:0005216//ion channel activity;GO:0015276//ligand-gated ion channel activity;GO:0016594//glycine binding;GO:0022849//glutamate-gated calcium ion channel activity;GO:0038023//signaling receptor activity	GO:0006811//ion transport;GO:0045471//response to ethanol;GO:0097553//calcium ion transmembrane import into cytosol	--
ENSGALG00000011809	miR-152-z	ENSGALT00000108266	-0.756876	0.0814784697558488	-0.743099	0.090519624876017	0.973512875561497	0.00104306038523702	GRIN2B	glutamate ionotropic receptor NMDA type subunit 2B [Source:NCBI gene;Acc:417965]	Environmental Information Processing;Human Diseases;Human Diseases;Environmental Information Processing;Environmental Information Processing;Environmental Information Processing;Human Diseases;Human Diseases;Organismal Systems;Organismal Systems;Human Diseases;Organismal Systems;Organismal Systems;Human Diseases;Human Diseases;Human Diseases;Human Diseases	Signaling molecules and interaction;Neurodegenerative disease;Neurodegenerative disease;Signal transduction;Signal transduction;Signal transduction;Immune disease;Substance dependence;Nervous system;Nervous system;Neurodegenerative disease;Environmental adaptation;Nervous system;Substance dependence;Neurodegenerative disease;Substance dependence;Substance dependence	ko04080//Neuroactive ligand-receptor interaction;ko05010//Alzheimer disease;ko05016//Huntington disease;ko04024//cAMP signaling pathway;ko04014//Ras signaling pathway;ko04015//Rap1 signaling pathway;ko05322//Systemic lupus erythematosus;ko05034//Alcoholism;ko04728//Dopaminergic synapse;ko04724//Glutamatergic synapse;ko05017//Spinocerebellar ataxia;ko04713//Circadian entrainment;ko04720//Long-term…	K05210;K05210;K05210;K05210;K05210;K05210;K05210;K05210;K05210;K05210;K05210;K05210;K05210;K05210;K05210;K05210;K05210	GO:0005886//plasma membrane;GO:0005887//integral component of plasma membrane;GO:0016020//membrane;GO:0017146//NMDA selective glutamate receptor complex	GO:0004970//ionotropic glutamate receptor activity;GO:0004972//NMDA glutamate receptor activity;GO:0005216//ion channel activity;GO:0015276//ligand-gated ion channel activity;GO:0016594//glycine binding;GO:0022849//glutamate-gated calcium ion channel activity;GO:0038023//signaling receptor activity	GO:0006811//ion transport;GO:0045471//response to ethanol;GO:0097553//calcium ion transmembrane import into cytosol	--
ENSGALG00000011809	gga-miR-6549-5p	MSTRG.14468.2	-0.785223	0.0642399263331092	-0.708397	0.115150910745649	0.96833637082041	0.0014880053728676	GRIN2B	glutamate ionotropic receptor NMDA type subunit 2B [Source:NCBI gene;Acc:417965]	Environmental Information Processing;Human Diseases;Human Diseases;Environmental Information Processing;Environmental Information Processing;Environmental Information Processing;Human Diseases;Human Diseases;Organismal Systems;Organismal Systems;Human Diseases;Organismal Systems;Organismal Systems;Human Diseases;Human Diseases;Human Diseases;Human Diseases	Signaling molecules and interaction;Neurodegenerative disease;Neurodegenerative disease;Signal transduction;Signal transduction;Signal transduction;Immune disease;Substance dependence;Nervous system;Nervous system;Neurodegenerative disease;Environmental adaptation;Nervous system;Substance dependence;Neurodegenerative disease;Substance dependence;Substance dependence	ko04080//Neuroactive ligand-receptor interaction;ko05010//Alzheimer disease;ko05016//Huntington disease;ko04024//cAMP signaling pathway;ko04014//Ras signaling pathway;ko04015//Rap1 signaling pathway;ko05322//Systemic lupus erythematosus;ko05034//Alcoholism;ko04728//Dopaminergic synapse;ko04724//Glutamatergic synapse;ko05017//Spinocerebellar ataxia;ko04713//Circadian entrainment;ko04720//Long-term…	K05210;K05210;K05210;K05210;K05210;K05210;K05210;K05210;K05210;K05210;K05210;K05210;K05210;K05210;K05210;K05210;K05210	GO:0005886//plasma membrane;GO:0005887//integral component of plasma membrane;GO:0016020//membrane;GO:0017146//NMDA selective glutamate receptor complex	GO:0004970//ionotropic glutamate receptor activity;GO:0004972//NMDA glutamate receptor activity;GO:0005216//ion channel activity;GO:0015276//ligand-gated ion channel activity;GO:0016594//glycine binding;GO:0022849//glutamate-gated calcium ion channel activity;GO:0038023//signaling receptor activity	GO:0006811//ion transport;GO:0045471//response to ethanol;GO:0097553//calcium ion transmembrane import into cytosol	--
ENSGALG00000011809	gga-miR-96-5p	MSTRG.7074.1	-0.901594	0.0140492241605337	-0.803795	0.0539680535260164	0.964550704220562	0.00186270513254189	GRIN2B	glutamate ionotropic receptor NMDA type subunit 2B [Source:NCBI gene;Acc:417965]	Environmental Information Processing;Human Diseases;Human Diseases;Environmental Information Processing;Environmental Information Processing;Environmental Information Processing;Human Diseases;Human Diseases;Organismal Systems;Organismal Systems;Human Diseases;Organismal Systems;Organismal Systems;Human Diseases;Human Diseases;Human Diseases;Human Diseases	Signaling molecules and interaction;Neurodegenerative disease;Neurodegenerative disease;Signal transduction;Signal transduction;Signal transduction;Immune disease;Substance dependence;Nervous system;Nervous system;Neurodegenerative disease;Environmental adaptation;Nervous system;Substance dependence;Neurodegenerative disease;Substance dependence;Substance dependence	ko04080//Neuroactive ligand-receptor interaction;ko05010//Alzheimer disease;ko05016//Huntington disease;ko04024//cAMP signaling pathway;ko04014//Ras signaling pathway;ko04015//Rap1 signaling pathway;ko05322//Systemic lupus erythematosus;ko05034//Alcoholism;ko04728//Dopaminergic synapse;ko04724//Glutamatergic synapse;ko05017//Spinocerebellar ataxia;ko04713//Circadian entrainment;ko04720//Long-term…	K05210;K05210;K05210;K05210;K05210;K05210;K05210;K05210;K05210;K05210;K05210;K05210;K05210;K05210;K05210;K05210;K05210	GO:0005886//plasma membrane;GO:0005887//integral component of plasma membrane;GO:0016020//membrane;GO:0017146//NMDA selective glutamate receptor complex	GO:0004970//ionotropic glutamate receptor activity;GO:0004972//NMDA glutamate receptor activity;GO:0005216//ion channel activity;GO:0015276//ligand-gated ion channel activity;GO:0016594//glycine binding;GO:0022849//glutamate-gated calcium ion channel activity;GO:0038023//signaling receptor activity	GO:0006811//ion transport;GO:0045471//response to ethanol;GO:0097553//calcium ion transmembrane import into cytosol	--
ENSGALG00000011809	miR-152-z	ENSGALT00000104520	-0.756876	0.0814784697558488	-0.740962	0.0919599678768575	0.963045815273949	0.0020231851183671	GRIN2B	glutamate ionotropic receptor NMDA type subunit 2B [Source:NCBI gene;Acc:417965]	Environmental Information Processing;Human Diseases;Human Diseases;Environmental Information Processing;Environmental Information Processing;Environmental Information Processing;Human Diseases;Human Diseases;Organismal Systems;Organismal Systems;Human Diseases;Organismal Systems;Organismal Systems;Human Diseases;Human Diseases;Human Diseases;Human Diseases	Signaling molecules and interaction;Neurodegenerative disease;Neurodegenerative disease;Signal transduction;Signal transduction;Signal transduction;Immune disease;Substance dependence;Nervous system;Nervous system;Neurodegenerative disease;Environmental adaptation;Nervous system;Substance dependence;Neurodegenerative disease;Substance dependence;Substance dependence	ko04080//Neuroactive ligand-receptor interaction;ko05010//Alzheimer disease;ko05016//Huntington disease;ko04024//cAMP signaling pathway;ko04014//Ras signaling pathway;ko04015//Rap1 signaling pathway;ko05322//Systemic lupus erythematosus;ko05034//Alcoholism;ko04728//Dopaminergic synapse;ko04724//Glutamatergic synapse;ko05017//Spinocerebellar ataxia;ko04713//Circadian entrainment;ko04720//Long-term…	K05210;K05210;K05210;K05210;K05210;K05210;K05210;K05210;K05210;K05210;K05210;K05210;K05210;K05210;K05210;K05210;K05210	GO:0005886//plasma membrane;GO:0005887//integral component of plasma membrane;GO:0016020//membrane;GO:0017146//NMDA selective glutamate receptor complex	GO:0004970//ionotropic glutamate receptor activity;GO:0004972//NMDA glutamate receptor activity;GO:0005216//ion channel activity;GO:0015276//ligand-gated ion channel activity;GO:0016594//glycine binding;GO:0022849//glutamate-gated calcium ion channel activity;GO:0038023//signaling receptor activity	GO:0006811//ion transport;GO:0045471//response to ethanol;GO:0097553//calcium ion transmembrane import into cytosol	--
ENSGALG00000011809	miR-152-z	ENSGALT00000104255	-0.756876	0.0814784697558488	-0.838409	0.0370577964281585	0.958559294886241	0.00254041433515551	GRIN2B	glutamate ionotropic receptor NMDA type subunit 2B [Source:NCBI gene;Acc:417965]	Environmental Information Processing;Human Diseases;Human Diseases;Environmental Information Processing;Environmental Information Processing;Environmental Information Processing;Human Diseases;Human Diseases;Organismal Systems;Organismal Systems;Human Diseases;Organismal Systems;Organismal Systems;Human Diseases;Human Diseases;Human Diseases;Human Diseases	Signaling molecules and interaction;Neurodegenerative disease;Neurodegenerative disease;Signal transduction;Signal transduction;Signal transduction;Immune disease;Substance dependence;Nervous system;Nervous system;Neurodegenerative disease;Environmental adaptation;Nervous system;Substance dependence;Neurodegenerative disease;Substance dependence;Substance dependence	ko04080//Neuroactive ligand-receptor interaction;ko05010//Alzheimer disease;ko05016//Huntington disease;ko04024//cAMP signaling pathway;ko04014//Ras signaling pathway;ko04015//Rap1 signaling pathway;ko05322//Systemic lupus erythematosus;ko05034//Alcoholism;ko04728//Dopaminergic synapse;ko04724//Glutamatergic synapse;ko05017//Spinocerebellar ataxia;ko04713//Circadian entrainment;ko04720//Long-term…	K05210;K05210;K05210;K05210;K05210;K05210;K05210;K05210;K05210;K05210;K05210;K05210;K05210;K05210;K05210;K05210;K05210	GO:0005886//plasma membrane;GO:0005887//integral component of plasma membrane;GO:0016020//membrane;GO:0017146//NMDA selective glutamate receptor complex	GO:0004970//ionotropic glutamate receptor activity;GO:0004972//NMDA glutamate receptor activity;GO:0005216//ion channel activity;GO:0015276//ligand-gated ion channel activity;GO:0016594//glycine binding;GO:0022849//glutamate-gated calcium ion channel activity;GO:0038023//signaling receptor activity	GO:0006811//ion transport;GO:0045471//response to ethanol;GO:0097553//calcium ion transmembrane import into cytosol	--
ENSGALG00000011809	gga-miR-20b-5p	MSTRG.13470.1	-0.826489	0.0425474628994569	-0.934307	0.00633151646804686	0.953342234681034	0.00321463485421456	GRIN2B	glutamate ionotropic receptor NMDA type subunit 2B [Source:NCBI gene;Acc:417965]	Environmental Information Processing;Human Diseases;Human Diseases;Environmental Information Processing;Environmental Information Processing;Environmental Information Processing;Human Diseases;Human Diseases;Organismal Systems;Organismal Systems;Human Diseases;Organismal Systems;Organismal Systems;Human Diseases;Human Diseases;Human Diseases;Human Diseases	Signaling molecules and interaction;Neurodegenerative disease;Neurodegenerative disease;Signal transduction;Signal transduction;Signal transduction;Immune disease;Substance dependence;Nervous system;Nervous system;Neurodegenerative disease;Environmental adaptation;Nervous system;Substance dependence;Neurodegenerative disease;Substance dependence;Substance dependence	ko04080//Neuroactive ligand-receptor interaction;ko05010//Alzheimer disease;ko05016//Huntington disease;ko04024//cAMP signaling pathway;ko04014//Ras signaling pathway;ko04015//Rap1 signaling pathway;ko05322//Systemic lupus erythematosus;ko05034//Alcoholism;ko04728//Dopaminergic synapse;ko04724//Glutamatergic synapse;ko05017//Spinocerebellar ataxia;ko04713//Circadian entrainment;ko04720//Long-term…	K05210;K05210;K05210;K05210;K05210;K05210;K05210;K05210;K05210;K05210;K05210;K05210;K05210;K05210;K05210;K05210;K05210	GO:0005886//plasma membrane;GO:0005887//integral component of plasma membrane;GO:0016020//membrane;GO:0017146//NMDA selective glutamate receptor complex	GO:0004970//ionotropic glutamate receptor activity;GO:0004972//NMDA glutamate receptor activity;GO:0005216//ion channel activity;GO:0015276//ligand-gated ion channel activity;GO:0016594//glycine binding;GO:0022849//glutamate-gated calcium ion channel activity;GO:0038023//signaling receptor activity	GO:0006811//ion transport;GO:0045471//response to ethanol;GO:0097553//calcium ion transmembrane import into cytosol	--
ENSGALG00000011809	gga-miR-6549-5p	MSTRG.13470.1	-0.785223	0.0642399263331092	-0.837425	0.0374975638255091	0.953342234681034	0.00321463485421456	GRIN2B	glutamate ionotropic receptor NMDA type subunit 2B [Source:NCBI gene;Acc:417965]	Environmental Information Processing;Human Diseases;Human Diseases;Environmental Information Processing;Environmental Information Processing;Environmental Information Processing;Human Diseases;Human Diseases;Organismal Systems;Organismal Systems;Human Diseases;Organismal Systems;Organismal Systems;Human Diseases;Human Diseases;Human Diseases;Human Diseases	Signaling molecules and interaction;Neurodegenerative disease;Neurodegenerative disease;Signal transduction;Signal transduction;Signal transduction;Immune disease;Substance dependence;Nervous system;Nervous system;Neurodegenerative disease;Environmental adaptation;Nervous system;Substance dependence;Neurodegenerative disease;Substance dependence;Substance dependence	ko04080//Neuroactive ligand-receptor interaction;ko05010//Alzheimer disease;ko05016//Huntington disease;ko04024//cAMP signaling pathway;ko04014//Ras signaling pathway;ko04015//Rap1 signaling pathway;ko05322//Systemic lupus erythematosus;ko05034//Alcoholism;ko04728//Dopaminergic synapse;ko04724//Glutamatergic synapse;ko05017//Spinocerebellar ataxia;ko04713//Circadian entrainment;ko04720//Long-term…	K05210;K05210;K05210;K05210;K05210;K05210;K05210;K05210;K05210;K05210;K05210;K05210;K05210;K05210;K05210;K05210;K05210	GO:0005886//plasma membrane;GO:0005887//integral component of plasma membrane;GO:0016020//membrane;GO:0017146//NMDA selective glutamate receptor complex	GO:0004970//ionotropic glutamate receptor activity;GO:0004972//NMDA glutamate receptor activity;GO:0005216//ion channel activity;GO:0015276//ligand-gated ion channel activity;GO:0016594//glycine binding;GO:0022849//glutamate-gated calcium ion channel activity;GO:0038023//signaling receptor activity	GO:0006811//ion transport;GO:0045471//response to ethanol;GO:0097553//calcium ion transmembrane import into cytosol	--
ENSGALG00000011809	miR-152-z	MSTRG.13470.1	-0.756876	0.0814784697558488	-0.794007	0.0592789902734517	0.953342234681034	0.00321463485421456	GRIN2B	glutamate ionotropic receptor NMDA type subunit 2B [Source:NCBI gene;Acc:417965]	Environmental Information Processing;Human Diseases;Human Diseases;Environmental Information Processing;Environmental Information Processing;Environmental Information Processing;Human Diseases;Human Diseases;Organismal Systems;Organismal Systems;Human Diseases;Organismal Systems;Organismal Systems;Human Diseases;Human Diseases;Human Diseases;Human Diseases	Signaling molecules and interaction;Neurodegenerative disease;Neurodegenerative disease;Signal transduction;Signal transduction;Signal transduction;Immune disease;Substance dependence;Nervous system;Nervous system;Neurodegenerative disease;Environmental adaptation;Nervous system;Substance dependence;Neurodegenerative disease;Substance dependence;Substance dependence	ko04080//Neuroactive ligand-receptor interaction;ko05010//Alzheimer disease;ko05016//Huntington disease;ko04024//cAMP signaling pathway;ko04014//Ras signaling pathway;ko04015//Rap1 signaling pathway;ko05322//Systemic lupus erythematosus;ko05034//Alcoholism;ko04728//Dopaminergic synapse;ko04724//Glutamatergic synapse;ko05017//Spinocerebellar ataxia;ko04713//Circadian entrainment;ko04720//Long-term…	K05210;K05210;K05210;K05210;K05210;K05210;K05210;K05210;K05210;K05210;K05210;K05210;K05210;K05210;K05210;K05210;K05210	GO:0005886//plasma membrane;GO:0005887//integral component of plasma membrane;GO:0016020//membrane;GO:0017146//NMDA selective glutamate receptor complex	GO:0004970//ionotropic glutamate receptor activity;GO:0004972//NMDA glutamate receptor activity;GO:0005216//ion channel activity;GO:0015276//ligand-gated ion channel activity;GO:0016594//glycine binding;GO:0022849//glutamate-gated calcium ion channel activity;GO:0038023//signaling receptor activity	GO:0006811//ion transport;GO:0045471//response to ethanol;GO:0097553//calcium ion transmembrane import into cytosol	--
ENSGALG00000011809	gga-miR-20b-5p	MSTRG.3884.1	-0.826489	0.0425474628994569	-0.854725	0.0301243439413	0.952997585694491	0.00326192092560781	GRIN2B	glutamate ionotropic receptor NMDA type subunit 2B [Source:NCBI gene;Acc:417965]	Environmental Information Processing;Human Diseases;Human Diseases;Environmental Information Processing;Environmental Information Processing;Environmental Information Processing;Human Diseases;Human Diseases;Organismal Systems;Organismal Systems;Human Diseases;Organismal Systems;Organismal Systems;Human Diseases;Human Diseases;Human Diseases;Human Diseases	Signaling molecules and interaction;Neurodegenerative disease;Neurodegenerative disease;Signal transduction;Signal transduction;Signal transduction;Immune disease;Substance dependence;Nervous system;Nervous system;Neurodegenerative disease;Environmental adaptation;Nervous system;Substance dependence;Neurodegenerative disease;Substance dependence;Substance dependence	ko04080//Neuroactive ligand-receptor interaction;ko05010//Alzheimer disease;ko05016//Huntington disease;ko04024//cAMP signaling pathway;ko04014//Ras signaling pathway;ko04015//Rap1 signaling pathway;ko05322//Systemic lupus erythematosus;ko05034//Alcoholism;ko04728//Dopaminergic synapse;ko04724//Glutamatergic synapse;ko05017//Spinocerebellar ataxia;ko04713//Circadian entrainment;ko04720//Long-term…	K05210;K05210;K05210;K05210;K05210;K05210;K05210;K05210;K05210;K05210;K05210;K05210;K05210;K05210;K05210;K05210;K05210	GO:0005886//plasma membrane;GO:0005887//integral component of plasma membrane;GO:0016020//membrane;GO:0017146//NMDA selective glutamate receptor complex	GO:0004970//ionotropic glutamate receptor activity;GO:0004972//NMDA glutamate receptor activity;GO:0005216//ion channel activity;GO:0015276//ligand-gated ion channel activity;GO:0016594//glycine binding;GO:0022849//glutamate-gated calcium ion channel activity;GO:0038023//signaling receptor activity	GO:0006811//ion transport;GO:0045471//response to ethanol;GO:0097553//calcium ion transmembrane import into cytosol	--
ENSGALG00000011809	gga-miR-20b-5p	ENSGALT00000104195	-0.826489	0.0425474628994569	-0.730482	0.09917138962931	0.952019739731763	0.00339793025557319	GRIN2B	glutamate ionotropic receptor NMDA type subunit 2B [Source:NCBI gene;Acc:417965]	Environmental Information Processing;Human Diseases;Human Diseases;Environmental Information Processing;Environmental Information Processing;Environmental Information Processing;Human Diseases;Human Diseases;Organismal Systems;Organismal Systems;Human Diseases;Organismal Systems;Organismal Systems;Human Diseases;Human Diseases;Human Diseases;Human Diseases	Signaling molecules and interaction;Neurodegenerative disease;Neurodegenerative disease;Signal transduction;Signal transduction;Signal transduction;Immune disease;Substance dependence;Nervous system;Nervous system;Neurodegenerative disease;Environmental adaptation;Nervous system;Substance dependence;Neurodegenerative disease;Substance dependence;Substance dependence	ko04080//Neuroactive ligand-receptor interaction;ko05010//Alzheimer disease;ko05016//Huntington disease;ko04024//cAMP signaling pathway;ko04014//Ras signaling pathway;ko04015//Rap1 signaling pathway;ko05322//Systemic lupus erythematosus;ko05034//Alcoholism;ko04728//Dopaminergic synapse;ko04724//Glutamatergic synapse;ko05017//Spinocerebellar ataxia;ko04713//Circadian entrainment;ko04720//Long-term…	K05210;K05210;K05210;K05210;K05210;K05210;K05210;K05210;K05210;K05210;K05210;K05210;K05210;K05210;K05210;K05210;K05210	GO:0005886//plasma membrane;GO:0005887//integral component of plasma membrane;GO:0016020//membrane;GO:0017146//NMDA selective glutamate receptor complex	GO:0004970//ionotropic glutamate receptor activity;GO:0004972//NMDA glutamate receptor activity;GO:0005216//ion channel activity;GO:0015276//ligand-gated ion channel activity;GO:0016594//glycine binding;GO:0022849//glutamate-gated calcium ion channel activity;GO:0038023//signaling receptor activity	GO:0006811//ion transport;GO:0045471//response to ethanol;GO:0097553//calcium ion transmembrane import into cytosol	--
ENSGALG00000011809	miR-152-z	ENSGALT00000104195	-0.756876	0.0814784697558488	-0.724328	0.103518035034056	0.952019739731763	0.00339793025557319	GRIN2B	glutamate ionotropic receptor NMDA type subunit 2B [Source:NCBI gene;Acc:417965]	Environmental Information Processing;Human Diseases;Human Diseases;Environmental Information Processing;Environmental Information Processing;Environmental Information Processing;Human Diseases;Human Diseases;Organismal Systems;Organismal Systems;Human Diseases;Organismal Systems;Organismal Systems;Human Diseases;Human Diseases;Human Diseases;Human Diseases	Signaling molecules and interaction;Neurodegenerative disease;Neurodegenerative disease;Signal transduction;Signal transduction;Signal transduction;Immune disease;Substance dependence;Nervous system;Nervous system;Neurodegenerative disease;Environmental adaptation;Nervous system;Substance dependence;Neurodegenerative disease;Substance dependence;Substance dependence	ko04080//Neuroactive ligand-receptor interaction;ko05010//Alzheimer disease;ko05016//Huntington disease;ko04024//cAMP signaling pathway;ko04014//Ras signaling pathway;ko04015//Rap1 signaling pathway;ko05322//Systemic lupus erythematosus;ko05034//Alcoholism;ko04728//Dopaminergic synapse;ko04724//Glutamatergic synapse;ko05017//Spinocerebellar ataxia;ko04713//Circadian entrainment;ko04720//Long-term…	K05210;K05210;K05210;K05210;K05210;K05210;K05210;K05210;K05210;K05210;K05210;K05210;K05210;K05210;K05210;K05210;K05210	GO:0005886//plasma membrane;GO:0005887//integral component of plasma membrane;GO:0016020//membrane;GO:0017146//NMDA selective glutamate receptor complex	GO:0004970//ionotropic glutamate receptor activity;GO:0004972//NMDA glutamate receptor activity;GO:0005216//ion channel activity;GO:0015276//ligand-gated ion channel activity;GO:0016594//glycine binding;GO:0022849//glutamate-gated calcium ion channel activity;GO:0038023//signaling receptor activity	GO:0006811//ion transport;GO:0045471//response to ethanol;GO:0097553//calcium ion transmembrane import into cytosol	--
ENSGALG00000011809	gga-miR-96-5p	MSTRG.11546.1	-0.901594	0.0140492241605337	-0.776725	0.069212191908651	0.951597830718732	0.00345745741184981	GRIN2B	glutamate ionotropic receptor NMDA type subunit 2B [Source:NCBI gene;Acc:417965]	Environmental Information Processing;Human Diseases;Human Diseases;Environmental Information Processing;Environmental Information Processing;Environmental Information Processing;Human Diseases;Human Diseases;Organismal Systems;Organismal Systems;Human Diseases;Organismal Systems;Organismal Systems;Human Diseases;Human Diseases;Human Diseases;Human Diseases	Signaling molecules and interaction;Neurodegenerative disease;Neurodegenerative disease;Signal transduction;Signal transduction;Signal transduction;Immune disease;Substance dependence;Nervous system;Nervous system;Neurodegenerative disease;Environmental adaptation;Nervous system;Substance dependence;Neurodegenerative disease;Substance dependence;Substance dependence	ko04080//Neuroactive ligand-receptor interaction;ko05010//Alzheimer disease;ko05016//Huntington disease;ko04024//cAMP signaling pathway;ko04014//Ras signaling pathway;ko04015//Rap1 signaling pathway;ko05322//Systemic lupus erythematosus;ko05034//Alcoholism;ko04728//Dopaminergic synapse;ko04724//Glutamatergic synapse;ko05017//Spinocerebellar ataxia;ko04713//Circadian entrainment;ko04720//Long-term…	K05210;K05210;K05210;K05210;K05210;K05210;K05210;K05210;K05210;K05210;K05210;K05210;K05210;K05210;K05210;K05210;K05210	GO:0005886//plasma membrane;GO:0005887//integral component of plasma membrane;GO:0016020//membrane;GO:0017146//NMDA selective glutamate receptor complex	GO:0004970//ionotropic glutamate receptor activity;GO:0004972//NMDA glutamate receptor activity;GO:0005216//ion channel activity;GO:0015276//ligand-gated ion channel activity;GO:0016594//glycine binding;GO:0022849//glutamate-gated calcium ion channel activity;GO:0038023//signaling receptor activity	GO:0006811//ion transport;GO:0045471//response to ethanol;GO:0097553//calcium ion transmembrane import into cytosol	--
ENSGALG00000011809	gga-miR-96-5p	ENSGALT00000097277	-0.901594	0.0140492241605337	-0.754421	0.0830581323345617	0.950018186011959	0.00368484076704574	GRIN2B	glutamate ionotropic receptor NMDA type subunit 2B [Source:NCBI gene;Acc:417965]	Environmental Information Processing;Human Diseases;Human Diseases;Environmental Information Processing;Environmental Information Processing;Environmental Information Processing;Human Diseases;Human Diseases;Organismal Systems;Organismal Systems;Human Diseases;Organismal Systems;Organismal Systems;Human Diseases;Human Diseases;Human Diseases;Human Diseases	Signaling molecules and interaction;Neurodegenerative disease;Neurodegenerative disease;Signal transduction;Signal transduction;Signal transduction;Immune disease;Substance dependence;Nervous system;Nervous system;Neurodegenerative disease;Environmental adaptation;Nervous system;Substance dependence;Neurodegenerative disease;Substance dependence;Substance dependence	ko04080//Neuroactive ligand-receptor interaction;ko05010//Alzheimer disease;ko05016//Huntington disease;ko04024//cAMP signaling pathway;ko04014//Ras signaling pathway;ko04015//Rap1 signaling pathway;ko05322//Systemic lupus erythematosus;ko05034//Alcoholism;ko04728//Dopaminergic synapse;ko04724//Glutamatergic synapse;ko05017//Spinocerebellar ataxia;ko04713//Circadian entrainment;ko04720//Long-term…	K05210;K05210;K05210;K05210;K05210;K05210;K05210;K05210;K05210;K05210;K05210;K05210;K05210;K05210;K05210;K05210;K05210	GO:0005886//plasma membrane;GO:0005887//integral component of plasma membrane;GO:0016020//membrane;GO:0017146//NMDA selective glutamate receptor complex	GO:0004970//ionotropic glutamate receptor activity;GO:0004972//NMDA glutamate receptor activity;GO:0005216//ion channel activity;GO:0015276//ligand-gated ion channel activity;GO:0016594//glycine binding;GO:0022849//glutamate-gated calcium ion channel activity;GO:0038023//signaling receptor activity	GO:0006811//ion transport;GO:0045471//response to ethanol;GO:0097553//calcium ion transmembrane import into cytosol	--
ENSGALG00000011809	gga-miR-6549-5p	ENSGALT00000097648	-0.785223	0.0642399263331092	-0.736954	0.0946896033850203	0.943381087476689	0.00471780022350804	GRIN2B	glutamate ionotropic receptor NMDA type subunit 2B [Source:NCBI gene;Acc:417965]	Environmental Information Processing;Human Diseases;Human Diseases;Environmental Information Processing;Environmental Information Processing;Environmental Information Processing;Human Diseases;Human Diseases;Organismal Systems;Organismal Systems;Human Diseases;Organismal Systems;Organismal Systems;Human Diseases;Human Diseases;Human Diseases;Human Diseases	Signaling molecules and interaction;Neurodegenerative disease;Neurodegenerative disease;Signal transduction;Signal transduction;Signal transduction;Immune disease;Substance dependence;Nervous system;Nervous system;Neurodegenerative disease;Environmental adaptation;Nervous system;Substance dependence;Neurodegenerative disease;Substance dependence;Substance dependence	ko04080//Neuroactive ligand-receptor interaction;ko05010//Alzheimer disease;ko05016//Huntington disease;ko04024//cAMP signaling pathway;ko04014//Ras signaling pathway;ko04015//Rap1 signaling pathway;ko05322//Systemic lupus erythematosus;ko05034//Alcoholism;ko04728//Dopaminergic synapse;ko04724//Glutamatergic synapse;ko05017//Spinocerebellar ataxia;ko04713//Circadian entrainment;ko04720//Long-term…	K05210;K05210;K05210;K05210;K05210;K05210;K05210;K05210;K05210;K05210;K05210;K05210;K05210;K05210;K05210;K05210;K05210	GO:0005886//plasma membrane;GO:0005887//integral component of plasma membrane;GO:0016020//membrane;GO:0017146//NMDA selective glutamate receptor complex	GO:0004970//ionotropic glutamate receptor activity;GO:0004972//NMDA glutamate receptor activity;GO:0005216//ion channel activity;GO:0015276//ligand-gated ion channel activity;GO:0016594//glycine binding;GO:0022849//glutamate-gated calcium ion channel activity;GO:0038023//signaling receptor activity	GO:0006811//ion transport;GO:0045471//response to ethanol;GO:0097553//calcium ion transmembrane import into cytosol	--
ENSGALG00000011809	gga-miR-20b-5p	MSTRG.962.2	-0.826489	0.0425474628994569	-0.850185	0.0319855759623514	0.942323097920613	0.00489400283705752	GRIN2B	glutamate ionotropic receptor NMDA type subunit 2B [Source:NCBI gene;Acc:417965]	Environmental Information Processing;Human Diseases;Human Diseases;Environmental Information Processing;Environmental Information Processing;Environmental Information Processing;Human Diseases;Human Diseases;Organismal Systems;Organismal Systems;Human Diseases;Organismal Systems;Organismal Systems;Human Diseases;Human Diseases;Human Diseases;Human Diseases	Signaling molecules and interaction;Neurodegenerative disease;Neurodegenerative disease;Signal transduction;Signal transduction;Signal transduction;Immune disease;Substance dependence;Nervous system;Nervous system;Neurodegenerative disease;Environmental adaptation;Nervous system;Substance dependence;Neurodegenerative disease;Substance dependence;Substance dependence	ko04080//Neuroactive ligand-receptor interaction;ko05010//Alzheimer disease;ko05016//Huntington disease;ko04024//cAMP signaling pathway;ko04014//Ras signaling pathway;ko04015//Rap1 signaling pathway;ko05322//Systemic lupus erythematosus;ko05034//Alcoholism;ko04728//Dopaminergic synapse;ko04724//Glutamatergic synapse;ko05017//Spinocerebellar ataxia;ko04713//Circadian entrainment;ko04720//Long-term…	K05210;K05210;K05210;K05210;K05210;K05210;K05210;K05210;K05210;K05210;K05210;K05210;K05210;K05210;K05210;K05210;K05210	GO:0005886//plasma membrane;GO:0005887//integral component of plasma membrane;GO:0016020//membrane;GO:0017146//NMDA selective glutamate receptor complex	GO:0004970//ionotropic glutamate receptor activity;GO:0004972//NMDA glutamate receptor activity;GO:0005216//ion channel activity;GO:0015276//ligand-gated ion channel activity;GO:0016594//glycine binding;GO:0022849//glutamate-gated calcium ion channel activity;GO:0038023//signaling receptor activity	GO:0006811//ion transport;GO:0045471//response to ethanol;GO:0097553//calcium ion transmembrane import into cytosol	--
ENSGALG00000011809	gga-miR-6549-5p	ENSGALT00000092254	-0.785223	0.0642399263331092	-0.79983	0.056091827242973	0.940779662198789	0.00515672831819271	GRIN2B	glutamate ionotropic receptor NMDA type subunit 2B [Source:NCBI gene;Acc:417965]	Environmental Information Processing;Human Diseases;Human Diseases;Environmental Information Processing;Environmental Information Processing;Environmental Information Processing;Human Diseases;Human Diseases;Organismal Systems;Organismal Systems;Human Diseases;Organismal Systems;Organismal Systems;Human Diseases;Human Diseases;Human Diseases;Human Diseases	Signaling molecules and interaction;Neurodegenerative disease;Neurodegenerative disease;Signal transduction;Signal transduction;Signal transduction;Immune disease;Substance dependence;Nervous system;Nervous system;Neurodegenerative disease;Environmental adaptation;Nervous system;Substance dependence;Neurodegenerative disease;Substance dependence;Substance dependence	ko04080//Neuroactive ligand-receptor interaction;ko05010//Alzheimer disease;ko05016//Huntington disease;ko04024//cAMP signaling pathway;ko04014//Ras signaling pathway;ko04015//Rap1 signaling pathway;ko05322//Systemic lupus erythematosus;ko05034//Alcoholism;ko04728//Dopaminergic synapse;ko04724//Glutamatergic synapse;ko05017//Spinocerebellar ataxia;ko04713//Circadian entrainment;ko04720//Long-term…	K05210;K05210;K05210;K05210;K05210;K05210;K05210;K05210;K05210;K05210;K05210;K05210;K05210;K05210;K05210;K05210;K05210	GO:0005886//plasma membrane;GO:0005887//integral component of plasma membrane;GO:0016020//membrane;GO:0017146//NMDA selective glutamate receptor complex	GO:0004970//ionotropic glutamate receptor activity;GO:0004972//NMDA glutamate receptor activity;GO:0005216//ion channel activity;GO:0015276//ligand-gated ion channel activity;GO:0016594//glycine binding;GO:0022849//glutamate-gated calcium ion channel activity;GO:0038023//signaling receptor activity	GO:0006811//ion transport;GO:0045471//response to ethanol;GO:0097553//calcium ion transmembrane import into cytosol	--
ENSGALG00000011809	gga-miR-96-5p	ENSGALT00000092254	-0.901594	0.0140492241605337	-0.768242	0.0743437582632584	0.940779662198789	0.00515672831819271	GRIN2B	glutamate ionotropic receptor NMDA type subunit 2B [Source:NCBI gene;Acc:417965]	Environmental Information Processing;Human Diseases;Human Diseases;Environmental Information Processing;Environmental Information Processing;Environmental Information Processing;Human Diseases;Human Diseases;Organismal Systems;Organismal Systems;Human Diseases;Organismal Systems;Organismal Systems;Human Diseases;Human Diseases;Human Diseases;Human Diseases	Signaling molecules and interaction;Neurodegenerative disease;Neurodegenerative disease;Signal transduction;Signal transduction;Signal transduction;Immune disease;Substance dependence;Nervous system;Nervous system;Neurodegenerative disease;Environmental adaptation;Nervous system;Substance dependence;Neurodegenerative disease;Substance dependence;Substance dependence	ko04080//Neuroactive ligand-receptor interaction;ko05010//Alzheimer disease;ko05016//Huntington disease;ko04024//cAMP signaling pathway;ko04014//Ras signaling pathway;ko04015//Rap1 signaling pathway;ko05322//Systemic lupus erythematosus;ko05034//Alcoholism;ko04728//Dopaminergic synapse;ko04724//Glutamatergic synapse;ko05017//Spinocerebellar ataxia;ko04713//Circadian entrainment;ko04720//Long-term…	K05210;K05210;K05210;K05210;K05210;K05210;K05210;K05210;K05210;K05210;K05210;K05210;K05210;K05210;K05210;K05210;K05210	GO:0005886//plasma membrane;GO:0005887//integral component of plasma membrane;GO:0016020//membrane;GO:0017146//NMDA selective glutamate receptor complex	GO:0004970//ionotropic glutamate receptor activity;GO:0004972//NMDA glutamate receptor activity;GO:0005216//ion channel activity;GO:0015276//ligand-gated ion channel activity;GO:0016594//glycine binding;GO:0022849//glutamate-gated calcium ion channel activity;GO:0038023//signaling receptor activity	GO:0006811//ion transport;GO:0045471//response to ethanol;GO:0097553//calcium ion transmembrane import into cytosol	--
ENSGALG00000011809	gga-miR-96-5p	ENSGALT00000088423	-0.901594	0.0140492241605337	-0.832732	0.0396280699297546	0.940019931797979	0.0052885204682368	GRIN2B	glutamate ionotropic receptor NMDA type subunit 2B [Source:NCBI gene;Acc:417965]	Environmental Information Processing;Human Diseases;Human Diseases;Environmental Information Processing;Environmental Information Processing;Environmental Information Processing;Human Diseases;Human Diseases;Organismal Systems;Organismal Systems;Human Diseases;Organismal Systems;Organismal Systems;Human Diseases;Human Diseases;Human Diseases;Human Diseases	Signaling molecules and interaction;Neurodegenerative disease;Neurodegenerative disease;Signal transduction;Signal transduction;Signal transduction;Immune disease;Substance dependence;Nervous system;Nervous system;Neurodegenerative disease;Environmental adaptation;Nervous system;Substance dependence;Neurodegenerative disease;Substance dependence;Substance dependence	ko04080//Neuroactive ligand-receptor interaction;ko05010//Alzheimer disease;ko05016//Huntington disease;ko04024//cAMP signaling pathway;ko04014//Ras signaling pathway;ko04015//Rap1 signaling pathway;ko05322//Systemic lupus erythematosus;ko05034//Alcoholism;ko04728//Dopaminergic synapse;ko04724//Glutamatergic synapse;ko05017//Spinocerebellar ataxia;ko04713//Circadian entrainment;ko04720//Long-term…	K05210;K05210;K05210;K05210;K05210;K05210;K05210;K05210;K05210;K05210;K05210;K05210;K05210;K05210;K05210;K05210;K05210	GO:0005886//plasma membrane;GO:0005887//integral component of plasma membrane;GO:0016020//membrane;GO:0017146//NMDA selective glutamate receptor complex	GO:0004970//ionotropic glutamate receptor activity;GO:0004972//NMDA glutamate receptor activity;GO:0005216//ion channel activity;GO:0015276//ligand-gated ion channel activity;GO:0016594//glycine binding;GO:0022849//glutamate-gated calcium ion channel activity;GO:0038023//signaling receptor activity	GO:0006811//ion transport;GO:0045471//response to ethanol;GO:0097553//calcium ion transmembrane import into cytosol	--
ENSGALG00000011809	miR-152-z	MSTRG.3723.1	-0.756876	0.0814784697558488	-0.824299	0.0435941746483803	0.93857862091366	0.00554302000175081	GRIN2B	glutamate ionotropic receptor NMDA type subunit 2B [Source:NCBI gene;Acc:417965]	Environmental Information Processing;Human Diseases;Human Diseases;Environmental Information Processing;Environmental Information Processing;Environmental Information Processing;Human Diseases;Human Diseases;Organismal Systems;Organismal Systems;Human Diseases;Organismal Systems;Organismal Systems;Human Diseases;Human Diseases;Human Diseases;Human Diseases	Signaling molecules and interaction;Neurodegenerative disease;Neurodegenerative disease;Signal transduction;Signal transduction;Signal transduction;Immune disease;Substance dependence;Nervous system;Nervous system;Neurodegenerative disease;Environmental adaptation;Nervous system;Substance dependence;Neurodegenerative disease;Substance dependence;Substance dependence	ko04080//Neuroactive ligand-receptor interaction;ko05010//Alzheimer disease;ko05016//Huntington disease;ko04024//cAMP signaling pathway;ko04014//Ras signaling pathway;ko04015//Rap1 signaling pathway;ko05322//Systemic lupus erythematosus;ko05034//Alcoholism;ko04728//Dopaminergic synapse;ko04724//Glutamatergic synapse;ko05017//Spinocerebellar ataxia;ko04713//Circadian entrainment;ko04720//Long-term…	K05210;K05210;K05210;K05210;K05210;K05210;K05210;K05210;K05210;K05210;K05210;K05210;K05210;K05210;K05210;K05210;K05210	GO:0005886//plasma membrane;GO:0005887//integral component of plasma membrane;GO:0016020//membrane;GO:0017146//NMDA selective glutamate receptor complex	GO:0004970//ionotropic glutamate receptor activity;GO:0004972//NMDA glutamate receptor activity;GO:0005216//ion channel activity;GO:0015276//ligand-gated ion channel activity;GO:0016594//glycine binding;GO:0022849//glutamate-gated calcium ion channel activity;GO:0038023//signaling receptor activity	GO:0006811//ion transport;GO:0045471//response to ethanol;GO:0097553//calcium ion transmembrane import into cytosol	--
ENSGALG00000011809	gga-miR-6549-5p	MSTRG.3723.1	-0.785223	0.0642399263331092	-0.792746	0.0599800622126091	0.93857862091366	0.00554302000175081	GRIN2B	glutamate ionotropic receptor NMDA type subunit 2B [Source:NCBI gene;Acc:417965]	Environmental Information Processing;Human Diseases;Human Diseases;Environmental Information Processing;Environmental Information Processing;Environmental Information Processing;Human Diseases;Human Diseases;Organismal Systems;Organismal Systems;Human Diseases;Organismal Systems;Organismal Systems;Human Diseases;Human Diseases;Human Diseases;Human Diseases	Signaling molecules and interaction;Neurodegenerative disease;Neurodegenerative disease;Signal transduction;Signal transduction;Signal transduction;Immune disease;Substance dependence;Nervous system;Nervous system;Neurodegenerative disease;Environmental adaptation;Nervous system;Substance dependence;Neurodegenerative disease;Substance dependence;Substance dependence	ko04080//Neuroactive ligand-receptor interaction;ko05010//Alzheimer disease;ko05016//Huntington disease;ko04024//cAMP signaling pathway;ko04014//Ras signaling pathway;ko04015//Rap1 signaling pathway;ko05322//Systemic lupus erythematosus;ko05034//Alcoholism;ko04728//Dopaminergic synapse;ko04724//Glutamatergic synapse;ko05017//Spinocerebellar ataxia;ko04713//Circadian entrainment;ko04720//Long-term…	K05210;K05210;K05210;K05210;K05210;K05210;K05210;K05210;K05210;K05210;K05210;K05210;K05210;K05210;K05210;K05210;K05210	GO:0005886//plasma membrane;GO:0005887//integral component of plasma membrane;GO:0016020//membrane;GO:0017146//NMDA selective glutamate receptor complex	GO:0004970//ionotropic glutamate receptor activity;GO:0004972//NMDA glutamate receptor activity;GO:0005216//ion channel activity;GO:0015276//ligand-gated ion channel activity;GO:0016594//glycine binding;GO:0022849//glutamate-gated calcium ion channel activity;GO:0038023//signaling receptor activity	GO:0006811//ion transport;GO:0045471//response to ethanol;GO:0097553//calcium ion transmembrane import into cytosol	--
ENSGALG00000011809	miR-152-z	MSTRG.457.2	-0.756876	0.0814784697558488	-0.842984	0.0350454953202856	0.936363145517529	0.0059456204026714	GRIN2B	glutamate ionotropic receptor NMDA type subunit 2B [Source:NCBI gene;Acc:417965]	Environmental Information Processing;Human Diseases;Human Diseases;Environmental Information Processing;Environmental Information Processing;Environmental Information Processing;Human Diseases;Human Diseases;Organismal Systems;Organismal Systems;Human Diseases;Organismal Systems;Organismal Systems;Human Diseases;Human Diseases;Human Diseases;Human Diseases	Signaling molecules and interaction;Neurodegenerative disease;Neurodegenerative disease;Signal transduction;Signal transduction;Signal transduction;Immune disease;Substance dependence;Nervous system;Nervous system;Neurodegenerative disease;Environmental adaptation;Nervous system;Substance dependence;Neurodegenerative disease;Substance dependence;Substance dependence	ko04080//Neuroactive ligand-receptor interaction;ko05010//Alzheimer disease;ko05016//Huntington disease;ko04024//cAMP signaling pathway;ko04014//Ras signaling pathway;ko04015//Rap1 signaling pathway;ko05322//Systemic lupus erythematosus;ko05034//Alcoholism;ko04728//Dopaminergic synapse;ko04724//Glutamatergic synapse;ko05017//Spinocerebellar ataxia;ko04713//Circadian entrainment;ko04720//Long-term…	K05210;K05210;K05210;K05210;K05210;K05210;K05210;K05210;K05210;K05210;K05210;K05210;K05210;K05210;K05210;K05210;K05210	GO:0005886//plasma membrane;GO:0005887//integral component of plasma membrane;GO:0016020//membrane;GO:0017146//NMDA selective glutamate receptor complex	GO:0004970//ionotropic glutamate receptor activity;GO:0004972//NMDA glutamate receptor activity;GO:0005216//ion channel activity;GO:0015276//ligand-gated ion channel activity;GO:0016594//glycine binding;GO:0022849//glutamate-gated calcium ion channel activity;GO:0038023//signaling receptor activity	GO:0006811//ion transport;GO:0045471//response to ethanol;GO:0097553//calcium ion transmembrane import into cytosol	--
ENSGALG00000011809	gga-miR-6549-5p	MSTRG.14351.1	-0.785223	0.0642399263331092	-0.827688	0.0419790184747723	0.935976941607243	0.0060172142871302	GRIN2B	glutamate ionotropic receptor NMDA type subunit 2B [Source:NCBI gene;Acc:417965]	Environmental Information Processing;Human Diseases;Human Diseases;Environmental Information Processing;Environmental Information Processing;Environmental Information Processing;Human Diseases;Human Diseases;Organismal Systems;Organismal Systems;Human Diseases;Organismal Systems;Organismal Systems;Human Diseases;Human Diseases;Human Diseases;Human Diseases	Signaling molecules and interaction;Neurodegenerative disease;Neurodegenerative disease;Signal transduction;Signal transduction;Signal transduction;Immune disease;Substance dependence;Nervous system;Nervous system;Neurodegenerative disease;Environmental adaptation;Nervous system;Substance dependence;Neurodegenerative disease;Substance dependence;Substance dependence	ko04080//Neuroactive ligand-receptor interaction;ko05010//Alzheimer disease;ko05016//Huntington disease;ko04024//cAMP signaling pathway;ko04014//Ras signaling pathway;ko04015//Rap1 signaling pathway;ko05322//Systemic lupus erythematosus;ko05034//Alcoholism;ko04728//Dopaminergic synapse;ko04724//Glutamatergic synapse;ko05017//Spinocerebellar ataxia;ko04713//Circadian entrainment;ko04720//Long-term…	K05210;K05210;K05210;K05210;K05210;K05210;K05210;K05210;K05210;K05210;K05210;K05210;K05210;K05210;K05210;K05210;K05210	GO:0005886//plasma membrane;GO:0005887//integral component of plasma membrane;GO:0016020//membrane;GO:0017146//NMDA selective glutamate receptor complex	GO:0004970//ionotropic glutamate receptor activity;GO:0004972//NMDA glutamate receptor activity;GO:0005216//ion channel activity;GO:0015276//ligand-gated ion channel activity;GO:0016594//glycine binding;GO:0022849//glutamate-gated calcium ion channel activity;GO:0038023//signaling receptor activity	GO:0006811//ion transport;GO:0045471//response to ethanol;GO:0097553//calcium ion transmembrane import into cytosol	--
ENSGALG00000011809	gga-miR-96-5p	MSTRG.15115.4	-0.901594	0.0140492241605337	-0.782724	0.0656848202294016	0.934175113789455	0.00635676662731296	GRIN2B	glutamate ionotropic receptor NMDA type subunit 2B [Source:NCBI gene;Acc:417965]	Environmental Information Processing;Human Diseases;Human Diseases;Environmental Information Processing;Environmental Information Processing;Environmental Information Processing;Human Diseases;Human Diseases;Organismal Systems;Organismal Systems;Human Diseases;Organismal Systems;Organismal Systems;Human Diseases;Human Diseases;Human Diseases;Human Diseases	Signaling molecules and interaction;Neurodegenerative disease;Neurodegenerative disease;Signal transduction;Signal transduction;Signal transduction;Immune disease;Substance dependence;Nervous system;Nervous system;Neurodegenerative disease;Environmental adaptation;Nervous system;Substance dependence;Neurodegenerative disease;Substance dependence;Substance dependence	ko04080//Neuroactive ligand-receptor interaction;ko05010//Alzheimer disease;ko05016//Huntington disease;ko04024//cAMP signaling pathway;ko04014//Ras signaling pathway;ko04015//Rap1 signaling pathway;ko05322//Systemic lupus erythematosus;ko05034//Alcoholism;ko04728//Dopaminergic synapse;ko04724//Glutamatergic synapse;ko05017//Spinocerebellar ataxia;ko04713//Circadian entrainment;ko04720//Long-term…	K05210;K05210;K05210;K05210;K05210;K05210;K05210;K05210;K05210;K05210;K05210;K05210;K05210;K05210;K05210;K05210;K05210	GO:0005886//plasma membrane;GO:0005887//integral component of plasma membrane;GO:0016020//membrane;GO:0017146//NMDA selective glutamate receptor complex	GO:0004970//ionotropic glutamate receptor activity;GO:0004972//NMDA glutamate receptor activity;GO:0005216//ion channel activity;GO:0015276//ligand-gated ion channel activity;GO:0016594//glycine binding;GO:0022849//glutamate-gated calcium ion channel activity;GO:0038023//signaling receptor activity	GO:0006811//ion transport;GO:0045471//response to ethanol;GO:0097553//calcium ion transmembrane import into cytosol	--
ENSGALG00000011809	gga-miR-20b-5p	ENSGALT00000093893	-0.826489	0.0425474628994569	-0.884768	0.0191525426351446	0.93304123301562	0.00657511068578217	GRIN2B	glutamate ionotropic receptor NMDA type subunit 2B [Source:NCBI gene;Acc:417965]	Environmental Information Processing;Human Diseases;Human Diseases;Environmental Information Processing;Environmental Information Processing;Environmental Information Processing;Human Diseases;Human Diseases;Organismal Systems;Organismal Systems;Human Diseases;Organismal Systems;Organismal Systems;Human Diseases;Human Diseases;Human Diseases;Human Diseases	Signaling molecules and interaction;Neurodegenerative disease;Neurodegenerative disease;Signal transduction;Signal transduction;Signal transduction;Immune disease;Substance dependence;Nervous system;Nervous system;Neurodegenerative disease;Environmental adaptation;Nervous system;Substance dependence;Neurodegenerative disease;Substance dependence;Substance dependence	ko04080//Neuroactive ligand-receptor interaction;ko05010//Alzheimer disease;ko05016//Huntington disease;ko04024//cAMP signaling pathway;ko04014//Ras signaling pathway;ko04015//Rap1 signaling pathway;ko05322//Systemic lupus erythematosus;ko05034//Alcoholism;ko04728//Dopaminergic synapse;ko04724//Glutamatergic synapse;ko05017//Spinocerebellar ataxia;ko04713//Circadian entrainment;ko04720//Long-term…	K05210;K05210;K05210;K05210;K05210;K05210;K05210;K05210;K05210;K05210;K05210;K05210;K05210;K05210;K05210;K05210;K05210	GO:0005886//plasma membrane;GO:0005887//integral component of plasma membrane;GO:0016020//membrane;GO:0017146//NMDA selective glutamate receptor complex	GO:0004970//ionotropic glutamate receptor activity;GO:0004972//NMDA glutamate receptor activity;GO:0005216//ion channel activity;GO:0015276//ligand-gated ion channel activity;GO:0016594//glycine binding;GO:0022849//glutamate-gated calcium ion channel activity;GO:0038023//signaling receptor activity	GO:0006811//ion transport;GO:0045471//response to ethanol;GO:0097553//calcium ion transmembrane import into cytosol	--
ENSGALG00000011809	miR-152-z	ENSGALT00000104046	-0.756876	0.0814784697558488	-0.719073	0.107294666958319	0.932463853462633	0.00668767602486962	GRIN2B	glutamate ionotropic receptor NMDA type subunit 2B [Source:NCBI gene;Acc:417965]	Environmental Information Processing;Human Diseases;Human Diseases;Environmental Information Processing;Environmental Information Processing;Environmental Information Processing;Human Diseases;Human Diseases;Organismal Systems;Organismal Systems;Human Diseases;Organismal Systems;Organismal Systems;Human Diseases;Human Diseases;Human Diseases;Human Diseases	Signaling molecules and interaction;Neurodegenerative disease;Neurodegenerative disease;Signal transduction;Signal transduction;Signal transduction;Immune disease;Substance dependence;Nervous system;Nervous system;Neurodegenerative disease;Environmental adaptation;Nervous system;Substance dependence;Neurodegenerative disease;Substance dependence;Substance dependence	ko04080//Neuroactive ligand-receptor interaction;ko05010//Alzheimer disease;ko05016//Huntington disease;ko04024//cAMP signaling pathway;ko04014//Ras signaling pathway;ko04015//Rap1 signaling pathway;ko05322//Systemic lupus erythematosus;ko05034//Alcoholism;ko04728//Dopaminergic synapse;ko04724//Glutamatergic synapse;ko05017//Spinocerebellar ataxia;ko04713//Circadian entrainment;ko04720//Long-term…	K05210;K05210;K05210;K05210;K05210;K05210;K05210;K05210;K05210;K05210;K05210;K05210;K05210;K05210;K05210;K05210;K05210	GO:0005886//plasma membrane;GO:0005887//integral component of plasma membrane;GO:0016020//membrane;GO:0017146//NMDA selective glutamate receptor complex	GO:0004970//ionotropic glutamate receptor activity;GO:0004972//NMDA glutamate receptor activity;GO:0005216//ion channel activity;GO:0015276//ligand-gated ion channel activity;GO:0016594//glycine binding;GO:0022849//glutamate-gated calcium ion channel activity;GO:0038023//signaling receptor activity	GO:0006811//ion transport;GO:0045471//response to ethanol;GO:0097553//calcium ion transmembrane import into cytosol	--
ENSGALG00000011809	miR-152-z	MSTRG.7310.1	-0.756876	0.0814784697558488	-0.729411	0.0999214263927292	0.922279730034846	0.00882592821730643	GRIN2B	glutamate ionotropic receptor NMDA type subunit 2B [Source:NCBI gene;Acc:417965]	Environmental Information Processing;Human Diseases;Human Diseases;Environmental Information Processing;Environmental Information Processing;Environmental Information Processing;Human Diseases;Human Diseases;Organismal Systems;Organismal Systems;Human Diseases;Organismal Systems;Organismal Systems;Human Diseases;Human Diseases;Human Diseases;Human Diseases	Signaling molecules and interaction;Neurodegenerative disease;Neurodegenerative disease;Signal transduction;Signal transduction;Signal transduction;Immune disease;Substance dependence;Nervous system;Nervous system;Neurodegenerative disease;Environmental adaptation;Nervous system;Substance dependence;Neurodegenerative disease;Substance dependence;Substance dependence	ko04080//Neuroactive ligand-receptor interaction;ko05010//Alzheimer disease;ko05016//Huntington disease;ko04024//cAMP signaling pathway;ko04014//Ras signaling pathway;ko04015//Rap1 signaling pathway;ko05322//Systemic lupus erythematosus;ko05034//Alcoholism;ko04728//Dopaminergic synapse;ko04724//Glutamatergic synapse;ko05017//Spinocerebellar ataxia;ko04713//Circadian entrainment;ko04720//Long-term…	K05210;K05210;K05210;K05210;K05210;K05210;K05210;K05210;K05210;K05210;K05210;K05210;K05210;K05210;K05210;K05210;K05210	GO:0005886//plasma membrane;GO:0005887//integral component of plasma membrane;GO:0016020//membrane;GO:0017146//NMDA selective glutamate receptor complex	GO:0004970//ionotropic glutamate receptor activity;GO:0004972//NMDA glutamate receptor activity;GO:0005216//ion channel activity;GO:0015276//ligand-gated ion channel activity;GO:0016594//glycine binding;GO:0022849//glutamate-gated calcium ion channel activity;GO:0038023//signaling receptor activity	GO:0006811//ion transport;GO:0045471//response to ethanol;GO:0097553//calcium ion transmembrane import into cytosol	--
ENSGALG00000011809	gga-miR-96-5p	ENSGALT00000107539	-0.901594	0.0140492241605337	-0.718075	0.108018352410599	0.91789277428402	0.00983562787879998	GRIN2B	glutamate ionotropic receptor NMDA type subunit 2B [Source:NCBI gene;Acc:417965]	Environmental Information Processing;Human Diseases;Human Diseases;Environmental Information Processing;Environmental Information Processing;Environmental Information Processing;Human Diseases;Human Diseases;Organismal Systems;Organismal Systems;Human Diseases;Organismal Systems;Organismal Systems;Human Diseases;Human Diseases;Human Diseases;Human Diseases	Signaling molecules and interaction;Neurodegenerative disease;Neurodegenerative disease;Signal transduction;Signal transduction;Signal transduction;Immune disease;Substance dependence;Nervous system;Nervous system;Neurodegenerative disease;Environmental adaptation;Nervous system;Substance dependence;Neurodegenerative disease;Substance dependence;Substance dependence	ko04080//Neuroactive ligand-receptor interaction;ko05010//Alzheimer disease;ko05016//Huntington disease;ko04024//cAMP signaling pathway;ko04014//Ras signaling pathway;ko04015//Rap1 signaling pathway;ko05322//Systemic lupus erythematosus;ko05034//Alcoholism;ko04728//Dopaminergic synapse;ko04724//Glutamatergic synapse;ko05017//Spinocerebellar ataxia;ko04713//Circadian entrainment;ko04720//Long-term…	K05210;K05210;K05210;K05210;K05210;K05210;K05210;K05210;K05210;K05210;K05210;K05210;K05210;K05210;K05210;K05210;K05210	GO:0005886//plasma membrane;GO:0005887//integral component of plasma membrane;GO:0016020//membrane;GO:0017146//NMDA selective glutamate receptor complex	GO:0004970//ionotropic glutamate receptor activity;GO:0004972//NMDA glutamate receptor activity;GO:0005216//ion channel activity;GO:0015276//ligand-gated ion channel activity;GO:0016594//glycine binding;GO:0022849//glutamate-gated calcium ion channel activity;GO:0038023//signaling receptor activity	GO:0006811//ion transport;GO:0045471//response to ethanol;GO:0097553//calcium ion transmembrane import into cytosol	--
ENSGALG00000011809	gga-miR-96-5p	MSTRG.244.2	-0.901594	0.0140492241605337	-0.944481	0.00453801739933963	0.910447974563312	0.0116702637336509	GRIN2B	glutamate ionotropic receptor NMDA type subunit 2B [Source:NCBI gene;Acc:417965]	Environmental Information Processing;Human Diseases;Human Diseases;Environmental Information Processing;Environmental Information Processing;Environmental Information Processing;Human Diseases;Human Diseases;Organismal Systems;Organismal Systems;Human Diseases;Organismal Systems;Organismal Systems;Human Diseases;Human Diseases;Human Diseases;Human Diseases	Signaling molecules and interaction;Neurodegenerative disease;Neurodegenerative disease;Signal transduction;Signal transduction;Signal transduction;Immune disease;Substance dependence;Nervous system;Nervous system;Neurodegenerative disease;Environmental adaptation;Nervous system;Substance dependence;Neurodegenerative disease;Substance dependence;Substance dependence	ko04080//Neuroactive ligand-receptor interaction;ko05010//Alzheimer disease;ko05016//Huntington disease;ko04024//cAMP signaling pathway;ko04014//Ras signaling pathway;ko04015//Rap1 signaling pathway;ko05322//Systemic lupus erythematosus;ko05034//Alcoholism;ko04728//Dopaminergic synapse;ko04724//Glutamatergic synapse;ko05017//Spinocerebellar ataxia;ko04713//Circadian entrainment;ko04720//Long-term…	K05210;K05210;K05210;K05210;K05210;K05210;K05210;K05210;K05210;K05210;K05210;K05210;K05210;K05210;K05210;K05210;K05210	GO:0005886//plasma membrane;GO:0005887//integral component of plasma membrane;GO:0016020//membrane;GO:0017146//NMDA selective glutamate receptor complex	GO:0004970//ionotropic glutamate receptor activity;GO:0004972//NMDA glutamate receptor activity;GO:0005216//ion channel activity;GO:0015276//ligand-gated ion channel activity;GO:0016594//glycine binding;GO:0022849//glutamate-gated calcium ion channel activity;GO:0038023//signaling receptor activity	GO:0006811//ion transport;GO:0045471//response to ethanol;GO:0097553//calcium ion transmembrane import into cytosol	--
ENSGALG00000011809	gga-miR-20b-5p	MSTRG.244.2	-0.826489	0.0425474628994569	-0.816826	0.047255943270404	0.910447974563312	0.0116702637336509	GRIN2B	glutamate ionotropic receptor NMDA type subunit 2B [Source:NCBI gene;Acc:417965]	Environmental Information Processing;Human Diseases;Human Diseases;Environmental Information Processing;Environmental Information Processing;Environmental Information Processing;Human Diseases;Human Diseases;Organismal Systems;Organismal Systems;Human Diseases;Organismal Systems;Organismal Systems;Human Diseases;Human Diseases;Human Diseases;Human Diseases	Signaling molecules and interaction;Neurodegenerative disease;Neurodegenerative disease;Signal transduction;Signal transduction;Signal transduction;Immune disease;Substance dependence;Nervous system;Nervous system;Neurodegenerative disease;Environmental adaptation;Nervous system;Substance dependence;Neurodegenerative disease;Substance dependence;Substance dependence	ko04080//Neuroactive ligand-receptor interaction;ko05010//Alzheimer disease;ko05016//Huntington disease;ko04024//cAMP signaling pathway;ko04014//Ras signaling pathway;ko04015//Rap1 signaling pathway;ko05322//Systemic lupus erythematosus;ko05034//Alcoholism;ko04728//Dopaminergic synapse;ko04724//Glutamatergic synapse;ko05017//Spinocerebellar ataxia;ko04713//Circadian entrainment;ko04720//Long-term…	K05210;K05210;K05210;K05210;K05210;K05210;K05210;K05210;K05210;K05210;K05210;K05210;K05210;K05210;K05210;K05210;K05210	GO:0005886//plasma membrane;GO:0005887//integral component of plasma membrane;GO:0016020//membrane;GO:0017146//NMDA selective glutamate receptor complex	GO:0004970//ionotropic glutamate receptor activity;GO:0004972//NMDA glutamate receptor activity;GO:0005216//ion channel activity;GO:0015276//ligand-gated ion channel activity;GO:0016594//glycine binding;GO:0022849//glutamate-gated calcium ion channel activity;GO:0038023//signaling receptor activity	GO:0006811//ion transport;GO:0045471//response to ethanol;GO:0097553//calcium ion transmembrane import into cytosol	--
ENSGALG00000011809	gga-miR-6549-5p	MSTRG.244.2	-0.785223	0.0642399263331092	-0.721836	0.1053015531577	0.910447974563312	0.0116702637336509	GRIN2B	glutamate ionotropic receptor NMDA type subunit 2B [Source:NCBI gene;Acc:417965]	Environmental Information Processing;Human Diseases;Human Diseases;Environmental Information Processing;Environmental Information Processing;Environmental Information Processing;Human Diseases;Human Diseases;Organismal Systems;Organismal Systems;Human Diseases;Organismal Systems;Organismal Systems;Human Diseases;Human Diseases;Human Diseases;Human Diseases	Signaling molecules and interaction;Neurodegenerative disease;Neurodegenerative disease;Signal transduction;Signal transduction;Signal transduction;Immune disease;Substance dependence;Nervous system;Nervous system;Neurodegenerative disease;Environmental adaptation;Nervous system;Substance dependence;Neurodegenerative disease;Substance dependence;Substance dependence	ko04080//Neuroactive ligand-receptor interaction;ko05010//Alzheimer disease;ko05016//Huntington disease;ko04024//cAMP signaling pathway;ko04014//Ras signaling pathway;ko04015//Rap1 signaling pathway;ko05322//Systemic lupus erythematosus;ko05034//Alcoholism;ko04728//Dopaminergic synapse;ko04724//Glutamatergic synapse;ko05017//Spinocerebellar ataxia;ko04713//Circadian entrainment;ko04720//Long-term…	K05210;K05210;K05210;K05210;K05210;K05210;K05210;K05210;K05210;K05210;K05210;K05210;K05210;K05210;K05210;K05210;K05210	GO:0005886//plasma membrane;GO:0005887//integral component of plasma membrane;GO:0016020//membrane;GO:0017146//NMDA selective glutamate receptor complex	GO:0004970//ionotropic glutamate receptor activity;GO:0004972//NMDA glutamate receptor activity;GO:0005216//ion channel activity;GO:0015276//ligand-gated ion channel activity;GO:0016594//glycine binding;GO:0022849//glutamate-gated calcium ion channel activity;GO:0038023//signaling receptor activity	GO:0006811//ion transport;GO:0045471//response to ethanol;GO:0097553//calcium ion transmembrane import into cytosol	--
ENSGALG00000011809	miR-152-z	ENSGALT00000108062	-0.756876	0.0814784697558488	-0.743363	0.0903427161268546	0.910195837261326	0.0117350557167205	GRIN2B	glutamate ionotropic receptor NMDA type subunit 2B [Source:NCBI gene;Acc:417965]	Environmental Information Processing;Human Diseases;Human Diseases;Environmental Information Processing;Environmental Information Processing;Environmental Information Processing;Human Diseases;Human Diseases;Organismal Systems;Organismal Systems;Human Diseases;Organismal Systems;Organismal Systems;Human Diseases;Human Diseases;Human Diseases;Human Diseases	Signaling molecules and interaction;Neurodegenerative disease;Neurodegenerative disease;Signal transduction;Signal transduction;Signal transduction;Immune disease;Substance dependence;Nervous system;Nervous system;Neurodegenerative disease;Environmental adaptation;Nervous system;Substance dependence;Neurodegenerative disease;Substance dependence;Substance dependence	ko04080//Neuroactive ligand-receptor interaction;ko05010//Alzheimer disease;ko05016//Huntington disease;ko04024//cAMP signaling pathway;ko04014//Ras signaling pathway;ko04015//Rap1 signaling pathway;ko05322//Systemic lupus erythematosus;ko05034//Alcoholism;ko04728//Dopaminergic synapse;ko04724//Glutamatergic synapse;ko05017//Spinocerebellar ataxia;ko04713//Circadian entrainment;ko04720//Long-term…	K05210;K05210;K05210;K05210;K05210;K05210;K05210;K05210;K05210;K05210;K05210;K05210;K05210;K05210;K05210;K05210;K05210	GO:0005886//plasma membrane;GO:0005887//integral component of plasma membrane;GO:0016020//membrane;GO:0017146//NMDA selective glutamate receptor complex	GO:0004970//ionotropic glutamate receptor activity;GO:0004972//NMDA glutamate receptor activity;GO:0005216//ion channel activity;GO:0015276//ligand-gated ion channel activity;GO:0016594//glycine binding;GO:0022849//glutamate-gated calcium ion channel activity;GO:0038023//signaling receptor activity	GO:0006811//ion transport;GO:0045471//response to ethanol;GO:0097553//calcium ion transmembrane import into cytosol	--
ENSGALG00000011809	gga-miR-20b-5p	ENSGALT00000105891	-0.826489	0.0425474628994569	-0.817224	0.0470578371919764	0.910057989901245	0.0117705518943226	GRIN2B	glutamate ionotropic receptor NMDA type subunit 2B [Source:NCBI gene;Acc:417965]	Environmental Information Processing;Human Diseases;Human Diseases;Environmental Information Processing;Environmental Information Processing;Environmental Information Processing;Human Diseases;Human Diseases;Organismal Systems;Organismal Systems;Human Diseases;Organismal Systems;Organismal Systems;Human Diseases;Human Diseases;Human Diseases;Human Diseases	Signaling molecules and interaction;Neurodegenerative disease;Neurodegenerative disease;Signal transduction;Signal transduction;Signal transduction;Immune disease;Substance dependence;Nervous system;Nervous system;Neurodegenerative disease;Environmental adaptation;Nervous system;Substance dependence;Neurodegenerative disease;Substance dependence;Substance dependence	ko04080//Neuroactive ligand-receptor interaction;ko05010//Alzheimer disease;ko05016//Huntington disease;ko04024//cAMP signaling pathway;ko04014//Ras signaling pathway;ko04015//Rap1 signaling pathway;ko05322//Systemic lupus erythematosus;ko05034//Alcoholism;ko04728//Dopaminergic synapse;ko04724//Glutamatergic synapse;ko05017//Spinocerebellar ataxia;ko04713//Circadian entrainment;ko04720//Long-term…	K05210;K05210;K05210;K05210;K05210;K05210;K05210;K05210;K05210;K05210;K05210;K05210;K05210;K05210;K05210;K05210;K05210	GO:0005886//plasma membrane;GO:0005887//integral component of plasma membrane;GO:0016020//membrane;GO:0017146//NMDA selective glutamate receptor complex	GO:0004970//ionotropic glutamate receptor activity;GO:0004972//NMDA glutamate receptor activity;GO:0005216//ion channel activity;GO:0015276//ligand-gated ion channel activity;GO:0016594//glycine binding;GO:0022849//glutamate-gated calcium ion channel activity;GO:0038023//signaling receptor activity	GO:0006811//ion transport;GO:0045471//response to ethanol;GO:0097553//calcium ion transmembrane import into cytosol	--
ENSGALG00000011809	miR-152-z	ENSGALT00000104623	-0.756876	0.0814784697558488	-0.794505	0.0590033297907278	0.908685582569198	0.0121267797002713	GRIN2B	glutamate ionotropic receptor NMDA type subunit 2B [Source:NCBI gene;Acc:417965]	Environmental Information Processing;Human Diseases;Human Diseases;Environmental Information Processing;Environmental Information Processing;Environmental Information Processing;Human Diseases;Human Diseases;Organismal Systems;Organismal Systems;Human Diseases;Organismal Systems;Organismal Systems;Human Diseases;Human Diseases;Human Diseases;Human Diseases	Signaling molecules and interaction;Neurodegenerative disease;Neurodegenerative disease;Signal transduction;Signal transduction;Signal transduction;Immune disease;Substance dependence;Nervous system;Nervous system;Neurodegenerative disease;Environmental adaptation;Nervous system;Substance dependence;Neurodegenerative disease;Substance dependence;Substance dependence	ko04080//Neuroactive ligand-receptor interaction;ko05010//Alzheimer disease;ko05016//Huntington disease;ko04024//cAMP signaling pathway;ko04014//Ras signaling pathway;ko04015//Rap1 signaling pathway;ko05322//Systemic lupus erythematosus;ko05034//Alcoholism;ko04728//Dopaminergic synapse;ko04724//Glutamatergic synapse;ko05017//Spinocerebellar ataxia;ko04713//Circadian entrainment;ko04720//Long-term…	K05210;K05210;K05210;K05210;K05210;K05210;K05210;K05210;K05210;K05210;K05210;K05210;K05210;K05210;K05210;K05210;K05210	GO:0005886//plasma membrane;GO:0005887//integral component of plasma membrane;GO:0016020//membrane;GO:0017146//NMDA selective glutamate receptor complex	GO:0004970//ionotropic glutamate receptor activity;GO:0004972//NMDA glutamate receptor activity;GO:0005216//ion channel activity;GO:0015276//ligand-gated ion channel activity;GO:0016594//glycine binding;GO:0022849//glutamate-gated calcium ion channel activity;GO:0038023//signaling receptor activity	GO:0006811//ion transport;GO:0045471//response to ethanol;GO:0097553//calcium ion transmembrane import into cytosol	--
ENSGALG00000011809	gga-miR-20b-5p	ENSGALT00000095089	-0.826489	0.0425474628994569	-0.788536	0.0623473419352001	0.90789154079715	0.0123352297630582	GRIN2B	glutamate ionotropic receptor NMDA type subunit 2B [Source:NCBI gene;Acc:417965]	Environmental Information Processing;Human Diseases;Human Diseases;Environmental Information Processing;Environmental Information Processing;Environmental Information Processing;Human Diseases;Human Diseases;Organismal Systems;Organismal Systems;Human Diseases;Organismal Systems;Organismal Systems;Human Diseases;Human Diseases;Human Diseases;Human Diseases	Signaling molecules and interaction;Neurodegenerative disease;Neurodegenerative disease;Signal transduction;Signal transduction;Signal transduction;Immune disease;Substance dependence;Nervous system;Nervous system;Neurodegenerative disease;Environmental adaptation;Nervous system;Substance dependence;Neurodegenerative disease;Substance dependence;Substance dependence	ko04080//Neuroactive ligand-receptor interaction;ko05010//Alzheimer disease;ko05016//Huntington disease;ko04024//cAMP signaling pathway;ko04014//Ras signaling pathway;ko04015//Rap1 signaling pathway;ko05322//Systemic lupus erythematosus;ko05034//Alcoholism;ko04728//Dopaminergic synapse;ko04724//Glutamatergic synapse;ko05017//Spinocerebellar ataxia;ko04713//Circadian entrainment;ko04720//Long-term…	K05210;K05210;K05210;K05210;K05210;K05210;K05210;K05210;K05210;K05210;K05210;K05210;K05210;K05210;K05210;K05210;K05210	GO:0005886//plasma membrane;GO:0005887//integral component of plasma membrane;GO:0016020//membrane;GO:0017146//NMDA selective glutamate receptor complex	GO:0004970//ionotropic glutamate receptor activity;GO:0004972//NMDA glutamate receptor activity;GO:0005216//ion channel activity;GO:0015276//ligand-gated ion channel activity;GO:0016594//glycine binding;GO:0022849//glutamate-gated calcium ion channel activity;GO:0038023//signaling receptor activity	GO:0006811//ion transport;GO:0045471//response to ethanol;GO:0097553//calcium ion transmembrane import into cytosol	--
ENSGALG00000011809	miR-152-z	ENSGALT00000094989	-0.756876	0.0814784697558488	-0.746674	0.0881327761454233	0.905379732172458	0.0130059252292918	GRIN2B	glutamate ionotropic receptor NMDA type subunit 2B [Source:NCBI gene;Acc:417965]	Environmental Information Processing;Human Diseases;Human Diseases;Environmental Information Processing;Environmental Information Processing;Environmental Information Processing;Human Diseases;Human Diseases;Organismal Systems;Organismal Systems;Human Diseases;Organismal Systems;Organismal Systems;Human Diseases;Human Diseases;Human Diseases;Human Diseases	Signaling molecules and interaction;Neurodegenerative disease;Neurodegenerative disease;Signal transduction;Signal transduction;Signal transduction;Immune disease;Substance dependence;Nervous system;Nervous system;Neurodegenerative disease;Environmental adaptation;Nervous system;Substance dependence;Neurodegenerative disease;Substance dependence;Substance dependence	ko04080//Neuroactive ligand-receptor interaction;ko05010//Alzheimer disease;ko05016//Huntington disease;ko04024//cAMP signaling pathway;ko04014//Ras signaling pathway;ko04015//Rap1 signaling pathway;ko05322//Systemic lupus erythematosus;ko05034//Alcoholism;ko04728//Dopaminergic synapse;ko04724//Glutamatergic synapse;ko05017//Spinocerebellar ataxia;ko04713//Circadian entrainment;ko04720//Long-term…	K05210;K05210;K05210;K05210;K05210;K05210;K05210;K05210;K05210;K05210;K05210;K05210;K05210;K05210;K05210;K05210;K05210	GO:0005886//plasma membrane;GO:0005887//integral component of plasma membrane;GO:0016020//membrane;GO:0017146//NMDA selective glutamate receptor complex	GO:0004970//ionotropic glutamate receptor activity;GO:0004972//NMDA glutamate receptor activity;GO:0005216//ion channel activity;GO:0015276//ligand-gated ion channel activity;GO:0016594//glycine binding;GO:0022849//glutamate-gated calcium ion channel activity;GO:0038023//signaling receptor activity	GO:0006811//ion transport;GO:0045471//response to ethanol;GO:0097553//calcium ion transmembrane import into cytosol	--
ENSGALG00000011809	gga-miR-6549-5p	ENSGALT00000094989	-0.785223	0.0642399263331092	-0.721814	0.105316926470483	0.905379732172458	0.0130059252292918	GRIN2B	glutamate ionotropic receptor NMDA type subunit 2B [Source:NCBI gene;Acc:417965]	Environmental Information Processing;Human Diseases;Human Diseases;Environmental Information Processing;Environmental Information Processing;Environmental Information Processing;Human Diseases;Human Diseases;Organismal Systems;Organismal Systems;Human Diseases;Organismal Systems;Organismal Systems;Human Diseases;Human Diseases;Human Diseases;Human Diseases	Signaling molecules and interaction;Neurodegenerative disease;Neurodegenerative disease;Signal transduction;Signal transduction;Signal transduction;Immune disease;Substance dependence;Nervous system;Nervous system;Neurodegenerative disease;Environmental adaptation;Nervous system;Substance dependence;Neurodegenerative disease;Substance dependence;Substance dependence	ko04080//Neuroactive ligand-receptor interaction;ko05010//Alzheimer disease;ko05016//Huntington disease;ko04024//cAMP signaling pathway;ko04014//Ras signaling pathway;ko04015//Rap1 signaling pathway;ko05322//Systemic lupus erythematosus;ko05034//Alcoholism;ko04728//Dopaminergic synapse;ko04724//Glutamatergic synapse;ko05017//Spinocerebellar ataxia;ko04713//Circadian entrainment;ko04720//Long-term…	K05210;K05210;K05210;K05210;K05210;K05210;K05210;K05210;K05210;K05210;K05210;K05210;K05210;K05210;K05210;K05210;K05210	GO:0005886//plasma membrane;GO:0005887//integral component of plasma membrane;GO:0016020//membrane;GO:0017146//NMDA selective glutamate receptor complex	GO:0004970//ionotropic glutamate receptor activity;GO:0004972//NMDA glutamate receptor activity;GO:0005216//ion channel activity;GO:0015276//ligand-gated ion channel activity;GO:0016594//glycine binding;GO:0022849//glutamate-gated calcium ion channel activity;GO:0038023//signaling receptor activity	GO:0006811//ion transport;GO:0045471//response to ethanol;GO:0097553//calcium ion transmembrane import into cytosol	--
ENSGALG00000011809	gga-miR-20b-5p	MSTRG.1884.2	-0.826489	0.0425474628994569	-0.834973	0.0386036074123772	0.904512466614178	0.0132414821363573	GRIN2B	glutamate ionotropic receptor NMDA type subunit 2B [Source:NCBI gene;Acc:417965]	Environmental Information Processing;Human Diseases;Human Diseases;Environmental Information Processing;Environmental Information Processing;Environmental Information Processing;Human Diseases;Human Diseases;Organismal Systems;Organismal Systems;Human Diseases;Organismal Systems;Organismal Systems;Human Diseases;Human Diseases;Human Diseases;Human Diseases	Signaling molecules and interaction;Neurodegenerative disease;Neurodegenerative disease;Signal transduction;Signal transduction;Signal transduction;Immune disease;Substance dependence;Nervous system;Nervous system;Neurodegenerative disease;Environmental adaptation;Nervous system;Substance dependence;Neurodegenerative disease;Substance dependence;Substance dependence	ko04080//Neuroactive ligand-receptor interaction;ko05010//Alzheimer disease;ko05016//Huntington disease;ko04024//cAMP signaling pathway;ko04014//Ras signaling pathway;ko04015//Rap1 signaling pathway;ko05322//Systemic lupus erythematosus;ko05034//Alcoholism;ko04728//Dopaminergic synapse;ko04724//Glutamatergic synapse;ko05017//Spinocerebellar ataxia;ko04713//Circadian entrainment;ko04720//Long-term…	K05210;K05210;K05210;K05210;K05210;K05210;K05210;K05210;K05210;K05210;K05210;K05210;K05210;K05210;K05210;K05210;K05210	GO:0005886//plasma membrane;GO:0005887//integral component of plasma membrane;GO:0016020//membrane;GO:0017146//NMDA selective glutamate receptor complex	GO:0004970//ionotropic glutamate receptor activity;GO:0004972//NMDA glutamate receptor activity;GO:0005216//ion channel activity;GO:0015276//ligand-gated ion channel activity;GO:0016594//glycine binding;GO:0022849//glutamate-gated calcium ion channel activity;GO:0038023//signaling receptor activity	GO:0006811//ion transport;GO:0045471//response to ethanol;GO:0097553//calcium ion transmembrane import into cytosol	--
ENSGALG00000011809	miR-152-z	MSTRG.1884.2	-0.756876	0.0814784697558488	-0.823834	0.0438183096760988	0.904512466614178	0.0132414821363573	GRIN2B	glutamate ionotropic receptor NMDA type subunit 2B [Source:NCBI gene;Acc:417965]	Environmental Information Processing;Human Diseases;Human Diseases;Environmental Information Processing;Environmental Information Processing;Environmental Information Processing;Human Diseases;Human Diseases;Organismal Systems;Organismal Systems;Human Diseases;Organismal Systems;Organismal Systems;Human Diseases;Human Diseases;Human Diseases;Human Diseases	Signaling molecules and interaction;Neurodegenerative disease;Neurodegenerative disease;Signal transduction;Signal transduction;Signal transduction;Immune disease;Substance dependence;Nervous system;Nervous system;Neurodegenerative disease;Environmental adaptation;Nervous system;Substance dependence;Neurodegenerative disease;Substance dependence;Substance dependence	ko04080//Neuroactive ligand-receptor interaction;ko05010//Alzheimer disease;ko05016//Huntington disease;ko04024//cAMP signaling pathway;ko04014//Ras signaling pathway;ko04015//Rap1 signaling pathway;ko05322//Systemic lupus erythematosus;ko05034//Alcoholism;ko04728//Dopaminergic synapse;ko04724//Glutamatergic synapse;ko05017//Spinocerebellar ataxia;ko04713//Circadian entrainment;ko04720//Long-term…	K05210;K05210;K05210;K05210;K05210;K05210;K05210;K05210;K05210;K05210;K05210;K05210;K05210;K05210;K05210;K05210;K05210	GO:0005886//plasma membrane;GO:0005887//integral component of plasma membrane;GO:0016020//membrane;GO:0017146//NMDA selective glutamate receptor complex	GO:0004970//ionotropic glutamate receptor activity;GO:0004972//NMDA glutamate receptor activity;GO:0005216//ion channel activity;GO:0015276//ligand-gated ion channel activity;GO:0016594//glycine binding;GO:0022849//glutamate-gated calcium ion channel activity;GO:0038023//signaling receptor activity	GO:0006811//ion transport;GO:0045471//response to ethanol;GO:0097553//calcium ion transmembrane import into cytosol	--
ENSGALG00000011809	gga-miR-6549-5p	MSTRG.1884.2	-0.785223	0.0642399263331092	-0.760137	0.0794015124157179	0.904512466614178	0.0132414821363573	GRIN2B	glutamate ionotropic receptor NMDA type subunit 2B [Source:NCBI gene;Acc:417965]	Environmental Information Processing;Human Diseases;Human Diseases;Environmental Information Processing;Environmental Information Processing;Environmental Information Processing;Human Diseases;Human Diseases;Organismal Systems;Organismal Systems;Human Diseases;Organismal Systems;Organismal Systems;Human Diseases;Human Diseases;Human Diseases;Human Diseases	Signaling molecules and interaction;Neurodegenerative disease;Neurodegenerative disease;Signal transduction;Signal transduction;Signal transduction;Immune disease;Substance dependence;Nervous system;Nervous system;Neurodegenerative disease;Environmental adaptation;Nervous system;Substance dependence;Neurodegenerative disease;Substance dependence;Substance dependence	ko04080//Neuroactive ligand-receptor interaction;ko05010//Alzheimer disease;ko05016//Huntington disease;ko04024//cAMP signaling pathway;ko04014//Ras signaling pathway;ko04015//Rap1 signaling pathway;ko05322//Systemic lupus erythematosus;ko05034//Alcoholism;ko04728//Dopaminergic synapse;ko04724//Glutamatergic synapse;ko05017//Spinocerebellar ataxia;ko04713//Circadian entrainment;ko04720//Long-term…	K05210;K05210;K05210;K05210;K05210;K05210;K05210;K05210;K05210;K05210;K05210;K05210;K05210;K05210;K05210;K05210;K05210	GO:0005886//plasma membrane;GO:0005887//integral component of plasma membrane;GO:0016020//membrane;GO:0017146//NMDA selective glutamate receptor complex	GO:0004970//ionotropic glutamate receptor activity;GO:0004972//NMDA glutamate receptor activity;GO:0005216//ion channel activity;GO:0015276//ligand-gated ion channel activity;GO:0016594//glycine binding;GO:0022849//glutamate-gated calcium ion channel activity;GO:0038023//signaling receptor activity	GO:0006811//ion transport;GO:0045471//response to ethanol;GO:0097553//calcium ion transmembrane import into cytosol	--
ENSGALG00000011809	gga-miR-20b-5p	MSTRG.6615.1	-0.826489	0.0425474628994569	-0.782599	0.0657572781917619	0.901338590647146	0.0141209218284663	GRIN2B	glutamate ionotropic receptor NMDA type subunit 2B [Source:NCBI gene;Acc:417965]	Environmental Information Processing;Human Diseases;Human Diseases;Environmental Information Processing;Environmental Information Processing;Environmental Information Processing;Human Diseases;Human Diseases;Organismal Systems;Organismal Systems;Human Diseases;Organismal Systems;Organismal Systems;Human Diseases;Human Diseases;Human Diseases;Human Diseases	Signaling molecules and interaction;Neurodegenerative disease;Neurodegenerative disease;Signal transduction;Signal transduction;Signal transduction;Immune disease;Substance dependence;Nervous system;Nervous system;Neurodegenerative disease;Environmental adaptation;Nervous system;Substance dependence;Neurodegenerative disease;Substance dependence;Substance dependence	ko04080//Neuroactive ligand-receptor interaction;ko05010//Alzheimer disease;ko05016//Huntington disease;ko04024//cAMP signaling pathway;ko04014//Ras signaling pathway;ko04015//Rap1 signaling pathway;ko05322//Systemic lupus erythematosus;ko05034//Alcoholism;ko04728//Dopaminergic synapse;ko04724//Glutamatergic synapse;ko05017//Spinocerebellar ataxia;ko04713//Circadian entrainment;ko04720//Long-term…	K05210;K05210;K05210;K05210;K05210;K05210;K05210;K05210;K05210;K05210;K05210;K05210;K05210;K05210;K05210;K05210;K05210	GO:0005886//plasma membrane;GO:0005887//integral component of plasma membrane;GO:0016020//membrane;GO:0017146//NMDA selective glutamate receptor complex	GO:0004970//ionotropic glutamate receptor activity;GO:0004972//NMDA glutamate receptor activity;GO:0005216//ion channel activity;GO:0015276//ligand-gated ion channel activity;GO:0016594//glycine binding;GO:0022849//glutamate-gated calcium ion channel activity;GO:0038023//signaling receptor activity	GO:0006811//ion transport;GO:0045471//response to ethanol;GO:0097553//calcium ion transmembrane import into cytosol	--
ENSGALG00000011809	gga-miR-20b-5p	MSTRG.14350.2	-0.826489	0.0425474628994569	-0.843871	0.0346614146816963	0.900723275633888	0.0142945728558422	GRIN2B	glutamate ionotropic receptor NMDA type subunit 2B [Source:NCBI gene;Acc:417965]	Environmental Information Processing;Human Diseases;Human Diseases;Environmental Information Processing;Environmental Information Processing;Environmental Information Processing;Human Diseases;Human Diseases;Organismal Systems;Organismal Systems;Human Diseases;Organismal Systems;Organismal Systems;Human Diseases;Human Diseases;Human Diseases;Human Diseases	Signaling molecules and interaction;Neurodegenerative disease;Neurodegenerative disease;Signal transduction;Signal transduction;Signal transduction;Immune disease;Substance dependence;Nervous system;Nervous system;Neurodegenerative disease;Environmental adaptation;Nervous system;Substance dependence;Neurodegenerative disease;Substance dependence;Substance dependence	ko04080//Neuroactive ligand-receptor interaction;ko05010//Alzheimer disease;ko05016//Huntington disease;ko04024//cAMP signaling pathway;ko04014//Ras signaling pathway;ko04015//Rap1 signaling pathway;ko05322//Systemic lupus erythematosus;ko05034//Alcoholism;ko04728//Dopaminergic synapse;ko04724//Glutamatergic synapse;ko05017//Spinocerebellar ataxia;ko04713//Circadian entrainment;ko04720//Long-term…	K05210;K05210;K05210;K05210;K05210;K05210;K05210;K05210;K05210;K05210;K05210;K05210;K05210;K05210;K05210;K05210;K05210	GO:0005886//plasma membrane;GO:0005887//integral component of plasma membrane;GO:0016020//membrane;GO:0017146//NMDA selective glutamate receptor complex	GO:0004970//ionotropic glutamate receptor activity;GO:0004972//NMDA glutamate receptor activity;GO:0005216//ion channel activity;GO:0015276//ligand-gated ion channel activity;GO:0016594//glycine binding;GO:0022849//glutamate-gated calcium ion channel activity;GO:0038023//signaling receptor activity	GO:0006811//ion transport;GO:0045471//response to ethanol;GO:0097553//calcium ion transmembrane import into cytosol	--
ENSGALG00000012273	miR-152-z	ENSGALT00000104623	-0.800915	0.0555069571905638	-0.794505	0.0590033297907278	0.993955692782602	5.46900643060409e-05	SOS2	SOS Ras/Rho guanine nucleotide exchange factor 2 [Source:NCBI gene;Acc:423572]	Human Diseases;Environmental Information Processing;Human Diseases;Environmental Information Processing;Environmental Information Processing;Human Diseases;Organismal Systems;Environmental Information Processing;Cellular Processes;Human Diseases;Cellular Processes;Organismal Systems;Human Diseases;Organismal Systems;Human Diseases;Human Diseases;Environmental Information Processing;Environmental …	Cancer: overview;Signal transduction;Infectious disease: viral;Signal transduction;Signal transduction;Infectious disease: viral;Environmental adaptation;Signal transduction;Cellular community - eukaryotes;Cancer: overview;Cell motility;Immune system;Cancer: specific types;Immune system;Infectious disease: viral;Cancer: overview;Signal transduction;Signal transduction;Immune system;Immune system;…	ko05200//Pathways in cancer;ko04151//PI3K-Akt signaling pathway;ko05165//Human papillomavirus infection;ko04010//MAPK signaling pathway;ko04072//Phospholipase D signaling pathway;ko05163//Human cytomegalovirus infection;ko04714//Thermogenesis;ko04014//Ras signaling pathway;ko04510//Focal adhesion;ko05205//Proteoglycans in cancer;ko04810//Regulation of actin cytoskeleton;ko04650//Natural killer ce…	K03099;K03099;K03099;K03099;K03099;K03099;K03099;K03099;K03099;K03099;K03099;K03099;K03099;K03099;K03099;K03099;K03099;K03099;K03099;K03099;K03099;K03099;K03099;K03099;K03099;K03099;K03099;K03099;K03099;K03099;K03099;K03099;K03099;K03099;K03099;K03099;K03099;K03099;K03099;K03099;K03099;K03099;K03099;K03099;K03099;K03099;K03099;K03099	-	GO:0003677//DNA binding;GO:0005085//guanyl-nucleotide exchange factor activity;GO:0046982//protein heterodimerization activity	GO:0001782//B cell homeostasis;GO:0002260//lymphocyte homeostasis;GO:0007264//small GTPase mediated signal transduction;GO:0033081//regulation of T cell differentiation in thymus;GO:0042129//regulation of T cell proliferation;GO:2000973//regulation of pro-B cell differentiation	--
ENSGALG00000012273	novel-m0062-3p	ENSGALT00000099050	-0.886472	0.0186013213640709	-0.899405	0.0146701922058387	0.98599863649147	0.000292684869236452	SOS2	SOS Ras/Rho guanine nucleotide exchange factor 2 [Source:NCBI gene;Acc:423572]	Human Diseases;Environmental Information Processing;Human Diseases;Environmental Information Processing;Environmental Information Processing;Human Diseases;Organismal Systems;Environmental Information Processing;Cellular Processes;Human Diseases;Cellular Processes;Organismal Systems;Human Diseases;Organismal Systems;Human Diseases;Human Diseases;Environmental Information Processing;Environmental …	Cancer: overview;Signal transduction;Infectious disease: viral;Signal transduction;Signal transduction;Infectious disease: viral;Environmental adaptation;Signal transduction;Cellular community - eukaryotes;Cancer: overview;Cell motility;Immune system;Cancer: specific types;Immune system;Infectious disease: viral;Cancer: overview;Signal transduction;Signal transduction;Immune system;Immune system;…	ko05200//Pathways in cancer;ko04151//PI3K-Akt signaling pathway;ko05165//Human papillomavirus infection;ko04010//MAPK signaling pathway;ko04072//Phospholipase D signaling pathway;ko05163//Human cytomegalovirus infection;ko04714//Thermogenesis;ko04014//Ras signaling pathway;ko04510//Focal adhesion;ko05205//Proteoglycans in cancer;ko04810//Regulation of actin cytoskeleton;ko04650//Natural killer ce…	K03099;K03099;K03099;K03099;K03099;K03099;K03099;K03099;K03099;K03099;K03099;K03099;K03099;K03099;K03099;K03099;K03099;K03099;K03099;K03099;K03099;K03099;K03099;K03099;K03099;K03099;K03099;K03099;K03099;K03099;K03099;K03099;K03099;K03099;K03099;K03099;K03099;K03099;K03099;K03099;K03099;K03099;K03099;K03099;K03099;K03099;K03099;K03099	-	GO:0003677//DNA binding;GO:0005085//guanyl-nucleotide exchange factor activity;GO:0046982//protein heterodimerization activity	GO:0001782//B cell homeostasis;GO:0002260//lymphocyte homeostasis;GO:0007264//small GTPase mediated signal transduction;GO:0033081//regulation of T cell differentiation in thymus;GO:0042129//regulation of T cell proliferation;GO:2000973//regulation of pro-B cell differentiation	--
ENSGALG00000012273	novel-m0062-3p	MSTRG.6334.2	-0.886472	0.0186013213640709	-0.871573	0.0236811535362397	0.983776592673559	0.000392663426070839	SOS2	SOS Ras/Rho guanine nucleotide exchange factor 2 [Source:NCBI gene;Acc:423572]	Human Diseases;Environmental Information Processing;Human Diseases;Environmental Information Processing;Environmental Information Processing;Human Diseases;Organismal Systems;Environmental Information Processing;Cellular Processes;Human Diseases;Cellular Processes;Organismal Systems;Human Diseases;Organismal Systems;Human Diseases;Human Diseases;Environmental Information Processing;Environmental …	Cancer: overview;Signal transduction;Infectious disease: viral;Signal transduction;Signal transduction;Infectious disease: viral;Environmental adaptation;Signal transduction;Cellular community - eukaryotes;Cancer: overview;Cell motility;Immune system;Cancer: specific types;Immune system;Infectious disease: viral;Cancer: overview;Signal transduction;Signal transduction;Immune system;Immune system;…	ko05200//Pathways in cancer;ko04151//PI3K-Akt signaling pathway;ko05165//Human papillomavirus infection;ko04010//MAPK signaling pathway;ko04072//Phospholipase D signaling pathway;ko05163//Human cytomegalovirus infection;ko04714//Thermogenesis;ko04014//Ras signaling pathway;ko04510//Focal adhesion;ko05205//Proteoglycans in cancer;ko04810//Regulation of actin cytoskeleton;ko04650//Natural killer ce…	K03099;K03099;K03099;K03099;K03099;K03099;K03099;K03099;K03099;K03099;K03099;K03099;K03099;K03099;K03099;K03099;K03099;K03099;K03099;K03099;K03099;K03099;K03099;K03099;K03099;K03099;K03099;K03099;K03099;K03099;K03099;K03099;K03099;K03099;K03099;K03099;K03099;K03099;K03099;K03099;K03099;K03099;K03099;K03099;K03099;K03099;K03099;K03099	-	GO:0003677//DNA binding;GO:0005085//guanyl-nucleotide exchange factor activity;GO:0046982//protein heterodimerization activity	GO:0001782//B cell homeostasis;GO:0002260//lymphocyte homeostasis;GO:0007264//small GTPase mediated signal transduction;GO:0033081//regulation of T cell differentiation in thymus;GO:0042129//regulation of T cell proliferation;GO:2000973//regulation of pro-B cell differentiation	--
ENSGALG00000012273	novel-m0062-3p	ENSGALT00000094989	-0.886472	0.0186013213640709	-0.850741	0.031754566146281	0.974560029245248	0.000962555893802915	SOS2	SOS Ras/Rho guanine nucleotide exchange factor 2 [Source:NCBI gene;Acc:423572]	Human Diseases;Environmental Information Processing;Human Diseases;Environmental Information Processing;Environmental Information Processing;Human Diseases;Organismal Systems;Environmental Information Processing;Cellular Processes;Human Diseases;Cellular Processes;Organismal Systems;Human Diseases;Organismal Systems;Human Diseases;Human Diseases;Environmental Information Processing;Environmental …	Cancer: overview;Signal transduction;Infectious disease: viral;Signal transduction;Signal transduction;Infectious disease: viral;Environmental adaptation;Signal transduction;Cellular community - eukaryotes;Cancer: overview;Cell motility;Immune system;Cancer: specific types;Immune system;Infectious disease: viral;Cancer: overview;Signal transduction;Signal transduction;Immune system;Immune system;…	ko05200//Pathways in cancer;ko04151//PI3K-Akt signaling pathway;ko05165//Human papillomavirus infection;ko04010//MAPK signaling pathway;ko04072//Phospholipase D signaling pathway;ko05163//Human cytomegalovirus infection;ko04714//Thermogenesis;ko04014//Ras signaling pathway;ko04510//Focal adhesion;ko05205//Proteoglycans in cancer;ko04810//Regulation of actin cytoskeleton;ko04650//Natural killer ce…	K03099;K03099;K03099;K03099;K03099;K03099;K03099;K03099;K03099;K03099;K03099;K03099;K03099;K03099;K03099;K03099;K03099;K03099;K03099;K03099;K03099;K03099;K03099;K03099;K03099;K03099;K03099;K03099;K03099;K03099;K03099;K03099;K03099;K03099;K03099;K03099;K03099;K03099;K03099;K03099;K03099;K03099;K03099;K03099;K03099;K03099;K03099;K03099	-	GO:0003677//DNA binding;GO:0005085//guanyl-nucleotide exchange factor activity;GO:0046982//protein heterodimerization activity	GO:0001782//B cell homeostasis;GO:0002260//lymphocyte homeostasis;GO:0007264//small GTPase mediated signal transduction;GO:0033081//regulation of T cell differentiation in thymus;GO:0042129//regulation of T cell proliferation;GO:2000973//regulation of pro-B cell differentiation	--
ENSGALG00000012273	miR-152-z	ENSGALT00000094989	-0.800915	0.0555069571905638	-0.746674	0.0881327761454233	0.974560029245248	0.000962555893802915	SOS2	SOS Ras/Rho guanine nucleotide exchange factor 2 [Source:NCBI gene;Acc:423572]	Human Diseases;Environmental Information Processing;Human Diseases;Environmental Information Processing;Environmental Information Processing;Human Diseases;Organismal Systems;Environmental Information Processing;Cellular Processes;Human Diseases;Cellular Processes;Organismal Systems;Human Diseases;Organismal Systems;Human Diseases;Human Diseases;Environmental Information Processing;Environmental …	Cancer: overview;Signal transduction;Infectious disease: viral;Signal transduction;Signal transduction;Infectious disease: viral;Environmental adaptation;Signal transduction;Cellular community - eukaryotes;Cancer: overview;Cell motility;Immune system;Cancer: specific types;Immune system;Infectious disease: viral;Cancer: overview;Signal transduction;Signal transduction;Immune system;Immune system;…	ko05200//Pathways in cancer;ko04151//PI3K-Akt signaling pathway;ko05165//Human papillomavirus infection;ko04010//MAPK signaling pathway;ko04072//Phospholipase D signaling pathway;ko05163//Human cytomegalovirus infection;ko04714//Thermogenesis;ko04014//Ras signaling pathway;ko04510//Focal adhesion;ko05205//Proteoglycans in cancer;ko04810//Regulation of actin cytoskeleton;ko04650//Natural killer ce…	K03099;K03099;K03099;K03099;K03099;K03099;K03099;K03099;K03099;K03099;K03099;K03099;K03099;K03099;K03099;K03099;K03099;K03099;K03099;K03099;K03099;K03099;K03099;K03099;K03099;K03099;K03099;K03099;K03099;K03099;K03099;K03099;K03099;K03099;K03099;K03099;K03099;K03099;K03099;K03099;K03099;K03099;K03099;K03099;K03099;K03099;K03099;K03099	-	GO:0003677//DNA binding;GO:0005085//guanyl-nucleotide exchange factor activity;GO:0046982//protein heterodimerization activity	GO:0001782//B cell homeostasis;GO:0002260//lymphocyte homeostasis;GO:0007264//small GTPase mediated signal transduction;GO:0033081//regulation of T cell differentiation in thymus;GO:0042129//regulation of T cell proliferation;GO:2000973//regulation of pro-B cell differentiation	--
ENSGALG00000012273	novel-m0062-3p	ENSGALT00000097648	-0.886472	0.0186013213640709	-0.940688	0.00517260578939564	0.973111755423133	0.00107474674407555	SOS2	SOS Ras/Rho guanine nucleotide exchange factor 2 [Source:NCBI gene;Acc:423572]	Human Diseases;Environmental Information Processing;Human Diseases;Environmental Information Processing;Environmental Information Processing;Human Diseases;Organismal Systems;Environmental Information Processing;Cellular Processes;Human Diseases;Cellular Processes;Organismal Systems;Human Diseases;Organismal Systems;Human Diseases;Human Diseases;Environmental Information Processing;Environmental …	Cancer: overview;Signal transduction;Infectious disease: viral;Signal transduction;Signal transduction;Infectious disease: viral;Environmental adaptation;Signal transduction;Cellular community - eukaryotes;Cancer: overview;Cell motility;Immune system;Cancer: specific types;Immune system;Infectious disease: viral;Cancer: overview;Signal transduction;Signal transduction;Immune system;Immune system;…	ko05200//Pathways in cancer;ko04151//PI3K-Akt signaling pathway;ko05165//Human papillomavirus infection;ko04010//MAPK signaling pathway;ko04072//Phospholipase D signaling pathway;ko05163//Human cytomegalovirus infection;ko04714//Thermogenesis;ko04014//Ras signaling pathway;ko04510//Focal adhesion;ko05205//Proteoglycans in cancer;ko04810//Regulation of actin cytoskeleton;ko04650//Natural killer ce…	K03099;K03099;K03099;K03099;K03099;K03099;K03099;K03099;K03099;K03099;K03099;K03099;K03099;K03099;K03099;K03099;K03099;K03099;K03099;K03099;K03099;K03099;K03099;K03099;K03099;K03099;K03099;K03099;K03099;K03099;K03099;K03099;K03099;K03099;K03099;K03099;K03099;K03099;K03099;K03099;K03099;K03099;K03099;K03099;K03099;K03099;K03099;K03099	-	GO:0003677//DNA binding;GO:0005085//guanyl-nucleotide exchange factor activity;GO:0046982//protein heterodimerization activity	GO:0001782//B cell homeostasis;GO:0002260//lymphocyte homeostasis;GO:0007264//small GTPase mediated signal transduction;GO:0033081//regulation of T cell differentiation in thymus;GO:0042129//regulation of T cell proliferation;GO:2000973//regulation of pro-B cell differentiation	--
ENSGALG00000012273	miR-152-z	ENSGALT00000108266	-0.800915	0.0555069571905638	-0.743099	0.090519624876017	0.97241707147157	0.00113073412579003	SOS2	SOS Ras/Rho guanine nucleotide exchange factor 2 [Source:NCBI gene;Acc:423572]	Human Diseases;Environmental Information Processing;Human Diseases;Environmental Information Processing;Environmental Information Processing;Human Diseases;Organismal Systems;Environmental Information Processing;Cellular Processes;Human Diseases;Cellular Processes;Organismal Systems;Human Diseases;Organismal Systems;Human Diseases;Human Diseases;Environmental Information Processing;Environmental …	Cancer: overview;Signal transduction;Infectious disease: viral;Signal transduction;Signal transduction;Infectious disease: viral;Environmental adaptation;Signal transduction;Cellular community - eukaryotes;Cancer: overview;Cell motility;Immune system;Cancer: specific types;Immune system;Infectious disease: viral;Cancer: overview;Signal transduction;Signal transduction;Immune system;Immune system;…	ko05200//Pathways in cancer;ko04151//PI3K-Akt signaling pathway;ko05165//Human papillomavirus infection;ko04010//MAPK signaling pathway;ko04072//Phospholipase D signaling pathway;ko05163//Human cytomegalovirus infection;ko04714//Thermogenesis;ko04014//Ras signaling pathway;ko04510//Focal adhesion;ko05205//Proteoglycans in cancer;ko04810//Regulation of actin cytoskeleton;ko04650//Natural killer ce…	K03099;K03099;K03099;K03099;K03099;K03099;K03099;K03099;K03099;K03099;K03099;K03099;K03099;K03099;K03099;K03099;K03099;K03099;K03099;K03099;K03099;K03099;K03099;K03099;K03099;K03099;K03099;K03099;K03099;K03099;K03099;K03099;K03099;K03099;K03099;K03099;K03099;K03099;K03099;K03099;K03099;K03099;K03099;K03099;K03099;K03099;K03099;K03099	-	GO:0003677//DNA binding;GO:0005085//guanyl-nucleotide exchange factor activity;GO:0046982//protein heterodimerization activity	GO:0001782//B cell homeostasis;GO:0002260//lymphocyte homeostasis;GO:0007264//small GTPase mediated signal transduction;GO:0033081//regulation of T cell differentiation in thymus;GO:0042129//regulation of T cell proliferation;GO:2000973//regulation of pro-B cell differentiation	--
ENSGALG00000012273	novel-m0062-3p	MSTRG.3723.1	-0.886472	0.0186013213640709	-0.892492	0.0167155446208008	0.972157272788698	0.00115203410373036	SOS2	SOS Ras/Rho guanine nucleotide exchange factor 2 [Source:NCBI gene;Acc:423572]	Human Diseases;Environmental Information Processing;Human Diseases;Environmental Information Processing;Environmental Information Processing;Human Diseases;Organismal Systems;Environmental Information Processing;Cellular Processes;Human Diseases;Cellular Processes;Organismal Systems;Human Diseases;Organismal Systems;Human Diseases;Human Diseases;Environmental Information Processing;Environmental …	Cancer: overview;Signal transduction;Infectious disease: viral;Signal transduction;Signal transduction;Infectious disease: viral;Environmental adaptation;Signal transduction;Cellular community - eukaryotes;Cancer: overview;Cell motility;Immune system;Cancer: specific types;Immune system;Infectious disease: viral;Cancer: overview;Signal transduction;Signal transduction;Immune system;Immune system;…	ko05200//Pathways in cancer;ko04151//PI3K-Akt signaling pathway;ko05165//Human papillomavirus infection;ko04010//MAPK signaling pathway;ko04072//Phospholipase D signaling pathway;ko05163//Human cytomegalovirus infection;ko04714//Thermogenesis;ko04014//Ras signaling pathway;ko04510//Focal adhesion;ko05205//Proteoglycans in cancer;ko04810//Regulation of actin cytoskeleton;ko04650//Natural killer ce…	K03099;K03099;K03099;K03099;K03099;K03099;K03099;K03099;K03099;K03099;K03099;K03099;K03099;K03099;K03099;K03099;K03099;K03099;K03099;K03099;K03099;K03099;K03099;K03099;K03099;K03099;K03099;K03099;K03099;K03099;K03099;K03099;K03099;K03099;K03099;K03099;K03099;K03099;K03099;K03099;K03099;K03099;K03099;K03099;K03099;K03099;K03099;K03099	-	GO:0003677//DNA binding;GO:0005085//guanyl-nucleotide exchange factor activity;GO:0046982//protein heterodimerization activity	GO:0001782//B cell homeostasis;GO:0002260//lymphocyte homeostasis;GO:0007264//small GTPase mediated signal transduction;GO:0033081//regulation of T cell differentiation in thymus;GO:0042129//regulation of T cell proliferation;GO:2000973//regulation of pro-B cell differentiation	--
ENSGALG00000012273	miR-152-z	MSTRG.3723.1	-0.800915	0.0555069571905638	-0.824299	0.0435941746483803	0.972157272788698	0.00115203410373036	SOS2	SOS Ras/Rho guanine nucleotide exchange factor 2 [Source:NCBI gene;Acc:423572]	Human Diseases;Environmental Information Processing;Human Diseases;Environmental Information Processing;Environmental Information Processing;Human Diseases;Organismal Systems;Environmental Information Processing;Cellular Processes;Human Diseases;Cellular Processes;Organismal Systems;Human Diseases;Organismal Systems;Human Diseases;Human Diseases;Environmental Information Processing;Environmental …	Cancer: overview;Signal transduction;Infectious disease: viral;Signal transduction;Signal transduction;Infectious disease: viral;Environmental adaptation;Signal transduction;Cellular community - eukaryotes;Cancer: overview;Cell motility;Immune system;Cancer: specific types;Immune system;Infectious disease: viral;Cancer: overview;Signal transduction;Signal transduction;Immune system;Immune system;…	ko05200//Pathways in cancer;ko04151//PI3K-Akt signaling pathway;ko05165//Human papillomavirus infection;ko04010//MAPK signaling pathway;ko04072//Phospholipase D signaling pathway;ko05163//Human cytomegalovirus infection;ko04714//Thermogenesis;ko04014//Ras signaling pathway;ko04510//Focal adhesion;ko05205//Proteoglycans in cancer;ko04810//Regulation of actin cytoskeleton;ko04650//Natural killer ce…	K03099;K03099;K03099;K03099;K03099;K03099;K03099;K03099;K03099;K03099;K03099;K03099;K03099;K03099;K03099;K03099;K03099;K03099;K03099;K03099;K03099;K03099;K03099;K03099;K03099;K03099;K03099;K03099;K03099;K03099;K03099;K03099;K03099;K03099;K03099;K03099;K03099;K03099;K03099;K03099;K03099;K03099;K03099;K03099;K03099;K03099;K03099;K03099	-	GO:0003677//DNA binding;GO:0005085//guanyl-nucleotide exchange factor activity;GO:0046982//protein heterodimerization activity	GO:0001782//B cell homeostasis;GO:0002260//lymphocyte homeostasis;GO:0007264//small GTPase mediated signal transduction;GO:0033081//regulation of T cell differentiation in thymus;GO:0042129//regulation of T cell proliferation;GO:2000973//regulation of pro-B cell differentiation	--
ENSGALG00000012273	gga-miR-144-3p	ENSGALT00000094441	-0.84842	0.0327233803624833	-0.731658	0.09835003819355	0.969580721792352	0.00137392475683811	SOS2	SOS Ras/Rho guanine nucleotide exchange factor 2 [Source:NCBI gene;Acc:423572]	Human Diseases;Environmental Information Processing;Human Diseases;Environmental Information Processing;Environmental Information Processing;Human Diseases;Organismal Systems;Environmental Information Processing;Cellular Processes;Human Diseases;Cellular Processes;Organismal Systems;Human Diseases;Organismal Systems;Human Diseases;Human Diseases;Environmental Information Processing;Environmental …	Cancer: overview;Signal transduction;Infectious disease: viral;Signal transduction;Signal transduction;Infectious disease: viral;Environmental adaptation;Signal transduction;Cellular community - eukaryotes;Cancer: overview;Cell motility;Immune system;Cancer: specific types;Immune system;Infectious disease: viral;Cancer: overview;Signal transduction;Signal transduction;Immune system;Immune system;…	ko05200//Pathways in cancer;ko04151//PI3K-Akt signaling pathway;ko05165//Human papillomavirus infection;ko04010//MAPK signaling pathway;ko04072//Phospholipase D signaling pathway;ko05163//Human cytomegalovirus infection;ko04714//Thermogenesis;ko04014//Ras signaling pathway;ko04510//Focal adhesion;ko05205//Proteoglycans in cancer;ko04810//Regulation of actin cytoskeleton;ko04650//Natural killer ce…	K03099;K03099;K03099;K03099;K03099;K03099;K03099;K03099;K03099;K03099;K03099;K03099;K03099;K03099;K03099;K03099;K03099;K03099;K03099;K03099;K03099;K03099;K03099;K03099;K03099;K03099;K03099;K03099;K03099;K03099;K03099;K03099;K03099;K03099;K03099;K03099;K03099;K03099;K03099;K03099;K03099;K03099;K03099;K03099;K03099;K03099;K03099;K03099	-	GO:0003677//DNA binding;GO:0005085//guanyl-nucleotide exchange factor activity;GO:0046982//protein heterodimerization activity	GO:0001782//B cell homeostasis;GO:0002260//lymphocyte homeostasis;GO:0007264//small GTPase mediated signal transduction;GO:0033081//regulation of T cell differentiation in thymus;GO:0042129//regulation of T cell proliferation;GO:2000973//regulation of pro-B cell differentiation	--
ENSGALG00000012273	novel-m0062-3p	ENSGALT00000099043	-0.886472	0.0186013213640709	-0.858728	0.028526966433589	0.964017124303947	0.00191885628885077	SOS2	SOS Ras/Rho guanine nucleotide exchange factor 2 [Source:NCBI gene;Acc:423572]	Human Diseases;Environmental Information Processing;Human Diseases;Environmental Information Processing;Environmental Information Processing;Human Diseases;Organismal Systems;Environmental Information Processing;Cellular Processes;Human Diseases;Cellular Processes;Organismal Systems;Human Diseases;Organismal Systems;Human Diseases;Human Diseases;Environmental Information Processing;Environmental …	Cancer: overview;Signal transduction;Infectious disease: viral;Signal transduction;Signal transduction;Infectious disease: viral;Environmental adaptation;Signal transduction;Cellular community - eukaryotes;Cancer: overview;Cell motility;Immune system;Cancer: specific types;Immune system;Infectious disease: viral;Cancer: overview;Signal transduction;Signal transduction;Immune system;Immune system;…	ko05200//Pathways in cancer;ko04151//PI3K-Akt signaling pathway;ko05165//Human papillomavirus infection;ko04010//MAPK signaling pathway;ko04072//Phospholipase D signaling pathway;ko05163//Human cytomegalovirus infection;ko04714//Thermogenesis;ko04014//Ras signaling pathway;ko04510//Focal adhesion;ko05205//Proteoglycans in cancer;ko04810//Regulation of actin cytoskeleton;ko04650//Natural killer ce…	K03099;K03099;K03099;K03099;K03099;K03099;K03099;K03099;K03099;K03099;K03099;K03099;K03099;K03099;K03099;K03099;K03099;K03099;K03099;K03099;K03099;K03099;K03099;K03099;K03099;K03099;K03099;K03099;K03099;K03099;K03099;K03099;K03099;K03099;K03099;K03099;K03099;K03099;K03099;K03099;K03099;K03099;K03099;K03099;K03099;K03099;K03099;K03099	-	GO:0003677//DNA binding;GO:0005085//guanyl-nucleotide exchange factor activity;GO:0046982//protein heterodimerization activity	GO:0001782//B cell homeostasis;GO:0002260//lymphocyte homeostasis;GO:0007264//small GTPase mediated signal transduction;GO:0033081//regulation of T cell differentiation in thymus;GO:0042129//regulation of T cell proliferation;GO:2000973//regulation of pro-B cell differentiation	--
ENSGALG00000012273	miR-152-z	MSTRG.13040.5	-0.800915	0.0555069571905638	-0.787262	0.0630724008627908	0.960698469463153	0.00228656267932174	SOS2	SOS Ras/Rho guanine nucleotide exchange factor 2 [Source:NCBI gene;Acc:423572]	Human Diseases;Environmental Information Processing;Human Diseases;Environmental Information Processing;Environmental Information Processing;Human Diseases;Organismal Systems;Environmental Information Processing;Cellular Processes;Human Diseases;Cellular Processes;Organismal Systems;Human Diseases;Organismal Systems;Human Diseases;Human Diseases;Environmental Information Processing;Environmental …	Cancer: overview;Signal transduction;Infectious disease: viral;Signal transduction;Signal transduction;Infectious disease: viral;Environmental adaptation;Signal transduction;Cellular community - eukaryotes;Cancer: overview;Cell motility;Immune system;Cancer: specific types;Immune system;Infectious disease: viral;Cancer: overview;Signal transduction;Signal transduction;Immune system;Immune system;…	ko05200//Pathways in cancer;ko04151//PI3K-Akt signaling pathway;ko05165//Human papillomavirus infection;ko04010//MAPK signaling pathway;ko04072//Phospholipase D signaling pathway;ko05163//Human cytomegalovirus infection;ko04714//Thermogenesis;ko04014//Ras signaling pathway;ko04510//Focal adhesion;ko05205//Proteoglycans in cancer;ko04810//Regulation of actin cytoskeleton;ko04650//Natural killer ce…	K03099;K03099;K03099;K03099;K03099;K03099;K03099;K03099;K03099;K03099;K03099;K03099;K03099;K03099;K03099;K03099;K03099;K03099;K03099;K03099;K03099;K03099;K03099;K03099;K03099;K03099;K03099;K03099;K03099;K03099;K03099;K03099;K03099;K03099;K03099;K03099;K03099;K03099;K03099;K03099;K03099;K03099;K03099;K03099;K03099;K03099;K03099;K03099	-	GO:0003677//DNA binding;GO:0005085//guanyl-nucleotide exchange factor activity;GO:0046982//protein heterodimerization activity	GO:0001782//B cell homeostasis;GO:0002260//lymphocyte homeostasis;GO:0007264//small GTPase mediated signal transduction;GO:0033081//regulation of T cell differentiation in thymus;GO:0042129//regulation of T cell proliferation;GO:2000973//regulation of pro-B cell differentiation	--
ENSGALG00000012273	novel-m0062-3p	MSTRG.8583.1	-0.886472	0.0186013213640709	-0.912702	0.0110988851284141	0.960163815492185	0.00234877394345934	SOS2	SOS Ras/Rho guanine nucleotide exchange factor 2 [Source:NCBI gene;Acc:423572]	Human Diseases;Environmental Information Processing;Human Diseases;Environmental Information Processing;Environmental Information Processing;Human Diseases;Organismal Systems;Environmental Information Processing;Cellular Processes;Human Diseases;Cellular Processes;Organismal Systems;Human Diseases;Organismal Systems;Human Diseases;Human Diseases;Environmental Information Processing;Environmental …	Cancer: overview;Signal transduction;Infectious disease: viral;Signal transduction;Signal transduction;Infectious disease: viral;Environmental adaptation;Signal transduction;Cellular community - eukaryotes;Cancer: overview;Cell motility;Immune system;Cancer: specific types;Immune system;Infectious disease: viral;Cancer: overview;Signal transduction;Signal transduction;Immune system;Immune system;…	ko05200//Pathways in cancer;ko04151//PI3K-Akt signaling pathway;ko05165//Human papillomavirus infection;ko04010//MAPK signaling pathway;ko04072//Phospholipase D signaling pathway;ko05163//Human cytomegalovirus infection;ko04714//Thermogenesis;ko04014//Ras signaling pathway;ko04510//Focal adhesion;ko05205//Proteoglycans in cancer;ko04810//Regulation of actin cytoskeleton;ko04650//Natural killer ce…	K03099;K03099;K03099;K03099;K03099;K03099;K03099;K03099;K03099;K03099;K03099;K03099;K03099;K03099;K03099;K03099;K03099;K03099;K03099;K03099;K03099;K03099;K03099;K03099;K03099;K03099;K03099;K03099;K03099;K03099;K03099;K03099;K03099;K03099;K03099;K03099;K03099;K03099;K03099;K03099;K03099;K03099;K03099;K03099;K03099;K03099;K03099;K03099	-	GO:0003677//DNA binding;GO:0005085//guanyl-nucleotide exchange factor activity;GO:0046982//protein heterodimerization activity	GO:0001782//B cell homeostasis;GO:0002260//lymphocyte homeostasis;GO:0007264//small GTPase mediated signal transduction;GO:0033081//regulation of T cell differentiation in thymus;GO:0042129//regulation of T cell proliferation;GO:2000973//regulation of pro-B cell differentiation	--
ENSGALG00000012273	miR-152-z	MSTRG.4183.2	-0.800915	0.0555069571905638	-0.873644	0.0229399084703661	0.958823409508671	0.00250835971323023	SOS2	SOS Ras/Rho guanine nucleotide exchange factor 2 [Source:NCBI gene;Acc:423572]	Human Diseases;Environmental Information Processing;Human Diseases;Environmental Information Processing;Environmental Information Processing;Human Diseases;Organismal Systems;Environmental Information Processing;Cellular Processes;Human Diseases;Cellular Processes;Organismal Systems;Human Diseases;Organismal Systems;Human Diseases;Human Diseases;Environmental Information Processing;Environmental …	Cancer: overview;Signal transduction;Infectious disease: viral;Signal transduction;Signal transduction;Infectious disease: viral;Environmental adaptation;Signal transduction;Cellular community - eukaryotes;Cancer: overview;Cell motility;Immune system;Cancer: specific types;Immune system;Infectious disease: viral;Cancer: overview;Signal transduction;Signal transduction;Immune system;Immune system;…	ko05200//Pathways in cancer;ko04151//PI3K-Akt signaling pathway;ko05165//Human papillomavirus infection;ko04010//MAPK signaling pathway;ko04072//Phospholipase D signaling pathway;ko05163//Human cytomegalovirus infection;ko04714//Thermogenesis;ko04014//Ras signaling pathway;ko04510//Focal adhesion;ko05205//Proteoglycans in cancer;ko04810//Regulation of actin cytoskeleton;ko04650//Natural killer ce…	K03099;K03099;K03099;K03099;K03099;K03099;K03099;K03099;K03099;K03099;K03099;K03099;K03099;K03099;K03099;K03099;K03099;K03099;K03099;K03099;K03099;K03099;K03099;K03099;K03099;K03099;K03099;K03099;K03099;K03099;K03099;K03099;K03099;K03099;K03099;K03099;K03099;K03099;K03099;K03099;K03099;K03099;K03099;K03099;K03099;K03099;K03099;K03099	-	GO:0003677//DNA binding;GO:0005085//guanyl-nucleotide exchange factor activity;GO:0046982//protein heterodimerization activity	GO:0001782//B cell homeostasis;GO:0002260//lymphocyte homeostasis;GO:0007264//small GTPase mediated signal transduction;GO:0033081//regulation of T cell differentiation in thymus;GO:0042129//regulation of T cell proliferation;GO:2000973//regulation of pro-B cell differentiation	--
ENSGALG00000012273	novel-m0062-3p	ENSGALT00000103314	-0.886472	0.0186013213640709	-0.839606	0.0365263900194094	0.957385852925601	0.00268525538521034	SOS2	SOS Ras/Rho guanine nucleotide exchange factor 2 [Source:NCBI gene;Acc:423572]	Human Diseases;Environmental Information Processing;Human Diseases;Environmental Information Processing;Environmental Information Processing;Human Diseases;Organismal Systems;Environmental Information Processing;Cellular Processes;Human Diseases;Cellular Processes;Organismal Systems;Human Diseases;Organismal Systems;Human Diseases;Human Diseases;Environmental Information Processing;Environmental …	Cancer: overview;Signal transduction;Infectious disease: viral;Signal transduction;Signal transduction;Infectious disease: viral;Environmental adaptation;Signal transduction;Cellular community - eukaryotes;Cancer: overview;Cell motility;Immune system;Cancer: specific types;Immune system;Infectious disease: viral;Cancer: overview;Signal transduction;Signal transduction;Immune system;Immune system;…	ko05200//Pathways in cancer;ko04151//PI3K-Akt signaling pathway;ko05165//Human papillomavirus infection;ko04010//MAPK signaling pathway;ko04072//Phospholipase D signaling pathway;ko05163//Human cytomegalovirus infection;ko04714//Thermogenesis;ko04014//Ras signaling pathway;ko04510//Focal adhesion;ko05205//Proteoglycans in cancer;ko04810//Regulation of actin cytoskeleton;ko04650//Natural killer ce…	K03099;K03099;K03099;K03099;K03099;K03099;K03099;K03099;K03099;K03099;K03099;K03099;K03099;K03099;K03099;K03099;K03099;K03099;K03099;K03099;K03099;K03099;K03099;K03099;K03099;K03099;K03099;K03099;K03099;K03099;K03099;K03099;K03099;K03099;K03099;K03099;K03099;K03099;K03099;K03099;K03099;K03099;K03099;K03099;K03099;K03099;K03099;K03099	-	GO:0003677//DNA binding;GO:0005085//guanyl-nucleotide exchange factor activity;GO:0046982//protein heterodimerization activity	GO:0001782//B cell homeostasis;GO:0002260//lymphocyte homeostasis;GO:0007264//small GTPase mediated signal transduction;GO:0033081//regulation of T cell differentiation in thymus;GO:0042129//regulation of T cell proliferation;GO:2000973//regulation of pro-B cell differentiation	--
ENSGALG00000012273	miR-152-z	ENSGALT00000104195	-0.800915	0.0555069571905638	-0.724328	0.103518035034056	0.952613878457518	0.00331496531890984	SOS2	SOS Ras/Rho guanine nucleotide exchange factor 2 [Source:NCBI gene;Acc:423572]	Human Diseases;Environmental Information Processing;Human Diseases;Environmental Information Processing;Environmental Information Processing;Human Diseases;Organismal Systems;Environmental Information Processing;Cellular Processes;Human Diseases;Cellular Processes;Organismal Systems;Human Diseases;Organismal Systems;Human Diseases;Human Diseases;Environmental Information Processing;Environmental …	Cancer: overview;Signal transduction;Infectious disease: viral;Signal transduction;Signal transduction;Infectious disease: viral;Environmental adaptation;Signal transduction;Cellular community - eukaryotes;Cancer: overview;Cell motility;Immune system;Cancer: specific types;Immune system;Infectious disease: viral;Cancer: overview;Signal transduction;Signal transduction;Immune system;Immune system;…	ko05200//Pathways in cancer;ko04151//PI3K-Akt signaling pathway;ko05165//Human papillomavirus infection;ko04010//MAPK signaling pathway;ko04072//Phospholipase D signaling pathway;ko05163//Human cytomegalovirus infection;ko04714//Thermogenesis;ko04014//Ras signaling pathway;ko04510//Focal adhesion;ko05205//Proteoglycans in cancer;ko04810//Regulation of actin cytoskeleton;ko04650//Natural killer ce…	K03099;K03099;K03099;K03099;K03099;K03099;K03099;K03099;K03099;K03099;K03099;K03099;K03099;K03099;K03099;K03099;K03099;K03099;K03099;K03099;K03099;K03099;K03099;K03099;K03099;K03099;K03099;K03099;K03099;K03099;K03099;K03099;K03099;K03099;K03099;K03099;K03099;K03099;K03099;K03099;K03099;K03099;K03099;K03099;K03099;K03099;K03099;K03099	-	GO:0003677//DNA binding;GO:0005085//guanyl-nucleotide exchange factor activity;GO:0046982//protein heterodimerization activity	GO:0001782//B cell homeostasis;GO:0002260//lymphocyte homeostasis;GO:0007264//small GTPase mediated signal transduction;GO:0033081//regulation of T cell differentiation in thymus;GO:0042129//regulation of T cell proliferation;GO:2000973//regulation of pro-B cell differentiation	--
ENSGALG00000012273	miR-152-z	ENSGALT00000103888	-0.800915	0.0555069571905638	-0.716526	0.109146345212423	0.952611104668012	0.00331535030469812	SOS2	SOS Ras/Rho guanine nucleotide exchange factor 2 [Source:NCBI gene;Acc:423572]	Human Diseases;Environmental Information Processing;Human Diseases;Environmental Information Processing;Environmental Information Processing;Human Diseases;Organismal Systems;Environmental Information Processing;Cellular Processes;Human Diseases;Cellular Processes;Organismal Systems;Human Diseases;Organismal Systems;Human Diseases;Human Diseases;Environmental Information Processing;Environmental …	Cancer: overview;Signal transduction;Infectious disease: viral;Signal transduction;Signal transduction;Infectious disease: viral;Environmental adaptation;Signal transduction;Cellular community - eukaryotes;Cancer: overview;Cell motility;Immune system;Cancer: specific types;Immune system;Infectious disease: viral;Cancer: overview;Signal transduction;Signal transduction;Immune system;Immune system;…	ko05200//Pathways in cancer;ko04151//PI3K-Akt signaling pathway;ko05165//Human papillomavirus infection;ko04010//MAPK signaling pathway;ko04072//Phospholipase D signaling pathway;ko05163//Human cytomegalovirus infection;ko04714//Thermogenesis;ko04014//Ras signaling pathway;ko04510//Focal adhesion;ko05205//Proteoglycans in cancer;ko04810//Regulation of actin cytoskeleton;ko04650//Natural killer ce…	K03099;K03099;K03099;K03099;K03099;K03099;K03099;K03099;K03099;K03099;K03099;K03099;K03099;K03099;K03099;K03099;K03099;K03099;K03099;K03099;K03099;K03099;K03099;K03099;K03099;K03099;K03099;K03099;K03099;K03099;K03099;K03099;K03099;K03099;K03099;K03099;K03099;K03099;K03099;K03099;K03099;K03099;K03099;K03099;K03099;K03099;K03099;K03099	-	GO:0003677//DNA binding;GO:0005085//guanyl-nucleotide exchange factor activity;GO:0046982//protein heterodimerization activity	GO:0001782//B cell homeostasis;GO:0002260//lymphocyte homeostasis;GO:0007264//small GTPase mediated signal transduction;GO:0033081//regulation of T cell differentiation in thymus;GO:0042129//regulation of T cell proliferation;GO:2000973//regulation of pro-B cell differentiation	--
ENSGALG00000012273	novel-m0062-3p	MSTRG.7310.1	-0.886472	0.0186013213640709	-0.789452	0.0618291210070175	0.950386860703924	0.00363113491821624	SOS2	SOS Ras/Rho guanine nucleotide exchange factor 2 [Source:NCBI gene;Acc:423572]	Human Diseases;Environmental Information Processing;Human Diseases;Environmental Information Processing;Environmental Information Processing;Human Diseases;Organismal Systems;Environmental Information Processing;Cellular Processes;Human Diseases;Cellular Processes;Organismal Systems;Human Diseases;Organismal Systems;Human Diseases;Human Diseases;Environmental Information Processing;Environmental …	Cancer: overview;Signal transduction;Infectious disease: viral;Signal transduction;Signal transduction;Infectious disease: viral;Environmental adaptation;Signal transduction;Cellular community - eukaryotes;Cancer: overview;Cell motility;Immune system;Cancer: specific types;Immune system;Infectious disease: viral;Cancer: overview;Signal transduction;Signal transduction;Immune system;Immune system;…	ko05200//Pathways in cancer;ko04151//PI3K-Akt signaling pathway;ko05165//Human papillomavirus infection;ko04010//MAPK signaling pathway;ko04072//Phospholipase D signaling pathway;ko05163//Human cytomegalovirus infection;ko04714//Thermogenesis;ko04014//Ras signaling pathway;ko04510//Focal adhesion;ko05205//Proteoglycans in cancer;ko04810//Regulation of actin cytoskeleton;ko04650//Natural killer ce…	K03099;K03099;K03099;K03099;K03099;K03099;K03099;K03099;K03099;K03099;K03099;K03099;K03099;K03099;K03099;K03099;K03099;K03099;K03099;K03099;K03099;K03099;K03099;K03099;K03099;K03099;K03099;K03099;K03099;K03099;K03099;K03099;K03099;K03099;K03099;K03099;K03099;K03099;K03099;K03099;K03099;K03099;K03099;K03099;K03099;K03099;K03099;K03099	-	GO:0003677//DNA binding;GO:0005085//guanyl-nucleotide exchange factor activity;GO:0046982//protein heterodimerization activity	GO:0001782//B cell homeostasis;GO:0002260//lymphocyte homeostasis;GO:0007264//small GTPase mediated signal transduction;GO:0033081//regulation of T cell differentiation in thymus;GO:0042129//regulation of T cell proliferation;GO:2000973//regulation of pro-B cell differentiation	--
ENSGALG00000012273	miR-152-z	MSTRG.7310.1	-0.800915	0.0555069571905638	-0.729411	0.0999214263927292	0.950386860703924	0.00363113491821624	SOS2	SOS Ras/Rho guanine nucleotide exchange factor 2 [Source:NCBI gene;Acc:423572]	Human Diseases;Environmental Information Processing;Human Diseases;Environmental Information Processing;Environmental Information Processing;Human Diseases;Organismal Systems;Environmental Information Processing;Cellular Processes;Human Diseases;Cellular Processes;Organismal Systems;Human Diseases;Organismal Systems;Human Diseases;Human Diseases;Environmental Information Processing;Environmental …	Cancer: overview;Signal transduction;Infectious disease: viral;Signal transduction;Signal transduction;Infectious disease: viral;Environmental adaptation;Signal transduction;Cellular community - eukaryotes;Cancer: overview;Cell motility;Immune system;Cancer: specific types;Immune system;Infectious disease: viral;Cancer: overview;Signal transduction;Signal transduction;Immune system;Immune system;…	ko05200//Pathways in cancer;ko04151//PI3K-Akt signaling pathway;ko05165//Human papillomavirus infection;ko04010//MAPK signaling pathway;ko04072//Phospholipase D signaling pathway;ko05163//Human cytomegalovirus infection;ko04714//Thermogenesis;ko04014//Ras signaling pathway;ko04510//Focal adhesion;ko05205//Proteoglycans in cancer;ko04810//Regulation of actin cytoskeleton;ko04650//Natural killer ce…	K03099;K03099;K03099;K03099;K03099;K03099;K03099;K03099;K03099;K03099;K03099;K03099;K03099;K03099;K03099;K03099;K03099;K03099;K03099;K03099;K03099;K03099;K03099;K03099;K03099;K03099;K03099;K03099;K03099;K03099;K03099;K03099;K03099;K03099;K03099;K03099;K03099;K03099;K03099;K03099;K03099;K03099;K03099;K03099;K03099;K03099;K03099;K03099	-	GO:0003677//DNA binding;GO:0005085//guanyl-nucleotide exchange factor activity;GO:0046982//protein heterodimerization activity	GO:0001782//B cell homeostasis;GO:0002260//lymphocyte homeostasis;GO:0007264//small GTPase mediated signal transduction;GO:0033081//regulation of T cell differentiation in thymus;GO:0042129//regulation of T cell proliferation;GO:2000973//regulation of pro-B cell differentiation	--
ENSGALG00000012273	miR-152-z	ENSGALT00000108062	-0.800915	0.0555069571905638	-0.743363	0.0903427161268546	0.945948985993345	0.00430331282659315	SOS2	SOS Ras/Rho guanine nucleotide exchange factor 2 [Source:NCBI gene;Acc:423572]	Human Diseases;Environmental Information Processing;Human Diseases;Environmental Information Processing;Environmental Information Processing;Human Diseases;Organismal Systems;Environmental Information Processing;Cellular Processes;Human Diseases;Cellular Processes;Organismal Systems;Human Diseases;Organismal Systems;Human Diseases;Human Diseases;Environmental Information Processing;Environmental …	Cancer: overview;Signal transduction;Infectious disease: viral;Signal transduction;Signal transduction;Infectious disease: viral;Environmental adaptation;Signal transduction;Cellular community - eukaryotes;Cancer: overview;Cell motility;Immune system;Cancer: specific types;Immune system;Infectious disease: viral;Cancer: overview;Signal transduction;Signal transduction;Immune system;Immune system;…	ko05200//Pathways in cancer;ko04151//PI3K-Akt signaling pathway;ko05165//Human papillomavirus infection;ko04010//MAPK signaling pathway;ko04072//Phospholipase D signaling pathway;ko05163//Human cytomegalovirus infection;ko04714//Thermogenesis;ko04014//Ras signaling pathway;ko04510//Focal adhesion;ko05205//Proteoglycans in cancer;ko04810//Regulation of actin cytoskeleton;ko04650//Natural killer ce…	K03099;K03099;K03099;K03099;K03099;K03099;K03099;K03099;K03099;K03099;K03099;K03099;K03099;K03099;K03099;K03099;K03099;K03099;K03099;K03099;K03099;K03099;K03099;K03099;K03099;K03099;K03099;K03099;K03099;K03099;K03099;K03099;K03099;K03099;K03099;K03099;K03099;K03099;K03099;K03099;K03099;K03099;K03099;K03099;K03099;K03099;K03099;K03099	-	GO:0003677//DNA binding;GO:0005085//guanyl-nucleotide exchange factor activity;GO:0046982//protein heterodimerization activity	GO:0001782//B cell homeostasis;GO:0002260//lymphocyte homeostasis;GO:0007264//small GTPase mediated signal transduction;GO:0033081//regulation of T cell differentiation in thymus;GO:0042129//regulation of T cell proliferation;GO:2000973//regulation of pro-B cell differentiation	--
ENSGALG00000012273	novel-m0062-3p	MSTRG.7534.1	-0.886472	0.0186013213640709	-0.868115	0.0249435001246539	0.944368808369809	0.00455615969729917	SOS2	SOS Ras/Rho guanine nucleotide exchange factor 2 [Source:NCBI gene;Acc:423572]	Human Diseases;Environmental Information Processing;Human Diseases;Environmental Information Processing;Environmental Information Processing;Human Diseases;Organismal Systems;Environmental Information Processing;Cellular Processes;Human Diseases;Cellular Processes;Organismal Systems;Human Diseases;Organismal Systems;Human Diseases;Human Diseases;Environmental Information Processing;Environmental …	Cancer: overview;Signal transduction;Infectious disease: viral;Signal transduction;Signal transduction;Infectious disease: viral;Environmental adaptation;Signal transduction;Cellular community - eukaryotes;Cancer: overview;Cell motility;Immune system;Cancer: specific types;Immune system;Infectious disease: viral;Cancer: overview;Signal transduction;Signal transduction;Immune system;Immune system;…	ko05200//Pathways in cancer;ko04151//PI3K-Akt signaling pathway;ko05165//Human papillomavirus infection;ko04010//MAPK signaling pathway;ko04072//Phospholipase D signaling pathway;ko05163//Human cytomegalovirus infection;ko04714//Thermogenesis;ko04014//Ras signaling pathway;ko04510//Focal adhesion;ko05205//Proteoglycans in cancer;ko04810//Regulation of actin cytoskeleton;ko04650//Natural killer ce…	K03099;K03099;K03099;K03099;K03099;K03099;K03099;K03099;K03099;K03099;K03099;K03099;K03099;K03099;K03099;K03099;K03099;K03099;K03099;K03099;K03099;K03099;K03099;K03099;K03099;K03099;K03099;K03099;K03099;K03099;K03099;K03099;K03099;K03099;K03099;K03099;K03099;K03099;K03099;K03099;K03099;K03099;K03099;K03099;K03099;K03099;K03099;K03099	-	GO:0003677//DNA binding;GO:0005085//guanyl-nucleotide exchange factor activity;GO:0046982//protein heterodimerization activity	GO:0001782//B cell homeostasis;GO:0002260//lymphocyte homeostasis;GO:0007264//small GTPase mediated signal transduction;GO:0033081//regulation of T cell differentiation in thymus;GO:0042129//regulation of T cell proliferation;GO:2000973//regulation of pro-B cell differentiation	--
ENSGALG00000012273	miR-152-z	ENSGALT00000104046	-0.800915	0.0555069571905638	-0.719073	0.107294666958319	0.936250683712753	0.00596642516638202	SOS2	SOS Ras/Rho guanine nucleotide exchange factor 2 [Source:NCBI gene;Acc:423572]	Human Diseases;Environmental Information Processing;Human Diseases;Environmental Information Processing;Environmental Information Processing;Human Diseases;Organismal Systems;Environmental Information Processing;Cellular Processes;Human Diseases;Cellular Processes;Organismal Systems;Human Diseases;Organismal Systems;Human Diseases;Human Diseases;Environmental Information Processing;Environmental …	Cancer: overview;Signal transduction;Infectious disease: viral;Signal transduction;Signal transduction;Infectious disease: viral;Environmental adaptation;Signal transduction;Cellular community - eukaryotes;Cancer: overview;Cell motility;Immune system;Cancer: specific types;Immune system;Infectious disease: viral;Cancer: overview;Signal transduction;Signal transduction;Immune system;Immune system;…	ko05200//Pathways in cancer;ko04151//PI3K-Akt signaling pathway;ko05165//Human papillomavirus infection;ko04010//MAPK signaling pathway;ko04072//Phospholipase D signaling pathway;ko05163//Human cytomegalovirus infection;ko04714//Thermogenesis;ko04014//Ras signaling pathway;ko04510//Focal adhesion;ko05205//Proteoglycans in cancer;ko04810//Regulation of actin cytoskeleton;ko04650//Natural killer ce…	K03099;K03099;K03099;K03099;K03099;K03099;K03099;K03099;K03099;K03099;K03099;K03099;K03099;K03099;K03099;K03099;K03099;K03099;K03099;K03099;K03099;K03099;K03099;K03099;K03099;K03099;K03099;K03099;K03099;K03099;K03099;K03099;K03099;K03099;K03099;K03099;K03099;K03099;K03099;K03099;K03099;K03099;K03099;K03099;K03099;K03099;K03099;K03099	-	GO:0003677//DNA binding;GO:0005085//guanyl-nucleotide exchange factor activity;GO:0046982//protein heterodimerization activity	GO:0001782//B cell homeostasis;GO:0002260//lymphocyte homeostasis;GO:0007264//small GTPase mediated signal transduction;GO:0033081//regulation of T cell differentiation in thymus;GO:0042129//regulation of T cell proliferation;GO:2000973//regulation of pro-B cell differentiation	--
ENSGALG00000012273	miR-152-z	MSTRG.457.2	-0.800915	0.0555069571905638	-0.842984	0.0350454953202856	0.933273627982093	0.0065300665436057	SOS2	SOS Ras/Rho guanine nucleotide exchange factor 2 [Source:NCBI gene;Acc:423572]	Human Diseases;Environmental Information Processing;Human Diseases;Environmental Information Processing;Environmental Information Processing;Human Diseases;Organismal Systems;Environmental Information Processing;Cellular Processes;Human Diseases;Cellular Processes;Organismal Systems;Human Diseases;Organismal Systems;Human Diseases;Human Diseases;Environmental Information Processing;Environmental …	Cancer: overview;Signal transduction;Infectious disease: viral;Signal transduction;Signal transduction;Infectious disease: viral;Environmental adaptation;Signal transduction;Cellular community - eukaryotes;Cancer: overview;Cell motility;Immune system;Cancer: specific types;Immune system;Infectious disease: viral;Cancer: overview;Signal transduction;Signal transduction;Immune system;Immune system;…	ko05200//Pathways in cancer;ko04151//PI3K-Akt signaling pathway;ko05165//Human papillomavirus infection;ko04010//MAPK signaling pathway;ko04072//Phospholipase D signaling pathway;ko05163//Human cytomegalovirus infection;ko04714//Thermogenesis;ko04014//Ras signaling pathway;ko04510//Focal adhesion;ko05205//Proteoglycans in cancer;ko04810//Regulation of actin cytoskeleton;ko04650//Natural killer ce…	K03099;K03099;K03099;K03099;K03099;K03099;K03099;K03099;K03099;K03099;K03099;K03099;K03099;K03099;K03099;K03099;K03099;K03099;K03099;K03099;K03099;K03099;K03099;K03099;K03099;K03099;K03099;K03099;K03099;K03099;K03099;K03099;K03099;K03099;K03099;K03099;K03099;K03099;K03099;K03099;K03099;K03099;K03099;K03099;K03099;K03099;K03099;K03099	-	GO:0003677//DNA binding;GO:0005085//guanyl-nucleotide exchange factor activity;GO:0046982//protein heterodimerization activity	GO:0001782//B cell homeostasis;GO:0002260//lymphocyte homeostasis;GO:0007264//small GTPase mediated signal transduction;GO:0033081//regulation of T cell differentiation in thymus;GO:0042129//regulation of T cell proliferation;GO:2000973//regulation of pro-B cell differentiation	--
ENSGALG00000012273	novel-m0062-3p	ENSGALT00000091810	-0.886472	0.0186013213640709	-0.839677	0.0364949624759447	0.933167169949824	0.00655068209141447	SOS2	SOS Ras/Rho guanine nucleotide exchange factor 2 [Source:NCBI gene;Acc:423572]	Human Diseases;Environmental Information Processing;Human Diseases;Environmental Information Processing;Environmental Information Processing;Human Diseases;Organismal Systems;Environmental Information Processing;Cellular Processes;Human Diseases;Cellular Processes;Organismal Systems;Human Diseases;Organismal Systems;Human Diseases;Human Diseases;Environmental Information Processing;Environmental …	Cancer: overview;Signal transduction;Infectious disease: viral;Signal transduction;Signal transduction;Infectious disease: viral;Environmental adaptation;Signal transduction;Cellular community - eukaryotes;Cancer: overview;Cell motility;Immune system;Cancer: specific types;Immune system;Infectious disease: viral;Cancer: overview;Signal transduction;Signal transduction;Immune system;Immune system;…	ko05200//Pathways in cancer;ko04151//PI3K-Akt signaling pathway;ko05165//Human papillomavirus infection;ko04010//MAPK signaling pathway;ko04072//Phospholipase D signaling pathway;ko05163//Human cytomegalovirus infection;ko04714//Thermogenesis;ko04014//Ras signaling pathway;ko04510//Focal adhesion;ko05205//Proteoglycans in cancer;ko04810//Regulation of actin cytoskeleton;ko04650//Natural killer ce…	K03099;K03099;K03099;K03099;K03099;K03099;K03099;K03099;K03099;K03099;K03099;K03099;K03099;K03099;K03099;K03099;K03099;K03099;K03099;K03099;K03099;K03099;K03099;K03099;K03099;K03099;K03099;K03099;K03099;K03099;K03099;K03099;K03099;K03099;K03099;K03099;K03099;K03099;K03099;K03099;K03099;K03099;K03099;K03099;K03099;K03099;K03099;K03099	-	GO:0003677//DNA binding;GO:0005085//guanyl-nucleotide exchange factor activity;GO:0046982//protein heterodimerization activity	GO:0001782//B cell homeostasis;GO:0002260//lymphocyte homeostasis;GO:0007264//small GTPase mediated signal transduction;GO:0033081//regulation of T cell differentiation in thymus;GO:0042129//regulation of T cell proliferation;GO:2000973//regulation of pro-B cell differentiation	--
ENSGALG00000012273	novel-m0062-3p	MSTRG.959.1	-0.886472	0.0186013213640709	-0.875382	0.0223267370014176	0.932983106813747	0.00658640067955368	SOS2	SOS Ras/Rho guanine nucleotide exchange factor 2 [Source:NCBI gene;Acc:423572]	Human Diseases;Environmental Information Processing;Human Diseases;Environmental Information Processing;Environmental Information Processing;Human Diseases;Organismal Systems;Environmental Information Processing;Cellular Processes;Human Diseases;Cellular Processes;Organismal Systems;Human Diseases;Organismal Systems;Human Diseases;Human Diseases;Environmental Information Processing;Environmental …	Cancer: overview;Signal transduction;Infectious disease: viral;Signal transduction;Signal transduction;Infectious disease: viral;Environmental adaptation;Signal transduction;Cellular community - eukaryotes;Cancer: overview;Cell motility;Immune system;Cancer: specific types;Immune system;Infectious disease: viral;Cancer: overview;Signal transduction;Signal transduction;Immune system;Immune system;…	ko05200//Pathways in cancer;ko04151//PI3K-Akt signaling pathway;ko05165//Human papillomavirus infection;ko04010//MAPK signaling pathway;ko04072//Phospholipase D signaling pathway;ko05163//Human cytomegalovirus infection;ko04714//Thermogenesis;ko04014//Ras signaling pathway;ko04510//Focal adhesion;ko05205//Proteoglycans in cancer;ko04810//Regulation of actin cytoskeleton;ko04650//Natural killer ce…	K03099;K03099;K03099;K03099;K03099;K03099;K03099;K03099;K03099;K03099;K03099;K03099;K03099;K03099;K03099;K03099;K03099;K03099;K03099;K03099;K03099;K03099;K03099;K03099;K03099;K03099;K03099;K03099;K03099;K03099;K03099;K03099;K03099;K03099;K03099;K03099;K03099;K03099;K03099;K03099;K03099;K03099;K03099;K03099;K03099;K03099;K03099;K03099	-	GO:0003677//DNA binding;GO:0005085//guanyl-nucleotide exchange factor activity;GO:0046982//protein heterodimerization activity	GO:0001782//B cell homeostasis;GO:0002260//lymphocyte homeostasis;GO:0007264//small GTPase mediated signal transduction;GO:0033081//regulation of T cell differentiation in thymus;GO:0042129//regulation of T cell proliferation;GO:2000973//regulation of pro-B cell differentiation	--
ENSGALG00000012273	miR-152-z	MSTRG.959.1	-0.800915	0.0555069571905638	-0.7623	0.0780364765528179	0.932983106813747	0.00658640067955368	SOS2	SOS Ras/Rho guanine nucleotide exchange factor 2 [Source:NCBI gene;Acc:423572]	Human Diseases;Environmental Information Processing;Human Diseases;Environmental Information Processing;Environmental Information Processing;Human Diseases;Organismal Systems;Environmental Information Processing;Cellular Processes;Human Diseases;Cellular Processes;Organismal Systems;Human Diseases;Organismal Systems;Human Diseases;Human Diseases;Environmental Information Processing;Environmental …	Cancer: overview;Signal transduction;Infectious disease: viral;Signal transduction;Signal transduction;Infectious disease: viral;Environmental adaptation;Signal transduction;Cellular community - eukaryotes;Cancer: overview;Cell motility;Immune system;Cancer: specific types;Immune system;Infectious disease: viral;Cancer: overview;Signal transduction;Signal transduction;Immune system;Immune system;…	ko05200//Pathways in cancer;ko04151//PI3K-Akt signaling pathway;ko05165//Human papillomavirus infection;ko04010//MAPK signaling pathway;ko04072//Phospholipase D signaling pathway;ko05163//Human cytomegalovirus infection;ko04714//Thermogenesis;ko04014//Ras signaling pathway;ko04510//Focal adhesion;ko05205//Proteoglycans in cancer;ko04810//Regulation of actin cytoskeleton;ko04650//Natural killer ce…	K03099;K03099;K03099;K03099;K03099;K03099;K03099;K03099;K03099;K03099;K03099;K03099;K03099;K03099;K03099;K03099;K03099;K03099;K03099;K03099;K03099;K03099;K03099;K03099;K03099;K03099;K03099;K03099;K03099;K03099;K03099;K03099;K03099;K03099;K03099;K03099;K03099;K03099;K03099;K03099;K03099;K03099;K03099;K03099;K03099;K03099;K03099;K03099	-	GO:0003677//DNA binding;GO:0005085//guanyl-nucleotide exchange factor activity;GO:0046982//protein heterodimerization activity	GO:0001782//B cell homeostasis;GO:0002260//lymphocyte homeostasis;GO:0007264//small GTPase mediated signal transduction;GO:0033081//regulation of T cell differentiation in thymus;GO:0042129//regulation of T cell proliferation;GO:2000973//regulation of pro-B cell differentiation	--
ENSGALG00000012273	novel-m0062-3p	ENSGALT00000106967	-0.886472	0.0186013213640709	-0.855455	0.0298298783174225	0.93253418023589	0.00667391529944557	SOS2	SOS Ras/Rho guanine nucleotide exchange factor 2 [Source:NCBI gene;Acc:423572]	Human Diseases;Environmental Information Processing;Human Diseases;Environmental Information Processing;Environmental Information Processing;Human Diseases;Organismal Systems;Environmental Information Processing;Cellular Processes;Human Diseases;Cellular Processes;Organismal Systems;Human Diseases;Organismal Systems;Human Diseases;Human Diseases;Environmental Information Processing;Environmental …	Cancer: overview;Signal transduction;Infectious disease: viral;Signal transduction;Signal transduction;Infectious disease: viral;Environmental adaptation;Signal transduction;Cellular community - eukaryotes;Cancer: overview;Cell motility;Immune system;Cancer: specific types;Immune system;Infectious disease: viral;Cancer: overview;Signal transduction;Signal transduction;Immune system;Immune system;…	ko05200//Pathways in cancer;ko04151//PI3K-Akt signaling pathway;ko05165//Human papillomavirus infection;ko04010//MAPK signaling pathway;ko04072//Phospholipase D signaling pathway;ko05163//Human cytomegalovirus infection;ko04714//Thermogenesis;ko04014//Ras signaling pathway;ko04510//Focal adhesion;ko05205//Proteoglycans in cancer;ko04810//Regulation of actin cytoskeleton;ko04650//Natural killer ce…	K03099;K03099;K03099;K03099;K03099;K03099;K03099;K03099;K03099;K03099;K03099;K03099;K03099;K03099;K03099;K03099;K03099;K03099;K03099;K03099;K03099;K03099;K03099;K03099;K03099;K03099;K03099;K03099;K03099;K03099;K03099;K03099;K03099;K03099;K03099;K03099;K03099;K03099;K03099;K03099;K03099;K03099;K03099;K03099;K03099;K03099;K03099;K03099	-	GO:0003677//DNA binding;GO:0005085//guanyl-nucleotide exchange factor activity;GO:0046982//protein heterodimerization activity	GO:0001782//B cell homeostasis;GO:0002260//lymphocyte homeostasis;GO:0007264//small GTPase mediated signal transduction;GO:0033081//regulation of T cell differentiation in thymus;GO:0042129//regulation of T cell proliferation;GO:2000973//regulation of pro-B cell differentiation	--
ENSGALG00000012273	miR-152-z	ENSGALT00000100723	-0.800915	0.0555069571905638	-0.735634	0.0955955595108854	0.928653349947318	0.00745392719770196	SOS2	SOS Ras/Rho guanine nucleotide exchange factor 2 [Source:NCBI gene;Acc:423572]	Human Diseases;Environmental Information Processing;Human Diseases;Environmental Information Processing;Environmental Information Processing;Human Diseases;Organismal Systems;Environmental Information Processing;Cellular Processes;Human Diseases;Cellular Processes;Organismal Systems;Human Diseases;Organismal Systems;Human Diseases;Human Diseases;Environmental Information Processing;Environmental …	Cancer: overview;Signal transduction;Infectious disease: viral;Signal transduction;Signal transduction;Infectious disease: viral;Environmental adaptation;Signal transduction;Cellular community - eukaryotes;Cancer: overview;Cell motility;Immune system;Cancer: specific types;Immune system;Infectious disease: viral;Cancer: overview;Signal transduction;Signal transduction;Immune system;Immune system;…	ko05200//Pathways in cancer;ko04151//PI3K-Akt signaling pathway;ko05165//Human papillomavirus infection;ko04010//MAPK signaling pathway;ko04072//Phospholipase D signaling pathway;ko05163//Human cytomegalovirus infection;ko04714//Thermogenesis;ko04014//Ras signaling pathway;ko04510//Focal adhesion;ko05205//Proteoglycans in cancer;ko04810//Regulation of actin cytoskeleton;ko04650//Natural killer ce…	K03099;K03099;K03099;K03099;K03099;K03099;K03099;K03099;K03099;K03099;K03099;K03099;K03099;K03099;K03099;K03099;K03099;K03099;K03099;K03099;K03099;K03099;K03099;K03099;K03099;K03099;K03099;K03099;K03099;K03099;K03099;K03099;K03099;K03099;K03099;K03099;K03099;K03099;K03099;K03099;K03099;K03099;K03099;K03099;K03099;K03099;K03099;K03099	-	GO:0003677//DNA binding;GO:0005085//guanyl-nucleotide exchange factor activity;GO:0046982//protein heterodimerization activity	GO:0001782//B cell homeostasis;GO:0002260//lymphocyte homeostasis;GO:0007264//small GTPase mediated signal transduction;GO:0033081//regulation of T cell differentiation in thymus;GO:0042129//regulation of T cell proliferation;GO:2000973//regulation of pro-B cell differentiation	--
ENSGALG00000012273	gga-miR-144-3p	ENSGALT00000100723	-0.84842	0.0327233803624833	-0.711634	0.112743123401772	0.928653349947318	0.00745392719770196	SOS2	SOS Ras/Rho guanine nucleotide exchange factor 2 [Source:NCBI gene;Acc:423572]	Human Diseases;Environmental Information Processing;Human Diseases;Environmental Information Processing;Environmental Information Processing;Human Diseases;Organismal Systems;Environmental Information Processing;Cellular Processes;Human Diseases;Cellular Processes;Organismal Systems;Human Diseases;Organismal Systems;Human Diseases;Human Diseases;Environmental Information Processing;Environmental …	Cancer: overview;Signal transduction;Infectious disease: viral;Signal transduction;Signal transduction;Infectious disease: viral;Environmental adaptation;Signal transduction;Cellular community - eukaryotes;Cancer: overview;Cell motility;Immune system;Cancer: specific types;Immune system;Infectious disease: viral;Cancer: overview;Signal transduction;Signal transduction;Immune system;Immune system;…	ko05200//Pathways in cancer;ko04151//PI3K-Akt signaling pathway;ko05165//Human papillomavirus infection;ko04010//MAPK signaling pathway;ko04072//Phospholipase D signaling pathway;ko05163//Human cytomegalovirus infection;ko04714//Thermogenesis;ko04014//Ras signaling pathway;ko04510//Focal adhesion;ko05205//Proteoglycans in cancer;ko04810//Regulation of actin cytoskeleton;ko04650//Natural killer ce…	K03099;K03099;K03099;K03099;K03099;K03099;K03099;K03099;K03099;K03099;K03099;K03099;K03099;K03099;K03099;K03099;K03099;K03099;K03099;K03099;K03099;K03099;K03099;K03099;K03099;K03099;K03099;K03099;K03099;K03099;K03099;K03099;K03099;K03099;K03099;K03099;K03099;K03099;K03099;K03099;K03099;K03099;K03099;K03099;K03099;K03099;K03099;K03099	-	GO:0003677//DNA binding;GO:0005085//guanyl-nucleotide exchange factor activity;GO:0046982//protein heterodimerization activity	GO:0001782//B cell homeostasis;GO:0002260//lymphocyte homeostasis;GO:0007264//small GTPase mediated signal transduction;GO:0033081//regulation of T cell differentiation in thymus;GO:0042129//regulation of T cell proliferation;GO:2000973//regulation of pro-B cell differentiation	--
ENSGALG00000012273	novel-m0062-3p	MSTRG.987.1	-0.886472	0.0186013213640709	-0.953033	0.003256983420447	0.923735975978213	0.00850251857987637	SOS2	SOS Ras/Rho guanine nucleotide exchange factor 2 [Source:NCBI gene;Acc:423572]	Human Diseases;Environmental Information Processing;Human Diseases;Environmental Information Processing;Environmental Information Processing;Human Diseases;Organismal Systems;Environmental Information Processing;Cellular Processes;Human Diseases;Cellular Processes;Organismal Systems;Human Diseases;Organismal Systems;Human Diseases;Human Diseases;Environmental Information Processing;Environmental …	Cancer: overview;Signal transduction;Infectious disease: viral;Signal transduction;Signal transduction;Infectious disease: viral;Environmental adaptation;Signal transduction;Cellular community - eukaryotes;Cancer: overview;Cell motility;Immune system;Cancer: specific types;Immune system;Infectious disease: viral;Cancer: overview;Signal transduction;Signal transduction;Immune system;Immune system;…	ko05200//Pathways in cancer;ko04151//PI3K-Akt signaling pathway;ko05165//Human papillomavirus infection;ko04010//MAPK signaling pathway;ko04072//Phospholipase D signaling pathway;ko05163//Human cytomegalovirus infection;ko04714//Thermogenesis;ko04014//Ras signaling pathway;ko04510//Focal adhesion;ko05205//Proteoglycans in cancer;ko04810//Regulation of actin cytoskeleton;ko04650//Natural killer ce…	K03099;K03099;K03099;K03099;K03099;K03099;K03099;K03099;K03099;K03099;K03099;K03099;K03099;K03099;K03099;K03099;K03099;K03099;K03099;K03099;K03099;K03099;K03099;K03099;K03099;K03099;K03099;K03099;K03099;K03099;K03099;K03099;K03099;K03099;K03099;K03099;K03099;K03099;K03099;K03099;K03099;K03099;K03099;K03099;K03099;K03099;K03099;K03099	-	GO:0003677//DNA binding;GO:0005085//guanyl-nucleotide exchange factor activity;GO:0046982//protein heterodimerization activity	GO:0001782//B cell homeostasis;GO:0002260//lymphocyte homeostasis;GO:0007264//small GTPase mediated signal transduction;GO:0033081//regulation of T cell differentiation in thymus;GO:0042129//regulation of T cell proliferation;GO:2000973//regulation of pro-B cell differentiation	--
ENSGALG00000012273	novel-m0062-3p	ENSGALT00000097277	-0.886472	0.0186013213640709	-0.839045	0.036774696945691	0.914081096162011	0.0107559578877906	SOS2	SOS Ras/Rho guanine nucleotide exchange factor 2 [Source:NCBI gene;Acc:423572]	Human Diseases;Environmental Information Processing;Human Diseases;Environmental Information Processing;Environmental Information Processing;Human Diseases;Organismal Systems;Environmental Information Processing;Cellular Processes;Human Diseases;Cellular Processes;Organismal Systems;Human Diseases;Organismal Systems;Human Diseases;Human Diseases;Environmental Information Processing;Environmental …	Cancer: overview;Signal transduction;Infectious disease: viral;Signal transduction;Signal transduction;Infectious disease: viral;Environmental adaptation;Signal transduction;Cellular community - eukaryotes;Cancer: overview;Cell motility;Immune system;Cancer: specific types;Immune system;Infectious disease: viral;Cancer: overview;Signal transduction;Signal transduction;Immune system;Immune system;…	ko05200//Pathways in cancer;ko04151//PI3K-Akt signaling pathway;ko05165//Human papillomavirus infection;ko04010//MAPK signaling pathway;ko04072//Phospholipase D signaling pathway;ko05163//Human cytomegalovirus infection;ko04714//Thermogenesis;ko04014//Ras signaling pathway;ko04510//Focal adhesion;ko05205//Proteoglycans in cancer;ko04810//Regulation of actin cytoskeleton;ko04650//Natural killer ce…	K03099;K03099;K03099;K03099;K03099;K03099;K03099;K03099;K03099;K03099;K03099;K03099;K03099;K03099;K03099;K03099;K03099;K03099;K03099;K03099;K03099;K03099;K03099;K03099;K03099;K03099;K03099;K03099;K03099;K03099;K03099;K03099;K03099;K03099;K03099;K03099;K03099;K03099;K03099;K03099;K03099;K03099;K03099;K03099;K03099;K03099;K03099;K03099	-	GO:0003677//DNA binding;GO:0005085//guanyl-nucleotide exchange factor activity;GO:0046982//protein heterodimerization activity	GO:0001782//B cell homeostasis;GO:0002260//lymphocyte homeostasis;GO:0007264//small GTPase mediated signal transduction;GO:0033081//regulation of T cell differentiation in thymus;GO:0042129//regulation of T cell proliferation;GO:2000973//regulation of pro-B cell differentiation	--
ENSGALG00000012273	novel-m0062-3p	MSTRG.7534.3	-0.886472	0.0186013213640709	-0.867884	0.0250288302580836	0.912466320774389	0.0111578696269069	SOS2	SOS Ras/Rho guanine nucleotide exchange factor 2 [Source:NCBI gene;Acc:423572]	Human Diseases;Environmental Information Processing;Human Diseases;Environmental Information Processing;Environmental Information Processing;Human Diseases;Organismal Systems;Environmental Information Processing;Cellular Processes;Human Diseases;Cellular Processes;Organismal Systems;Human Diseases;Organismal Systems;Human Diseases;Human Diseases;Environmental Information Processing;Environmental …	Cancer: overview;Signal transduction;Infectious disease: viral;Signal transduction;Signal transduction;Infectious disease: viral;Environmental adaptation;Signal transduction;Cellular community - eukaryotes;Cancer: overview;Cell motility;Immune system;Cancer: specific types;Immune system;Infectious disease: viral;Cancer: overview;Signal transduction;Signal transduction;Immune system;Immune system;…	ko05200//Pathways in cancer;ko04151//PI3K-Akt signaling pathway;ko05165//Human papillomavirus infection;ko04010//MAPK signaling pathway;ko04072//Phospholipase D signaling pathway;ko05163//Human cytomegalovirus infection;ko04714//Thermogenesis;ko04014//Ras signaling pathway;ko04510//Focal adhesion;ko05205//Proteoglycans in cancer;ko04810//Regulation of actin cytoskeleton;ko04650//Natural killer ce…	K03099;K03099;K03099;K03099;K03099;K03099;K03099;K03099;K03099;K03099;K03099;K03099;K03099;K03099;K03099;K03099;K03099;K03099;K03099;K03099;K03099;K03099;K03099;K03099;K03099;K03099;K03099;K03099;K03099;K03099;K03099;K03099;K03099;K03099;K03099;K03099;K03099;K03099;K03099;K03099;K03099;K03099;K03099;K03099;K03099;K03099;K03099;K03099	-	GO:0003677//DNA binding;GO:0005085//guanyl-nucleotide exchange factor activity;GO:0046982//protein heterodimerization activity	GO:0001782//B cell homeostasis;GO:0002260//lymphocyte homeostasis;GO:0007264//small GTPase mediated signal transduction;GO:0033081//regulation of T cell differentiation in thymus;GO:0042129//regulation of T cell proliferation;GO:2000973//regulation of pro-B cell differentiation	--
ENSGALG00000012273	gga-miR-144-3p	MSTRG.244.2	-0.84842	0.0327233803624833	-0.900737	0.0142907394097237	0.911030692279505	0.0115211866189706	SOS2	SOS Ras/Rho guanine nucleotide exchange factor 2 [Source:NCBI gene;Acc:423572]	Human Diseases;Environmental Information Processing;Human Diseases;Environmental Information Processing;Environmental Information Processing;Human Diseases;Organismal Systems;Environmental Information Processing;Cellular Processes;Human Diseases;Cellular Processes;Organismal Systems;Human Diseases;Organismal Systems;Human Diseases;Human Diseases;Environmental Information Processing;Environmental …	Cancer: overview;Signal transduction;Infectious disease: viral;Signal transduction;Signal transduction;Infectious disease: viral;Environmental adaptation;Signal transduction;Cellular community - eukaryotes;Cancer: overview;Cell motility;Immune system;Cancer: specific types;Immune system;Infectious disease: viral;Cancer: overview;Signal transduction;Signal transduction;Immune system;Immune system;…	ko05200//Pathways in cancer;ko04151//PI3K-Akt signaling pathway;ko05165//Human papillomavirus infection;ko04010//MAPK signaling pathway;ko04072//Phospholipase D signaling pathway;ko05163//Human cytomegalovirus infection;ko04714//Thermogenesis;ko04014//Ras signaling pathway;ko04510//Focal adhesion;ko05205//Proteoglycans in cancer;ko04810//Regulation of actin cytoskeleton;ko04650//Natural killer ce…	K03099;K03099;K03099;K03099;K03099;K03099;K03099;K03099;K03099;K03099;K03099;K03099;K03099;K03099;K03099;K03099;K03099;K03099;K03099;K03099;K03099;K03099;K03099;K03099;K03099;K03099;K03099;K03099;K03099;K03099;K03099;K03099;K03099;K03099;K03099;K03099;K03099;K03099;K03099;K03099;K03099;K03099;K03099;K03099;K03099;K03099;K03099;K03099	-	GO:0003677//DNA binding;GO:0005085//guanyl-nucleotide exchange factor activity;GO:0046982//protein heterodimerization activity	GO:0001782//B cell homeostasis;GO:0002260//lymphocyte homeostasis;GO:0007264//small GTPase mediated signal transduction;GO:0033081//regulation of T cell differentiation in thymus;GO:0042129//regulation of T cell proliferation;GO:2000973//regulation of pro-B cell differentiation	--
ENSGALG00000012273	novel-m0062-3p	MSTRG.244.2	-0.886472	0.0186013213640709	-0.837968	0.037254721645733	0.911030692279505	0.0115211866189706	SOS2	SOS Ras/Rho guanine nucleotide exchange factor 2 [Source:NCBI gene;Acc:423572]	Human Diseases;Environmental Information Processing;Human Diseases;Environmental Information Processing;Environmental Information Processing;Human Diseases;Organismal Systems;Environmental Information Processing;Cellular Processes;Human Diseases;Cellular Processes;Organismal Systems;Human Diseases;Organismal Systems;Human Diseases;Human Diseases;Environmental Information Processing;Environmental …	Cancer: overview;Signal transduction;Infectious disease: viral;Signal transduction;Signal transduction;Infectious disease: viral;Environmental adaptation;Signal transduction;Cellular community - eukaryotes;Cancer: overview;Cell motility;Immune system;Cancer: specific types;Immune system;Infectious disease: viral;Cancer: overview;Signal transduction;Signal transduction;Immune system;Immune system;…	ko05200//Pathways in cancer;ko04151//PI3K-Akt signaling pathway;ko05165//Human papillomavirus infection;ko04010//MAPK signaling pathway;ko04072//Phospholipase D signaling pathway;ko05163//Human cytomegalovirus infection;ko04714//Thermogenesis;ko04014//Ras signaling pathway;ko04510//Focal adhesion;ko05205//Proteoglycans in cancer;ko04810//Regulation of actin cytoskeleton;ko04650//Natural killer ce…	K03099;K03099;K03099;K03099;K03099;K03099;K03099;K03099;K03099;K03099;K03099;K03099;K03099;K03099;K03099;K03099;K03099;K03099;K03099;K03099;K03099;K03099;K03099;K03099;K03099;K03099;K03099;K03099;K03099;K03099;K03099;K03099;K03099;K03099;K03099;K03099;K03099;K03099;K03099;K03099;K03099;K03099;K03099;K03099;K03099;K03099;K03099;K03099	-	GO:0003677//DNA binding;GO:0005085//guanyl-nucleotide exchange factor activity;GO:0046982//protein heterodimerization activity	GO:0001782//B cell homeostasis;GO:0002260//lymphocyte homeostasis;GO:0007264//small GTPase mediated signal transduction;GO:0033081//regulation of T cell differentiation in thymus;GO:0042129//regulation of T cell proliferation;GO:2000973//regulation of pro-B cell differentiation	--
ENSGALG00000012273	novel-m0062-3p	MSTRG.14468.1	-0.886472	0.0186013213640709	-0.810458	0.0504843925988389	0.906340197883587	0.0127474384825852	SOS2	SOS Ras/Rho guanine nucleotide exchange factor 2 [Source:NCBI gene;Acc:423572]	Human Diseases;Environmental Information Processing;Human Diseases;Environmental Information Processing;Environmental Information Processing;Human Diseases;Organismal Systems;Environmental Information Processing;Cellular Processes;Human Diseases;Cellular Processes;Organismal Systems;Human Diseases;Organismal Systems;Human Diseases;Human Diseases;Environmental Information Processing;Environmental …	Cancer: overview;Signal transduction;Infectious disease: viral;Signal transduction;Signal transduction;Infectious disease: viral;Environmental adaptation;Signal transduction;Cellular community - eukaryotes;Cancer: overview;Cell motility;Immune system;Cancer: specific types;Immune system;Infectious disease: viral;Cancer: overview;Signal transduction;Signal transduction;Immune system;Immune system;…	ko05200//Pathways in cancer;ko04151//PI3K-Akt signaling pathway;ko05165//Human papillomavirus infection;ko04010//MAPK signaling pathway;ko04072//Phospholipase D signaling pathway;ko05163//Human cytomegalovirus infection;ko04714//Thermogenesis;ko04014//Ras signaling pathway;ko04510//Focal adhesion;ko05205//Proteoglycans in cancer;ko04810//Regulation of actin cytoskeleton;ko04650//Natural killer ce…	K03099;K03099;K03099;K03099;K03099;K03099;K03099;K03099;K03099;K03099;K03099;K03099;K03099;K03099;K03099;K03099;K03099;K03099;K03099;K03099;K03099;K03099;K03099;K03099;K03099;K03099;K03099;K03099;K03099;K03099;K03099;K03099;K03099;K03099;K03099;K03099;K03099;K03099;K03099;K03099;K03099;K03099;K03099;K03099;K03099;K03099;K03099;K03099	-	GO:0003677//DNA binding;GO:0005085//guanyl-nucleotide exchange factor activity;GO:0046982//protein heterodimerization activity	GO:0001782//B cell homeostasis;GO:0002260//lymphocyte homeostasis;GO:0007264//small GTPase mediated signal transduction;GO:0033081//regulation of T cell differentiation in thymus;GO:0042129//regulation of T cell proliferation;GO:2000973//regulation of pro-B cell differentiation	--
ENSGALG00000013663	miR-96-x	ENSGALT00000103706	-0.896189	0.0156057860069195	-0.899444	0.0146588768473179	0.990007299416253	0.000149282191548038	FGF20	fibroblast growth factor 20 [Source:NCBI gene;Acc:428779]	Human Diseases;Environmental Information Processing;Environmental Information Processing;Environmental Information Processing;Cellular Processes;Environmental Information Processing;Human Diseases;Human Diseases;Human Diseases	Cancer: overview;Signal transduction;Signal transduction;Signal transduction;Cell motility;Signal transduction;Cancer: specific types;Cancer: specific types;Cancer: specific types	ko05200//Pathways in cancer;ko04151//PI3K-Akt signaling pathway;ko04010//MAPK signaling pathway;ko04014//Ras signaling pathway;ko04810//Regulation of actin cytoskeleton;ko04015//Rap1 signaling pathway;ko05226//Gastric cancer;ko05224//Breast cancer;ko05218//Melanoma	K04358;K04358;K04358;K04358;K04358;K04358;K04358;K04358;K04358	GO:0005576//extracellular region	GO:0005104//fibroblast growth factor receptor binding;GO:0008083//growth factor activity	GO:0008543//fibroblast growth factor receptor signaling pathway;GO:0030154//cell differentiation;GO:0043524//negative regulation of neuron apoptotic process;GO:0045664//regulation of neuron differentiation;GO:0060043//regulation of cardiac muscle cell proliferation;GO:0060113//inner ear receptor cell differentiation	--
ENSGALG00000013663	miR-96-x	ENSGALT00000104520	-0.896189	0.0156057860069195	-0.927378	0.00771941035685062	0.985395709703373	0.000318370502419643	FGF20	fibroblast growth factor 20 [Source:NCBI gene;Acc:428779]	Human Diseases;Environmental Information Processing;Environmental Information Processing;Environmental Information Processing;Cellular Processes;Environmental Information Processing;Human Diseases;Human Diseases;Human Diseases	Cancer: overview;Signal transduction;Signal transduction;Signal transduction;Cell motility;Signal transduction;Cancer: specific types;Cancer: specific types;Cancer: specific types	ko05200//Pathways in cancer;ko04151//PI3K-Akt signaling pathway;ko04010//MAPK signaling pathway;ko04014//Ras signaling pathway;ko04810//Regulation of actin cytoskeleton;ko04015//Rap1 signaling pathway;ko05226//Gastric cancer;ko05224//Breast cancer;ko05218//Melanoma	K04358;K04358;K04358;K04358;K04358;K04358;K04358;K04358;K04358	GO:0005576//extracellular region	GO:0005104//fibroblast growth factor receptor binding;GO:0008083//growth factor activity	GO:0008543//fibroblast growth factor receptor signaling pathway;GO:0030154//cell differentiation;GO:0043524//negative regulation of neuron apoptotic process;GO:0045664//regulation of neuron differentiation;GO:0060043//regulation of cardiac muscle cell proliferation;GO:0060113//inner ear receptor cell differentiation	--
ENSGALG00000013663	miR-96-x	ENSGALT00000099530	-0.896189	0.0156057860069195	-0.811014	0.050198920076009	0.985394980940781	0.000318402199234499	FGF20	fibroblast growth factor 20 [Source:NCBI gene;Acc:428779]	Human Diseases;Environmental Information Processing;Environmental Information Processing;Environmental Information Processing;Cellular Processes;Environmental Information Processing;Human Diseases;Human Diseases;Human Diseases	Cancer: overview;Signal transduction;Signal transduction;Signal transduction;Cell motility;Signal transduction;Cancer: specific types;Cancer: specific types;Cancer: specific types	ko05200//Pathways in cancer;ko04151//PI3K-Akt signaling pathway;ko04010//MAPK signaling pathway;ko04014//Ras signaling pathway;ko04810//Regulation of actin cytoskeleton;ko04015//Rap1 signaling pathway;ko05226//Gastric cancer;ko05224//Breast cancer;ko05218//Melanoma	K04358;K04358;K04358;K04358;K04358;K04358;K04358;K04358;K04358	GO:0005576//extracellular region	GO:0005104//fibroblast growth factor receptor binding;GO:0008083//growth factor activity	GO:0008543//fibroblast growth factor receptor signaling pathway;GO:0030154//cell differentiation;GO:0043524//negative regulation of neuron apoptotic process;GO:0045664//regulation of neuron differentiation;GO:0060043//regulation of cardiac muscle cell proliferation;GO:0060113//inner ear receptor cell differentiation	--
ENSGALG00000013663	gga-miR-96-5p	MSTRG.959.1	-0.893624	0.0163719398713177	-0.902402	0.0138231014577804	0.975140378970145	0.000919319504305105	FGF20	fibroblast growth factor 20 [Source:NCBI gene;Acc:428779]	Human Diseases;Environmental Information Processing;Environmental Information Processing;Environmental Information Processing;Cellular Processes;Environmental Information Processing;Human Diseases;Human Diseases;Human Diseases	Cancer: overview;Signal transduction;Signal transduction;Signal transduction;Cell motility;Signal transduction;Cancer: specific types;Cancer: specific types;Cancer: specific types	ko05200//Pathways in cancer;ko04151//PI3K-Akt signaling pathway;ko04010//MAPK signaling pathway;ko04014//Ras signaling pathway;ko04810//Regulation of actin cytoskeleton;ko04015//Rap1 signaling pathway;ko05226//Gastric cancer;ko05224//Breast cancer;ko05218//Melanoma	K04358;K04358;K04358;K04358;K04358;K04358;K04358;K04358;K04358	GO:0005576//extracellular region	GO:0005104//fibroblast growth factor receptor binding;GO:0008083//growth factor activity	GO:0008543//fibroblast growth factor receptor signaling pathway;GO:0030154//cell differentiation;GO:0043524//negative regulation of neuron apoptotic process;GO:0045664//regulation of neuron differentiation;GO:0060043//regulation of cardiac muscle cell proliferation;GO:0060113//inner ear receptor cell differentiation	--
ENSGALG00000013663	miR-96-x	MSTRG.13470.1	-0.896189	0.0156057860069195	-0.961863	0.00215387598964596	0.973731289372511	0.00102600443875801	FGF20	fibroblast growth factor 20 [Source:NCBI gene;Acc:428779]	Human Diseases;Environmental Information Processing;Environmental Information Processing;Environmental Information Processing;Cellular Processes;Environmental Information Processing;Human Diseases;Human Diseases;Human Diseases	Cancer: overview;Signal transduction;Signal transduction;Signal transduction;Cell motility;Signal transduction;Cancer: specific types;Cancer: specific types;Cancer: specific types	ko05200//Pathways in cancer;ko04151//PI3K-Akt signaling pathway;ko04010//MAPK signaling pathway;ko04014//Ras signaling pathway;ko04810//Regulation of actin cytoskeleton;ko04015//Rap1 signaling pathway;ko05226//Gastric cancer;ko05224//Breast cancer;ko05218//Melanoma	K04358;K04358;K04358;K04358;K04358;K04358;K04358;K04358;K04358	GO:0005576//extracellular region	GO:0005104//fibroblast growth factor receptor binding;GO:0008083//growth factor activity	GO:0008543//fibroblast growth factor receptor signaling pathway;GO:0030154//cell differentiation;GO:0043524//negative regulation of neuron apoptotic process;GO:0045664//regulation of neuron differentiation;GO:0060043//regulation of cardiac muscle cell proliferation;GO:0060113//inner ear receptor cell differentiation	--
ENSGALG00000013663	gga-miR-96-5p	MSTRG.15115.4	-0.893624	0.0163719398713177	-0.782724	0.0656848202294016	0.960550880367075	0.00230365354803706	FGF20	fibroblast growth factor 20 [Source:NCBI gene;Acc:428779]	Human Diseases;Environmental Information Processing;Environmental Information Processing;Environmental Information Processing;Cellular Processes;Environmental Information Processing;Human Diseases;Human Diseases;Human Diseases	Cancer: overview;Signal transduction;Signal transduction;Signal transduction;Cell motility;Signal transduction;Cancer: specific types;Cancer: specific types;Cancer: specific types	ko05200//Pathways in cancer;ko04151//PI3K-Akt signaling pathway;ko04010//MAPK signaling pathway;ko04014//Ras signaling pathway;ko04810//Regulation of actin cytoskeleton;ko04015//Rap1 signaling pathway;ko05226//Gastric cancer;ko05224//Breast cancer;ko05218//Melanoma	K04358;K04358;K04358;K04358;K04358;K04358;K04358;K04358;K04358	GO:0005576//extracellular region	GO:0005104//fibroblast growth factor receptor binding;GO:0008083//growth factor activity	GO:0008543//fibroblast growth factor receptor signaling pathway;GO:0030154//cell differentiation;GO:0043524//negative regulation of neuron apoptotic process;GO:0045664//regulation of neuron differentiation;GO:0060043//regulation of cardiac muscle cell proliferation;GO:0060113//inner ear receptor cell differentiation	--
ENSGALG00000013663	miR-96-x	ENSGALT00000108261	-0.896189	0.0156057860069195	-0.852058	0.0312112540363852	0.952107043526481	0.00338567603770359	FGF20	fibroblast growth factor 20 [Source:NCBI gene;Acc:428779]	Human Diseases;Environmental Information Processing;Environmental Information Processing;Environmental Information Processing;Cellular Processes;Environmental Information Processing;Human Diseases;Human Diseases;Human Diseases	Cancer: overview;Signal transduction;Signal transduction;Signal transduction;Cell motility;Signal transduction;Cancer: specific types;Cancer: specific types;Cancer: specific types	ko05200//Pathways in cancer;ko04151//PI3K-Akt signaling pathway;ko04010//MAPK signaling pathway;ko04014//Ras signaling pathway;ko04810//Regulation of actin cytoskeleton;ko04015//Rap1 signaling pathway;ko05226//Gastric cancer;ko05224//Breast cancer;ko05218//Melanoma	K04358;K04358;K04358;K04358;K04358;K04358;K04358;K04358;K04358	GO:0005576//extracellular region	GO:0005104//fibroblast growth factor receptor binding;GO:0008083//growth factor activity	GO:0008543//fibroblast growth factor receptor signaling pathway;GO:0030154//cell differentiation;GO:0043524//negative regulation of neuron apoptotic process;GO:0045664//regulation of neuron differentiation;GO:0060043//regulation of cardiac muscle cell proliferation;GO:0060113//inner ear receptor cell differentiation	--
ENSGALG00000013663	miR-96-x	ENSGALT00000099043	-0.896189	0.0156057860069195	-0.90462	0.0132122104606368	0.946628658571125	0.00419673599355348	FGF20	fibroblast growth factor 20 [Source:NCBI gene;Acc:428779]	Human Diseases;Environmental Information Processing;Environmental Information Processing;Environmental Information Processing;Cellular Processes;Environmental Information Processing;Human Diseases;Human Diseases;Human Diseases	Cancer: overview;Signal transduction;Signal transduction;Signal transduction;Cell motility;Signal transduction;Cancer: specific types;Cancer: specific types;Cancer: specific types	ko05200//Pathways in cancer;ko04151//PI3K-Akt signaling pathway;ko04010//MAPK signaling pathway;ko04014//Ras signaling pathway;ko04810//Regulation of actin cytoskeleton;ko04015//Rap1 signaling pathway;ko05226//Gastric cancer;ko05224//Breast cancer;ko05218//Melanoma	K04358;K04358;K04358;K04358;K04358;K04358;K04358;K04358;K04358	GO:0005576//extracellular region	GO:0005104//fibroblast growth factor receptor binding;GO:0008083//growth factor activity	GO:0008543//fibroblast growth factor receptor signaling pathway;GO:0030154//cell differentiation;GO:0043524//negative regulation of neuron apoptotic process;GO:0045664//regulation of neuron differentiation;GO:0060043//regulation of cardiac muscle cell proliferation;GO:0060113//inner ear receptor cell differentiation	--
ENSGALG00000013663	gga-miR-96-5p	ENSGALT00000099043	-0.893624	0.0163719398713177	-0.903272	0.0135820305289802	0.946628658571125	0.00419673599355348	FGF20	fibroblast growth factor 20 [Source:NCBI gene;Acc:428779]	Human Diseases;Environmental Information Processing;Environmental Information Processing;Environmental Information Processing;Cellular Processes;Environmental Information Processing;Human Diseases;Human Diseases;Human Diseases	Cancer: overview;Signal transduction;Signal transduction;Signal transduction;Cell motility;Signal transduction;Cancer: specific types;Cancer: specific types;Cancer: specific types	ko05200//Pathways in cancer;ko04151//PI3K-Akt signaling pathway;ko04010//MAPK signaling pathway;ko04014//Ras signaling pathway;ko04810//Regulation of actin cytoskeleton;ko04015//Rap1 signaling pathway;ko05226//Gastric cancer;ko05224//Breast cancer;ko05218//Melanoma	K04358;K04358;K04358;K04358;K04358;K04358;K04358;K04358;K04358	GO:0005576//extracellular region	GO:0005104//fibroblast growth factor receptor binding;GO:0008083//growth factor activity	GO:0008543//fibroblast growth factor receptor signaling pathway;GO:0030154//cell differentiation;GO:0043524//negative regulation of neuron apoptotic process;GO:0045664//regulation of neuron differentiation;GO:0060043//regulation of cardiac muscle cell proliferation;GO:0060113//inner ear receptor cell differentiation	--
ENSGALG00000013663	miR-96-x	MSTRG.13800.1	-0.896189	0.0156057860069195	-0.828523	0.0415853164858688	0.946496795758108	0.00421731035088848	FGF20	fibroblast growth factor 20 [Source:NCBI gene;Acc:428779]	Human Diseases;Environmental Information Processing;Environmental Information Processing;Environmental Information Processing;Cellular Processes;Environmental Information Processing;Human Diseases;Human Diseases;Human Diseases	Cancer: overview;Signal transduction;Signal transduction;Signal transduction;Cell motility;Signal transduction;Cancer: specific types;Cancer: specific types;Cancer: specific types	ko05200//Pathways in cancer;ko04151//PI3K-Akt signaling pathway;ko04010//MAPK signaling pathway;ko04014//Ras signaling pathway;ko04810//Regulation of actin cytoskeleton;ko04015//Rap1 signaling pathway;ko05226//Gastric cancer;ko05224//Breast cancer;ko05218//Melanoma	K04358;K04358;K04358;K04358;K04358;K04358;K04358;K04358;K04358	GO:0005576//extracellular region	GO:0005104//fibroblast growth factor receptor binding;GO:0008083//growth factor activity	GO:0008543//fibroblast growth factor receptor signaling pathway;GO:0030154//cell differentiation;GO:0043524//negative regulation of neuron apoptotic process;GO:0045664//regulation of neuron differentiation;GO:0060043//regulation of cardiac muscle cell proliferation;GO:0060113//inner ear receptor cell differentiation	--
ENSGALG00000013663	gga-miR-96-5p	MSTRG.4183.2	-0.893624	0.0163719398713177	-0.929558	0.00726828547267699	0.945633486669603	0.00435323062273819	FGF20	fibroblast growth factor 20 [Source:NCBI gene;Acc:428779]	Human Diseases;Environmental Information Processing;Environmental Information Processing;Environmental Information Processing;Cellular Processes;Environmental Information Processing;Human Diseases;Human Diseases;Human Diseases	Cancer: overview;Signal transduction;Signal transduction;Signal transduction;Cell motility;Signal transduction;Cancer: specific types;Cancer: specific types;Cancer: specific types	ko05200//Pathways in cancer;ko04151//PI3K-Akt signaling pathway;ko04010//MAPK signaling pathway;ko04014//Ras signaling pathway;ko04810//Regulation of actin cytoskeleton;ko04015//Rap1 signaling pathway;ko05226//Gastric cancer;ko05224//Breast cancer;ko05218//Melanoma	K04358;K04358;K04358;K04358;K04358;K04358;K04358;K04358;K04358	GO:0005576//extracellular region	GO:0005104//fibroblast growth factor receptor binding;GO:0008083//growth factor activity	GO:0008543//fibroblast growth factor receptor signaling pathway;GO:0030154//cell differentiation;GO:0043524//negative regulation of neuron apoptotic process;GO:0045664//regulation of neuron differentiation;GO:0060043//regulation of cardiac muscle cell proliferation;GO:0060113//inner ear receptor cell differentiation	--
ENSGALG00000013663	gga-miR-96-5p	ENSGALT00000076808	-0.893624	0.0163719398713177	-0.826524	0.0425307402099004	0.942876578601023	0.00480142861095174	FGF20	fibroblast growth factor 20 [Source:NCBI gene;Acc:428779]	Human Diseases;Environmental Information Processing;Environmental Information Processing;Environmental Information Processing;Cellular Processes;Environmental Information Processing;Human Diseases;Human Diseases;Human Diseases	Cancer: overview;Signal transduction;Signal transduction;Signal transduction;Cell motility;Signal transduction;Cancer: specific types;Cancer: specific types;Cancer: specific types	ko05200//Pathways in cancer;ko04151//PI3K-Akt signaling pathway;ko04010//MAPK signaling pathway;ko04014//Ras signaling pathway;ko04810//Regulation of actin cytoskeleton;ko04015//Rap1 signaling pathway;ko05226//Gastric cancer;ko05224//Breast cancer;ko05218//Melanoma	K04358;K04358;K04358;K04358;K04358;K04358;K04358;K04358;K04358	GO:0005576//extracellular region	GO:0005104//fibroblast growth factor receptor binding;GO:0008083//growth factor activity	GO:0008543//fibroblast growth factor receptor signaling pathway;GO:0030154//cell differentiation;GO:0043524//negative regulation of neuron apoptotic process;GO:0045664//regulation of neuron differentiation;GO:0060043//regulation of cardiac muscle cell proliferation;GO:0060113//inner ear receptor cell differentiation	--
ENSGALG00000013663	gga-miR-96-5p	MSTRG.244.2	-0.893624	0.0163719398713177	-0.944481	0.00453801739933963	0.928841407774181	0.00741516049559649	FGF20	fibroblast growth factor 20 [Source:NCBI gene;Acc:428779]	Human Diseases;Environmental Information Processing;Environmental Information Processing;Environmental Information Processing;Cellular Processes;Environmental Information Processing;Human Diseases;Human Diseases;Human Diseases	Cancer: overview;Signal transduction;Signal transduction;Signal transduction;Cell motility;Signal transduction;Cancer: specific types;Cancer: specific types;Cancer: specific types	ko05200//Pathways in cancer;ko04151//PI3K-Akt signaling pathway;ko04010//MAPK signaling pathway;ko04014//Ras signaling pathway;ko04810//Regulation of actin cytoskeleton;ko04015//Rap1 signaling pathway;ko05226//Gastric cancer;ko05224//Breast cancer;ko05218//Melanoma	K04358;K04358;K04358;K04358;K04358;K04358;K04358;K04358;K04358	GO:0005576//extracellular region	GO:0005104//fibroblast growth factor receptor binding;GO:0008083//growth factor activity	GO:0008543//fibroblast growth factor receptor signaling pathway;GO:0030154//cell differentiation;GO:0043524//negative regulation of neuron apoptotic process;GO:0045664//regulation of neuron differentiation;GO:0060043//regulation of cardiac muscle cell proliferation;GO:0060113//inner ear receptor cell differentiation	--
ENSGALG00000013663	miR-96-x	MSTRG.244.2	-0.896189	0.0156057860069195	-0.916227	0.0102328720935193	0.928841407774181	0.00741516049559649	FGF20	fibroblast growth factor 20 [Source:NCBI gene;Acc:428779]	Human Diseases;Environmental Information Processing;Environmental Information Processing;Environmental Information Processing;Cellular Processes;Environmental Information Processing;Human Diseases;Human Diseases;Human Diseases	Cancer: overview;Signal transduction;Signal transduction;Signal transduction;Cell motility;Signal transduction;Cancer: specific types;Cancer: specific types;Cancer: specific types	ko05200//Pathways in cancer;ko04151//PI3K-Akt signaling pathway;ko04010//MAPK signaling pathway;ko04014//Ras signaling pathway;ko04810//Regulation of actin cytoskeleton;ko04015//Rap1 signaling pathway;ko05226//Gastric cancer;ko05224//Breast cancer;ko05218//Melanoma	K04358;K04358;K04358;K04358;K04358;K04358;K04358;K04358;K04358	GO:0005576//extracellular region	GO:0005104//fibroblast growth factor receptor binding;GO:0008083//growth factor activity	GO:0008543//fibroblast growth factor receptor signaling pathway;GO:0030154//cell differentiation;GO:0043524//negative regulation of neuron apoptotic process;GO:0045664//regulation of neuron differentiation;GO:0060043//regulation of cardiac muscle cell proliferation;GO:0060113//inner ear receptor cell differentiation	--
ENSGALG00000013663	miR-96-x	ENSGALT00000099050	-0.896189	0.0156057860069195	-0.90571	0.012916848757395	0.922726933729068	0.00872598651902726	FGF20	fibroblast growth factor 20 [Source:NCBI gene;Acc:428779]	Human Diseases;Environmental Information Processing;Environmental Information Processing;Environmental Information Processing;Cellular Processes;Environmental Information Processing;Human Diseases;Human Diseases;Human Diseases	Cancer: overview;Signal transduction;Signal transduction;Signal transduction;Cell motility;Signal transduction;Cancer: specific types;Cancer: specific types;Cancer: specific types	ko05200//Pathways in cancer;ko04151//PI3K-Akt signaling pathway;ko04010//MAPK signaling pathway;ko04014//Ras signaling pathway;ko04810//Regulation of actin cytoskeleton;ko04015//Rap1 signaling pathway;ko05226//Gastric cancer;ko05224//Breast cancer;ko05218//Melanoma	K04358;K04358;K04358;K04358;K04358;K04358;K04358;K04358;K04358	GO:0005576//extracellular region	GO:0005104//fibroblast growth factor receptor binding;GO:0008083//growth factor activity	GO:0008543//fibroblast growth factor receptor signaling pathway;GO:0030154//cell differentiation;GO:0043524//negative regulation of neuron apoptotic process;GO:0045664//regulation of neuron differentiation;GO:0060043//regulation of cardiac muscle cell proliferation;GO:0060113//inner ear receptor cell differentiation	--
ENSGALG00000013663	miR-96-x	ENSGALT00000105793	-0.896189	0.0156057860069195	-0.859774	0.0281164746400954	0.92040672223201	0.00925051951508972	FGF20	fibroblast growth factor 20 [Source:NCBI gene;Acc:428779]	Human Diseases;Environmental Information Processing;Environmental Information Processing;Environmental Information Processing;Cellular Processes;Environmental Information Processing;Human Diseases;Human Diseases;Human Diseases	Cancer: overview;Signal transduction;Signal transduction;Signal transduction;Cell motility;Signal transduction;Cancer: specific types;Cancer: specific types;Cancer: specific types	ko05200//Pathways in cancer;ko04151//PI3K-Akt signaling pathway;ko04010//MAPK signaling pathway;ko04014//Ras signaling pathway;ko04810//Regulation of actin cytoskeleton;ko04015//Rap1 signaling pathway;ko05226//Gastric cancer;ko05224//Breast cancer;ko05218//Melanoma	K04358;K04358;K04358;K04358;K04358;K04358;K04358;K04358;K04358	GO:0005576//extracellular region	GO:0005104//fibroblast growth factor receptor binding;GO:0008083//growth factor activity	GO:0008543//fibroblast growth factor receptor signaling pathway;GO:0030154//cell differentiation;GO:0043524//negative regulation of neuron apoptotic process;GO:0045664//regulation of neuron differentiation;GO:0060043//regulation of cardiac muscle cell proliferation;GO:0060113//inner ear receptor cell differentiation	--
ENSGALG00000013663	gga-miR-96-5p	MSTRG.7074.1	-0.893624	0.0163719398713177	-0.803795	0.0539680535260164	0.904018959937809	0.0133764341275485	FGF20	fibroblast growth factor 20 [Source:NCBI gene;Acc:428779]	Human Diseases;Environmental Information Processing;Environmental Information Processing;Environmental Information Processing;Cellular Processes;Environmental Information Processing;Human Diseases;Human Diseases;Human Diseases	Cancer: overview;Signal transduction;Signal transduction;Signal transduction;Cell motility;Signal transduction;Cancer: specific types;Cancer: specific types;Cancer: specific types	ko05200//Pathways in cancer;ko04151//PI3K-Akt signaling pathway;ko04010//MAPK signaling pathway;ko04014//Ras signaling pathway;ko04810//Regulation of actin cytoskeleton;ko04015//Rap1 signaling pathway;ko05226//Gastric cancer;ko05224//Breast cancer;ko05218//Melanoma	K04358;K04358;K04358;K04358;K04358;K04358;K04358;K04358;K04358	GO:0005576//extracellular region	GO:0005104//fibroblast growth factor receptor binding;GO:0008083//growth factor activity	GO:0008543//fibroblast growth factor receptor signaling pathway;GO:0030154//cell differentiation;GO:0043524//negative regulation of neuron apoptotic process;GO:0045664//regulation of neuron differentiation;GO:0060043//regulation of cardiac muscle cell proliferation;GO:0060113//inner ear receptor cell differentiation	--
ENSGALG00000014750	novel-m0001-3p	ENSGALT00000096198	-0.858804	0.0284968679914493	-0.887002	0.0184313178126325	0.992690111388349	7.99564072547187e-05	TRB	POI20273.1 hypothetical protein CIB84_015982 [Bambusicola thoracicus]	Human Diseases;Environmental Information Processing;Human Diseases;Human Diseases;Environmental Information Processing;Human Diseases;Environmental Information Processing;Environmental Information Processing;Human Diseases;Human Diseases;Environmental Information Processing;Human Diseases;Human Diseases;Human Diseases;Human Diseases;Organismal Systems;Organismal Systems;Human Diseases;Human Disea…	Infectious disease: viral;Signal transduction;Cancer: overview;Infectious disease: viral;Signal transduction;Infectious disease: viral;Signal transduction;Signal transduction;Immune disease;Immune disease;Signaling molecules and interaction;Cardiovascular disease;Infectious disease: bacterial;Immune disease;Immune disease;Immune system;Immune system;Infectious disease: bacterial;Infectious diseas…	ko05169//Epstein-Barr virus infection;ko04020//Calcium signaling pathway;ko05202//Transcriptional misregulation in cancer;ko05166//Human T-cell leukemia virus 1 infection;ko04014//Ras signaling pathway;ko05170//Human immunodeficiency virus 1 infection;ko04015//Rap1 signaling pathway;ko04064//NF-kappa B signaling pathway;ko05323//Rheumatoid arthritis;ko05322//Systemic lupus erythematosus;ko04514//…	K10785;K10785;K10785;K10785;K10785;K10785;K10785;K10785;K10785;K10785;K10785;K10785;K10785;K10785;K10785;K10785;K10785;K10785;K10785;K10785;K10785;K10785;K10785;K10785;K10785;K10785;K10785;K10785;K10785	GO:0005886//plasma membrane	-	GO:0007166//cell surface receptor signaling pathway	--
ENSGALG00000014750	novel-m0001-3p	MSTRG.5747.1	-0.858804	0.0284968679914493	-0.784978	0.0643808534303653	0.987814610255745	0.000221820918810042	TRB	POI20273.1 hypothetical protein CIB84_015982 [Bambusicola thoracicus]	Human Diseases;Environmental Information Processing;Human Diseases;Human Diseases;Environmental Information Processing;Human Diseases;Environmental Information Processing;Environmental Information Processing;Human Diseases;Human Diseases;Environmental Information Processing;Human Diseases;Human Diseases;Human Diseases;Human Diseases;Organismal Systems;Organismal Systems;Human Diseases;Human Disea…	Infectious disease: viral;Signal transduction;Cancer: overview;Infectious disease: viral;Signal transduction;Infectious disease: viral;Signal transduction;Signal transduction;Immune disease;Immune disease;Signaling molecules and interaction;Cardiovascular disease;Infectious disease: bacterial;Immune disease;Immune disease;Immune system;Immune system;Infectious disease: bacterial;Infectious diseas…	ko05169//Epstein-Barr virus infection;ko04020//Calcium signaling pathway;ko05202//Transcriptional misregulation in cancer;ko05166//Human T-cell leukemia virus 1 infection;ko04014//Ras signaling pathway;ko05170//Human immunodeficiency virus 1 infection;ko04015//Rap1 signaling pathway;ko04064//NF-kappa B signaling pathway;ko05323//Rheumatoid arthritis;ko05322//Systemic lupus erythematosus;ko04514//…	K10785;K10785;K10785;K10785;K10785;K10785;K10785;K10785;K10785;K10785;K10785;K10785;K10785;K10785;K10785;K10785;K10785;K10785;K10785;K10785;K10785;K10785;K10785;K10785;K10785;K10785;K10785;K10785;K10785	GO:0005886//plasma membrane	-	GO:0007166//cell surface receptor signaling pathway	--
ENSGALG00000014750	novel-m0001-3p	MSTRG.457.2	-0.858804	0.0284968679914493	-0.921685	0.00895972587599824	0.977856589798948	0.000730067127023381	TRB	POI20273.1 hypothetical protein CIB84_015982 [Bambusicola thoracicus]	Human Diseases;Environmental Information Processing;Human Diseases;Human Diseases;Environmental Information Processing;Human Diseases;Environmental Information Processing;Environmental Information Processing;Human Diseases;Human Diseases;Environmental Information Processing;Human Diseases;Human Diseases;Human Diseases;Human Diseases;Organismal Systems;Organismal Systems;Human Diseases;Human Disea…	Infectious disease: viral;Signal transduction;Cancer: overview;Infectious disease: viral;Signal transduction;Infectious disease: viral;Signal transduction;Signal transduction;Immune disease;Immune disease;Signaling molecules and interaction;Cardiovascular disease;Infectious disease: bacterial;Immune disease;Immune disease;Immune system;Immune system;Infectious disease: bacterial;Infectious diseas…	ko05169//Epstein-Barr virus infection;ko04020//Calcium signaling pathway;ko05202//Transcriptional misregulation in cancer;ko05166//Human T-cell leukemia virus 1 infection;ko04014//Ras signaling pathway;ko05170//Human immunodeficiency virus 1 infection;ko04015//Rap1 signaling pathway;ko04064//NF-kappa B signaling pathway;ko05323//Rheumatoid arthritis;ko05322//Systemic lupus erythematosus;ko04514//…	K10785;K10785;K10785;K10785;K10785;K10785;K10785;K10785;K10785;K10785;K10785;K10785;K10785;K10785;K10785;K10785;K10785;K10785;K10785;K10785;K10785;K10785;K10785;K10785;K10785;K10785;K10785;K10785;K10785	GO:0005886//plasma membrane	-	GO:0007166//cell surface receptor signaling pathway	--
ENSGALG00000014750	novel-m0001-3p	ENSGALT00000104623	-0.858804	0.0284968679914493	-0.807391	0.0520743756289027	0.97729486118782	0.000767432478353539	TRB	POI20273.1 hypothetical protein CIB84_015982 [Bambusicola thoracicus]	Human Diseases;Environmental Information Processing;Human Diseases;Human Diseases;Environmental Information Processing;Human Diseases;Environmental Information Processing;Environmental Information Processing;Human Diseases;Human Diseases;Environmental Information Processing;Human Diseases;Human Diseases;Human Diseases;Human Diseases;Organismal Systems;Organismal Systems;Human Diseases;Human Disea…	Infectious disease: viral;Signal transduction;Cancer: overview;Infectious disease: viral;Signal transduction;Infectious disease: viral;Signal transduction;Signal transduction;Immune disease;Immune disease;Signaling molecules and interaction;Cardiovascular disease;Infectious disease: bacterial;Immune disease;Immune disease;Immune system;Immune system;Infectious disease: bacterial;Infectious diseas…	ko05169//Epstein-Barr virus infection;ko04020//Calcium signaling pathway;ko05202//Transcriptional misregulation in cancer;ko05166//Human T-cell leukemia virus 1 infection;ko04014//Ras signaling pathway;ko05170//Human immunodeficiency virus 1 infection;ko04015//Rap1 signaling pathway;ko04064//NF-kappa B signaling pathway;ko05323//Rheumatoid arthritis;ko05322//Systemic lupus erythematosus;ko04514//…	K10785;K10785;K10785;K10785;K10785;K10785;K10785;K10785;K10785;K10785;K10785;K10785;K10785;K10785;K10785;K10785;K10785;K10785;K10785;K10785;K10785;K10785;K10785;K10785;K10785;K10785;K10785;K10785;K10785	GO:0005886//plasma membrane	-	GO:0007166//cell surface receptor signaling pathway	--
ENSGALG00000014750	novel-m0001-3p	ENSGALT00000105793	-0.858804	0.0284968679914493	-0.863091	0.026832928086844	0.976498604985766	0.000821983258259078	TRB	POI20273.1 hypothetical protein CIB84_015982 [Bambusicola thoracicus]	Human Diseases;Environmental Information Processing;Human Diseases;Human Diseases;Environmental Information Processing;Human Diseases;Environmental Information Processing;Environmental Information Processing;Human Diseases;Human Diseases;Environmental Information Processing;Human Diseases;Human Diseases;Human Diseases;Human Diseases;Organismal Systems;Organismal Systems;Human Diseases;Human Disea…	Infectious disease: viral;Signal transduction;Cancer: overview;Infectious disease: viral;Signal transduction;Infectious disease: viral;Signal transduction;Signal transduction;Immune disease;Immune disease;Signaling molecules and interaction;Cardiovascular disease;Infectious disease: bacterial;Immune disease;Immune disease;Immune system;Immune system;Infectious disease: bacterial;Infectious diseas…	ko05169//Epstein-Barr virus infection;ko04020//Calcium signaling pathway;ko05202//Transcriptional misregulation in cancer;ko05166//Human T-cell leukemia virus 1 infection;ko04014//Ras signaling pathway;ko05170//Human immunodeficiency virus 1 infection;ko04015//Rap1 signaling pathway;ko04064//NF-kappa B signaling pathway;ko05323//Rheumatoid arthritis;ko05322//Systemic lupus erythematosus;ko04514//…	K10785;K10785;K10785;K10785;K10785;K10785;K10785;K10785;K10785;K10785;K10785;K10785;K10785;K10785;K10785;K10785;K10785;K10785;K10785;K10785;K10785;K10785;K10785;K10785;K10785;K10785;K10785;K10785;K10785	GO:0005886//plasma membrane	-	GO:0007166//cell surface receptor signaling pathway	--
ENSGALG00000014750	gga-miR-144-3p	MSTRG.244.2	-0.894857	0.0160014398613797	-0.900737	0.0142907394097237	0.976191752751628	0.000843501309773872	TRB	POI20273.1 hypothetical protein CIB84_015982 [Bambusicola thoracicus]	Human Diseases;Environmental Information Processing;Human Diseases;Human Diseases;Environmental Information Processing;Human Diseases;Environmental Information Processing;Environmental Information Processing;Human Diseases;Human Diseases;Environmental Information Processing;Human Diseases;Human Diseases;Human Diseases;Human Diseases;Organismal Systems;Organismal Systems;Human Diseases;Human Disea…	Infectious disease: viral;Signal transduction;Cancer: overview;Infectious disease: viral;Signal transduction;Infectious disease: viral;Signal transduction;Signal transduction;Immune disease;Immune disease;Signaling molecules and interaction;Cardiovascular disease;Infectious disease: bacterial;Immune disease;Immune disease;Immune system;Immune system;Infectious disease: bacterial;Infectious diseas…	ko05169//Epstein-Barr virus infection;ko04020//Calcium signaling pathway;ko05202//Transcriptional misregulation in cancer;ko05166//Human T-cell leukemia virus 1 infection;ko04014//Ras signaling pathway;ko05170//Human immunodeficiency virus 1 infection;ko04015//Rap1 signaling pathway;ko04064//NF-kappa B signaling pathway;ko05323//Rheumatoid arthritis;ko05322//Systemic lupus erythematosus;ko04514//…	K10785;K10785;K10785;K10785;K10785;K10785;K10785;K10785;K10785;K10785;K10785;K10785;K10785;K10785;K10785;K10785;K10785;K10785;K10785;K10785;K10785;K10785;K10785;K10785;K10785;K10785;K10785;K10785;K10785	GO:0005886//plasma membrane	-	GO:0007166//cell surface receptor signaling pathway	--
ENSGALG00000014750	novel-m0001-3p	MSTRG.987.1	-0.858804	0.0284968679914493	-0.776536	0.0693249809770356	0.968940766391038	0.00143203294006203	TRB	POI20273.1 hypothetical protein CIB84_015982 [Bambusicola thoracicus]	Human Diseases;Environmental Information Processing;Human Diseases;Human Diseases;Environmental Information Processing;Human Diseases;Environmental Information Processing;Environmental Information Processing;Human Diseases;Human Diseases;Environmental Information Processing;Human Diseases;Human Diseases;Human Diseases;Human Diseases;Organismal Systems;Organismal Systems;Human Diseases;Human Disea…	Infectious disease: viral;Signal transduction;Cancer: overview;Infectious disease: viral;Signal transduction;Infectious disease: viral;Signal transduction;Signal transduction;Immune disease;Immune disease;Signaling molecules and interaction;Cardiovascular disease;Infectious disease: bacterial;Immune disease;Immune disease;Immune system;Immune system;Infectious disease: bacterial;Infectious diseas…	ko05169//Epstein-Barr virus infection;ko04020//Calcium signaling pathway;ko05202//Transcriptional misregulation in cancer;ko05166//Human T-cell leukemia virus 1 infection;ko04014//Ras signaling pathway;ko05170//Human immunodeficiency virus 1 infection;ko04015//Rap1 signaling pathway;ko04064//NF-kappa B signaling pathway;ko05323//Rheumatoid arthritis;ko05322//Systemic lupus erythematosus;ko04514//…	K10785;K10785;K10785;K10785;K10785;K10785;K10785;K10785;K10785;K10785;K10785;K10785;K10785;K10785;K10785;K10785;K10785;K10785;K10785;K10785;K10785;K10785;K10785;K10785;K10785;K10785;K10785;K10785;K10785	GO:0005886//plasma membrane	-	GO:0007166//cell surface receptor signaling pathway	--
ENSGALG00000014750	novel-m0001-3p	ENSGALT00000099050	-0.858804	0.0284968679914493	-0.880264	0.020646716294535	0.967430727093894	0.00157386225558344	TRB	POI20273.1 hypothetical protein CIB84_015982 [Bambusicola thoracicus]	Human Diseases;Environmental Information Processing;Human Diseases;Human Diseases;Environmental Information Processing;Human Diseases;Environmental Information Processing;Environmental Information Processing;Human Diseases;Human Diseases;Environmental Information Processing;Human Diseases;Human Diseases;Human Diseases;Human Diseases;Organismal Systems;Organismal Systems;Human Diseases;Human Disea…	Infectious disease: viral;Signal transduction;Cancer: overview;Infectious disease: viral;Signal transduction;Infectious disease: viral;Signal transduction;Signal transduction;Immune disease;Immune disease;Signaling molecules and interaction;Cardiovascular disease;Infectious disease: bacterial;Immune disease;Immune disease;Immune system;Immune system;Infectious disease: bacterial;Infectious diseas…	ko05169//Epstein-Barr virus infection;ko04020//Calcium signaling pathway;ko05202//Transcriptional misregulation in cancer;ko05166//Human T-cell leukemia virus 1 infection;ko04014//Ras signaling pathway;ko05170//Human immunodeficiency virus 1 infection;ko04015//Rap1 signaling pathway;ko04064//NF-kappa B signaling pathway;ko05323//Rheumatoid arthritis;ko05322//Systemic lupus erythematosus;ko04514//…	K10785;K10785;K10785;K10785;K10785;K10785;K10785;K10785;K10785;K10785;K10785;K10785;K10785;K10785;K10785;K10785;K10785;K10785;K10785;K10785;K10785;K10785;K10785;K10785;K10785;K10785;K10785;K10785;K10785	GO:0005886//plasma membrane	-	GO:0007166//cell surface receptor signaling pathway	--
ENSGALG00000014750	novel-m0001-3p	ENSGALT00000108237	-0.858804	0.0284968679914493	-0.841038	0.0358950195207945	0.962033916747093	0.00213477261447401	TRB	POI20273.1 hypothetical protein CIB84_015982 [Bambusicola thoracicus]	Human Diseases;Environmental Information Processing;Human Diseases;Human Diseases;Environmental Information Processing;Human Diseases;Environmental Information Processing;Environmental Information Processing;Human Diseases;Human Diseases;Environmental Information Processing;Human Diseases;Human Diseases;Human Diseases;Human Diseases;Organismal Systems;Organismal Systems;Human Diseases;Human Disea…	Infectious disease: viral;Signal transduction;Cancer: overview;Infectious disease: viral;Signal transduction;Infectious disease: viral;Signal transduction;Signal transduction;Immune disease;Immune disease;Signaling molecules and interaction;Cardiovascular disease;Infectious disease: bacterial;Immune disease;Immune disease;Immune system;Immune system;Infectious disease: bacterial;Infectious diseas…	ko05169//Epstein-Barr virus infection;ko04020//Calcium signaling pathway;ko05202//Transcriptional misregulation in cancer;ko05166//Human T-cell leukemia virus 1 infection;ko04014//Ras signaling pathway;ko05170//Human immunodeficiency virus 1 infection;ko04015//Rap1 signaling pathway;ko04064//NF-kappa B signaling pathway;ko05323//Rheumatoid arthritis;ko05322//Systemic lupus erythematosus;ko04514//…	K10785;K10785;K10785;K10785;K10785;K10785;K10785;K10785;K10785;K10785;K10785;K10785;K10785;K10785;K10785;K10785;K10785;K10785;K10785;K10785;K10785;K10785;K10785;K10785;K10785;K10785;K10785;K10785;K10785	GO:0005886//plasma membrane	-	GO:0007166//cell surface receptor signaling pathway	--
ENSGALG00000014750	novel-m0001-3p	MSTRG.13040.5	-0.858804	0.0284968679914493	-0.911075	0.0115099367566709	0.953411225424073	0.00320521008294525	TRB	POI20273.1 hypothetical protein CIB84_015982 [Bambusicola thoracicus]	Human Diseases;Environmental Information Processing;Human Diseases;Human Diseases;Environmental Information Processing;Human Diseases;Environmental Information Processing;Environmental Information Processing;Human Diseases;Human Diseases;Environmental Information Processing;Human Diseases;Human Diseases;Human Diseases;Human Diseases;Organismal Systems;Organismal Systems;Human Diseases;Human Disea…	Infectious disease: viral;Signal transduction;Cancer: overview;Infectious disease: viral;Signal transduction;Infectious disease: viral;Signal transduction;Signal transduction;Immune disease;Immune disease;Signaling molecules and interaction;Cardiovascular disease;Infectious disease: bacterial;Immune disease;Immune disease;Immune system;Immune system;Infectious disease: bacterial;Infectious diseas…	ko05169//Epstein-Barr virus infection;ko04020//Calcium signaling pathway;ko05202//Transcriptional misregulation in cancer;ko05166//Human T-cell leukemia virus 1 infection;ko04014//Ras signaling pathway;ko05170//Human immunodeficiency virus 1 infection;ko04015//Rap1 signaling pathway;ko04064//NF-kappa B signaling pathway;ko05323//Rheumatoid arthritis;ko05322//Systemic lupus erythematosus;ko04514//…	K10785;K10785;K10785;K10785;K10785;K10785;K10785;K10785;K10785;K10785;K10785;K10785;K10785;K10785;K10785;K10785;K10785;K10785;K10785;K10785;K10785;K10785;K10785;K10785;K10785;K10785;K10785;K10785;K10785	GO:0005886//plasma membrane	-	GO:0007166//cell surface receptor signaling pathway	--
ENSGALG00000014750	gga-miR-144-3p	ENSGALT00000066961	-0.894857	0.0160014398613797	-0.746666	0.0881377490891693	0.943220411447985	0.00474435604105675	TRB	POI20273.1 hypothetical protein CIB84_015982 [Bambusicola thoracicus]	Human Diseases;Environmental Information Processing;Human Diseases;Human Diseases;Environmental Information Processing;Human Diseases;Environmental Information Processing;Environmental Information Processing;Human Diseases;Human Diseases;Environmental Information Processing;Human Diseases;Human Diseases;Human Diseases;Human Diseases;Organismal Systems;Organismal Systems;Human Diseases;Human Disea…	Infectious disease: viral;Signal transduction;Cancer: overview;Infectious disease: viral;Signal transduction;Infectious disease: viral;Signal transduction;Signal transduction;Immune disease;Immune disease;Signaling molecules and interaction;Cardiovascular disease;Infectious disease: bacterial;Immune disease;Immune disease;Immune system;Immune system;Infectious disease: bacterial;Infectious diseas…	ko05169//Epstein-Barr virus infection;ko04020//Calcium signaling pathway;ko05202//Transcriptional misregulation in cancer;ko05166//Human T-cell leukemia virus 1 infection;ko04014//Ras signaling pathway;ko05170//Human immunodeficiency virus 1 infection;ko04015//Rap1 signaling pathway;ko04064//NF-kappa B signaling pathway;ko05323//Rheumatoid arthritis;ko05322//Systemic lupus erythematosus;ko04514//…	K10785;K10785;K10785;K10785;K10785;K10785;K10785;K10785;K10785;K10785;K10785;K10785;K10785;K10785;K10785;K10785;K10785;K10785;K10785;K10785;K10785;K10785;K10785;K10785;K10785;K10785;K10785;K10785;K10785	GO:0005886//plasma membrane	-	GO:0007166//cell surface receptor signaling pathway	--
ENSGALG00000014750	gga-miR-144-3p	ENSGALT00000097715	-0.894857	0.0160014398613797	-0.767548	0.0747706305702532	0.94259420688144	0.00484854938006385	TRB	POI20273.1 hypothetical protein CIB84_015982 [Bambusicola thoracicus]	Human Diseases;Environmental Information Processing;Human Diseases;Human Diseases;Environmental Information Processing;Human Diseases;Environmental Information Processing;Environmental Information Processing;Human Diseases;Human Diseases;Environmental Information Processing;Human Diseases;Human Diseases;Human Diseases;Human Diseases;Organismal Systems;Organismal Systems;Human Diseases;Human Disea…	Infectious disease: viral;Signal transduction;Cancer: overview;Infectious disease: viral;Signal transduction;Infectious disease: viral;Signal transduction;Signal transduction;Immune disease;Immune disease;Signaling molecules and interaction;Cardiovascular disease;Infectious disease: bacterial;Immune disease;Immune disease;Immune system;Immune system;Infectious disease: bacterial;Infectious diseas…	ko05169//Epstein-Barr virus infection;ko04020//Calcium signaling pathway;ko05202//Transcriptional misregulation in cancer;ko05166//Human T-cell leukemia virus 1 infection;ko04014//Ras signaling pathway;ko05170//Human immunodeficiency virus 1 infection;ko04015//Rap1 signaling pathway;ko04064//NF-kappa B signaling pathway;ko05323//Rheumatoid arthritis;ko05322//Systemic lupus erythematosus;ko04514//…	K10785;K10785;K10785;K10785;K10785;K10785;K10785;K10785;K10785;K10785;K10785;K10785;K10785;K10785;K10785;K10785;K10785;K10785;K10785;K10785;K10785;K10785;K10785;K10785;K10785;K10785;K10785;K10785;K10785	GO:0005886//plasma membrane	-	GO:0007166//cell surface receptor signaling pathway	--
ENSGALG00000014750	novel-m0001-3p	MSTRG.14351.1	-0.858804	0.0284968679914493	-0.827933	0.041863526033395	0.941869716129302	0.00497047996408644	TRB	POI20273.1 hypothetical protein CIB84_015982 [Bambusicola thoracicus]	Human Diseases;Environmental Information Processing;Human Diseases;Human Diseases;Environmental Information Processing;Human Diseases;Environmental Information Processing;Environmental Information Processing;Human Diseases;Human Diseases;Environmental Information Processing;Human Diseases;Human Diseases;Human Diseases;Human Diseases;Organismal Systems;Organismal Systems;Human Diseases;Human Disea…	Infectious disease: viral;Signal transduction;Cancer: overview;Infectious disease: viral;Signal transduction;Infectious disease: viral;Signal transduction;Signal transduction;Immune disease;Immune disease;Signaling molecules and interaction;Cardiovascular disease;Infectious disease: bacterial;Immune disease;Immune disease;Immune system;Immune system;Infectious disease: bacterial;Infectious diseas…	ko05169//Epstein-Barr virus infection;ko04020//Calcium signaling pathway;ko05202//Transcriptional misregulation in cancer;ko05166//Human T-cell leukemia virus 1 infection;ko04014//Ras signaling pathway;ko05170//Human immunodeficiency virus 1 infection;ko04015//Rap1 signaling pathway;ko04064//NF-kappa B signaling pathway;ko05323//Rheumatoid arthritis;ko05322//Systemic lupus erythematosus;ko04514//…	K10785;K10785;K10785;K10785;K10785;K10785;K10785;K10785;K10785;K10785;K10785;K10785;K10785;K10785;K10785;K10785;K10785;K10785;K10785;K10785;K10785;K10785;K10785;K10785;K10785;K10785;K10785;K10785;K10785	GO:0005886//plasma membrane	-	GO:0007166//cell surface receptor signaling pathway	--
ENSGALG00000014750	gga-miR-144-3p	MSTRG.1884.2	-0.894857	0.0160014398613797	-0.927762	0.00763906889699504	0.940174028377643	0.00526165735098433	TRB	POI20273.1 hypothetical protein CIB84_015982 [Bambusicola thoracicus]	Human Diseases;Environmental Information Processing;Human Diseases;Human Diseases;Environmental Information Processing;Human Diseases;Environmental Information Processing;Environmental Information Processing;Human Diseases;Human Diseases;Environmental Information Processing;Human Diseases;Human Diseases;Human Diseases;Human Diseases;Organismal Systems;Organismal Systems;Human Diseases;Human Disea…	Infectious disease: viral;Signal transduction;Cancer: overview;Infectious disease: viral;Signal transduction;Infectious disease: viral;Signal transduction;Signal transduction;Immune disease;Immune disease;Signaling molecules and interaction;Cardiovascular disease;Infectious disease: bacterial;Immune disease;Immune disease;Immune system;Immune system;Infectious disease: bacterial;Infectious diseas…	ko05169//Epstein-Barr virus infection;ko04020//Calcium signaling pathway;ko05202//Transcriptional misregulation in cancer;ko05166//Human T-cell leukemia virus 1 infection;ko04014//Ras signaling pathway;ko05170//Human immunodeficiency virus 1 infection;ko04015//Rap1 signaling pathway;ko04064//NF-kappa B signaling pathway;ko05323//Rheumatoid arthritis;ko05322//Systemic lupus erythematosus;ko04514//…	K10785;K10785;K10785;K10785;K10785;K10785;K10785;K10785;K10785;K10785;K10785;K10785;K10785;K10785;K10785;K10785;K10785;K10785;K10785;K10785;K10785;K10785;K10785;K10785;K10785;K10785;K10785;K10785;K10785	GO:0005886//plasma membrane	-	GO:0007166//cell surface receptor signaling pathway	--
ENSGALG00000014750	novel-m0001-3p	MSTRG.3833.2	-0.858804	0.0284968679914493	-0.934512	0.00629252163530372	0.93508745610389	0.00618369854025382	TRB	POI20273.1 hypothetical protein CIB84_015982 [Bambusicola thoracicus]	Human Diseases;Environmental Information Processing;Human Diseases;Human Diseases;Environmental Information Processing;Human Diseases;Environmental Information Processing;Environmental Information Processing;Human Diseases;Human Diseases;Environmental Information Processing;Human Diseases;Human Diseases;Human Diseases;Human Diseases;Organismal Systems;Organismal Systems;Human Diseases;Human Disea…	Infectious disease: viral;Signal transduction;Cancer: overview;Infectious disease: viral;Signal transduction;Infectious disease: viral;Signal transduction;Signal transduction;Immune disease;Immune disease;Signaling molecules and interaction;Cardiovascular disease;Infectious disease: bacterial;Immune disease;Immune disease;Immune system;Immune system;Infectious disease: bacterial;Infectious diseas…	ko05169//Epstein-Barr virus infection;ko04020//Calcium signaling pathway;ko05202//Transcriptional misregulation in cancer;ko05166//Human T-cell leukemia virus 1 infection;ko04014//Ras signaling pathway;ko05170//Human immunodeficiency virus 1 infection;ko04015//Rap1 signaling pathway;ko04064//NF-kappa B signaling pathway;ko05323//Rheumatoid arthritis;ko05322//Systemic lupus erythematosus;ko04514//…	K10785;K10785;K10785;K10785;K10785;K10785;K10785;K10785;K10785;K10785;K10785;K10785;K10785;K10785;K10785;K10785;K10785;K10785;K10785;K10785;K10785;K10785;K10785;K10785;K10785;K10785;K10785;K10785;K10785	GO:0005886//plasma membrane	-	GO:0007166//cell surface receptor signaling pathway	--
ENSGALG00000014750	novel-m0001-3p	MSTRG.1136.1	-0.858804	0.0284968679914493	-0.84063	0.0360741464191516	0.933168952524838	0.00655033663541034	TRB	POI20273.1 hypothetical protein CIB84_015982 [Bambusicola thoracicus]	Human Diseases;Environmental Information Processing;Human Diseases;Human Diseases;Environmental Information Processing;Human Diseases;Environmental Information Processing;Environmental Information Processing;Human Diseases;Human Diseases;Environmental Information Processing;Human Diseases;Human Diseases;Human Diseases;Human Diseases;Organismal Systems;Organismal Systems;Human Diseases;Human Disea…	Infectious disease: viral;Signal transduction;Cancer: overview;Infectious disease: viral;Signal transduction;Infectious disease: viral;Signal transduction;Signal transduction;Immune disease;Immune disease;Signaling molecules and interaction;Cardiovascular disease;Infectious disease: bacterial;Immune disease;Immune disease;Immune system;Immune system;Infectious disease: bacterial;Infectious diseas…	ko05169//Epstein-Barr virus infection;ko04020//Calcium signaling pathway;ko05202//Transcriptional misregulation in cancer;ko05166//Human T-cell leukemia virus 1 infection;ko04014//Ras signaling pathway;ko05170//Human immunodeficiency virus 1 infection;ko04015//Rap1 signaling pathway;ko04064//NF-kappa B signaling pathway;ko05323//Rheumatoid arthritis;ko05322//Systemic lupus erythematosus;ko04514//…	K10785;K10785;K10785;K10785;K10785;K10785;K10785;K10785;K10785;K10785;K10785;K10785;K10785;K10785;K10785;K10785;K10785;K10785;K10785;K10785;K10785;K10785;K10785;K10785;K10785;K10785;K10785;K10785;K10785	GO:0005886//plasma membrane	-	GO:0007166//cell surface receptor signaling pathway	--
ENSGALG00000014750	novel-m0001-3p	ENSGALT00000099043	-0.858804	0.0284968679914493	-0.900936	0.0142344983160591	0.931185502193073	0.00694021936818776	TRB	POI20273.1 hypothetical protein CIB84_015982 [Bambusicola thoracicus]	Human Diseases;Environmental Information Processing;Human Diseases;Human Diseases;Environmental Information Processing;Human Diseases;Environmental Information Processing;Environmental Information Processing;Human Diseases;Human Diseases;Environmental Information Processing;Human Diseases;Human Diseases;Human Diseases;Human Diseases;Organismal Systems;Organismal Systems;Human Diseases;Human Disea…	Infectious disease: viral;Signal transduction;Cancer: overview;Infectious disease: viral;Signal transduction;Infectious disease: viral;Signal transduction;Signal transduction;Immune disease;Immune disease;Signaling molecules and interaction;Cardiovascular disease;Infectious disease: bacterial;Immune disease;Immune disease;Immune system;Immune system;Infectious disease: bacterial;Infectious diseas…	ko05169//Epstein-Barr virus infection;ko04020//Calcium signaling pathway;ko05202//Transcriptional misregulation in cancer;ko05166//Human T-cell leukemia virus 1 infection;ko04014//Ras signaling pathway;ko05170//Human immunodeficiency virus 1 infection;ko04015//Rap1 signaling pathway;ko04064//NF-kappa B signaling pathway;ko05323//Rheumatoid arthritis;ko05322//Systemic lupus erythematosus;ko04514//…	K10785;K10785;K10785;K10785;K10785;K10785;K10785;K10785;K10785;K10785;K10785;K10785;K10785;K10785;K10785;K10785;K10785;K10785;K10785;K10785;K10785;K10785;K10785;K10785;K10785;K10785;K10785;K10785;K10785	GO:0005886//plasma membrane	-	GO:0007166//cell surface receptor signaling pathway	--
ENSGALG00000014750	novel-m0001-3p	ENSGALT00000100806	-0.858804	0.0284968679914493	-0.806651	0.0524617926147542	0.930734343068872	0.00703043784243511	TRB	POI20273.1 hypothetical protein CIB84_015982 [Bambusicola thoracicus]	Human Diseases;Environmental Information Processing;Human Diseases;Human Diseases;Environmental Information Processing;Human Diseases;Environmental Information Processing;Environmental Information Processing;Human Diseases;Human Diseases;Environmental Information Processing;Human Diseases;Human Diseases;Human Diseases;Human Diseases;Organismal Systems;Organismal Systems;Human Diseases;Human Disea…	Infectious disease: viral;Signal transduction;Cancer: overview;Infectious disease: viral;Signal transduction;Infectious disease: viral;Signal transduction;Signal transduction;Immune disease;Immune disease;Signaling molecules and interaction;Cardiovascular disease;Infectious disease: bacterial;Immune disease;Immune disease;Immune system;Immune system;Infectious disease: bacterial;Infectious diseas…	ko05169//Epstein-Barr virus infection;ko04020//Calcium signaling pathway;ko05202//Transcriptional misregulation in cancer;ko05166//Human T-cell leukemia virus 1 infection;ko04014//Ras signaling pathway;ko05170//Human immunodeficiency virus 1 infection;ko04015//Rap1 signaling pathway;ko04064//NF-kappa B signaling pathway;ko05323//Rheumatoid arthritis;ko05322//Systemic lupus erythematosus;ko04514//…	K10785;K10785;K10785;K10785;K10785;K10785;K10785;K10785;K10785;K10785;K10785;K10785;K10785;K10785;K10785;K10785;K10785;K10785;K10785;K10785;K10785;K10785;K10785;K10785;K10785;K10785;K10785;K10785;K10785	GO:0005886//plasma membrane	-	GO:0007166//cell surface receptor signaling pathway	--
ENSGALG00000014750	novel-m0001-3p	ENSGALT00000100612	-0.858804	0.0284968679914493	-0.813187	0.0490889909638921	0.929066018028218	0.00736898792885643	TRB	POI20273.1 hypothetical protein CIB84_015982 [Bambusicola thoracicus]	Human Diseases;Environmental Information Processing;Human Diseases;Human Diseases;Environmental Information Processing;Human Diseases;Environmental Information Processing;Environmental Information Processing;Human Diseases;Human Diseases;Environmental Information Processing;Human Diseases;Human Diseases;Human Diseases;Human Diseases;Organismal Systems;Organismal Systems;Human Diseases;Human Disea…	Infectious disease: viral;Signal transduction;Cancer: overview;Infectious disease: viral;Signal transduction;Infectious disease: viral;Signal transduction;Signal transduction;Immune disease;Immune disease;Signaling molecules and interaction;Cardiovascular disease;Infectious disease: bacterial;Immune disease;Immune disease;Immune system;Immune system;Infectious disease: bacterial;Infectious diseas…	ko05169//Epstein-Barr virus infection;ko04020//Calcium signaling pathway;ko05202//Transcriptional misregulation in cancer;ko05166//Human T-cell leukemia virus 1 infection;ko04014//Ras signaling pathway;ko05170//Human immunodeficiency virus 1 infection;ko04015//Rap1 signaling pathway;ko04064//NF-kappa B signaling pathway;ko05323//Rheumatoid arthritis;ko05322//Systemic lupus erythematosus;ko04514//…	K10785;K10785;K10785;K10785;K10785;K10785;K10785;K10785;K10785;K10785;K10785;K10785;K10785;K10785;K10785;K10785;K10785;K10785;K10785;K10785;K10785;K10785;K10785;K10785;K10785;K10785;K10785;K10785;K10785	GO:0005886//plasma membrane	-	GO:0007166//cell surface receptor signaling pathway	--
ENSGALG00000014750	gga-miR-144-3p	ENSGALT00000100612	-0.894857	0.0160014398613797	-0.801944	0.0549549006405436	0.929066018028218	0.00736898792885643	TRB	POI20273.1 hypothetical protein CIB84_015982 [Bambusicola thoracicus]	Human Diseases;Environmental Information Processing;Human Diseases;Human Diseases;Environmental Information Processing;Human Diseases;Environmental Information Processing;Environmental Information Processing;Human Diseases;Human Diseases;Environmental Information Processing;Human Diseases;Human Diseases;Human Diseases;Human Diseases;Organismal Systems;Organismal Systems;Human Diseases;Human Disea…	Infectious disease: viral;Signal transduction;Cancer: overview;Infectious disease: viral;Signal transduction;Infectious disease: viral;Signal transduction;Signal transduction;Immune disease;Immune disease;Signaling molecules and interaction;Cardiovascular disease;Infectious disease: bacterial;Immune disease;Immune disease;Immune system;Immune system;Infectious disease: bacterial;Infectious diseas…	ko05169//Epstein-Barr virus infection;ko04020//Calcium signaling pathway;ko05202//Transcriptional misregulation in cancer;ko05166//Human T-cell leukemia virus 1 infection;ko04014//Ras signaling pathway;ko05170//Human immunodeficiency virus 1 infection;ko04015//Rap1 signaling pathway;ko04064//NF-kappa B signaling pathway;ko05323//Rheumatoid arthritis;ko05322//Systemic lupus erythematosus;ko04514//…	K10785;K10785;K10785;K10785;K10785;K10785;K10785;K10785;K10785;K10785;K10785;K10785;K10785;K10785;K10785;K10785;K10785;K10785;K10785;K10785;K10785;K10785;K10785;K10785;K10785;K10785;K10785;K10785;K10785	GO:0005886//plasma membrane	-	GO:0007166//cell surface receptor signaling pathway	--
ENSGALG00000014750	gga-miR-144-3p	ENSGALT00000099117	-0.894857	0.0160014398613797	-0.784511	0.0646503238973722	0.928008194497129	0.00758766980250267	TRB	POI20273.1 hypothetical protein CIB84_015982 [Bambusicola thoracicus]	Human Diseases;Environmental Information Processing;Human Diseases;Human Diseases;Environmental Information Processing;Human Diseases;Environmental Information Processing;Environmental Information Processing;Human Diseases;Human Diseases;Environmental Information Processing;Human Diseases;Human Diseases;Human Diseases;Human Diseases;Organismal Systems;Organismal Systems;Human Diseases;Human Disea…	Infectious disease: viral;Signal transduction;Cancer: overview;Infectious disease: viral;Signal transduction;Infectious disease: viral;Signal transduction;Signal transduction;Immune disease;Immune disease;Signaling molecules and interaction;Cardiovascular disease;Infectious disease: bacterial;Immune disease;Immune disease;Immune system;Immune system;Infectious disease: bacterial;Infectious diseas…	ko05169//Epstein-Barr virus infection;ko04020//Calcium signaling pathway;ko05202//Transcriptional misregulation in cancer;ko05166//Human T-cell leukemia virus 1 infection;ko04014//Ras signaling pathway;ko05170//Human immunodeficiency virus 1 infection;ko04015//Rap1 signaling pathway;ko04064//NF-kappa B signaling pathway;ko05323//Rheumatoid arthritis;ko05322//Systemic lupus erythematosus;ko04514//…	K10785;K10785;K10785;K10785;K10785;K10785;K10785;K10785;K10785;K10785;K10785;K10785;K10785;K10785;K10785;K10785;K10785;K10785;K10785;K10785;K10785;K10785;K10785;K10785;K10785;K10785;K10785;K10785;K10785	GO:0005886//plasma membrane	-	GO:0007166//cell surface receptor signaling pathway	--
ENSGALG00000014750	novel-m0001-3p	ENSGALT00000099117	-0.858804	0.0284968679914493	-0.708493	0.115079030961087	0.928008194497129	0.00758766980250267	TRB	POI20273.1 hypothetical protein CIB84_015982 [Bambusicola thoracicus]	Human Diseases;Environmental Information Processing;Human Diseases;Human Diseases;Environmental Information Processing;Human Diseases;Environmental Information Processing;Environmental Information Processing;Human Diseases;Human Diseases;Environmental Information Processing;Human Diseases;Human Diseases;Human Diseases;Human Diseases;Organismal Systems;Organismal Systems;Human Diseases;Human Disea…	Infectious disease: viral;Signal transduction;Cancer: overview;Infectious disease: viral;Signal transduction;Infectious disease: viral;Signal transduction;Signal transduction;Immune disease;Immune disease;Signaling molecules and interaction;Cardiovascular disease;Infectious disease: bacterial;Immune disease;Immune disease;Immune system;Immune system;Infectious disease: bacterial;Infectious diseas…	ko05169//Epstein-Barr virus infection;ko04020//Calcium signaling pathway;ko05202//Transcriptional misregulation in cancer;ko05166//Human T-cell leukemia virus 1 infection;ko04014//Ras signaling pathway;ko05170//Human immunodeficiency virus 1 infection;ko04015//Rap1 signaling pathway;ko04064//NF-kappa B signaling pathway;ko05323//Rheumatoid arthritis;ko05322//Systemic lupus erythematosus;ko04514//…	K10785;K10785;K10785;K10785;K10785;K10785;K10785;K10785;K10785;K10785;K10785;K10785;K10785;K10785;K10785;K10785;K10785;K10785;K10785;K10785;K10785;K10785;K10785;K10785;K10785;K10785;K10785;K10785;K10785	GO:0005886//plasma membrane	-	GO:0007166//cell surface receptor signaling pathway	--
ENSGALG00000014750	novel-m0001-3p	MSTRG.12327.2	-0.858804	0.0284968679914493	-0.710091	0.113888074953354	0.915805607849554	0.0103346292928546	TRB	POI20273.1 hypothetical protein CIB84_015982 [Bambusicola thoracicus]	Human Diseases;Environmental Information Processing;Human Diseases;Human Diseases;Environmental Information Processing;Human Diseases;Environmental Information Processing;Environmental Information Processing;Human Diseases;Human Diseases;Environmental Information Processing;Human Diseases;Human Diseases;Human Diseases;Human Diseases;Organismal Systems;Organismal Systems;Human Diseases;Human Disea…	Infectious disease: viral;Signal transduction;Cancer: overview;Infectious disease: viral;Signal transduction;Infectious disease: viral;Signal transduction;Signal transduction;Immune disease;Immune disease;Signaling molecules and interaction;Cardiovascular disease;Infectious disease: bacterial;Immune disease;Immune disease;Immune system;Immune system;Infectious disease: bacterial;Infectious diseas…	ko05169//Epstein-Barr virus infection;ko04020//Calcium signaling pathway;ko05202//Transcriptional misregulation in cancer;ko05166//Human T-cell leukemia virus 1 infection;ko04014//Ras signaling pathway;ko05170//Human immunodeficiency virus 1 infection;ko04015//Rap1 signaling pathway;ko04064//NF-kappa B signaling pathway;ko05323//Rheumatoid arthritis;ko05322//Systemic lupus erythematosus;ko04514//…	K10785;K10785;K10785;K10785;K10785;K10785;K10785;K10785;K10785;K10785;K10785;K10785;K10785;K10785;K10785;K10785;K10785;K10785;K10785;K10785;K10785;K10785;K10785;K10785;K10785;K10785;K10785;K10785;K10785	GO:0005886//plasma membrane	-	GO:0007166//cell surface receptor signaling pathway	--
ENSGALG00000014750	novel-m0001-3p	MSTRG.3723.1	-0.858804	0.0284968679914493	-0.791368	0.0607503080521396	0.908458108997541	0.0121863199511504	TRB	POI20273.1 hypothetical protein CIB84_015982 [Bambusicola thoracicus]	Human Diseases;Environmental Information Processing;Human Diseases;Human Diseases;Environmental Information Processing;Human Diseases;Environmental Information Processing;Environmental Information Processing;Human Diseases;Human Diseases;Environmental Information Processing;Human Diseases;Human Diseases;Human Diseases;Human Diseases;Organismal Systems;Organismal Systems;Human Diseases;Human Disea…	Infectious disease: viral;Signal transduction;Cancer: overview;Infectious disease: viral;Signal transduction;Infectious disease: viral;Signal transduction;Signal transduction;Immune disease;Immune disease;Signaling molecules and interaction;Cardiovascular disease;Infectious disease: bacterial;Immune disease;Immune disease;Immune system;Immune system;Infectious disease: bacterial;Infectious diseas…	ko05169//Epstein-Barr virus infection;ko04020//Calcium signaling pathway;ko05202//Transcriptional misregulation in cancer;ko05166//Human T-cell leukemia virus 1 infection;ko04014//Ras signaling pathway;ko05170//Human immunodeficiency virus 1 infection;ko04015//Rap1 signaling pathway;ko04064//NF-kappa B signaling pathway;ko05323//Rheumatoid arthritis;ko05322//Systemic lupus erythematosus;ko04514//…	K10785;K10785;K10785;K10785;K10785;K10785;K10785;K10785;K10785;K10785;K10785;K10785;K10785;K10785;K10785;K10785;K10785;K10785;K10785;K10785;K10785;K10785;K10785;K10785;K10785;K10785;K10785;K10785;K10785	GO:0005886//plasma membrane	-	GO:0007166//cell surface receptor signaling pathway	--
ENSGALG00000014750	novel-m0001-3p	ENSGALT00000104046	-0.858804	0.0284968679914493	-0.75078	0.0854264969872388	0.907292359229703	0.0124936624971411	TRB	POI20273.1 hypothetical protein CIB84_015982 [Bambusicola thoracicus]	Human Diseases;Environmental Information Processing;Human Diseases;Human Diseases;Environmental Information Processing;Human Diseases;Environmental Information Processing;Environmental Information Processing;Human Diseases;Human Diseases;Environmental Information Processing;Human Diseases;Human Diseases;Human Diseases;Human Diseases;Organismal Systems;Organismal Systems;Human Diseases;Human Disea…	Infectious disease: viral;Signal transduction;Cancer: overview;Infectious disease: viral;Signal transduction;Infectious disease: viral;Signal transduction;Signal transduction;Immune disease;Immune disease;Signaling molecules and interaction;Cardiovascular disease;Infectious disease: bacterial;Immune disease;Immune disease;Immune system;Immune system;Infectious disease: bacterial;Infectious diseas…	ko05169//Epstein-Barr virus infection;ko04020//Calcium signaling pathway;ko05202//Transcriptional misregulation in cancer;ko05166//Human T-cell leukemia virus 1 infection;ko04014//Ras signaling pathway;ko05170//Human immunodeficiency virus 1 infection;ko04015//Rap1 signaling pathway;ko04064//NF-kappa B signaling pathway;ko05323//Rheumatoid arthritis;ko05322//Systemic lupus erythematosus;ko04514//…	K10785;K10785;K10785;K10785;K10785;K10785;K10785;K10785;K10785;K10785;K10785;K10785;K10785;K10785;K10785;K10785;K10785;K10785;K10785;K10785;K10785;K10785;K10785;K10785;K10785;K10785;K10785;K10785;K10785	GO:0005886//plasma membrane	-	GO:0007166//cell surface receptor signaling pathway	--
ENSGALG00000028376	gga-miR-449c-3p	ENSGALT00000035428	-0.813283	0.0490400806851616	-0.754408	0.0830664081404956	0.981955133528983	0.000485487949434178	FGF19	fibroblast growth factor 19 [Source:NCBI gene;Acc:395394]	Human Diseases;Environmental Information Processing;Environmental Information Processing;Environmental Information Processing;Cellular Processes;Environmental Information Processing;Human Diseases;Human Diseases;Human Diseases	Cancer: overview;Signal transduction;Signal transduction;Signal transduction;Cell motility;Signal transduction;Cancer: specific types;Cancer: specific types;Cancer: specific types	ko05200//Pathways in cancer;ko04151//PI3K-Akt signaling pathway;ko04010//MAPK signaling pathway;ko04014//Ras signaling pathway;ko04810//Regulation of actin cytoskeleton;ko04015//Rap1 signaling pathway;ko05226//Gastric cancer;ko05224//Breast cancer;ko05218//Melanoma	K22603;K22603;K22603;K22603;K22603;K22603;K22603;K22603;K22603	GO:0005576//extracellular region	GO:0005104//fibroblast growth factor receptor binding;GO:0008083//growth factor activity	GO:0001755//neural crest cell migration;GO:0001934//positive regulation of protein phosphorylation;GO:0007507//heart development;GO:0008284//positive regulation of cell proliferation;GO:0008543//fibroblast growth factor receptor signaling pathway;GO:0009617//response to bacterium;GO:0010629//negative regulation of gene expression;GO:0046326//positive regulation of glucose import;GO:0046330//posit…	--
ENSGALG00000028376	gga-miR-449c-3p	ENSGALT00000097726	-0.813283	0.0490400806851616	-0.755201	0.0825545457259055	0.925045162544455	0.00821678481653442	FGF19	fibroblast growth factor 19 [Source:NCBI gene;Acc:395394]	Human Diseases;Environmental Information Processing;Environmental Information Processing;Environmental Information Processing;Cellular Processes;Environmental Information Processing;Human Diseases;Human Diseases;Human Diseases	Cancer: overview;Signal transduction;Signal transduction;Signal transduction;Cell motility;Signal transduction;Cancer: specific types;Cancer: specific types;Cancer: specific types	ko05200//Pathways in cancer;ko04151//PI3K-Akt signaling pathway;ko04010//MAPK signaling pathway;ko04014//Ras signaling pathway;ko04810//Regulation of actin cytoskeleton;ko04015//Rap1 signaling pathway;ko05226//Gastric cancer;ko05224//Breast cancer;ko05218//Melanoma	K22603;K22603;K22603;K22603;K22603;K22603;K22603;K22603;K22603	GO:0005576//extracellular region	GO:0005104//fibroblast growth factor receptor binding;GO:0008083//growth factor activity	GO:0001755//neural crest cell migration;GO:0001934//positive regulation of protein phosphorylation;GO:0007507//heart development;GO:0008284//positive regulation of cell proliferation;GO:0008543//fibroblast growth factor receptor signaling pathway;GO:0009617//response to bacterium;GO:0010629//negative regulation of gene expression;GO:0046326//positive regulation of glucose import;GO:0046330//posit…	--
ENSGALG00000036883	miR-152-z	MSTRG.959.1	-0.759505	0.0798020698158423	-0.7623	0.0780364765528179	0.994140596208425	5.13983348682952e-05	MET	MET proto-oncogene, receptor tyrosine kinase [Source:NCBI gene;Acc:396134]	Human Diseases;Environmental Information Processing;Environmental Information Processing;Human Diseases;Environmental Information Processing;Cellular Processes;Human Diseases;Environmental Information Processing;Human Diseases;Human Diseases;Organismal Systems;Human Diseases;Organismal Systems;Human Diseases;Human Diseases;Cellular Processes;Human Diseases;Human Diseases;Human Diseases;Human Dise…	Cancer: overview;Signal transduction;Signal transduction;Cancer: overview;Signal transduction;Cellular community - eukaryotes;Cancer: overview;Signal transduction;Cancer: specific types;Cancer: overview;Development and regeneration;Cancer: specific types;Development and regeneration;Drug resistance: antineoplastic;Infectious disease: bacterial;Cellular community - eukaryotes;Infectious disease: b…	ko05200//Pathways in cancer;ko04151//PI3K-Akt signaling pathway;ko04010//MAPK signaling pathway;ko05202//Transcriptional misregulation in cancer;ko04014//Ras signaling pathway;ko04510//Focal adhesion;ko05205//Proteoglycans in cancer;ko04015//Rap1 signaling pathway;ko05225//Hepatocellular carcinoma;ko05206//MicroRNAs in cancer;ko04360//Axon guidance;ko05226//Gastric cancer;ko04361//Axon regenerati…	K05099;K05099;K05099;K05099;K05099;K05099;K05099;K05099;K05099;K05099;K05099;K05099;K05099;K05099;K05099;K05099;K05099;K05099;K05099;K05099;K05099	GO:0009925//basal plasma membrane;GO:0016021//integral component of membrane	GO:0004672//protein kinase activity;GO:0004713//protein tyrosine kinase activity;GO:0004714//transmembrane receptor protein tyrosine kinase activity;GO:0005515//protein binding;GO:0005524//ATP binding;GO:0017154//semaphorin receptor activity;GO:0019903//protein phosphatase binding;GO:0042802//identical protein binding	GO:0001886//endothelial cell morphogenesis;GO:0006468//protein phosphorylation;GO:0007169//transmembrane receptor protein tyrosine kinase signaling pathway;GO:0031116//positive regulation of microtubule polymerization;GO:0035024//negative regulation of Rho protein signal transduction;GO:0045944//positive regulation of transcription from RNA polymerase II promoter;GO:0048754//branching morphogenes…	--
ENSGALG00000036883	miR-221-x	ENSGALT00000104292	-0.926665	0.00786986053385096	-0.91219	0.0112274540273691	0.990809622346663	0.000126306438492281	MET	MET proto-oncogene, receptor tyrosine kinase [Source:NCBI gene;Acc:396134]	Human Diseases;Environmental Information Processing;Environmental Information Processing;Human Diseases;Environmental Information Processing;Cellular Processes;Human Diseases;Environmental Information Processing;Human Diseases;Human Diseases;Organismal Systems;Human Diseases;Organismal Systems;Human Diseases;Human Diseases;Cellular Processes;Human Diseases;Human Diseases;Human Diseases;Human Dise…	Cancer: overview;Signal transduction;Signal transduction;Cancer: overview;Signal transduction;Cellular community - eukaryotes;Cancer: overview;Signal transduction;Cancer: specific types;Cancer: overview;Development and regeneration;Cancer: specific types;Development and regeneration;Drug resistance: antineoplastic;Infectious disease: bacterial;Cellular community - eukaryotes;Infectious disease: b…	ko05200//Pathways in cancer;ko04151//PI3K-Akt signaling pathway;ko04010//MAPK signaling pathway;ko05202//Transcriptional misregulation in cancer;ko04014//Ras signaling pathway;ko04510//Focal adhesion;ko05205//Proteoglycans in cancer;ko04015//Rap1 signaling pathway;ko05225//Hepatocellular carcinoma;ko05206//MicroRNAs in cancer;ko04360//Axon guidance;ko05226//Gastric cancer;ko04361//Axon regenerati…	K05099;K05099;K05099;K05099;K05099;K05099;K05099;K05099;K05099;K05099;K05099;K05099;K05099;K05099;K05099;K05099;K05099;K05099;K05099;K05099;K05099	GO:0009925//basal plasma membrane;GO:0016021//integral component of membrane	GO:0004672//protein kinase activity;GO:0004713//protein tyrosine kinase activity;GO:0004714//transmembrane receptor protein tyrosine kinase activity;GO:0005515//protein binding;GO:0005524//ATP binding;GO:0017154//semaphorin receptor activity;GO:0019903//protein phosphatase binding;GO:0042802//identical protein binding	GO:0001886//endothelial cell morphogenesis;GO:0006468//protein phosphorylation;GO:0007169//transmembrane receptor protein tyrosine kinase signaling pathway;GO:0031116//positive regulation of microtubule polymerization;GO:0035024//negative regulation of Rho protein signal transduction;GO:0045944//positive regulation of transcription from RNA polymerase II promoter;GO:0048754//branching morphogenes…	--
ENSGALG00000036883	gga-miR-1674	ENSGALT00000105470	-0.824263	0.0436115470548779	-0.737647	0.0942149840056985	0.987668092163439	0.000227176233028874	MET	MET proto-oncogene, receptor tyrosine kinase [Source:NCBI gene;Acc:396134]	Human Diseases;Environmental Information Processing;Environmental Information Processing;Human Diseases;Environmental Information Processing;Cellular Processes;Human Diseases;Environmental Information Processing;Human Diseases;Human Diseases;Organismal Systems;Human Diseases;Organismal Systems;Human Diseases;Human Diseases;Cellular Processes;Human Diseases;Human Diseases;Human Diseases;Human Dise…	Cancer: overview;Signal transduction;Signal transduction;Cancer: overview;Signal transduction;Cellular community - eukaryotes;Cancer: overview;Signal transduction;Cancer: specific types;Cancer: overview;Development and regeneration;Cancer: specific types;Development and regeneration;Drug resistance: antineoplastic;Infectious disease: bacterial;Cellular community - eukaryotes;Infectious disease: b…	ko05200//Pathways in cancer;ko04151//PI3K-Akt signaling pathway;ko04010//MAPK signaling pathway;ko05202//Transcriptional misregulation in cancer;ko04014//Ras signaling pathway;ko04510//Focal adhesion;ko05205//Proteoglycans in cancer;ko04015//Rap1 signaling pathway;ko05225//Hepatocellular carcinoma;ko05206//MicroRNAs in cancer;ko04360//Axon guidance;ko05226//Gastric cancer;ko04361//Axon regenerati…	K05099;K05099;K05099;K05099;K05099;K05099;K05099;K05099;K05099;K05099;K05099;K05099;K05099;K05099;K05099;K05099;K05099;K05099;K05099;K05099;K05099	GO:0009925//basal plasma membrane;GO:0016021//integral component of membrane	GO:0004672//protein kinase activity;GO:0004713//protein tyrosine kinase activity;GO:0004714//transmembrane receptor protein tyrosine kinase activity;GO:0005515//protein binding;GO:0005524//ATP binding;GO:0017154//semaphorin receptor activity;GO:0019903//protein phosphatase binding;GO:0042802//identical protein binding	GO:0001886//endothelial cell morphogenesis;GO:0006468//protein phosphorylation;GO:0007169//transmembrane receptor protein tyrosine kinase signaling pathway;GO:0031116//positive regulation of microtubule polymerization;GO:0035024//negative regulation of Rho protein signal transduction;GO:0045944//positive regulation of transcription from RNA polymerase II promoter;GO:0048754//branching morphogenes…	--
ENSGALG00000036883	miR-451-y	ENSGALT00000108261	-0.747916	0.0873102238830392	-0.7498	0.0860686588309882	0.983597775628774	0.00040134307696401	MET	MET proto-oncogene, receptor tyrosine kinase [Source:NCBI gene;Acc:396134]	Human Diseases;Environmental Information Processing;Environmental Information Processing;Human Diseases;Environmental Information Processing;Cellular Processes;Human Diseases;Environmental Information Processing;Human Diseases;Human Diseases;Organismal Systems;Human Diseases;Organismal Systems;Human Diseases;Human Diseases;Cellular Processes;Human Diseases;Human Diseases;Human Diseases;Human Dise…	Cancer: overview;Signal transduction;Signal transduction;Cancer: overview;Signal transduction;Cellular community - eukaryotes;Cancer: overview;Signal transduction;Cancer: specific types;Cancer: overview;Development and regeneration;Cancer: specific types;Development and regeneration;Drug resistance: antineoplastic;Infectious disease: bacterial;Cellular community - eukaryotes;Infectious disease: b…	ko05200//Pathways in cancer;ko04151//PI3K-Akt signaling pathway;ko04010//MAPK signaling pathway;ko05202//Transcriptional misregulation in cancer;ko04014//Ras signaling pathway;ko04510//Focal adhesion;ko05205//Proteoglycans in cancer;ko04015//Rap1 signaling pathway;ko05225//Hepatocellular carcinoma;ko05206//MicroRNAs in cancer;ko04360//Axon guidance;ko05226//Gastric cancer;ko04361//Axon regenerati…	K05099;K05099;K05099;K05099;K05099;K05099;K05099;K05099;K05099;K05099;K05099;K05099;K05099;K05099;K05099;K05099;K05099;K05099;K05099;K05099;K05099	GO:0009925//basal plasma membrane;GO:0016021//integral component of membrane	GO:0004672//protein kinase activity;GO:0004713//protein tyrosine kinase activity;GO:0004714//transmembrane receptor protein tyrosine kinase activity;GO:0005515//protein binding;GO:0005524//ATP binding;GO:0017154//semaphorin receptor activity;GO:0019903//protein phosphatase binding;GO:0042802//identical protein binding	GO:0001886//endothelial cell morphogenesis;GO:0006468//protein phosphorylation;GO:0007169//transmembrane receptor protein tyrosine kinase signaling pathway;GO:0031116//positive regulation of microtubule polymerization;GO:0035024//negative regulation of Rho protein signal transduction;GO:0045944//positive regulation of transcription from RNA polymerase II promoter;GO:0048754//branching morphogenes…	--
ENSGALG00000036883	miR-152-z	MSTRG.13040.5	-0.759505	0.0798020698158423	-0.787262	0.0630724008627908	0.982690041845442	0.000446858645330888	MET	MET proto-oncogene, receptor tyrosine kinase [Source:NCBI gene;Acc:396134]	Human Diseases;Environmental Information Processing;Environmental Information Processing;Human Diseases;Environmental Information Processing;Cellular Processes;Human Diseases;Environmental Information Processing;Human Diseases;Human Diseases;Organismal Systems;Human Diseases;Organismal Systems;Human Diseases;Human Diseases;Cellular Processes;Human Diseases;Human Diseases;Human Diseases;Human Dise…	Cancer: overview;Signal transduction;Signal transduction;Cancer: overview;Signal transduction;Cellular community - eukaryotes;Cancer: overview;Signal transduction;Cancer: specific types;Cancer: overview;Development and regeneration;Cancer: specific types;Development and regeneration;Drug resistance: antineoplastic;Infectious disease: bacterial;Cellular community - eukaryotes;Infectious disease: b…	ko05200//Pathways in cancer;ko04151//PI3K-Akt signaling pathway;ko04010//MAPK signaling pathway;ko05202//Transcriptional misregulation in cancer;ko04014//Ras signaling pathway;ko04510//Focal adhesion;ko05205//Proteoglycans in cancer;ko04015//Rap1 signaling pathway;ko05225//Hepatocellular carcinoma;ko05206//MicroRNAs in cancer;ko04360//Axon guidance;ko05226//Gastric cancer;ko04361//Axon regenerati…	K05099;K05099;K05099;K05099;K05099;K05099;K05099;K05099;K05099;K05099;K05099;K05099;K05099;K05099;K05099;K05099;K05099;K05099;K05099;K05099;K05099	GO:0009925//basal plasma membrane;GO:0016021//integral component of membrane	GO:0004672//protein kinase activity;GO:0004713//protein tyrosine kinase activity;GO:0004714//transmembrane receptor protein tyrosine kinase activity;GO:0005515//protein binding;GO:0005524//ATP binding;GO:0017154//semaphorin receptor activity;GO:0019903//protein phosphatase binding;GO:0042802//identical protein binding	GO:0001886//endothelial cell morphogenesis;GO:0006468//protein phosphorylation;GO:0007169//transmembrane receptor protein tyrosine kinase signaling pathway;GO:0031116//positive regulation of microtubule polymerization;GO:0035024//negative regulation of Rho protein signal transduction;GO:0045944//positive regulation of transcription from RNA polymerase II promoter;GO:0048754//branching morphogenes…	--
ENSGALG00000036883	miR-451-y	ENSGALT00000104195	-0.747916	0.0873102238830392	-0.763197	0.0774740698983015	0.977510635785184	0.000752970014412145	MET	MET proto-oncogene, receptor tyrosine kinase [Source:NCBI gene;Acc:396134]	Human Diseases;Environmental Information Processing;Environmental Information Processing;Human Diseases;Environmental Information Processing;Cellular Processes;Human Diseases;Environmental Information Processing;Human Diseases;Human Diseases;Organismal Systems;Human Diseases;Organismal Systems;Human Diseases;Human Diseases;Cellular Processes;Human Diseases;Human Diseases;Human Diseases;Human Dise…	Cancer: overview;Signal transduction;Signal transduction;Cancer: overview;Signal transduction;Cellular community - eukaryotes;Cancer: overview;Signal transduction;Cancer: specific types;Cancer: overview;Development and regeneration;Cancer: specific types;Development and regeneration;Drug resistance: antineoplastic;Infectious disease: bacterial;Cellular community - eukaryotes;Infectious disease: b…	ko05200//Pathways in cancer;ko04151//PI3K-Akt signaling pathway;ko04010//MAPK signaling pathway;ko05202//Transcriptional misregulation in cancer;ko04014//Ras signaling pathway;ko04510//Focal adhesion;ko05205//Proteoglycans in cancer;ko04015//Rap1 signaling pathway;ko05225//Hepatocellular carcinoma;ko05206//MicroRNAs in cancer;ko04360//Axon guidance;ko05226//Gastric cancer;ko04361//Axon regenerati…	K05099;K05099;K05099;K05099;K05099;K05099;K05099;K05099;K05099;K05099;K05099;K05099;K05099;K05099;K05099;K05099;K05099;K05099;K05099;K05099;K05099	GO:0009925//basal plasma membrane;GO:0016021//integral component of membrane	GO:0004672//protein kinase activity;GO:0004713//protein tyrosine kinase activity;GO:0004714//transmembrane receptor protein tyrosine kinase activity;GO:0005515//protein binding;GO:0005524//ATP binding;GO:0017154//semaphorin receptor activity;GO:0019903//protein phosphatase binding;GO:0042802//identical protein binding	GO:0001886//endothelial cell morphogenesis;GO:0006468//protein phosphorylation;GO:0007169//transmembrane receptor protein tyrosine kinase signaling pathway;GO:0031116//positive regulation of microtubule polymerization;GO:0035024//negative regulation of Rho protein signal transduction;GO:0045944//positive regulation of transcription from RNA polymerase II promoter;GO:0048754//branching morphogenes…	--
ENSGALG00000036883	miR-152-z	ENSGALT00000104195	-0.759505	0.0798020698158423	-0.724328	0.103518035034056	0.977510635785184	0.000752970014412145	MET	MET proto-oncogene, receptor tyrosine kinase [Source:NCBI gene;Acc:396134]	Human Diseases;Environmental Information Processing;Environmental Information Processing;Human Diseases;Environmental Information Processing;Cellular Processes;Human Diseases;Environmental Information Processing;Human Diseases;Human Diseases;Organismal Systems;Human Diseases;Organismal Systems;Human Diseases;Human Diseases;Cellular Processes;Human Diseases;Human Diseases;Human Diseases;Human Dise…	Cancer: overview;Signal transduction;Signal transduction;Cancer: overview;Signal transduction;Cellular community - eukaryotes;Cancer: overview;Signal transduction;Cancer: specific types;Cancer: overview;Development and regeneration;Cancer: specific types;Development and regeneration;Drug resistance: antineoplastic;Infectious disease: bacterial;Cellular community - eukaryotes;Infectious disease: b…	ko05200//Pathways in cancer;ko04151//PI3K-Akt signaling pathway;ko04010//MAPK signaling pathway;ko05202//Transcriptional misregulation in cancer;ko04014//Ras signaling pathway;ko04510//Focal adhesion;ko05205//Proteoglycans in cancer;ko04015//Rap1 signaling pathway;ko05225//Hepatocellular carcinoma;ko05206//MicroRNAs in cancer;ko04360//Axon guidance;ko05226//Gastric cancer;ko04361//Axon regenerati…	K05099;K05099;K05099;K05099;K05099;K05099;K05099;K05099;K05099;K05099;K05099;K05099;K05099;K05099;K05099;K05099;K05099;K05099;K05099;K05099;K05099	GO:0009925//basal plasma membrane;GO:0016021//integral component of membrane	GO:0004672//protein kinase activity;GO:0004713//protein tyrosine kinase activity;GO:0004714//transmembrane receptor protein tyrosine kinase activity;GO:0005515//protein binding;GO:0005524//ATP binding;GO:0017154//semaphorin receptor activity;GO:0019903//protein phosphatase binding;GO:0042802//identical protein binding	GO:0001886//endothelial cell morphogenesis;GO:0006468//protein phosphorylation;GO:0007169//transmembrane receptor protein tyrosine kinase signaling pathway;GO:0031116//positive regulation of microtubule polymerization;GO:0035024//negative regulation of Rho protein signal transduction;GO:0045944//positive regulation of transcription from RNA polymerase II promoter;GO:0048754//branching morphogenes…	--
ENSGALG00000036883	miR-221-x	ENSGALT00000091810	-0.926665	0.00786986053385096	-0.961382	0.00220824804717326	0.973802834929092	0.00102044774132585	MET	MET proto-oncogene, receptor tyrosine kinase [Source:NCBI gene;Acc:396134]	Human Diseases;Environmental Information Processing;Environmental Information Processing;Human Diseases;Environmental Information Processing;Cellular Processes;Human Diseases;Environmental Information Processing;Human Diseases;Human Diseases;Organismal Systems;Human Diseases;Organismal Systems;Human Diseases;Human Diseases;Cellular Processes;Human Diseases;Human Diseases;Human Diseases;Human Dise…	Cancer: overview;Signal transduction;Signal transduction;Cancer: overview;Signal transduction;Cellular community - eukaryotes;Cancer: overview;Signal transduction;Cancer: specific types;Cancer: overview;Development and regeneration;Cancer: specific types;Development and regeneration;Drug resistance: antineoplastic;Infectious disease: bacterial;Cellular community - eukaryotes;Infectious disease: b…	ko05200//Pathways in cancer;ko04151//PI3K-Akt signaling pathway;ko04010//MAPK signaling pathway;ko05202//Transcriptional misregulation in cancer;ko04014//Ras signaling pathway;ko04510//Focal adhesion;ko05205//Proteoglycans in cancer;ko04015//Rap1 signaling pathway;ko05225//Hepatocellular carcinoma;ko05206//MicroRNAs in cancer;ko04360//Axon guidance;ko05226//Gastric cancer;ko04361//Axon regenerati…	K05099;K05099;K05099;K05099;K05099;K05099;K05099;K05099;K05099;K05099;K05099;K05099;K05099;K05099;K05099;K05099;K05099;K05099;K05099;K05099;K05099	GO:0009925//basal plasma membrane;GO:0016021//integral component of membrane	GO:0004672//protein kinase activity;GO:0004713//protein tyrosine kinase activity;GO:0004714//transmembrane receptor protein tyrosine kinase activity;GO:0005515//protein binding;GO:0005524//ATP binding;GO:0017154//semaphorin receptor activity;GO:0019903//protein phosphatase binding;GO:0042802//identical protein binding	GO:0001886//endothelial cell morphogenesis;GO:0006468//protein phosphorylation;GO:0007169//transmembrane receptor protein tyrosine kinase signaling pathway;GO:0031116//positive regulation of microtubule polymerization;GO:0035024//negative regulation of Rho protein signal transduction;GO:0045944//positive regulation of transcription from RNA polymerase II promoter;GO:0048754//branching morphogenes…	--
ENSGALG00000036883	miR-221-x	MSTRG.1136.1	-0.926665	0.00786986053385096	-0.898351	0.0149737126294029	0.971973615908519	0.00116721025092697	MET	MET proto-oncogene, receptor tyrosine kinase [Source:NCBI gene;Acc:396134]	Human Diseases;Environmental Information Processing;Environmental Information Processing;Human Diseases;Environmental Information Processing;Cellular Processes;Human Diseases;Environmental Information Processing;Human Diseases;Human Diseases;Organismal Systems;Human Diseases;Organismal Systems;Human Diseases;Human Diseases;Cellular Processes;Human Diseases;Human Diseases;Human Diseases;Human Dise…	Cancer: overview;Signal transduction;Signal transduction;Cancer: overview;Signal transduction;Cellular community - eukaryotes;Cancer: overview;Signal transduction;Cancer: specific types;Cancer: overview;Development and regeneration;Cancer: specific types;Development and regeneration;Drug resistance: antineoplastic;Infectious disease: bacterial;Cellular community - eukaryotes;Infectious disease: b…	ko05200//Pathways in cancer;ko04151//PI3K-Akt signaling pathway;ko04010//MAPK signaling pathway;ko05202//Transcriptional misregulation in cancer;ko04014//Ras signaling pathway;ko04510//Focal adhesion;ko05205//Proteoglycans in cancer;ko04015//Rap1 signaling pathway;ko05225//Hepatocellular carcinoma;ko05206//MicroRNAs in cancer;ko04360//Axon guidance;ko05226//Gastric cancer;ko04361//Axon regenerati…	K05099;K05099;K05099;K05099;K05099;K05099;K05099;K05099;K05099;K05099;K05099;K05099;K05099;K05099;K05099;K05099;K05099;K05099;K05099;K05099;K05099	GO:0009925//basal plasma membrane;GO:0016021//integral component of membrane	GO:0004672//protein kinase activity;GO:0004713//protein tyrosine kinase activity;GO:0004714//transmembrane receptor protein tyrosine kinase activity;GO:0005515//protein binding;GO:0005524//ATP binding;GO:0017154//semaphorin receptor activity;GO:0019903//protein phosphatase binding;GO:0042802//identical protein binding	GO:0001886//endothelial cell morphogenesis;GO:0006468//protein phosphorylation;GO:0007169//transmembrane receptor protein tyrosine kinase signaling pathway;GO:0031116//positive regulation of microtubule polymerization;GO:0035024//negative regulation of Rho protein signal transduction;GO:0045944//positive regulation of transcription from RNA polymerase II promoter;GO:0048754//branching morphogenes…	--
ENSGALG00000036883	miR-152-z	MSTRG.1136.1	-0.759505	0.0798020698158423	-0.830803	0.0405197714888214	0.971973615908519	0.00116721025092697	MET	MET proto-oncogene, receptor tyrosine kinase [Source:NCBI gene;Acc:396134]	Human Diseases;Environmental Information Processing;Environmental Information Processing;Human Diseases;Environmental Information Processing;Cellular Processes;Human Diseases;Environmental Information Processing;Human Diseases;Human Diseases;Organismal Systems;Human Diseases;Organismal Systems;Human Diseases;Human Diseases;Cellular Processes;Human Diseases;Human Diseases;Human Diseases;Human Dise…	Cancer: overview;Signal transduction;Signal transduction;Cancer: overview;Signal transduction;Cellular community - eukaryotes;Cancer: overview;Signal transduction;Cancer: specific types;Cancer: overview;Development and regeneration;Cancer: specific types;Development and regeneration;Drug resistance: antineoplastic;Infectious disease: bacterial;Cellular community - eukaryotes;Infectious disease: b…	ko05200//Pathways in cancer;ko04151//PI3K-Akt signaling pathway;ko04010//MAPK signaling pathway;ko05202//Transcriptional misregulation in cancer;ko04014//Ras signaling pathway;ko04510//Focal adhesion;ko05205//Proteoglycans in cancer;ko04015//Rap1 signaling pathway;ko05225//Hepatocellular carcinoma;ko05206//MicroRNAs in cancer;ko04360//Axon guidance;ko05226//Gastric cancer;ko04361//Axon regenerati…	K05099;K05099;K05099;K05099;K05099;K05099;K05099;K05099;K05099;K05099;K05099;K05099;K05099;K05099;K05099;K05099;K05099;K05099;K05099;K05099;K05099	GO:0009925//basal plasma membrane;GO:0016021//integral component of membrane	GO:0004672//protein kinase activity;GO:0004713//protein tyrosine kinase activity;GO:0004714//transmembrane receptor protein tyrosine kinase activity;GO:0005515//protein binding;GO:0005524//ATP binding;GO:0017154//semaphorin receptor activity;GO:0019903//protein phosphatase binding;GO:0042802//identical protein binding	GO:0001886//endothelial cell morphogenesis;GO:0006468//protein phosphorylation;GO:0007169//transmembrane receptor protein tyrosine kinase signaling pathway;GO:0031116//positive regulation of microtubule polymerization;GO:0035024//negative regulation of Rho protein signal transduction;GO:0045944//positive regulation of transcription from RNA polymerase II promoter;GO:0048754//branching morphogenes…	--
ENSGALG00000036883	miR-221-x	MSTRG.457.2	-0.926665	0.00786986053385096	-0.957526	0.00266775898433019	0.967807257329733	0.00153787718144193	MET	MET proto-oncogene, receptor tyrosine kinase [Source:NCBI gene;Acc:396134]	Human Diseases;Environmental Information Processing;Environmental Information Processing;Human Diseases;Environmental Information Processing;Cellular Processes;Human Diseases;Environmental Information Processing;Human Diseases;Human Diseases;Organismal Systems;Human Diseases;Organismal Systems;Human Diseases;Human Diseases;Cellular Processes;Human Diseases;Human Diseases;Human Diseases;Human Dise…	Cancer: overview;Signal transduction;Signal transduction;Cancer: overview;Signal transduction;Cellular community - eukaryotes;Cancer: overview;Signal transduction;Cancer: specific types;Cancer: overview;Development and regeneration;Cancer: specific types;Development and regeneration;Drug resistance: antineoplastic;Infectious disease: bacterial;Cellular community - eukaryotes;Infectious disease: b…	ko05200//Pathways in cancer;ko04151//PI3K-Akt signaling pathway;ko04010//MAPK signaling pathway;ko05202//Transcriptional misregulation in cancer;ko04014//Ras signaling pathway;ko04510//Focal adhesion;ko05205//Proteoglycans in cancer;ko04015//Rap1 signaling pathway;ko05225//Hepatocellular carcinoma;ko05206//MicroRNAs in cancer;ko04360//Axon guidance;ko05226//Gastric cancer;ko04361//Axon regenerati…	K05099;K05099;K05099;K05099;K05099;K05099;K05099;K05099;K05099;K05099;K05099;K05099;K05099;K05099;K05099;K05099;K05099;K05099;K05099;K05099;K05099	GO:0009925//basal plasma membrane;GO:0016021//integral component of membrane	GO:0004672//protein kinase activity;GO:0004713//protein tyrosine kinase activity;GO:0004714//transmembrane receptor protein tyrosine kinase activity;GO:0005515//protein binding;GO:0005524//ATP binding;GO:0017154//semaphorin receptor activity;GO:0019903//protein phosphatase binding;GO:0042802//identical protein binding	GO:0001886//endothelial cell morphogenesis;GO:0006468//protein phosphorylation;GO:0007169//transmembrane receptor protein tyrosine kinase signaling pathway;GO:0031116//positive regulation of microtubule polymerization;GO:0035024//negative regulation of Rho protein signal transduction;GO:0045944//positive regulation of transcription from RNA polymerase II promoter;GO:0048754//branching morphogenes…	--
ENSGALG00000036883	miR-152-z	MSTRG.457.2	-0.759505	0.0798020698158423	-0.842984	0.0350454953202856	0.967807257329733	0.00153787718144193	MET	MET proto-oncogene, receptor tyrosine kinase [Source:NCBI gene;Acc:396134]	Human Diseases;Environmental Information Processing;Environmental Information Processing;Human Diseases;Environmental Information Processing;Cellular Processes;Human Diseases;Environmental Information Processing;Human Diseases;Human Diseases;Organismal Systems;Human Diseases;Organismal Systems;Human Diseases;Human Diseases;Cellular Processes;Human Diseases;Human Diseases;Human Diseases;Human Dise…	Cancer: overview;Signal transduction;Signal transduction;Cancer: overview;Signal transduction;Cellular community - eukaryotes;Cancer: overview;Signal transduction;Cancer: specific types;Cancer: overview;Development and regeneration;Cancer: specific types;Development and regeneration;Drug resistance: antineoplastic;Infectious disease: bacterial;Cellular community - eukaryotes;Infectious disease: b…	ko05200//Pathways in cancer;ko04151//PI3K-Akt signaling pathway;ko04010//MAPK signaling pathway;ko05202//Transcriptional misregulation in cancer;ko04014//Ras signaling pathway;ko04510//Focal adhesion;ko05205//Proteoglycans in cancer;ko04015//Rap1 signaling pathway;ko05225//Hepatocellular carcinoma;ko05206//MicroRNAs in cancer;ko04360//Axon guidance;ko05226//Gastric cancer;ko04361//Axon regenerati…	K05099;K05099;K05099;K05099;K05099;K05099;K05099;K05099;K05099;K05099;K05099;K05099;K05099;K05099;K05099;K05099;K05099;K05099;K05099;K05099;K05099	GO:0009925//basal plasma membrane;GO:0016021//integral component of membrane	GO:0004672//protein kinase activity;GO:0004713//protein tyrosine kinase activity;GO:0004714//transmembrane receptor protein tyrosine kinase activity;GO:0005515//protein binding;GO:0005524//ATP binding;GO:0017154//semaphorin receptor activity;GO:0019903//protein phosphatase binding;GO:0042802//identical protein binding	GO:0001886//endothelial cell morphogenesis;GO:0006468//protein phosphorylation;GO:0007169//transmembrane receptor protein tyrosine kinase signaling pathway;GO:0031116//positive regulation of microtubule polymerization;GO:0035024//negative regulation of Rho protein signal transduction;GO:0045944//positive regulation of transcription from RNA polymerase II promoter;GO:0048754//branching morphogenes…	--
ENSGALG00000036883	miR-221-x	MSTRG.3833.2	-0.926665	0.00786986053385096	-0.992212	9.07521315276029e-05	0.964370717539469	0.0018815539320486	MET	MET proto-oncogene, receptor tyrosine kinase [Source:NCBI gene;Acc:396134]	Human Diseases;Environmental Information Processing;Environmental Information Processing;Human Diseases;Environmental Information Processing;Cellular Processes;Human Diseases;Environmental Information Processing;Human Diseases;Human Diseases;Organismal Systems;Human Diseases;Organismal Systems;Human Diseases;Human Diseases;Cellular Processes;Human Diseases;Human Diseases;Human Diseases;Human Dise…	Cancer: overview;Signal transduction;Signal transduction;Cancer: overview;Signal transduction;Cellular community - eukaryotes;Cancer: overview;Signal transduction;Cancer: specific types;Cancer: overview;Development and regeneration;Cancer: specific types;Development and regeneration;Drug resistance: antineoplastic;Infectious disease: bacterial;Cellular community - eukaryotes;Infectious disease: b…	ko05200//Pathways in cancer;ko04151//PI3K-Akt signaling pathway;ko04010//MAPK signaling pathway;ko05202//Transcriptional misregulation in cancer;ko04014//Ras signaling pathway;ko04510//Focal adhesion;ko05205//Proteoglycans in cancer;ko04015//Rap1 signaling pathway;ko05225//Hepatocellular carcinoma;ko05206//MicroRNAs in cancer;ko04360//Axon guidance;ko05226//Gastric cancer;ko04361//Axon regenerati…	K05099;K05099;K05099;K05099;K05099;K05099;K05099;K05099;K05099;K05099;K05099;K05099;K05099;K05099;K05099;K05099;K05099;K05099;K05099;K05099;K05099	GO:0009925//basal plasma membrane;GO:0016021//integral component of membrane	GO:0004672//protein kinase activity;GO:0004713//protein tyrosine kinase activity;GO:0004714//transmembrane receptor protein tyrosine kinase activity;GO:0005515//protein binding;GO:0005524//ATP binding;GO:0017154//semaphorin receptor activity;GO:0019903//protein phosphatase binding;GO:0042802//identical protein binding	GO:0001886//endothelial cell morphogenesis;GO:0006468//protein phosphorylation;GO:0007169//transmembrane receptor protein tyrosine kinase signaling pathway;GO:0031116//positive regulation of microtubule polymerization;GO:0035024//negative regulation of Rho protein signal transduction;GO:0045944//positive regulation of transcription from RNA polymerase II promoter;GO:0048754//branching morphogenes…	--
ENSGALG00000036883	miR-221-x	ENSGALT00000103706	-0.926665	0.00786986053385096	-0.949337	0.00378505050247882	0.963621129370755	0.00196106103937417	MET	MET proto-oncogene, receptor tyrosine kinase [Source:NCBI gene;Acc:396134]	Human Diseases;Environmental Information Processing;Environmental Information Processing;Human Diseases;Environmental Information Processing;Cellular Processes;Human Diseases;Environmental Information Processing;Human Diseases;Human Diseases;Organismal Systems;Human Diseases;Organismal Systems;Human Diseases;Human Diseases;Cellular Processes;Human Diseases;Human Diseases;Human Diseases;Human Dise…	Cancer: overview;Signal transduction;Signal transduction;Cancer: overview;Signal transduction;Cellular community - eukaryotes;Cancer: overview;Signal transduction;Cancer: specific types;Cancer: overview;Development and regeneration;Cancer: specific types;Development and regeneration;Drug resistance: antineoplastic;Infectious disease: bacterial;Cellular community - eukaryotes;Infectious disease: b…	ko05200//Pathways in cancer;ko04151//PI3K-Akt signaling pathway;ko04010//MAPK signaling pathway;ko05202//Transcriptional misregulation in cancer;ko04014//Ras signaling pathway;ko04510//Focal adhesion;ko05205//Proteoglycans in cancer;ko04015//Rap1 signaling pathway;ko05225//Hepatocellular carcinoma;ko05206//MicroRNAs in cancer;ko04360//Axon guidance;ko05226//Gastric cancer;ko04361//Axon regenerati…	K05099;K05099;K05099;K05099;K05099;K05099;K05099;K05099;K05099;K05099;K05099;K05099;K05099;K05099;K05099;K05099;K05099;K05099;K05099;K05099;K05099	GO:0009925//basal plasma membrane;GO:0016021//integral component of membrane	GO:0004672//protein kinase activity;GO:0004713//protein tyrosine kinase activity;GO:0004714//transmembrane receptor protein tyrosine kinase activity;GO:0005515//protein binding;GO:0005524//ATP binding;GO:0017154//semaphorin receptor activity;GO:0019903//protein phosphatase binding;GO:0042802//identical protein binding	GO:0001886//endothelial cell morphogenesis;GO:0006468//protein phosphorylation;GO:0007169//transmembrane receptor protein tyrosine kinase signaling pathway;GO:0031116//positive regulation of microtubule polymerization;GO:0035024//negative regulation of Rho protein signal transduction;GO:0045944//positive regulation of transcription from RNA polymerase II promoter;GO:0048754//branching morphogenes…	--
ENSGALG00000036883	gga-miR-144-3p	ENSGALT00000103706	-0.83938	0.0366264334055102	-0.828557	0.0415694139365578	0.963621129370755	0.00196106103937417	MET	MET proto-oncogene, receptor tyrosine kinase [Source:NCBI gene;Acc:396134]	Human Diseases;Environmental Information Processing;Environmental Information Processing;Human Diseases;Environmental Information Processing;Cellular Processes;Human Diseases;Environmental Information Processing;Human Diseases;Human Diseases;Organismal Systems;Human Diseases;Organismal Systems;Human Diseases;Human Diseases;Cellular Processes;Human Diseases;Human Diseases;Human Diseases;Human Dise…	Cancer: overview;Signal transduction;Signal transduction;Cancer: overview;Signal transduction;Cellular community - eukaryotes;Cancer: overview;Signal transduction;Cancer: specific types;Cancer: overview;Development and regeneration;Cancer: specific types;Development and regeneration;Drug resistance: antineoplastic;Infectious disease: bacterial;Cellular community - eukaryotes;Infectious disease: b…	ko05200//Pathways in cancer;ko04151//PI3K-Akt signaling pathway;ko04010//MAPK signaling pathway;ko05202//Transcriptional misregulation in cancer;ko04014//Ras signaling pathway;ko04510//Focal adhesion;ko05205//Proteoglycans in cancer;ko04015//Rap1 signaling pathway;ko05225//Hepatocellular carcinoma;ko05206//MicroRNAs in cancer;ko04360//Axon guidance;ko05226//Gastric cancer;ko04361//Axon regenerati…	K05099;K05099;K05099;K05099;K05099;K05099;K05099;K05099;K05099;K05099;K05099;K05099;K05099;K05099;K05099;K05099;K05099;K05099;K05099;K05099;K05099	GO:0009925//basal plasma membrane;GO:0016021//integral component of membrane	GO:0004672//protein kinase activity;GO:0004713//protein tyrosine kinase activity;GO:0004714//transmembrane receptor protein tyrosine kinase activity;GO:0005515//protein binding;GO:0005524//ATP binding;GO:0017154//semaphorin receptor activity;GO:0019903//protein phosphatase binding;GO:0042802//identical protein binding	GO:0001886//endothelial cell morphogenesis;GO:0006468//protein phosphorylation;GO:0007169//transmembrane receptor protein tyrosine kinase signaling pathway;GO:0031116//positive regulation of microtubule polymerization;GO:0035024//negative regulation of Rho protein signal transduction;GO:0045944//positive regulation of transcription from RNA polymerase II promoter;GO:0048754//branching morphogenes…	--
ENSGALG00000036883	miR-221-x	ENSGALT00000099050	-0.926665	0.00786986053385096	-0.96712	0.00160388940002851	0.963231816722524	0.00200299551164346	MET	MET proto-oncogene, receptor tyrosine kinase [Source:NCBI gene;Acc:396134]	Human Diseases;Environmental Information Processing;Environmental Information Processing;Human Diseases;Environmental Information Processing;Cellular Processes;Human Diseases;Environmental Information Processing;Human Diseases;Human Diseases;Organismal Systems;Human Diseases;Organismal Systems;Human Diseases;Human Diseases;Cellular Processes;Human Diseases;Human Diseases;Human Diseases;Human Dise…	Cancer: overview;Signal transduction;Signal transduction;Cancer: overview;Signal transduction;Cellular community - eukaryotes;Cancer: overview;Signal transduction;Cancer: specific types;Cancer: overview;Development and regeneration;Cancer: specific types;Development and regeneration;Drug resistance: antineoplastic;Infectious disease: bacterial;Cellular community - eukaryotes;Infectious disease: b…	ko05200//Pathways in cancer;ko04151//PI3K-Akt signaling pathway;ko04010//MAPK signaling pathway;ko05202//Transcriptional misregulation in cancer;ko04014//Ras signaling pathway;ko04510//Focal adhesion;ko05205//Proteoglycans in cancer;ko04015//Rap1 signaling pathway;ko05225//Hepatocellular carcinoma;ko05206//MicroRNAs in cancer;ko04360//Axon guidance;ko05226//Gastric cancer;ko04361//Axon regenerati…	K05099;K05099;K05099;K05099;K05099;K05099;K05099;K05099;K05099;K05099;K05099;K05099;K05099;K05099;K05099;K05099;K05099;K05099;K05099;K05099;K05099	GO:0009925//basal plasma membrane;GO:0016021//integral component of membrane	GO:0004672//protein kinase activity;GO:0004713//protein tyrosine kinase activity;GO:0004714//transmembrane receptor protein tyrosine kinase activity;GO:0005515//protein binding;GO:0005524//ATP binding;GO:0017154//semaphorin receptor activity;GO:0019903//protein phosphatase binding;GO:0042802//identical protein binding	GO:0001886//endothelial cell morphogenesis;GO:0006468//protein phosphorylation;GO:0007169//transmembrane receptor protein tyrosine kinase signaling pathway;GO:0031116//positive regulation of microtubule polymerization;GO:0035024//negative regulation of Rho protein signal transduction;GO:0045944//positive regulation of transcription from RNA polymerase II promoter;GO:0048754//branching morphogenes…	--
ENSGALG00000036883	miR-152-z	ENSGALT00000108062	-0.759505	0.0798020698158423	-0.743363	0.0903427161268546	0.960871260944576	0.00226663314131536	MET	MET proto-oncogene, receptor tyrosine kinase [Source:NCBI gene;Acc:396134]	Human Diseases;Environmental Information Processing;Environmental Information Processing;Human Diseases;Environmental Information Processing;Cellular Processes;Human Diseases;Environmental Information Processing;Human Diseases;Human Diseases;Organismal Systems;Human Diseases;Organismal Systems;Human Diseases;Human Diseases;Cellular Processes;Human Diseases;Human Diseases;Human Diseases;Human Dise…	Cancer: overview;Signal transduction;Signal transduction;Cancer: overview;Signal transduction;Cellular community - eukaryotes;Cancer: overview;Signal transduction;Cancer: specific types;Cancer: overview;Development and regeneration;Cancer: specific types;Development and regeneration;Drug resistance: antineoplastic;Infectious disease: bacterial;Cellular community - eukaryotes;Infectious disease: b…	ko05200//Pathways in cancer;ko04151//PI3K-Akt signaling pathway;ko04010//MAPK signaling pathway;ko05202//Transcriptional misregulation in cancer;ko04014//Ras signaling pathway;ko04510//Focal adhesion;ko05205//Proteoglycans in cancer;ko04015//Rap1 signaling pathway;ko05225//Hepatocellular carcinoma;ko05206//MicroRNAs in cancer;ko04360//Axon guidance;ko05226//Gastric cancer;ko04361//Axon regenerati…	K05099;K05099;K05099;K05099;K05099;K05099;K05099;K05099;K05099;K05099;K05099;K05099;K05099;K05099;K05099;K05099;K05099;K05099;K05099;K05099;K05099	GO:0009925//basal plasma membrane;GO:0016021//integral component of membrane	GO:0004672//protein kinase activity;GO:0004713//protein tyrosine kinase activity;GO:0004714//transmembrane receptor protein tyrosine kinase activity;GO:0005515//protein binding;GO:0005524//ATP binding;GO:0017154//semaphorin receptor activity;GO:0019903//protein phosphatase binding;GO:0042802//identical protein binding	GO:0001886//endothelial cell morphogenesis;GO:0006468//protein phosphorylation;GO:0007169//transmembrane receptor protein tyrosine kinase signaling pathway;GO:0031116//positive regulation of microtubule polymerization;GO:0035024//negative regulation of Rho protein signal transduction;GO:0045944//positive regulation of transcription from RNA polymerase II promoter;GO:0048754//branching morphogenes…	--
ENSGALG00000036883	miR-221-x	ENSGALT00000103314	-0.926665	0.00786986053385096	-0.965366	0.00177848666819237	0.960027702287597	0.00236474331606935	MET	MET proto-oncogene, receptor tyrosine kinase [Source:NCBI gene;Acc:396134]	Human Diseases;Environmental Information Processing;Environmental Information Processing;Human Diseases;Environmental Information Processing;Cellular Processes;Human Diseases;Environmental Information Processing;Human Diseases;Human Diseases;Organismal Systems;Human Diseases;Organismal Systems;Human Diseases;Human Diseases;Cellular Processes;Human Diseases;Human Diseases;Human Diseases;Human Dise…	Cancer: overview;Signal transduction;Signal transduction;Cancer: overview;Signal transduction;Cellular community - eukaryotes;Cancer: overview;Signal transduction;Cancer: specific types;Cancer: overview;Development and regeneration;Cancer: specific types;Development and regeneration;Drug resistance: antineoplastic;Infectious disease: bacterial;Cellular community - eukaryotes;Infectious disease: b…	ko05200//Pathways in cancer;ko04151//PI3K-Akt signaling pathway;ko04010//MAPK signaling pathway;ko05202//Transcriptional misregulation in cancer;ko04014//Ras signaling pathway;ko04510//Focal adhesion;ko05205//Proteoglycans in cancer;ko04015//Rap1 signaling pathway;ko05225//Hepatocellular carcinoma;ko05206//MicroRNAs in cancer;ko04360//Axon guidance;ko05226//Gastric cancer;ko04361//Axon regenerati…	K05099;K05099;K05099;K05099;K05099;K05099;K05099;K05099;K05099;K05099;K05099;K05099;K05099;K05099;K05099;K05099;K05099;K05099;K05099;K05099;K05099	GO:0009925//basal plasma membrane;GO:0016021//integral component of membrane	GO:0004672//protein kinase activity;GO:0004713//protein tyrosine kinase activity;GO:0004714//transmembrane receptor protein tyrosine kinase activity;GO:0005515//protein binding;GO:0005524//ATP binding;GO:0017154//semaphorin receptor activity;GO:0019903//protein phosphatase binding;GO:0042802//identical protein binding	GO:0001886//endothelial cell morphogenesis;GO:0006468//protein phosphorylation;GO:0007169//transmembrane receptor protein tyrosine kinase signaling pathway;GO:0031116//positive regulation of microtubule polymerization;GO:0035024//negative regulation of Rho protein signal transduction;GO:0045944//positive regulation of transcription from RNA polymerase II promoter;GO:0048754//branching morphogenes…	--
ENSGALG00000036883	gga-miR-1674	ENSGALT00000104520	-0.824263	0.0436115470548779	-0.77739	0.0688168928481514	0.958764195150121	0.00251552889429967	MET	MET proto-oncogene, receptor tyrosine kinase [Source:NCBI gene;Acc:396134]	Human Diseases;Environmental Information Processing;Environmental Information Processing;Human Diseases;Environmental Information Processing;Cellular Processes;Human Diseases;Environmental Information Processing;Human Diseases;Human Diseases;Organismal Systems;Human Diseases;Organismal Systems;Human Diseases;Human Diseases;Cellular Processes;Human Diseases;Human Diseases;Human Diseases;Human Dise…	Cancer: overview;Signal transduction;Signal transduction;Cancer: overview;Signal transduction;Cellular community - eukaryotes;Cancer: overview;Signal transduction;Cancer: specific types;Cancer: overview;Development and regeneration;Cancer: specific types;Development and regeneration;Drug resistance: antineoplastic;Infectious disease: bacterial;Cellular community - eukaryotes;Infectious disease: b…	ko05200//Pathways in cancer;ko04151//PI3K-Akt signaling pathway;ko04010//MAPK signaling pathway;ko05202//Transcriptional misregulation in cancer;ko04014//Ras signaling pathway;ko04510//Focal adhesion;ko05205//Proteoglycans in cancer;ko04015//Rap1 signaling pathway;ko05225//Hepatocellular carcinoma;ko05206//MicroRNAs in cancer;ko04360//Axon guidance;ko05226//Gastric cancer;ko04361//Axon regenerati…	K05099;K05099;K05099;K05099;K05099;K05099;K05099;K05099;K05099;K05099;K05099;K05099;K05099;K05099;K05099;K05099;K05099;K05099;K05099;K05099;K05099	GO:0009925//basal plasma membrane;GO:0016021//integral component of membrane	GO:0004672//protein kinase activity;GO:0004713//protein tyrosine kinase activity;GO:0004714//transmembrane receptor protein tyrosine kinase activity;GO:0005515//protein binding;GO:0005524//ATP binding;GO:0017154//semaphorin receptor activity;GO:0019903//protein phosphatase binding;GO:0042802//identical protein binding	GO:0001886//endothelial cell morphogenesis;GO:0006468//protein phosphorylation;GO:0007169//transmembrane receptor protein tyrosine kinase signaling pathway;GO:0031116//positive regulation of microtubule polymerization;GO:0035024//negative regulation of Rho protein signal transduction;GO:0045944//positive regulation of transcription from RNA polymerase II promoter;GO:0048754//branching morphogenes…	--
ENSGALG00000036883	miR-152-z	ENSGALT00000104520	-0.759505	0.0798020698158423	-0.740962	0.0919599678768575	0.958764195150121	0.00251552889429967	MET	MET proto-oncogene, receptor tyrosine kinase [Source:NCBI gene;Acc:396134]	Human Diseases;Environmental Information Processing;Environmental Information Processing;Human Diseases;Environmental Information Processing;Cellular Processes;Human Diseases;Environmental Information Processing;Human Diseases;Human Diseases;Organismal Systems;Human Diseases;Organismal Systems;Human Diseases;Human Diseases;Cellular Processes;Human Diseases;Human Diseases;Human Diseases;Human Dise…	Cancer: overview;Signal transduction;Signal transduction;Cancer: overview;Signal transduction;Cellular community - eukaryotes;Cancer: overview;Signal transduction;Cancer: specific types;Cancer: overview;Development and regeneration;Cancer: specific types;Development and regeneration;Drug resistance: antineoplastic;Infectious disease: bacterial;Cellular community - eukaryotes;Infectious disease: b…	ko05200//Pathways in cancer;ko04151//PI3K-Akt signaling pathway;ko04010//MAPK signaling pathway;ko05202//Transcriptional misregulation in cancer;ko04014//Ras signaling pathway;ko04510//Focal adhesion;ko05205//Proteoglycans in cancer;ko04015//Rap1 signaling pathway;ko05225//Hepatocellular carcinoma;ko05206//MicroRNAs in cancer;ko04360//Axon guidance;ko05226//Gastric cancer;ko04361//Axon regenerati…	K05099;K05099;K05099;K05099;K05099;K05099;K05099;K05099;K05099;K05099;K05099;K05099;K05099;K05099;K05099;K05099;K05099;K05099;K05099;K05099;K05099	GO:0009925//basal plasma membrane;GO:0016021//integral component of membrane	GO:0004672//protein kinase activity;GO:0004713//protein tyrosine kinase activity;GO:0004714//transmembrane receptor protein tyrosine kinase activity;GO:0005515//protein binding;GO:0005524//ATP binding;GO:0017154//semaphorin receptor activity;GO:0019903//protein phosphatase binding;GO:0042802//identical protein binding	GO:0001886//endothelial cell morphogenesis;GO:0006468//protein phosphorylation;GO:0007169//transmembrane receptor protein tyrosine kinase signaling pathway;GO:0031116//positive regulation of microtubule polymerization;GO:0035024//negative regulation of Rho protein signal transduction;GO:0045944//positive regulation of transcription from RNA polymerase II promoter;GO:0048754//branching morphogenes…	--
ENSGALG00000036883	gga-miR-1674	ENSGALT00000104046	-0.824263	0.0436115470548779	-0.793954	0.0593085985859896	0.957276169427906	0.00269899609518327	MET	MET proto-oncogene, receptor tyrosine kinase [Source:NCBI gene;Acc:396134]	Human Diseases;Environmental Information Processing;Environmental Information Processing;Human Diseases;Environmental Information Processing;Cellular Processes;Human Diseases;Environmental Information Processing;Human Diseases;Human Diseases;Organismal Systems;Human Diseases;Organismal Systems;Human Diseases;Human Diseases;Cellular Processes;Human Diseases;Human Diseases;Human Diseases;Human Dise…	Cancer: overview;Signal transduction;Signal transduction;Cancer: overview;Signal transduction;Cellular community - eukaryotes;Cancer: overview;Signal transduction;Cancer: specific types;Cancer: overview;Development and regeneration;Cancer: specific types;Development and regeneration;Drug resistance: antineoplastic;Infectious disease: bacterial;Cellular community - eukaryotes;Infectious disease: b…	ko05200//Pathways in cancer;ko04151//PI3K-Akt signaling pathway;ko04010//MAPK signaling pathway;ko05202//Transcriptional misregulation in cancer;ko04014//Ras signaling pathway;ko04510//Focal adhesion;ko05205//Proteoglycans in cancer;ko04015//Rap1 signaling pathway;ko05225//Hepatocellular carcinoma;ko05206//MicroRNAs in cancer;ko04360//Axon guidance;ko05226//Gastric cancer;ko04361//Axon regenerati…	K05099;K05099;K05099;K05099;K05099;K05099;K05099;K05099;K05099;K05099;K05099;K05099;K05099;K05099;K05099;K05099;K05099;K05099;K05099;K05099;K05099	GO:0009925//basal plasma membrane;GO:0016021//integral component of membrane	GO:0004672//protein kinase activity;GO:0004713//protein tyrosine kinase activity;GO:0004714//transmembrane receptor protein tyrosine kinase activity;GO:0005515//protein binding;GO:0005524//ATP binding;GO:0017154//semaphorin receptor activity;GO:0019903//protein phosphatase binding;GO:0042802//identical protein binding	GO:0001886//endothelial cell morphogenesis;GO:0006468//protein phosphorylation;GO:0007169//transmembrane receptor protein tyrosine kinase signaling pathway;GO:0031116//positive regulation of microtubule polymerization;GO:0035024//negative regulation of Rho protein signal transduction;GO:0045944//positive regulation of transcription from RNA polymerase II promoter;GO:0048754//branching morphogenes…	--
ENSGALG00000036883	miR-152-z	ENSGALT00000104046	-0.759505	0.0798020698158423	-0.719073	0.107294666958319	0.957276169427906	0.00269899609518327	MET	MET proto-oncogene, receptor tyrosine kinase [Source:NCBI gene;Acc:396134]	Human Diseases;Environmental Information Processing;Environmental Information Processing;Human Diseases;Environmental Information Processing;Cellular Processes;Human Diseases;Environmental Information Processing;Human Diseases;Human Diseases;Organismal Systems;Human Diseases;Organismal Systems;Human Diseases;Human Diseases;Cellular Processes;Human Diseases;Human Diseases;Human Diseases;Human Dise…	Cancer: overview;Signal transduction;Signal transduction;Cancer: overview;Signal transduction;Cellular community - eukaryotes;Cancer: overview;Signal transduction;Cancer: specific types;Cancer: overview;Development and regeneration;Cancer: specific types;Development and regeneration;Drug resistance: antineoplastic;Infectious disease: bacterial;Cellular community - eukaryotes;Infectious disease: b…	ko05200//Pathways in cancer;ko04151//PI3K-Akt signaling pathway;ko04010//MAPK signaling pathway;ko05202//Transcriptional misregulation in cancer;ko04014//Ras signaling pathway;ko04510//Focal adhesion;ko05205//Proteoglycans in cancer;ko04015//Rap1 signaling pathway;ko05225//Hepatocellular carcinoma;ko05206//MicroRNAs in cancer;ko04360//Axon guidance;ko05226//Gastric cancer;ko04361//Axon regenerati…	K05099;K05099;K05099;K05099;K05099;K05099;K05099;K05099;K05099;K05099;K05099;K05099;K05099;K05099;K05099;K05099;K05099;K05099;K05099;K05099;K05099	GO:0009925//basal plasma membrane;GO:0016021//integral component of membrane	GO:0004672//protein kinase activity;GO:0004713//protein tyrosine kinase activity;GO:0004714//transmembrane receptor protein tyrosine kinase activity;GO:0005515//protein binding;GO:0005524//ATP binding;GO:0017154//semaphorin receptor activity;GO:0019903//protein phosphatase binding;GO:0042802//identical protein binding	GO:0001886//endothelial cell morphogenesis;GO:0006468//protein phosphorylation;GO:0007169//transmembrane receptor protein tyrosine kinase signaling pathway;GO:0031116//positive regulation of microtubule polymerization;GO:0035024//negative regulation of Rho protein signal transduction;GO:0045944//positive regulation of transcription from RNA polymerase II promoter;GO:0048754//branching morphogenes…	--
ENSGALG00000036883	miR-152-z	MSTRG.4183.2	-0.759505	0.0798020698158423	-0.873644	0.0229399084703661	0.953930523116535	0.00313470619761282	MET	MET proto-oncogene, receptor tyrosine kinase [Source:NCBI gene;Acc:396134]	Human Diseases;Environmental Information Processing;Environmental Information Processing;Human Diseases;Environmental Information Processing;Cellular Processes;Human Diseases;Environmental Information Processing;Human Diseases;Human Diseases;Organismal Systems;Human Diseases;Organismal Systems;Human Diseases;Human Diseases;Cellular Processes;Human Diseases;Human Diseases;Human Diseases;Human Dise…	Cancer: overview;Signal transduction;Signal transduction;Cancer: overview;Signal transduction;Cellular community - eukaryotes;Cancer: overview;Signal transduction;Cancer: specific types;Cancer: overview;Development and regeneration;Cancer: specific types;Development and regeneration;Drug resistance: antineoplastic;Infectious disease: bacterial;Cellular community - eukaryotes;Infectious disease: b…	ko05200//Pathways in cancer;ko04151//PI3K-Akt signaling pathway;ko04010//MAPK signaling pathway;ko05202//Transcriptional misregulation in cancer;ko04014//Ras signaling pathway;ko04510//Focal adhesion;ko05205//Proteoglycans in cancer;ko04015//Rap1 signaling pathway;ko05225//Hepatocellular carcinoma;ko05206//MicroRNAs in cancer;ko04360//Axon guidance;ko05226//Gastric cancer;ko04361//Axon regenerati…	K05099;K05099;K05099;K05099;K05099;K05099;K05099;K05099;K05099;K05099;K05099;K05099;K05099;K05099;K05099;K05099;K05099;K05099;K05099;K05099;K05099	GO:0009925//basal plasma membrane;GO:0016021//integral component of membrane	GO:0004672//protein kinase activity;GO:0004713//protein tyrosine kinase activity;GO:0004714//transmembrane receptor protein tyrosine kinase activity;GO:0005515//protein binding;GO:0005524//ATP binding;GO:0017154//semaphorin receptor activity;GO:0019903//protein phosphatase binding;GO:0042802//identical protein binding	GO:0001886//endothelial cell morphogenesis;GO:0006468//protein phosphorylation;GO:0007169//transmembrane receptor protein tyrosine kinase signaling pathway;GO:0031116//positive regulation of microtubule polymerization;GO:0035024//negative regulation of Rho protein signal transduction;GO:0045944//positive regulation of transcription from RNA polymerase II promoter;GO:0048754//branching morphogenes…	--
ENSGALG00000036883	miR-451-y	MSTRG.4183.2	-0.747916	0.0873102238830392	-0.850528	0.0318431979082109	0.953930523116535	0.00313470619761282	MET	MET proto-oncogene, receptor tyrosine kinase [Source:NCBI gene;Acc:396134]	Human Diseases;Environmental Information Processing;Environmental Information Processing;Human Diseases;Environmental Information Processing;Cellular Processes;Human Diseases;Environmental Information Processing;Human Diseases;Human Diseases;Organismal Systems;Human Diseases;Organismal Systems;Human Diseases;Human Diseases;Cellular Processes;Human Diseases;Human Diseases;Human Diseases;Human Dise…	Cancer: overview;Signal transduction;Signal transduction;Cancer: overview;Signal transduction;Cellular community - eukaryotes;Cancer: overview;Signal transduction;Cancer: specific types;Cancer: overview;Development and regeneration;Cancer: specific types;Development and regeneration;Drug resistance: antineoplastic;Infectious disease: bacterial;Cellular community - eukaryotes;Infectious disease: b…	ko05200//Pathways in cancer;ko04151//PI3K-Akt signaling pathway;ko04010//MAPK signaling pathway;ko05202//Transcriptional misregulation in cancer;ko04014//Ras signaling pathway;ko04510//Focal adhesion;ko05205//Proteoglycans in cancer;ko04015//Rap1 signaling pathway;ko05225//Hepatocellular carcinoma;ko05206//MicroRNAs in cancer;ko04360//Axon guidance;ko05226//Gastric cancer;ko04361//Axon regenerati…	K05099;K05099;K05099;K05099;K05099;K05099;K05099;K05099;K05099;K05099;K05099;K05099;K05099;K05099;K05099;K05099;K05099;K05099;K05099;K05099;K05099	GO:0009925//basal plasma membrane;GO:0016021//integral component of membrane	GO:0004672//protein kinase activity;GO:0004713//protein tyrosine kinase activity;GO:0004714//transmembrane receptor protein tyrosine kinase activity;GO:0005515//protein binding;GO:0005524//ATP binding;GO:0017154//semaphorin receptor activity;GO:0019903//protein phosphatase binding;GO:0042802//identical protein binding	GO:0001886//endothelial cell morphogenesis;GO:0006468//protein phosphorylation;GO:0007169//transmembrane receptor protein tyrosine kinase signaling pathway;GO:0031116//positive regulation of microtubule polymerization;GO:0035024//negative regulation of Rho protein signal transduction;GO:0045944//positive regulation of transcription from RNA polymerase II promoter;GO:0048754//branching morphogenes…	--
ENSGALG00000036883	gga-miR-144-3p	MSTRG.1884.2	-0.83938	0.0366264334055102	-0.927762	0.00763906889699504	0.952386335826605	0.00334661998308665	MET	MET proto-oncogene, receptor tyrosine kinase [Source:NCBI gene;Acc:396134]	Human Diseases;Environmental Information Processing;Environmental Information Processing;Human Diseases;Environmental Information Processing;Cellular Processes;Human Diseases;Environmental Information Processing;Human Diseases;Human Diseases;Organismal Systems;Human Diseases;Organismal Systems;Human Diseases;Human Diseases;Cellular Processes;Human Diseases;Human Diseases;Human Diseases;Human Dise…	Cancer: overview;Signal transduction;Signal transduction;Cancer: overview;Signal transduction;Cellular community - eukaryotes;Cancer: overview;Signal transduction;Cancer: specific types;Cancer: overview;Development and regeneration;Cancer: specific types;Development and regeneration;Drug resistance: antineoplastic;Infectious disease: bacterial;Cellular community - eukaryotes;Infectious disease: b…	ko05200//Pathways in cancer;ko04151//PI3K-Akt signaling pathway;ko04010//MAPK signaling pathway;ko05202//Transcriptional misregulation in cancer;ko04014//Ras signaling pathway;ko04510//Focal adhesion;ko05205//Proteoglycans in cancer;ko04015//Rap1 signaling pathway;ko05225//Hepatocellular carcinoma;ko05206//MicroRNAs in cancer;ko04360//Axon guidance;ko05226//Gastric cancer;ko04361//Axon regenerati…	K05099;K05099;K05099;K05099;K05099;K05099;K05099;K05099;K05099;K05099;K05099;K05099;K05099;K05099;K05099;K05099;K05099;K05099;K05099;K05099;K05099	GO:0009925//basal plasma membrane;GO:0016021//integral component of membrane	GO:0004672//protein kinase activity;GO:0004713//protein tyrosine kinase activity;GO:0004714//transmembrane receptor protein tyrosine kinase activity;GO:0005515//protein binding;GO:0005524//ATP binding;GO:0017154//semaphorin receptor activity;GO:0019903//protein phosphatase binding;GO:0042802//identical protein binding	GO:0001886//endothelial cell morphogenesis;GO:0006468//protein phosphorylation;GO:0007169//transmembrane receptor protein tyrosine kinase signaling pathway;GO:0031116//positive regulation of microtubule polymerization;GO:0035024//negative regulation of Rho protein signal transduction;GO:0045944//positive regulation of transcription from RNA polymerase II promoter;GO:0048754//branching morphogenes…	--
ENSGALG00000036883	miR-152-z	MSTRG.1884.2	-0.759505	0.0798020698158423	-0.823834	0.0438183096760988	0.952386335826605	0.00334661998308665	MET	MET proto-oncogene, receptor tyrosine kinase [Source:NCBI gene;Acc:396134]	Human Diseases;Environmental Information Processing;Environmental Information Processing;Human Diseases;Environmental Information Processing;Cellular Processes;Human Diseases;Environmental Information Processing;Human Diseases;Human Diseases;Organismal Systems;Human Diseases;Organismal Systems;Human Diseases;Human Diseases;Cellular Processes;Human Diseases;Human Diseases;Human Diseases;Human Dise…	Cancer: overview;Signal transduction;Signal transduction;Cancer: overview;Signal transduction;Cellular community - eukaryotes;Cancer: overview;Signal transduction;Cancer: specific types;Cancer: overview;Development and regeneration;Cancer: specific types;Development and regeneration;Drug resistance: antineoplastic;Infectious disease: bacterial;Cellular community - eukaryotes;Infectious disease: b…	ko05200//Pathways in cancer;ko04151//PI3K-Akt signaling pathway;ko04010//MAPK signaling pathway;ko05202//Transcriptional misregulation in cancer;ko04014//Ras signaling pathway;ko04510//Focal adhesion;ko05205//Proteoglycans in cancer;ko04015//Rap1 signaling pathway;ko05225//Hepatocellular carcinoma;ko05206//MicroRNAs in cancer;ko04360//Axon guidance;ko05226//Gastric cancer;ko04361//Axon regenerati…	K05099;K05099;K05099;K05099;K05099;K05099;K05099;K05099;K05099;K05099;K05099;K05099;K05099;K05099;K05099;K05099;K05099;K05099;K05099;K05099;K05099	GO:0009925//basal plasma membrane;GO:0016021//integral component of membrane	GO:0004672//protein kinase activity;GO:0004713//protein tyrosine kinase activity;GO:0004714//transmembrane receptor protein tyrosine kinase activity;GO:0005515//protein binding;GO:0005524//ATP binding;GO:0017154//semaphorin receptor activity;GO:0019903//protein phosphatase binding;GO:0042802//identical protein binding	GO:0001886//endothelial cell morphogenesis;GO:0006468//protein phosphorylation;GO:0007169//transmembrane receptor protein tyrosine kinase signaling pathway;GO:0031116//positive regulation of microtubule polymerization;GO:0035024//negative regulation of Rho protein signal transduction;GO:0045944//positive regulation of transcription from RNA polymerase II promoter;GO:0048754//branching morphogenes…	--
ENSGALG00000036883	miR-221-x	ENSGALT00000094510	-0.926665	0.00786986053385096	-0.820008	0.0456801441431969	0.951416646827267	0.00348317663877039	MET	MET proto-oncogene, receptor tyrosine kinase [Source:NCBI gene;Acc:396134]	Human Diseases;Environmental Information Processing;Environmental Information Processing;Human Diseases;Environmental Information Processing;Cellular Processes;Human Diseases;Environmental Information Processing;Human Diseases;Human Diseases;Organismal Systems;Human Diseases;Organismal Systems;Human Diseases;Human Diseases;Cellular Processes;Human Diseases;Human Diseases;Human Diseases;Human Dise…	Cancer: overview;Signal transduction;Signal transduction;Cancer: overview;Signal transduction;Cellular community - eukaryotes;Cancer: overview;Signal transduction;Cancer: specific types;Cancer: overview;Development and regeneration;Cancer: specific types;Development and regeneration;Drug resistance: antineoplastic;Infectious disease: bacterial;Cellular community - eukaryotes;Infectious disease: b…	ko05200//Pathways in cancer;ko04151//PI3K-Akt signaling pathway;ko04010//MAPK signaling pathway;ko05202//Transcriptional misregulation in cancer;ko04014//Ras signaling pathway;ko04510//Focal adhesion;ko05205//Proteoglycans in cancer;ko04015//Rap1 signaling pathway;ko05225//Hepatocellular carcinoma;ko05206//MicroRNAs in cancer;ko04360//Axon guidance;ko05226//Gastric cancer;ko04361//Axon regenerati…	K05099;K05099;K05099;K05099;K05099;K05099;K05099;K05099;K05099;K05099;K05099;K05099;K05099;K05099;K05099;K05099;K05099;K05099;K05099;K05099;K05099	GO:0009925//basal plasma membrane;GO:0016021//integral component of membrane	GO:0004672//protein kinase activity;GO:0004713//protein tyrosine kinase activity;GO:0004714//transmembrane receptor protein tyrosine kinase activity;GO:0005515//protein binding;GO:0005524//ATP binding;GO:0017154//semaphorin receptor activity;GO:0019903//protein phosphatase binding;GO:0042802//identical protein binding	GO:0001886//endothelial cell morphogenesis;GO:0006468//protein phosphorylation;GO:0007169//transmembrane receptor protein tyrosine kinase signaling pathway;GO:0031116//positive regulation of microtubule polymerization;GO:0035024//negative regulation of Rho protein signal transduction;GO:0045944//positive regulation of transcription from RNA polymerase II promoter;GO:0048754//branching morphogenes…	--
ENSGALG00000036883	miR-221-x	MSTRG.244.2	-0.926665	0.00786986053385096	-0.926585	0.00788674484354114	0.948705512247518	0.00387920561963623	MET	MET proto-oncogene, receptor tyrosine kinase [Source:NCBI gene;Acc:396134]	Human Diseases;Environmental Information Processing;Environmental Information Processing;Human Diseases;Environmental Information Processing;Cellular Processes;Human Diseases;Environmental Information Processing;Human Diseases;Human Diseases;Organismal Systems;Human Diseases;Organismal Systems;Human Diseases;Human Diseases;Cellular Processes;Human Diseases;Human Diseases;Human Diseases;Human Dise…	Cancer: overview;Signal transduction;Signal transduction;Cancer: overview;Signal transduction;Cellular community - eukaryotes;Cancer: overview;Signal transduction;Cancer: specific types;Cancer: overview;Development and regeneration;Cancer: specific types;Development and regeneration;Drug resistance: antineoplastic;Infectious disease: bacterial;Cellular community - eukaryotes;Infectious disease: b…	ko05200//Pathways in cancer;ko04151//PI3K-Akt signaling pathway;ko04010//MAPK signaling pathway;ko05202//Transcriptional misregulation in cancer;ko04014//Ras signaling pathway;ko04510//Focal adhesion;ko05205//Proteoglycans in cancer;ko04015//Rap1 signaling pathway;ko05225//Hepatocellular carcinoma;ko05206//MicroRNAs in cancer;ko04360//Axon guidance;ko05226//Gastric cancer;ko04361//Axon regenerati…	K05099;K05099;K05099;K05099;K05099;K05099;K05099;K05099;K05099;K05099;K05099;K05099;K05099;K05099;K05099;K05099;K05099;K05099;K05099;K05099;K05099	GO:0009925//basal plasma membrane;GO:0016021//integral component of membrane	GO:0004672//protein kinase activity;GO:0004713//protein tyrosine kinase activity;GO:0004714//transmembrane receptor protein tyrosine kinase activity;GO:0005515//protein binding;GO:0005524//ATP binding;GO:0017154//semaphorin receptor activity;GO:0019903//protein phosphatase binding;GO:0042802//identical protein binding	GO:0001886//endothelial cell morphogenesis;GO:0006468//protein phosphorylation;GO:0007169//transmembrane receptor protein tyrosine kinase signaling pathway;GO:0031116//positive regulation of microtubule polymerization;GO:0035024//negative regulation of Rho protein signal transduction;GO:0045944//positive regulation of transcription from RNA polymerase II promoter;GO:0048754//branching morphogenes…	--
ENSGALG00000036883	gga-miR-144-3p	MSTRG.244.2	-0.83938	0.0366264334055102	-0.900737	0.0142907394097237	0.948705512247518	0.00387920561963623	MET	MET proto-oncogene, receptor tyrosine kinase [Source:NCBI gene;Acc:396134]	Human Diseases;Environmental Information Processing;Environmental Information Processing;Human Diseases;Environmental Information Processing;Cellular Processes;Human Diseases;Environmental Information Processing;Human Diseases;Human Diseases;Organismal Systems;Human Diseases;Organismal Systems;Human Diseases;Human Diseases;Cellular Processes;Human Diseases;Human Diseases;Human Diseases;Human Dise…	Cancer: overview;Signal transduction;Signal transduction;Cancer: overview;Signal transduction;Cellular community - eukaryotes;Cancer: overview;Signal transduction;Cancer: specific types;Cancer: overview;Development and regeneration;Cancer: specific types;Development and regeneration;Drug resistance: antineoplastic;Infectious disease: bacterial;Cellular community - eukaryotes;Infectious disease: b…	ko05200//Pathways in cancer;ko04151//PI3K-Akt signaling pathway;ko04010//MAPK signaling pathway;ko05202//Transcriptional misregulation in cancer;ko04014//Ras signaling pathway;ko04510//Focal adhesion;ko05205//Proteoglycans in cancer;ko04015//Rap1 signaling pathway;ko05225//Hepatocellular carcinoma;ko05206//MicroRNAs in cancer;ko04360//Axon guidance;ko05226//Gastric cancer;ko04361//Axon regenerati…	K05099;K05099;K05099;K05099;K05099;K05099;K05099;K05099;K05099;K05099;K05099;K05099;K05099;K05099;K05099;K05099;K05099;K05099;K05099;K05099;K05099	GO:0009925//basal plasma membrane;GO:0016021//integral component of membrane	GO:0004672//protein kinase activity;GO:0004713//protein tyrosine kinase activity;GO:0004714//transmembrane receptor protein tyrosine kinase activity;GO:0005515//protein binding;GO:0005524//ATP binding;GO:0017154//semaphorin receptor activity;GO:0019903//protein phosphatase binding;GO:0042802//identical protein binding	GO:0001886//endothelial cell morphogenesis;GO:0006468//protein phosphorylation;GO:0007169//transmembrane receptor protein tyrosine kinase signaling pathway;GO:0031116//positive regulation of microtubule polymerization;GO:0035024//negative regulation of Rho protein signal transduction;GO:0045944//positive regulation of transcription from RNA polymerase II promoter;GO:0048754//branching morphogenes…	--
ENSGALG00000036883	gga-miR-1674	ENSGALT00000096506	-0.824263	0.0436115470548779	-0.761008	0.0788505835733639	0.948413671846608	0.00392308441922568	MET	MET proto-oncogene, receptor tyrosine kinase [Source:NCBI gene;Acc:396134]	Human Diseases;Environmental Information Processing;Environmental Information Processing;Human Diseases;Environmental Information Processing;Cellular Processes;Human Diseases;Environmental Information Processing;Human Diseases;Human Diseases;Organismal Systems;Human Diseases;Organismal Systems;Human Diseases;Human Diseases;Cellular Processes;Human Diseases;Human Diseases;Human Diseases;Human Dise…	Cancer: overview;Signal transduction;Signal transduction;Cancer: overview;Signal transduction;Cellular community - eukaryotes;Cancer: overview;Signal transduction;Cancer: specific types;Cancer: overview;Development and regeneration;Cancer: specific types;Development and regeneration;Drug resistance: antineoplastic;Infectious disease: bacterial;Cellular community - eukaryotes;Infectious disease: b…	ko05200//Pathways in cancer;ko04151//PI3K-Akt signaling pathway;ko04010//MAPK signaling pathway;ko05202//Transcriptional misregulation in cancer;ko04014//Ras signaling pathway;ko04510//Focal adhesion;ko05205//Proteoglycans in cancer;ko04015//Rap1 signaling pathway;ko05225//Hepatocellular carcinoma;ko05206//MicroRNAs in cancer;ko04360//Axon guidance;ko05226//Gastric cancer;ko04361//Axon regenerati…	K05099;K05099;K05099;K05099;K05099;K05099;K05099;K05099;K05099;K05099;K05099;K05099;K05099;K05099;K05099;K05099;K05099;K05099;K05099;K05099;K05099	GO:0009925//basal plasma membrane;GO:0016021//integral component of membrane	GO:0004672//protein kinase activity;GO:0004713//protein tyrosine kinase activity;GO:0004714//transmembrane receptor protein tyrosine kinase activity;GO:0005515//protein binding;GO:0005524//ATP binding;GO:0017154//semaphorin receptor activity;GO:0019903//protein phosphatase binding;GO:0042802//identical protein binding	GO:0001886//endothelial cell morphogenesis;GO:0006468//protein phosphorylation;GO:0007169//transmembrane receptor protein tyrosine kinase signaling pathway;GO:0031116//positive regulation of microtubule polymerization;GO:0035024//negative regulation of Rho protein signal transduction;GO:0045944//positive regulation of transcription from RNA polymerase II promoter;GO:0048754//branching morphogenes…	--
ENSGALG00000036883	miR-451-y	ENSGALT00000103883	-0.747916	0.0873102238830392	-0.733712	0.0969228117616876	0.944990381499607	0.0044558560397596	MET	MET proto-oncogene, receptor tyrosine kinase [Source:NCBI gene;Acc:396134]	Human Diseases;Environmental Information Processing;Environmental Information Processing;Human Diseases;Environmental Information Processing;Cellular Processes;Human Diseases;Environmental Information Processing;Human Diseases;Human Diseases;Organismal Systems;Human Diseases;Organismal Systems;Human Diseases;Human Diseases;Cellular Processes;Human Diseases;Human Diseases;Human Diseases;Human Dise…	Cancer: overview;Signal transduction;Signal transduction;Cancer: overview;Signal transduction;Cellular community - eukaryotes;Cancer: overview;Signal transduction;Cancer: specific types;Cancer: overview;Development and regeneration;Cancer: specific types;Development and regeneration;Drug resistance: antineoplastic;Infectious disease: bacterial;Cellular community - eukaryotes;Infectious disease: b…	ko05200//Pathways in cancer;ko04151//PI3K-Akt signaling pathway;ko04010//MAPK signaling pathway;ko05202//Transcriptional misregulation in cancer;ko04014//Ras signaling pathway;ko04510//Focal adhesion;ko05205//Proteoglycans in cancer;ko04015//Rap1 signaling pathway;ko05225//Hepatocellular carcinoma;ko05206//MicroRNAs in cancer;ko04360//Axon guidance;ko05226//Gastric cancer;ko04361//Axon regenerati…	K05099;K05099;K05099;K05099;K05099;K05099;K05099;K05099;K05099;K05099;K05099;K05099;K05099;K05099;K05099;K05099;K05099;K05099;K05099;K05099;K05099	GO:0009925//basal plasma membrane;GO:0016021//integral component of membrane	GO:0004672//protein kinase activity;GO:0004713//protein tyrosine kinase activity;GO:0004714//transmembrane receptor protein tyrosine kinase activity;GO:0005515//protein binding;GO:0005524//ATP binding;GO:0017154//semaphorin receptor activity;GO:0019903//protein phosphatase binding;GO:0042802//identical protein binding	GO:0001886//endothelial cell morphogenesis;GO:0006468//protein phosphorylation;GO:0007169//transmembrane receptor protein tyrosine kinase signaling pathway;GO:0031116//positive regulation of microtubule polymerization;GO:0035024//negative regulation of Rho protein signal transduction;GO:0045944//positive regulation of transcription from RNA polymerase II promoter;GO:0048754//branching morphogenes…	--
ENSGALG00000036883	gga-miR-1674	MSTRG.987.1	-0.824263	0.0436115470548779	-0.916064	0.010272238387017	0.9433358931129	0.00472526236153558	MET	MET proto-oncogene, receptor tyrosine kinase [Source:NCBI gene;Acc:396134]	Human Diseases;Environmental Information Processing;Environmental Information Processing;Human Diseases;Environmental Information Processing;Cellular Processes;Human Diseases;Environmental Information Processing;Human Diseases;Human Diseases;Organismal Systems;Human Diseases;Organismal Systems;Human Diseases;Human Diseases;Cellular Processes;Human Diseases;Human Diseases;Human Diseases;Human Dise…	Cancer: overview;Signal transduction;Signal transduction;Cancer: overview;Signal transduction;Cellular community - eukaryotes;Cancer: overview;Signal transduction;Cancer: specific types;Cancer: overview;Development and regeneration;Cancer: specific types;Development and regeneration;Drug resistance: antineoplastic;Infectious disease: bacterial;Cellular community - eukaryotes;Infectious disease: b…	ko05200//Pathways in cancer;ko04151//PI3K-Akt signaling pathway;ko04010//MAPK signaling pathway;ko05202//Transcriptional misregulation in cancer;ko04014//Ras signaling pathway;ko04510//Focal adhesion;ko05205//Proteoglycans in cancer;ko04015//Rap1 signaling pathway;ko05225//Hepatocellular carcinoma;ko05206//MicroRNAs in cancer;ko04360//Axon guidance;ko05226//Gastric cancer;ko04361//Axon regenerati…	K05099;K05099;K05099;K05099;K05099;K05099;K05099;K05099;K05099;K05099;K05099;K05099;K05099;K05099;K05099;K05099;K05099;K05099;K05099;K05099;K05099	GO:0009925//basal plasma membrane;GO:0016021//integral component of membrane	GO:0004672//protein kinase activity;GO:0004713//protein tyrosine kinase activity;GO:0004714//transmembrane receptor protein tyrosine kinase activity;GO:0005515//protein binding;GO:0005524//ATP binding;GO:0017154//semaphorin receptor activity;GO:0019903//protein phosphatase binding;GO:0042802//identical protein binding	GO:0001886//endothelial cell morphogenesis;GO:0006468//protein phosphorylation;GO:0007169//transmembrane receptor protein tyrosine kinase signaling pathway;GO:0031116//positive regulation of microtubule polymerization;GO:0035024//negative regulation of Rho protein signal transduction;GO:0045944//positive regulation of transcription from RNA polymerase II promoter;GO:0048754//branching morphogenes…	--
ENSGALG00000036883	gga-miR-144-3p	MSTRG.10229.3	-0.83938	0.0366264334055102	-0.852581	0.0309967160013285	0.937781080533937	0.00568636015730633	MET	MET proto-oncogene, receptor tyrosine kinase [Source:NCBI gene;Acc:396134]	Human Diseases;Environmental Information Processing;Environmental Information Processing;Human Diseases;Environmental Information Processing;Cellular Processes;Human Diseases;Environmental Information Processing;Human Diseases;Human Diseases;Organismal Systems;Human Diseases;Organismal Systems;Human Diseases;Human Diseases;Cellular Processes;Human Diseases;Human Diseases;Human Diseases;Human Dise…	Cancer: overview;Signal transduction;Signal transduction;Cancer: overview;Signal transduction;Cellular community - eukaryotes;Cancer: overview;Signal transduction;Cancer: specific types;Cancer: overview;Development and regeneration;Cancer: specific types;Development and regeneration;Drug resistance: antineoplastic;Infectious disease: bacterial;Cellular community - eukaryotes;Infectious disease: b…	ko05200//Pathways in cancer;ko04151//PI3K-Akt signaling pathway;ko04010//MAPK signaling pathway;ko05202//Transcriptional misregulation in cancer;ko04014//Ras signaling pathway;ko04510//Focal adhesion;ko05205//Proteoglycans in cancer;ko04015//Rap1 signaling pathway;ko05225//Hepatocellular carcinoma;ko05206//MicroRNAs in cancer;ko04360//Axon guidance;ko05226//Gastric cancer;ko04361//Axon regenerati…	K05099;K05099;K05099;K05099;K05099;K05099;K05099;K05099;K05099;K05099;K05099;K05099;K05099;K05099;K05099;K05099;K05099;K05099;K05099;K05099;K05099	GO:0009925//basal plasma membrane;GO:0016021//integral component of membrane	GO:0004672//protein kinase activity;GO:0004713//protein tyrosine kinase activity;GO:0004714//transmembrane receptor protein tyrosine kinase activity;GO:0005515//protein binding;GO:0005524//ATP binding;GO:0017154//semaphorin receptor activity;GO:0019903//protein phosphatase binding;GO:0042802//identical protein binding	GO:0001886//endothelial cell morphogenesis;GO:0006468//protein phosphorylation;GO:0007169//transmembrane receptor protein tyrosine kinase signaling pathway;GO:0031116//positive regulation of microtubule polymerization;GO:0035024//negative regulation of Rho protein signal transduction;GO:0045944//positive regulation of transcription from RNA polymerase II promoter;GO:0048754//branching morphogenes…	--
ENSGALG00000036883	gga-miR-1674	ENSGALT00000108266	-0.824263	0.0436115470548779	-0.780886	0.066756281450452	0.932739569579851	0.00663380631707734	MET	MET proto-oncogene, receptor tyrosine kinase [Source:NCBI gene;Acc:396134]	Human Diseases;Environmental Information Processing;Environmental Information Processing;Human Diseases;Environmental Information Processing;Cellular Processes;Human Diseases;Environmental Information Processing;Human Diseases;Human Diseases;Organismal Systems;Human Diseases;Organismal Systems;Human Diseases;Human Diseases;Cellular Processes;Human Diseases;Human Diseases;Human Diseases;Human Dise…	Cancer: overview;Signal transduction;Signal transduction;Cancer: overview;Signal transduction;Cellular community - eukaryotes;Cancer: overview;Signal transduction;Cancer: specific types;Cancer: overview;Development and regeneration;Cancer: specific types;Development and regeneration;Drug resistance: antineoplastic;Infectious disease: bacterial;Cellular community - eukaryotes;Infectious disease: b…	ko05200//Pathways in cancer;ko04151//PI3K-Akt signaling pathway;ko04010//MAPK signaling pathway;ko05202//Transcriptional misregulation in cancer;ko04014//Ras signaling pathway;ko04510//Focal adhesion;ko05205//Proteoglycans in cancer;ko04015//Rap1 signaling pathway;ko05225//Hepatocellular carcinoma;ko05206//MicroRNAs in cancer;ko04360//Axon guidance;ko05226//Gastric cancer;ko04361//Axon regenerati…	K05099;K05099;K05099;K05099;K05099;K05099;K05099;K05099;K05099;K05099;K05099;K05099;K05099;K05099;K05099;K05099;K05099;K05099;K05099;K05099;K05099	GO:0009925//basal plasma membrane;GO:0016021//integral component of membrane	GO:0004672//protein kinase activity;GO:0004713//protein tyrosine kinase activity;GO:0004714//transmembrane receptor protein tyrosine kinase activity;GO:0005515//protein binding;GO:0005524//ATP binding;GO:0017154//semaphorin receptor activity;GO:0019903//protein phosphatase binding;GO:0042802//identical protein binding	GO:0001886//endothelial cell morphogenesis;GO:0006468//protein phosphorylation;GO:0007169//transmembrane receptor protein tyrosine kinase signaling pathway;GO:0031116//positive regulation of microtubule polymerization;GO:0035024//negative regulation of Rho protein signal transduction;GO:0045944//positive regulation of transcription from RNA polymerase II promoter;GO:0048754//branching morphogenes…	--
ENSGALG00000036883	miR-152-z	ENSGALT00000108266	-0.759505	0.0798020698158423	-0.743099	0.090519624876017	0.932739569579851	0.00663380631707734	MET	MET proto-oncogene, receptor tyrosine kinase [Source:NCBI gene;Acc:396134]	Human Diseases;Environmental Information Processing;Environmental Information Processing;Human Diseases;Environmental Information Processing;Cellular Processes;Human Diseases;Environmental Information Processing;Human Diseases;Human Diseases;Organismal Systems;Human Diseases;Organismal Systems;Human Diseases;Human Diseases;Cellular Processes;Human Diseases;Human Diseases;Human Diseases;Human Dise…	Cancer: overview;Signal transduction;Signal transduction;Cancer: overview;Signal transduction;Cellular community - eukaryotes;Cancer: overview;Signal transduction;Cancer: specific types;Cancer: overview;Development and regeneration;Cancer: specific types;Development and regeneration;Drug resistance: antineoplastic;Infectious disease: bacterial;Cellular community - eukaryotes;Infectious disease: b…	ko05200//Pathways in cancer;ko04151//PI3K-Akt signaling pathway;ko04010//MAPK signaling pathway;ko05202//Transcriptional misregulation in cancer;ko04014//Ras signaling pathway;ko04510//Focal adhesion;ko05205//Proteoglycans in cancer;ko04015//Rap1 signaling pathway;ko05225//Hepatocellular carcinoma;ko05206//MicroRNAs in cancer;ko04360//Axon guidance;ko05226//Gastric cancer;ko04361//Axon regenerati…	K05099;K05099;K05099;K05099;K05099;K05099;K05099;K05099;K05099;K05099;K05099;K05099;K05099;K05099;K05099;K05099;K05099;K05099;K05099;K05099;K05099	GO:0009925//basal plasma membrane;GO:0016021//integral component of membrane	GO:0004672//protein kinase activity;GO:0004713//protein tyrosine kinase activity;GO:0004714//transmembrane receptor protein tyrosine kinase activity;GO:0005515//protein binding;GO:0005524//ATP binding;GO:0017154//semaphorin receptor activity;GO:0019903//protein phosphatase binding;GO:0042802//identical protein binding	GO:0001886//endothelial cell morphogenesis;GO:0006468//protein phosphorylation;GO:0007169//transmembrane receptor protein tyrosine kinase signaling pathway;GO:0031116//positive regulation of microtubule polymerization;GO:0035024//negative regulation of Rho protein signal transduction;GO:0045944//positive regulation of transcription from RNA polymerase II promoter;GO:0048754//branching morphogenes…	--
ENSGALG00000036883	miR-221-x	ENSGALT00000105891	-0.926665	0.00786986053385096	-0.905873	0.0128729063584123	0.926572921084921	0.00788936151033954	MET	MET proto-oncogene, receptor tyrosine kinase [Source:NCBI gene;Acc:396134]	Human Diseases;Environmental Information Processing;Environmental Information Processing;Human Diseases;Environmental Information Processing;Cellular Processes;Human Diseases;Environmental Information Processing;Human Diseases;Human Diseases;Organismal Systems;Human Diseases;Organismal Systems;Human Diseases;Human Diseases;Cellular Processes;Human Diseases;Human Diseases;Human Diseases;Human Dise…	Cancer: overview;Signal transduction;Signal transduction;Cancer: overview;Signal transduction;Cellular community - eukaryotes;Cancer: overview;Signal transduction;Cancer: specific types;Cancer: overview;Development and regeneration;Cancer: specific types;Development and regeneration;Drug resistance: antineoplastic;Infectious disease: bacterial;Cellular community - eukaryotes;Infectious disease: b…	ko05200//Pathways in cancer;ko04151//PI3K-Akt signaling pathway;ko04010//MAPK signaling pathway;ko05202//Transcriptional misregulation in cancer;ko04014//Ras signaling pathway;ko04510//Focal adhesion;ko05205//Proteoglycans in cancer;ko04015//Rap1 signaling pathway;ko05225//Hepatocellular carcinoma;ko05206//MicroRNAs in cancer;ko04360//Axon guidance;ko05226//Gastric cancer;ko04361//Axon regenerati…	K05099;K05099;K05099;K05099;K05099;K05099;K05099;K05099;K05099;K05099;K05099;K05099;K05099;K05099;K05099;K05099;K05099;K05099;K05099;K05099;K05099	GO:0009925//basal plasma membrane;GO:0016021//integral component of membrane	GO:0004672//protein kinase activity;GO:0004713//protein tyrosine kinase activity;GO:0004714//transmembrane receptor protein tyrosine kinase activity;GO:0005515//protein binding;GO:0005524//ATP binding;GO:0017154//semaphorin receptor activity;GO:0019903//protein phosphatase binding;GO:0042802//identical protein binding	GO:0001886//endothelial cell morphogenesis;GO:0006468//protein phosphorylation;GO:0007169//transmembrane receptor protein tyrosine kinase signaling pathway;GO:0031116//positive regulation of microtubule polymerization;GO:0035024//negative regulation of Rho protein signal transduction;GO:0045944//positive regulation of transcription from RNA polymerase II promoter;GO:0048754//branching morphogenes…	--
ENSGALG00000036883	gga-miR-1674	ENSGALT00000105891	-0.824263	0.0436115470548779	-0.781864	0.0661851152861466	0.926572921084921	0.00788936151033954	MET	MET proto-oncogene, receptor tyrosine kinase [Source:NCBI gene;Acc:396134]	Human Diseases;Environmental Information Processing;Environmental Information Processing;Human Diseases;Environmental Information Processing;Cellular Processes;Human Diseases;Environmental Information Processing;Human Diseases;Human Diseases;Organismal Systems;Human Diseases;Organismal Systems;Human Diseases;Human Diseases;Cellular Processes;Human Diseases;Human Diseases;Human Diseases;Human Dise…	Cancer: overview;Signal transduction;Signal transduction;Cancer: overview;Signal transduction;Cellular community - eukaryotes;Cancer: overview;Signal transduction;Cancer: specific types;Cancer: overview;Development and regeneration;Cancer: specific types;Development and regeneration;Drug resistance: antineoplastic;Infectious disease: bacterial;Cellular community - eukaryotes;Infectious disease: b…	ko05200//Pathways in cancer;ko04151//PI3K-Akt signaling pathway;ko04010//MAPK signaling pathway;ko05202//Transcriptional misregulation in cancer;ko04014//Ras signaling pathway;ko04510//Focal adhesion;ko05205//Proteoglycans in cancer;ko04015//Rap1 signaling pathway;ko05225//Hepatocellular carcinoma;ko05206//MicroRNAs in cancer;ko04360//Axon guidance;ko05226//Gastric cancer;ko04361//Axon regenerati…	K05099;K05099;K05099;K05099;K05099;K05099;K05099;K05099;K05099;K05099;K05099;K05099;K05099;K05099;K05099;K05099;K05099;K05099;K05099;K05099;K05099	GO:0009925//basal plasma membrane;GO:0016021//integral component of membrane	GO:0004672//protein kinase activity;GO:0004713//protein tyrosine kinase activity;GO:0004714//transmembrane receptor protein tyrosine kinase activity;GO:0005515//protein binding;GO:0005524//ATP binding;GO:0017154//semaphorin receptor activity;GO:0019903//protein phosphatase binding;GO:0042802//identical protein binding	GO:0001886//endothelial cell morphogenesis;GO:0006468//protein phosphorylation;GO:0007169//transmembrane receptor protein tyrosine kinase signaling pathway;GO:0031116//positive regulation of microtubule polymerization;GO:0035024//negative regulation of Rho protein signal transduction;GO:0045944//positive regulation of transcription from RNA polymerase II promoter;GO:0048754//branching morphogenes…	--
ENSGALG00000036883	miR-221-x	MSTRG.14351.1	-0.926665	0.00786986053385096	-0.961663	0.00217636820779979	0.923139068833546	0.00863437218589127	MET	MET proto-oncogene, receptor tyrosine kinase [Source:NCBI gene;Acc:396134]	Human Diseases;Environmental Information Processing;Environmental Information Processing;Human Diseases;Environmental Information Processing;Cellular Processes;Human Diseases;Environmental Information Processing;Human Diseases;Human Diseases;Organismal Systems;Human Diseases;Organismal Systems;Human Diseases;Human Diseases;Cellular Processes;Human Diseases;Human Diseases;Human Diseases;Human Dise…	Cancer: overview;Signal transduction;Signal transduction;Cancer: overview;Signal transduction;Cellular community - eukaryotes;Cancer: overview;Signal transduction;Cancer: specific types;Cancer: overview;Development and regeneration;Cancer: specific types;Development and regeneration;Drug resistance: antineoplastic;Infectious disease: bacterial;Cellular community - eukaryotes;Infectious disease: b…	ko05200//Pathways in cancer;ko04151//PI3K-Akt signaling pathway;ko04010//MAPK signaling pathway;ko05202//Transcriptional misregulation in cancer;ko04014//Ras signaling pathway;ko04510//Focal adhesion;ko05205//Proteoglycans in cancer;ko04015//Rap1 signaling pathway;ko05225//Hepatocellular carcinoma;ko05206//MicroRNAs in cancer;ko04360//Axon guidance;ko05226//Gastric cancer;ko04361//Axon regenerati…	K05099;K05099;K05099;K05099;K05099;K05099;K05099;K05099;K05099;K05099;K05099;K05099;K05099;K05099;K05099;K05099;K05099;K05099;K05099;K05099;K05099	GO:0009925//basal plasma membrane;GO:0016021//integral component of membrane	GO:0004672//protein kinase activity;GO:0004713//protein tyrosine kinase activity;GO:0004714//transmembrane receptor protein tyrosine kinase activity;GO:0005515//protein binding;GO:0005524//ATP binding;GO:0017154//semaphorin receptor activity;GO:0019903//protein phosphatase binding;GO:0042802//identical protein binding	GO:0001886//endothelial cell morphogenesis;GO:0006468//protein phosphorylation;GO:0007169//transmembrane receptor protein tyrosine kinase signaling pathway;GO:0031116//positive regulation of microtubule polymerization;GO:0035024//negative regulation of Rho protein signal transduction;GO:0045944//positive regulation of transcription from RNA polymerase II promoter;GO:0048754//branching morphogenes…	--
[truncated: 27 more rows]

## Sheet: circRNA-miRNA-mRNA pairs
mRNA	miRNA	circRNA	mRNA_miRNA_cor	mRNA_miRNA_p	circRNA_miRNA_cor	circRNA_miRNA_p	mRNA_circRNA_cor	mRNA_circRNA_p	Symbol	Description	KEGG_A_class	KEGG_B_class	Pathway	K_ID	GO Component	GO Function	GO Process	TF_family
[truncated: 43 more rows]
