# Supplementary material for: Whole-transcriptome insights into follicle selection: deciphering key regulatory networks in Luxi gamecock
Source: Front Genet. 2025 Aug 6;16:1620058. doi: 10.3389/fgene.2025.1620058 (PMC12364954; doi:10.3389/fgene.2025.1620058)
Supplement: Supplementary file 11 [file Table5.xlsx]

## Sheet: GO terms of DE mRNAs
Class	GO ID	Description	pvalue
Cellular Component	GO:0043186	P granule	0.000215662115199548
Cellular Component	GO:0045495	pole plasm	0.000215662115199548
Cellular Component	GO:0060293	germ plasm	0.000215662115199548
Cellular Component	GO:0000786	nucleosome	0.000560555500875036
Cellular Component	GO:0034358	plasma lipoprotein particle	0.000935006736392784
Cellular Component	GO:1990777	lipoprotein particle	0.000935006736392784
Cellular Component	GO:0033391	chromatoid body	0.000990566274431409
Cellular Component	GO:0071546	pi-body	0.00103072620218125
Cellular Component	GO:0045334	clathrin-coated endocytic vesicle	0.00137743162020886
Cellular Component	GO:0044815	DNA packaging complex	0.00147946704261391
Cellular Component	GO:0005905	coated pit	0.00178162754510745
Cellular Component	GO:0032994	protein-lipid complex	0.00195691956095418
Cellular Component	GO:0030666	endocytic vesicle membrane	0.00361841933839248
Cellular Component	GO:0030312	external encapsulating structure	0.0041906756642632
Cellular Component	GO:0035805	egg coat	0.0041906756642632
Cellular Component	GO:1990665	AnxA2-p11 complex	0.0041906756642632
Cellular Component	GO:0015629	actin cytoskeleton	0.00682500530927839
Cellular Component	GO:0030139	endocytic vesicle	0.00765559536230302
Cellular Component	GO:0017146	NMDA selective glutamate receptor complex	0.00777953971928992
Cellular Component	GO:0030669	clathrin-coated endocytic vesicle membrane	0.00777953971928992
Cellular Component	GO:0044421	extracellular region part	0.00830369689621492
Cellular Component	GO:0016323	basolateral plasma membrane	0.0105515954327682
Cellular Component	GO:0005576	extracellular region	0.0106764908676553
Cellular Component	GO:0030136	clathrin-coated vesicle	0.0116735653232582
Cellular Component	GO:0034361	very-low-density lipoprotein particle	0.0118529237862051
Cellular Component	GO:0034364	high-density lipoprotein particle	0.0118529237862051
Cellular Component	GO:0034385	triglyceride-rich lipoprotein particle	0.0118529237862051
Cellular Component	GO:0071547	piP-body	0.0120304496833612
Cellular Component	GO:0043218	compact myelin	0.0169334374048065
Cellular Component	GO:0098805	whole membrane	0.0174455399140444
Cellular Component	GO:0014069	postsynaptic density	0.0192094230924562
Cellular Component	GO:0034705	potassium channel complex	0.0194958314797949
Cellular Component	GO:0001750	photoreceptor outer segment	0.0205067020031846
Cellular Component	GO:0098589	membrane region	0.0220456904090422
Cellular Component	GO:0099572	postsynaptic specialization	0.0221059999118468
Cellular Component	GO:0005768	endosome	0.0229598217754961
Cellular Component	GO:0032059	bleb	0.0230301731645412
Cellular Component	GO:0033165	interphotoreceptor matrix	0.0230301731645412
Cellular Component	GO:0060076	excitatory synapse	0.0253158850695319
Cellular Component	GO:0030665	clathrin-coated vesicle membrane	0.0257755785401459
Cellular Component	GO:0031252	cell leading edge	0.029878183898853
Cellular Component	GO:0001533	cornified envelope	0.030188404762561
Cellular Component	GO:0030132	clathrin coat of coated pit	0.030188404762561
Cellular Component	GO:0005911	cell-cell junction	0.0311433494415316
Cellular Component	GO:0005615	extracellular space	0.0317921488122306
Cellular Component	GO:0005887	integral component of plasma membrane	0.0361315983803189
Cellular Component	GO:0030122	AP-2 adaptor complex	0.0367486196609647
Cellular Component	GO:0042583	chromaffin granule	0.0367486196609647
Cellular Component	GO:0042584	chromaffin granule membrane	0.0367486196609647
Cellular Component	GO:0042627	chylomicron	0.0367486196609647
Cellular Component	GO:0071439	clathrin complex	0.0367486196609647
Cellular Component	GO:0008076	voltage-gated potassium channel complex	0.0386595563270662
Cellular Component	GO:0005886	plasma membrane	0.0392581112980629
Cellular Component	GO:0030424	axon	0.0446891692548529
Cellular Component	GO:0043292	contractile fiber	0.0464214215562919
Cellular Component	GO:0000785	chromatin	0.0479170140746805
Molecular Function	GO:0008092	cytoskeletal protein binding	2.31913544977089e-06
Molecular Function	GO:0003779	actin binding	2.8780560646909e-05
Molecular Function	GO:0043178	alcohol binding	8.53209599366004e-05
Molecular Function	GO:0005267	potassium channel activity	0.000708909435744451
Molecular Function	GO:0043169	cation binding	0.000957470297483037
Molecular Function	GO:0005261	cation channel activity	0.00109458034850691
Molecular Function	GO:0008504	monoamine transmembrane transporter activity	0.00115518148539664
Molecular Function	GO:0034185	apolipoprotein binding	0.00195434820682645
Molecular Function	GO:0070679	inositol 1,4,5 trisphosphate binding	0.00195434820682645
Molecular Function	GO:0015079	potassium ion transmembrane transporter activity	0.00206657218881609
Molecular Function	GO:0003700	transcription factor activity, sequence-specific DNA binding	0.00211513853689708
Molecular Function	GO:0001071	nucleic acid binding transcription factor activity	0.00219079009046422
Molecular Function	GO:0046872	metal ion binding	0.00230940241317127
Molecular Function	GO:0046914	transition metal ion binding	0.00259882129067978
Molecular Function	GO:0005509	calcium ion binding	0.00287169397213733
Molecular Function	GO:0004623	phospholipase A2 activity	0.00342422805098348
Molecular Function	GO:0052689	carboxylic ester hydrolase activity	0.00348014626292153
Molecular Function	GO:0015485	cholesterol binding	0.00385954191444452
Molecular Function	GO:0032542	sulfiredoxin activity	0.00452709888157782
Molecular Function	GO:1990890	netrin receptor binding	0.00452709888157782
Molecular Function	GO:0004620	phospholipase activity	0.00510899983589118
Molecular Function	GO:0008970	phosphatidylcholine 1-acylhydrolase activity	0.0052120826572052
Molecular Function	GO:0097157	pre-mRNA intronic binding	0.0052120826572052
Molecular Function	GO:0048306	calcium-dependent protein binding	0.00533802068557979
Molecular Function	GO:0022857	transmembrane transporter activity	0.00650151617585813
Molecular Function	GO:0015101	organic cation transmembrane transporter activity	0.00652352256611027
Molecular Function	GO:0016298	lipase activity	0.00769814393131933
Molecular Function	GO:0008270	zinc ion binding	0.00789042298591967
Molecular Function	GO:0005326	neurotransmitter transporter activity	0.00866696450327543
Molecular Function	GO:0001871	pattern binding	0.00892730187405683
Molecular Function	GO:0030247	polysaccharide binding	0.00892730187405683
Molecular Function	GO:0032934	sterol binding	0.00914424304196122
Molecular Function	GO:0030246	carbohydrate binding	0.0102297165953082
Molecular Function	GO:0003677	DNA binding	0.0105222231124278
Molecular Function	GO:0005501	retinoid binding	0.0112429433556636
Molecular Function	GO:0019840	isoprenoid binding	0.0112429433556636
Molecular Function	GO:0000981	RNA polymerase II transcription factor activity, sequence-specific DNA binding	0.0113134224307522
Molecular Function	GO:0004089	carbonate dehydratase activity	0.0118426171444871
Molecular Function	GO:0001665	alpha-N-acetylgalactosaminide alpha-2,6-sialyltransferase activity	0.0129730986938735
Molecular Function	GO:0004465	lipoprotein lipase activity	0.0129730986938735
Molecular Function	GO:0004591	oxoglutarate dehydrogenase (succinyl-transferring) activity	0.0129730986938735
Molecular Function	GO:0005503	all-trans retinal binding	0.0129730986938735
Molecular Function	GO:0031705	bombesin receptor binding	0.0129730986938735
Molecular Function	GO:0031708	endothelin B receptor binding	0.0129730986938735
Molecular Function	GO:0031995	insulin-like growth factor II binding	0.0129730986938735
Molecular Function	GO:0032190	acrosin binding	0.0129730986938735
Molecular Function	GO:0035804	structural constituent of egg coat	0.0129730986938735
Molecular Function	GO:0031994	insulin-like growth factor I binding	0.0131791484840335
Molecular Function	GO:0005516	calmodulin binding	0.0136215814665866
Molecular Function	GO:0005215	transporter activity	0.0136748749250537
Molecular Function	GO:0017080	sodium channel regulator activity	0.0153041303117935
Molecular Function	GO:0043548	phosphatidylinositol 3-kinase binding	0.0153041303117935
Molecular Function	GO:0008324	cation transmembrane transporter activity	0.0158172022781879
Molecular Function	GO:0001228	transcriptional activator activity, RNA polymerase II transcription regulatory region sequence-specific binding	0.0162426838808322
Molecular Function	GO:0022891	substrate-specific transmembrane transporter activity	0.017191315882023
Molecular Function	GO:0022838	substrate-specific channel activity	0.0187019176954312
Molecular Function	GO:0005520	insulin-like growth factor binding	0.0198751530517364
Molecular Function	GO:0008373	sialyltransferase activity	0.0198751530517364
Molecular Function	GO:0016705	oxidoreductase activity, acting on paired donors, with incorporation or reduction of molecular oxygen	0.0206506586178828
Molecular Function	GO:0005216	ion channel activity	0.023087739615612
Molecular Function	GO:0004181	metallocarboxypeptidase activity	0.0235055688683837
Molecular Function	GO:0036002	pre-mRNA binding	0.0239756047793255
Molecular Function	GO:0008375	acetylglucosaminyltransferase activity	0.0243148537559074
Molecular Function	GO:0019842	vitamin binding	0.0243993397330411
Molecular Function	GO:0004985	opioid receptor activity	0.0247910159023504
Molecular Function	GO:0016717	oxidoreductase activity, acting on paired donors, with oxidation of a pair of donors resulting in the reduction of molecular oxygen to two molecules of water	0.0247910159023504
Molecular Function	GO:0019534	toxin transporter activity	0.0247910159023504
Molecular Function	GO:0022849	glutamate-gated calcium ion channel activity	0.0247910159023504
Molecular Function	GO:0034186	apolipoprotein A-I binding	0.0247910159023504
Molecular Function	GO:0046624	sphingolipid transporter activity	0.0247910159023504
Molecular Function	GO:0050811	GABA receptor binding	0.0247910159023504
Molecular Function	GO:2001069	glycogen binding	0.0247910159023504
Molecular Function	GO:0008083	growth factor activity	0.0253278712038197
Molecular Function	GO:0015269	calcium-activated potassium channel activity	0.0255230774960168
Molecular Function	GO:0042923	neuropeptide binding	0.0255230774960168
Molecular Function	GO:0015267	channel activity	0.0269107316312475
Molecular Function	GO:0022803	passive transmembrane transporter activity	0.0269107316312475
Molecular Function	GO:0005496	steroid binding	0.0270146636077429
Molecular Function	GO:0015459	potassium channel regulator activity	0.0275376741845676
Molecular Function	GO:0022892	substrate-specific transporter activity	0.0275823901621717
Molecular Function	GO:0005506	iron ion binding	0.0288445529111256
Molecular Function	GO:0005227	calcium activated cation channel activity	0.0292260243033081
Molecular Function	GO:0071855	neuropeptide receptor binding	0.0292260243033081
Molecular Function	GO:0046983	protein dimerization activity	0.0303015503886501
Molecular Function	GO:0019902	phosphatase binding	0.0311827951130399
Molecular Function	GO:0046873	metal ion transmembrane transporter activity	0.0317240488852806
Molecular Function	GO:0005515	protein binding	0.0320573484675043
Molecular Function	GO:1990837	sequence-specific double-stranded DNA binding	0.0321041750652589
Molecular Function	GO:0016918	retinal binding	0.0333725752312549
Molecular Function	GO:0022884	macromolecule transmembrane transporter activity	0.0333725752312549
Molecular Function	GO:0015631	tubulin binding	0.0344783687457978
Molecular Function	GO:0051183	vitamin transporter activity	0.0351037655991414
Molecular Function	GO:0030276	clathrin binding	0.0354742911243234
Molecular Function	GO:0044212	transcription regulatory region DNA binding	0.0363220654629556
Molecular Function	GO:0043565	sequence-specific DNA binding	0.0365102743603039
Molecular Function	GO:0017046	peptide hormone binding	0.0368521048953551
Molecular Function	GO:0000975	regulatory region DNA binding	0.0372295230251259
Molecular Function	GO:0001067	regulatory region nucleic acid binding	0.0381544575617731
Molecular Function	GO:0008017	microtubule binding	0.0393474753979864
Molecular Function	GO:0004972	NMDA glutamate receptor activity	0.0394896108276782
Molecular Function	GO:0005502	11-cis retinal binding	0.0394896108276782
Molecular Function	GO:0030976	thiamine pyrophosphate binding	0.0394896108276782
Molecular Function	GO:0046982	protein heterodimerization activity	0.0408119231967135
Molecular Function	GO:0004497	monooxygenase activity	0.0415819226150164
Molecular Function	GO:0004435	phosphatidylinositol phospholipase C activity	0.0416152023336639
Molecular Function	GO:0004629	phospholipase C activity	0.0416152023336639
Molecular Function	GO:0022839	ion gated channel activity	0.0421513590722522
Molecular Function	GO:0044548	S100 protein binding	0.0423222594529697
Molecular Function	GO:0016247	channel regulator activity	0.0478779899465772
Molecular Function	GO:0004180	carboxypeptidase activity	0.0478861504287882
Molecular Function	GO:0051213	dioxygenase activity	0.0487494650505656
Molecular Function	GO:0001227	transcriptional repressor activity, RNA polymerase II transcription regulatory region sequence-specific binding	0.0499292041028198
Biological Process	GO:0030154	cell differentiation	4.80130978704117e-08
Biological Process	GO:0032501	multicellular organismal process	2.05078239107856e-07
Biological Process	GO:0009888	tissue development	6.61098296600345e-07
Biological Process	GO:0044707	single-multicellular organism process	8.34534717372528e-07
Biological Process	GO:0009887	organ morphogenesis	1.08941765969183e-06
Biological Process	GO:0044767	single-organism developmental process	1.55579931721701e-06
Biological Process	GO:0032502	developmental process	3.02921052687374e-06
Biological Process	GO:0045595	regulation of cell differentiation	6.25242566348124e-06
Biological Process	GO:0048869	cellular developmental process	6.5133326006453e-06
Biological Process	GO:0048468	cell development	1.37721533596531e-05
Biological Process	GO:0048729	tissue morphogenesis	1.3824979641607e-05
Biological Process	GO:0001754	eye photoreceptor cell differentiation	1.49713227002387e-05
Biological Process	GO:0055008	cardiac muscle tissue morphogenesis	2.54670743911614e-05
Biological Process	GO:0060415	muscle tissue morphogenesis	2.73776430485519e-05
Biological Process	GO:0003007	heart morphogenesis	3.43226675424263e-05
Biological Process	GO:0044763	single-organism cellular process	3.63840098810585e-05
Biological Process	GO:0055010	ventricular cardiac muscle tissue morphogenesis	4.03177488920068e-05
Biological Process	GO:0051239	regulation of multicellular organismal process	4.60381698117906e-05
Biological Process	GO:0009653	anatomical structure morphogenesis	5.03680197877231e-05
Biological Process	GO:0048513	animal organ development	5.06137420057985e-05
Biological Process	GO:0003176	aortic valve development	6.29386190200814e-05
Biological Process	GO:0048644	muscle organ morphogenesis	6.85272129588534e-05
Biological Process	GO:0003208	cardiac ventricle morphogenesis	7.07822752435551e-05
Biological Process	GO:0007275	multicellular organism development	7.16937661056094e-05
Biological Process	GO:0007517	muscle organ development	8.41430705540018e-05
Biological Process	GO:0007507	heart development	8.84266567907823e-05
Biological Process	GO:0048731	system development	9.75526280140745e-05
Biological Process	GO:0061436	establishment of skin barrier	0.000100707699959217
Biological Process	GO:0045682	regulation of epidermis development	0.000104170076871424
Biological Process	GO:0044699	single-organism process	0.000109335176579139
Biological Process	GO:0046530	photoreceptor cell differentiation	0.00011211939354454
Biological Process	GO:0048856	anatomical structure development	0.000118108711012464
Biological Process	GO:0060429	epithelium development	0.00012584229714429
Biological Process	GO:0003205	cardiac chamber development	0.000130846285961491
Biological Process	GO:0003188	heart valve formation	0.000133227911654132
Biological Process	GO:0003197	endocardial cushion development	0.000136043202695569
Biological Process	GO:0003229	ventricular cardiac muscle tissue development	0.000136043202695569
Biological Process	GO:0060537	muscle tissue development	0.000145945192446473
Biological Process	GO:0048699	generation of neurons	0.000147567887961717
Biological Process	GO:0003180	aortic valve morphogenesis	0.000166283925149552
Biological Process	GO:0033561	regulation of water loss via skin	0.000166283925149552
Biological Process	GO:0051180	vitamin transport	0.000205544639881497
Biological Process	GO:0042127	regulation of cell proliferation	0.000208821116299481
Biological Process	GO:0022008	neurogenesis	0.00024005234799496
Biological Process	GO:0034587	piRNA metabolic process	0.000251776185268415
Biological Process	GO:0043691	reverse cholesterol transport	0.000251776185268415
Biological Process	GO:0003006	developmental process involved in reproduction	0.000254085179040608
Biological Process	GO:0006898	receptor-mediated endocytosis	0.000333022277317138
Biological Process	GO:0030278	regulation of ossification	0.000360527348823445
Biological Process	GO:0003206	cardiac chamber morphogenesis	0.00040764758685148
Biological Process	GO:0003203	endocardial cushion morphogenesis	0.000410648938156785
Biological Process	GO:0060173	limb development	0.00042927548922797
Biological Process	GO:0043588	skin development	0.000435367873365589
Biological Process	GO:0072358	cardiovascular system development	0.000462920520245075
Biological Process	GO:0048736	appendage development	0.000474907186033044
Biological Process	GO:0072359	circulatory system development	0.000524872551990167
Biological Process	GO:0014888	striated muscle adaptation	0.000556520686028529
Biological Process	GO:0060349	bone morphogenesis	0.000573227594504656
Biological Process	GO:0048245	eosinophil chemotaxis	0.000592021751790363
Biological Process	GO:0060420	regulation of heart growth	0.000606246184847103
Biological Process	GO:0097006	regulation of plasma lipoprotein particle levels	0.000606246184847103
Biological Process	GO:0050793	regulation of developmental process	0.000618424153391425
Biological Process	GO:0050891	multicellular organismal water homeostasis	0.000769795048204158
Biological Process	GO:0015850	organic hydroxy compound transport	0.000771823929869592
Biological Process	GO:0045597	positive regulation of cell differentiation	0.000789172787647516
Biological Process	GO:0061061	muscle structure development	0.000830221878072152
Biological Process	GO:0030182	neuron differentiation	0.000889551022239499
Biological Process	GO:0042632	cholesterol homeostasis	0.000890585901650226
Biological Process	GO:0055092	sterol homeostasis	0.000890585901650226
Biological Process	GO:0008283	cell proliferation	0.00090241533345882
Biological Process	GO:0048878	chemical homeostasis	0.000964842339156478
Biological Process	GO:0045667	regulation of osteoblast differentiation	0.000975070135706432
Biological Process	GO:0003231	cardiac ventricle development	0.000999046764609605
Biological Process	GO:0060348	bone development	0.00100489474403172
Biological Process	GO:0003170	heart valve development	0.00107149248206815
Biological Process	GO:0035904	aorta development	0.00107149248206815
Biological Process	GO:0030279	negative regulation of ossification	0.00108594815246816
Biological Process	GO:0042303	molting cycle	0.00112471037769696
Biological Process	GO:0042633	hair cycle	0.00112471037769696
Biological Process	GO:0042634	regulation of hair cycle	0.00112471037769696
Biological Process	GO:0098773	skin epidermis development	0.00112471037769696
Biological Process	GO:0003179	heart valve morphogenesis	0.00120267039490034
Biological Process	GO:1904035	regulation of epithelial cell apoptotic process	0.00129270541615233
Biological Process	GO:0060485	mesenchyme development	0.00135529198431366
Biological Process	GO:0055085	transmembrane transport	0.00140020487751265
Biological Process	GO:0001501	skeletal system development	0.00140087898789419
Biological Process	GO:0000904	cell morphogenesis involved in differentiation	0.0014805717177655
Biological Process	GO:0048738	cardiac muscle tissue development	0.00148083885101081
Biological Process	GO:0030104	water homeostasis	0.00148190152727305
Biological Process	GO:0042462	eye photoreceptor cell development	0.0015167066150326
Biological Process	GO:0055021	regulation of cardiac muscle tissue growth	0.00159355761966314
Biological Process	GO:0023019	signal transduction involved in regulation of gene expression	0.00159614281293335
Biological Process	GO:0048705	skeletal system morphogenesis	0.00160070086367887
Biological Process	GO:0030855	epithelial cell differentiation	0.00162669589474861
Biological Process	GO:0051240	positive regulation of multicellular organismal process	0.00181214464802679
Biological Process	GO:0048666	neuron development	0.0018613671139217
Biological Process	GO:0008203	cholesterol metabolic process	0.00187952781222258
Biological Process	GO:0051050	positive regulation of transport	0.00190564720846926
Biological Process	GO:0072677	eosinophil migration	0.00191188838988168
Biological Process	GO:0060317	cardiac epithelial to mesenchymal transition	0.00200458690103577
Biological Process	GO:0008544	epidermis development	0.00208482896379894
Biological Process	GO:0014706	striated muscle tissue development	0.0020932763065874
Biological Process	GO:0051094	positive regulation of developmental process	0.00211339295569347
Biological Process	GO:0060840	artery development	0.0021574298307715
Biological Process	GO:1902652	secondary alcohol metabolic process	0.0021574298307715
Biological Process	GO:0045604	regulation of epidermal cell differentiation	0.00219320528768469
Biological Process	GO:0048812	neuron projection morphogenesis	0.00231755667762369
Biological Process	GO:0046620	regulation of organ growth	0.00239139827208249
Biological Process	GO:0031175	neuron projection development	0.00241337592461274
Biological Process	GO:0007167	enzyme linked receptor protein signaling pathway	0.00246643078089232
Biological Process	GO:0043500	muscle adaptation	0.00257185287150598
Biological Process	GO:0014910	regulation of smooth muscle cell migration	0.0026023136371154
Biological Process	GO:0060421	positive regulation of heart growth	0.0026023136371154
Biological Process	GO:0071827	plasma lipoprotein particle organization	0.0026023136371154
Biological Process	GO:0060419	heart growth	0.00263710616102971
Biological Process	GO:0001886	endothelial cell morphogenesis	0.00269677341530524
Biological Process	GO:0003223	ventricular compact myocardium morphogenesis	0.00269677341530524
Biological Process	GO:0007221	positive regulation of transcription of Notch receptor target	0.00269677341530524
Biological Process	GO:0015874	norepinephrine transport	0.00269677341530524
Biological Process	GO:0018146	keratan sulfate biosynthetic process	0.00269677341530524
Biological Process	GO:0042339	keratan sulfate metabolic process	0.00269677341530524
Biological Process	GO:0048241	epinephrine transport	0.00269677341530524
Biological Process	GO:0051608	histamine transport	0.00269677341530524
Biological Process	GO:0051620	norepinephrine uptake	0.00269677341530524
Biological Process	GO:0048762	mesenchymal cell differentiation	0.00278306814568143
Biological Process	GO:0016125	sterol metabolic process	0.00281322346043582
Biological Process	GO:0048863	stem cell differentiation	0.0028460369315691
Biological Process	GO:0022414	reproductive process	0.00285713237152533
Biological Process	GO:0014031	mesenchymal cell development	0.00289965810169797
Biological Process	GO:0000003	reproduction	0.0029678663788225
Biological Process	GO:0045741	positive regulation of epidermal growth factor-activated receptor activity	0.00301862985962386
Biological Process	GO:0097503	sialylation	0.00301862985962386
Biological Process	GO:0034368	protein-lipid complex remodeling	0.0031128345870651
Biological Process	GO:0034369	plasma lipoprotein particle remodeling	0.0031128345870651
Biological Process	GO:0060219	camera-type eye photoreceptor cell differentiation	0.0031128345870651
Biological Process	GO:0048871	multicellular organismal homeostasis	0.00311566391894029
Biological Process	GO:0048813	dendrite morphogenesis	0.00319660840639899
Biological Process	GO:0007399	nervous system development	0.00326769099076446
Biological Process	GO:0006629	lipid metabolic process	0.00327228545747559
Biological Process	GO:1901861	regulation of muscle tissue development	0.0033062340820774
Biological Process	GO:0032365	intracellular lipid transport	0.00332435820808722
Biological Process	GO:0045684	positive regulation of epidermis development	0.00332435820808722
Biological Process	GO:0003012	muscle system process	0.00360104515799909
Biological Process	GO:0071456	cellular response to hypoxia	0.00362083030960276
Biological Process	GO:0055088	lipid homeostasis	0.00367837268716963
Biological Process	GO:0042461	photoreceptor cell development	0.00373432800369282
Biological Process	GO:0072132	mesenchyme morphogenesis	0.00373432800369282
Biological Process	GO:0035265	organ growth	0.00376718336307701
Biological Process	GO:0048638	regulation of developmental growth	0.00386040749986555
Biological Process	GO:0048864	stem cell development	0.00396512140324624
Biological Process	GO:0036294	cellular response to decreased oxygen levels	0.00408890271276427
Biological Process	GO:0015758	glucose transport	0.00415977668780482
Biological Process	GO:0032366	intracellular sterol transport	0.00416990080326252
Biological Process	GO:0032367	intracellular cholesterol transport	0.00416990080326252
Biological Process	GO:0034367	macromolecular complex remodeling	0.00416990080326252
Biological Process	GO:0042476	odontogenesis	0.00416990080326252
Biological Process	GO:0042481	regulation of odontogenesis	0.00416990080326252
Biological Process	GO:0046326	positive regulation of glucose import	0.00418555889552219
Biological Process	GO:0071825	protein-lipid complex subunit organization	0.00418555889552219
Biological Process	GO:0048519	negative regulation of biological process	0.00427275683579234
Biological Process	GO:0045137	development of primary sexual characteristics	0.0043146817340521
Biological Process	GO:0071453	cellular response to oxygen levels	0.00437276206674876
Biological Process	GO:0003199	endocardial cushion to mesenchymal transition involved in heart valve formation	0.00447427606824709
Biological Process	GO:0006572	tyrosine catabolic process	0.00447427606824709
Biological Process	GO:0036032	neural crest cell delamination	0.00447427606824709
Biological Process	GO:0051615	histamine uptake	0.00447427606824709
Biological Process	GO:0051625	epinephrine uptake	0.00447427606824709
Biological Process	GO:0060060	post-embryonic retina morphogenesis in camera-type eye	0.00447427606824709
Biological Process	GO:0060221	retinal rod cell differentiation	0.00447427606824709
Biological Process	GO:0060584	regulation of prostaglandin-endoperoxide synthase activity	0.00447427606824709
Biological Process	GO:0060585	positive regulation of prostaglandin-endoperoxide synthase activity	0.00447427606824709
Biological Process	GO:0060887	limb epidermis development	0.00447427606824709
Biological Process	GO:0061502	early endosome to recycling endosome transport	0.00447427606824709
Biological Process	GO:0071608	macrophage inflammatory protein-1 alpha production	0.00447427606824709
Biological Process	GO:0071640	regulation of macrophage inflammatory protein 1 alpha production	0.00447427606824709
Biological Process	GO:0072289	metanephric nephron tubule formation	0.00447427606824709
Biological Process	GO:1902954	regulation of early endosome to recycling endosome transport	0.00447427606824709
Biological Process	GO:0003299	muscle hypertrophy in response to stress	0.0044943023937927
Biological Process	GO:0010460	positive regulation of heart rate	0.0044943023937927
Biological Process	GO:0014887	cardiac muscle adaptation	0.0044943023937927
Biological Process	GO:0014898	cardiac muscle hypertrophy in response to stress	0.0044943023937927
Biological Process	GO:0043046	DNA methylation involved in gamete generation	0.0044943023937927
Biological Process	GO:0046622	positive regulation of organ growth	0.00450917715808858
Biological Process	GO:2000026	regulation of multicellular organismal development	0.00451530781252813
Biological Process	GO:0033002	muscle cell proliferation	0.00454030506337319
Biological Process	GO:0030216	keratinocyte differentiation	0.00473247141360082
Biological Process	GO:0003279	cardiac septum development	0.00487321258631229
Biological Process	GO:0008643	carbohydrate transport	0.00487321258631229
Biological Process	GO:0048015	phosphatidylinositol-mediated signaling	0.00496359202326008
Biological Process	GO:0044702	single organism reproductive process	0.00500338030013767
Biological Process	GO:0035907	dorsal aorta development	0.00512560798426932
Biological Process	GO:0048149	behavioral response to ethanol	0.00512560798426932
Biological Process	GO:0048844	artery morphogenesis	0.00515131428536658
Biological Process	GO:0034113	heterotypic cell-cell adhesion	0.00520097606567394
Biological Process	GO:0060043	regulation of cardiac muscle cell proliferation	0.00520097606567394
Biological Process	GO:0065008	regulation of biological quality	0.00528626589139057
Biological Process	GO:0009719	response to endogenous stimulus	0.00530727559864682
Biological Process	GO:0003008	system process	0.00530925827238519
Biological Process	GO:0008645	hexose transport	0.00536532599915112
Biological Process	GO:0014896	muscle hypertrophy	0.00539939051740849
Biological Process	GO:0014897	striated muscle hypertrophy	0.00539939051740849
Biological Process	GO:0048592	eye morphogenesis	0.00541831979101057
Biological Process	GO:0009913	epidermal cell differentiation	0.00590614090265577
Biological Process	GO:0008015	blood circulation	0.00598587435775938
Biological Process	GO:0003151	outflow tract morphogenesis	0.0061690147352318
Biological Process	GO:0010828	positive regulation of glucose transport	0.00638574722545116
Biological Process	GO:0034114	regulation of heterotypic cell-cell adhesion	0.00638809321010024
Biological Process	GO:0045117	azole transport	0.00638809321010024
Biological Process	GO:0045668	negative regulation of osteoblast differentiation	0.00641503581114731
Biological Process	GO:0055017	cardiac muscle tissue growth	0.00641503581114731
Biological Process	GO:0048017	inositol lipid-mediated signaling	0.00642874661995324
Biological Process	GO:0016202	regulation of striated muscle tissue development	0.00665345388640208
Biological Process	GO:0015749	monosaccharide transport	0.00682818285335356
Biological Process	GO:0055024	regulation of cardiac muscle tissue development	0.00694825447696541
Biological Process	GO:0070252	actin-mediated cell contraction	0.0070287951775643
Biological Process	GO:0065007	biological regulation	0.00705961959743375
Biological Process	GO:0051179	localization	0.00711232765571764
Biological Process	GO:0010565	regulation of cellular ketone metabolic process	0.00719894036807033
Biological Process	GO:0048639	positive regulation of developmental growth	0.00720347706134474
Biological Process	GO:0001503	ossification	0.00722079802924766
Biological Process	GO:0008406	gonad development	0.00726437800236211
Biological Process	GO:0015672	monovalent inorganic cation transport	0.00753715117129014
Biological Process	GO:0061098	positive regulation of protein tyrosine kinase activity	0.00756625544213173
Biological Process	GO:0001666	response to hypoxia	0.0075852585659811
Biological Process	GO:0030301	cholesterol transport	0.00766672477705734
Biological Process	GO:0043069	negative regulation of programmed cell death	0.0076763285854638
Biological Process	GO:0014909	smooth muscle cell migration	0.00775494425567632
Biological Process	GO:0051937	catecholamine transport	0.00775494425567632
Biological Process	GO:0061383	trabecula morphogenesis	0.00775494425567632
Biological Process	GO:1904036	negative regulation of epithelial cell apoptotic process	0.00775494425567632
Biological Process	GO:0070482	response to oxygen levels	0.00784887723347627
Biological Process	GO:0001837	epithelial to mesenchymal transition	0.00785153558358559
Biological Process	GO:0048634	regulation of muscle organ development	0.00810059449841435
Biological Process	GO:0006813	potassium ion transport	0.00810207171135944
Biological Process	GO:0010817	regulation of hormone levels	0.00813221315452159
Biological Process	GO:0000272	polysaccharide catabolic process	0.00852579765862855
Biological Process	GO:0002934	desmosome organization	0.00852579765862855
Biological Process	GO:0010896	regulation of triglyceride catabolic process	0.00852579765862855
Biological Process	GO:0034116	positive regulation of heterotypic cell-cell adhesion	0.00852579765862855
Biological Process	GO:0034370	triglyceride-rich lipoprotein particle remodeling	0.00852579765862855
Biological Process	GO:0034372	very-low-density lipoprotein particle remodeling	0.00852579765862855
Biological Process	GO:0036302	atrioventricular canal development	0.00852579765862855
Biological Process	GO:0044247	cellular polysaccharide catabolic process	0.00852579765862855
Biological Process	GO:0061156	pulmonary artery morphogenesis	0.00852579765862855
Biological Process	GO:0007548	sex differentiation	0.00865929626875465
Biological Process	GO:0048667	cell morphogenesis involved in neuron differentiation	0.00868130201594986
Biological Process	GO:0001942	hair follicle development	0.00874481067039404
Biological Process	GO:0003177	pulmonary valve development	0.00874481067039404
Biological Process	GO:0010714	positive regulation of collagen metabolic process	0.00874481067039404
Biological Process	GO:0022404	molting cycle process	0.00874481067039404
Biological Process	GO:0022405	hair cycle process	0.00874481067039404
Biological Process	GO:0032965	regulation of collagen biosynthetic process	0.00874481067039404
Biological Process	GO:0032967	positive regulation of collagen biosynthetic process	0.00874481067039404
Biological Process	GO:0044253	positive regulation of multicellular organismal metabolic process	0.00874481067039404
Biological Process	GO:0048265	response to pain	0.00874481067039404
Biological Process	GO:0051797	regulation of hair follicle development	0.00874481067039404
Biological Process	GO:1901213	regulation of transcription from RNA polymerase II promoter involved in heart development	0.00874481067039404
Biological Process	GO:0055023	positive regulation of cardiac muscle tissue growth	0.00883910643579526
Biological Process	GO:2000352	negative regulation of endothelial cell apoptotic process	0.00883910643579526
Biological Process	GO:2000649	regulation of sodium ion transmembrane transporter activity	0.00883910643579526
Biological Process	GO:0036293	response to decreased oxygen levels	0.00890208137377246
Biological Process	GO:0040012	regulation of locomotion	0.0090475525094812
Biological Process	GO:0060047	heart contraction	0.00913064516354845
Biological Process	GO:0003407	neural retina development	0.00918197924604727
Biological Process	GO:0051785	positive regulation of nuclear division	0.00918197924604727
Biological Process	GO:0003013	circulatory system process	0.00923485545937679
Biological Process	GO:0035148	tube formation	0.00928594808605795
Biological Process	GO:1903524	positive regulation of blood circulation	0.00932343484068061
Biological Process	GO:2000351	regulation of endothelial cell apoptotic process	0.00932343484068061
Biological Process	GO:2000677	regulation of transcription regulatory region DNA binding	0.00932343484068061
Biological Process	GO:0051270	regulation of cellular component movement	0.00934700808250996
Biological Process	GO:0015918	sterol transport	0.00957986332320926
Biological Process	GO:0071705	nitrogen compound transport	0.00969885745313963
Biological Process	GO:0060284	regulation of cell development	0.00990985281405473
Biological Process	GO:0048608	reproductive structure development	0.0101599433058137
Biological Process	GO:0001755	neural crest cell migration	0.0103159534812875
Biological Process	GO:0033555	multicellular organismal response to stress	0.0104810165486556
Biological Process	GO:0030334	regulation of cell migration	0.0108604327024945
Biological Process	GO:0035909	aorta morphogenesis	0.0109748937904076
Biological Process	GO:0045471	response to ethanol	0.0109748937904076
Biological Process	GO:0044765	single-organism transport	0.0109977100180978
Biological Process	GO:0006812	cation transport	0.0111042665175645
Biological Process	GO:0046503	glycerolipid catabolic process	0.0111057498249504
Biological Process	GO:0040008	regulation of growth	0.0111934369998355
Biological Process	GO:0061458	reproductive system development	0.0114291682400792
Biological Process	GO:0019433	triglyceride catabolic process	0.0116042778133783
Biological Process	GO:1902578	single-organism localization	0.011646469097685
Biological Process	GO:0061448	connective tissue development	0.0116997601784361
Biological Process	GO:0050767	regulation of neurogenesis	0.0126870637796526
Biological Process	GO:0016331	morphogenesis of embryonic epithelium	0.0127683598694513
Biological Process	GO:0002027	regulation of heart rate	0.0127714084905152
Biological Process	GO:0008078	mesodermal cell migration	0.0128252828761335
Biological Process	GO:0010481	epidermal cell division	0.0128252828761335
Biological Process	GO:0010482	regulation of epidermal cell division	0.0128252828761335
Biological Process	GO:0031622	positive regulation of fever generation	0.0128252828761335
Biological Process	GO:0031652	positive regulation of heat generation	0.0128252828761335
Biological Process	GO:0035609	C-terminal protein deglutamylation	0.0128252828761335
Biological Process	GO:0048496	maintenance of organ identity	0.0128252828761335
Biological Process	GO:0060014	granulosa cell differentiation	0.0128252828761335
Biological Process	GO:0060373	regulation of ventricular cardiac muscle cell membrane depolarization	0.0128252828761335
Biological Process	GO:0060467	negative regulation of fertilization	0.0128252828761335
Biological Process	GO:0070859	positive regulation of bile acid biosynthetic process	0.0128252828761335
Biological Process	GO:0072034	renal vesicle induction	0.0128252828761335
Biological Process	GO:0090500	endocardial cushion to mesenchymal transition	0.0128252828761335
Biological Process	GO:1901631	positive regulation of presynaptic membrane organization	0.0128252828761335
Biological Process	GO:1902174	positive regulation of keratinocyte apoptotic process	0.0128252828761335
Biological Process	GO:1904253	positive regulation of bile acid metabolic process	0.0128252828761335
Biological Process	GO:0003198	epithelial to mesenchymal transition involved in endocardial cushion formation	0.0129684526807374
Biological Process	GO:0003222	ventricular trabecula myocardium morphogenesis	0.0129684526807374
Biological Process	GO:0010226	response to lithium ion	0.0129684526807374
Biological Process	GO:0015695	organic cation transport	0.0129684526807374
Biological Process	GO:0032196	transposition	0.0129684526807374
Biological Process	GO:2000145	regulation of cell motility	0.0130171034354483
Biological Process	GO:0003300	cardiac muscle hypertrophy	0.0131159579471069
Biological Process	GO:0050994	regulation of lipid catabolic process	0.0131159579471069
Biological Process	GO:0071695	anatomical structure maturation	0.0131159579471069
Biological Process	GO:0072577	endothelial cell apoptotic process	0.0131159579471069
Biological Process	GO:1901862	negative regulation of muscle tissue development	0.0131159579471069
Biological Process	GO:0071495	cellular response to endogenous stimulus	0.0131312614228357
Biological Process	GO:0048598	embryonic morphogenesis	0.0131919908172
Biological Process	GO:0048518	positive regulation of biological process	0.0134292046117453
Biological Process	GO:0086005	ventricular cardiac muscle cell action potential	0.0134374173649053
Biological Process	GO:0030858	positive regulation of epithelial cell differentiation	0.0137285479294584
Biological Process	GO:0060042	retina morphogenesis in camera-type eye	0.0137285479294584
Biological Process	GO:0030258	lipid modification	0.0139103993358162
Biological Process	GO:0072583	clathrin-mediated endocytosis	0.0142479479536219
Biological Process	GO:1904019	epithelial cell apoptotic process	0.0142479479536219
Biological Process	GO:0048523	negative regulation of cellular process	0.0142706989504412
Biological Process	GO:0030048	actin filament-based movement	0.0144748281626426
Biological Process	GO:0003015	heart process	0.0149739108531514
Biological Process	GO:0016358	dendrite development	0.0149889648609935
Biological Process	GO:0010712	regulation of collagen metabolic process	0.0150009384779995
Biological Process	GO:0033198	response to ATP	0.0150009384779995
Biological Process	GO:0086010	membrane depolarization during action potential	0.0150009384779995
Biological Process	GO:0030326	embryonic limb morphogenesis	0.0151757639310341
Biological Process	GO:0009914	hormone transport	0.0151875048018134
Biological Process	GO:0051353	positive regulation of oxidoreductase activity	0.0153675491335263
Biological Process	GO:0060038	cardiac muscle cell proliferation	0.0153675491335263
Biological Process	GO:0050789	regulation of biological process	0.0157070401101811
Biological Process	GO:0086003	cardiac muscle cell contraction	0.0157076670370197
Biological Process	GO:0010906	regulation of glucose metabolic process	0.0158468199054266
Biological Process	GO:0051216	cartilage development	0.0160035714422405
Biological Process	GO:1901615	organic hydroxy compound metabolic process	0.0161471478060133
Biological Process	GO:1902305	regulation of sodium ion transmembrane transport	0.0162466004640214
Biological Process	GO:0035113	embryonic appendage morphogenesis	0.0164820923534552
Biological Process	GO:0035239	tube morphogenesis	0.0166700760447116
Biological Process	GO:0006810	transport	0.0170362267606391
Biological Process	GO:2000738	positive regulation of stem cell differentiation	0.0170614794295413
Biological Process	GO:1901700	response to oxygen-containing compound	0.0175552748111794
Biological Process	GO:0008286	insulin receptor signaling pathway	0.0175734671293483
Biological Process	GO:0060041	retina development in camera-type eye	0.0178714428394564
Biological Process	GO:0010718	positive regulation of epithelial to mesenchymal transition	0.0178733272817042
Biological Process	GO:0086002	cardiac muscle cell action potential involved in contraction	0.0178733272817042
Biological Process	GO:0010827	regulation of glucose transport	0.0178810337800071
Biological Process	GO:0045600	positive regulation of fat cell differentiation	0.0178810337800071
Biological Process	GO:0046683	response to organophosphorus	0.0178810337800071
Biological Process	GO:0045927	positive regulation of growth	0.0179184617947813
Biological Process	GO:0006811	ion transport	0.0181705339853905
Biological Process	GO:0006570	tyrosine metabolic process	0.0184967348261652
Biological Process	GO:0006953	acute-phase response	0.0184967348261652
Biological Process	GO:0009235	cobalamin metabolic process	0.0184967348261652
Biological Process	GO:0014912	negative regulation of smooth muscle cell migration	0.0184967348261652
Biological Process	GO:0034375	high-density lipoprotein particle remodeling	0.0184967348261652
Biological Process	GO:0042635	positive regulation of hair cycle	0.0184967348261652
Biological Process	GO:0048642	negative regulation of skeletal muscle tissue development	0.0184967348261652
Biological Process	GO:0070571	negative regulation of neuron projection regeneration	0.0184967348261652
Biological Process	GO:0070857	regulation of bile acid biosynthetic process	0.0184967348261652
Biological Process	GO:0001516	prostaglandin biosynthetic process	0.0189636397749776
Biological Process	GO:0003272	endocardial cushion formation	0.0189636397749776
Biological Process	GO:0031639	plasminogen activation	0.0189636397749776
Biological Process	GO:0044246	regulation of multicellular organismal metabolic process	0.0189636397749776
Biological Process	GO:0045606	positive regulation of epidermal cell differentiation	0.0189636397749776
Biological Process	GO:0046457	prostanoid biosynthetic process	0.0189636397749776
Biological Process	GO:0048799	organ maturation	0.0189636397749776
Biological Process	GO:0060411	cardiac septum morphogenesis	0.0190879844889477
Biological Process	GO:0010769	regulation of cell morphogenesis involved in differentiation	0.0191385163947955
Biological Process	GO:0046850	regulation of bone remodeling	0.0194205587715213
Biological Process	GO:0070542	response to fatty acid	0.0194205587715213
Biological Process	GO:1903522	regulation of blood circulation	0.0196835079510763
Biological Process	GO:2000027	regulation of organ morphogenesis	0.0197917919827519
Biological Process	GO:0007178	transmembrane receptor protein serine/threonine kinase signaling pathway	0.0200206599680755
Biological Process	GO:0008202	steroid metabolic process	0.0202301383051579
Biological Process	GO:0046323	glucose import	0.0202574707548675
Biological Process	GO:0006687	glycosphingolipid metabolic process	0.0206453132293254
Biological Process	GO:0046324	regulation of glucose import	0.0206453132293254
Biological Process	GO:0048599	oocyte development	0.0206453132293254
Biological Process	GO:0001649	osteoblast differentiation	0.0206785006934207
Biological Process	GO:0030534	adult behavior	0.0209112206747042
Biological Process	GO:0030856	regulation of epithelial cell differentiation	0.0209112206747042
Biological Process	GO:0008016	regulation of heart contraction	0.0211875924108759
Biological Process	GO:0014032	neural crest cell development	0.0212805643637447
Biological Process	GO:0070167	regulation of biomineral tissue development	0.0214313133002037
Biological Process	GO:0001101	response to acid chemical	0.0224132981726088
Biological Process	GO:1903532	positive regulation of secretion by cell	0.0224132981726088
Biological Process	GO:0071804	cellular potassium ion transport	0.0226843525950767
Biological Process	GO:0071805	potassium ion transmembrane transport	0.0226843525950767
Biological Process	GO:0051093	negative regulation of developmental process	0.0232396110871039
Biological Process	GO:0071496	cellular response to external stimulus	0.0233485414089632
Biological Process	GO:0008285	negative regulation of cell proliferation	0.0233533831213006
Biological Process	GO:0002931	response to ischemia	0.0235155594585822
Biological Process	GO:0006699	bile acid biosynthetic process	0.0235155594585822
Biological Process	GO:0031579	membrane raft organization	0.0235155594585822
Biological Process	GO:0045109	intermediate filament organization	0.0235155594585822
Biological Process	GO:0050996	positive regulation of lipid catabolic process	0.0235155594585822
Biological Process	GO:0045596	negative regulation of cell differentiation	0.0236171724711048
Biological Process	GO:0015844	monoamine transport	0.0236946583903636
Biological Process	GO:0019233	sensory perception of pain	0.0236946583903636
Biological Process	GO:0030001	metal ion transport	0.0238725418687993
Biological Process	GO:0090596	sensory organ morphogenesis	0.0240665550956006
Biological Process	GO:0021700	developmental maturation	0.0241168759289707
Biological Process	GO:0035108	limb morphogenesis	0.0244124809758134
Biological Process	GO:0001839	neural plate morphogenesis	0.0245152589337156
Biological Process	GO:0003100	regulation of systemic arterial blood pressure by endothelin	0.0245152589337156
Biological Process	GO:0007217	tachykinin receptor signaling pathway	0.0245152589337156
Biological Process	GO:0010510	regulation of acetyl-CoA biosynthetic process from pyruvate	0.0245152589337156
Biological Process	GO:0014826	vein smooth muscle contraction	0.0245152589337156
Biological Process	GO:0015866	ADP transport	0.0245152589337156
Biological Process	GO:0030916	otic vesicle formation	0.0245152589337156
Biological Process	GO:0031133	regulation of axon diameter	0.0245152589337156
Biological Process	GO:0031620	regulation of fever generation	0.0245152589337156
Biological Process	GO:0032483	regulation of Rab protein signal transduction	0.0245152589337156
Biological Process	GO:0033275	actin-myosin filament sliding	0.0245152589337156
Biological Process	GO:0035092	sperm chromatin condensation	0.0245152589337156
Biological Process	GO:0035093	spermatogenesis, exchange of chromosomal proteins	0.0245152589337156
Biological Process	GO:0035610	protein side chain deglutamylation	0.0245152589337156
Biological Process	GO:0042482	positive regulation of odontogenesis	0.0245152589337156
Biological Process	GO:0060018	astrocyte fate commitment	0.0245152589337156
Biological Process	GO:0060232	delamination	0.0245152589337156
Biological Process	GO:0060729	intestinal epithelial structure maintenance	0.0245152589337156
Biological Process	GO:0070444	oligodendrocyte progenitor proliferation	0.0245152589337156
Biological Process	GO:0070445	regulation of oligodendrocyte progenitor proliferation	0.0245152589337156
Biological Process	GO:0071609	chemokine (C-C motif) ligand 5 production	0.0245152589337156
Biological Process	GO:0071649	regulation of chemokine (C-C motif) ligand 5 production	0.0245152589337156
Biological Process	GO:0072174	metanephric tubule formation	0.0245152589337156
Biological Process	GO:0097283	keratinocyte apoptotic process	0.0245152589337156
Biological Process	GO:1901841	regulation of high voltage-gated calcium channel activity	0.0245152589337156
Biological Process	GO:1901842	negative regulation of high voltage-gated calcium channel activity	0.0245152589337156
Biological Process	GO:1902172	regulation of keratinocyte apoptotic process	0.0245152589337156
Biological Process	GO:1903911	positive regulation of receptor clustering	0.0245152589337156
Biological Process	GO:1990743	protein sialylation	0.0245152589337156
Biological Process	GO:2000138	positive regulation of cell proliferation involved in heart morphogenesis	0.0245152589337156
Biological Process	GO:2000793	cell proliferation involved in heart valve development	0.0245152589337156
Biological Process	GO:0009566	fertilization	0.0250186056576521
Biological Process	GO:0006706	steroid catabolic process	0.0251302083832543
Biological Process	GO:0010455	positive regulation of cell fate commitment	0.0251302083832543
Biological Process	GO:0034433	steroid esterification	0.0251302083832543
Biological Process	GO:0034434	sterol esterification	0.0251302083832543
Biological Process	GO:0034435	cholesterol esterification	0.0251302083832543
Biological Process	GO:0042475	odontogenesis of dentin-containing tooth	0.0251302083832543
Biological Process	GO:0042487	regulation of odontogenesis of dentin-containing tooth	0.0251302083832543
Biological Process	GO:0060973	cell migration involved in heart development	0.0251302083832543
Biological Process	GO:0071371	cellular response to gonadotropin stimulus	0.0251302083832543
Biological Process	GO:1904752	regulation of vascular associated smooth muscle cell migration	0.0251302083832543
Biological Process	GO:0010975	regulation of neuron projection development	0.0253301973093211
Biological Process	GO:0051321	meiotic cell cycle	0.0254187017285887
Biological Process	GO:0014855	striated muscle cell proliferation	0.0256526630487083
Biological Process	GO:0042886	amide transport	0.0260524744856964
Biological Process	GO:0008284	positive regulation of cell proliferation	0.0261272004474419
Biological Process	GO:0035107	appendage morphogenesis	0.0261546060080838
Biological Process	GO:0016042	lipid catabolic process	0.026411254479158
Biological Process	GO:0008206	bile acid metabolic process	0.0269253847390621
Biological Process	GO:1901186	positive regulation of ERBB signaling pathway	0.0269253847390621
Biological Process	GO:0009994	oocyte differentiation	0.0270315693451703
Biological Process	GO:0044255	cellular lipid metabolic process	0.0270846560769237
Biological Process	GO:0044344	cellular response to fibroblast growth factor stimulus	0.0272038166631923
Biological Process	GO:0071774	response to fibroblast growth factor	0.0272038166631923
Biological Process	GO:0045944	positive regulation of transcription from RNA polymerase II promoter	0.0273459134673011
Biological Process	GO:0072330	monocarboxylic acid biosynthetic process	0.027986408111265
Biological Process	GO:0001556	oocyte maturation	0.0286742509938622
Biological Process	GO:0006688	glycosphingolipid biosynthetic process	0.0286742509938622
Biological Process	GO:0045823	positive regulation of heart contraction	0.0286742509938622
Biological Process	GO:0055090	acylglycerol homeostasis	0.0286742509938622
Biological Process	GO:0060045	positive regulation of cardiac muscle cell proliferation	0.0286742509938622
Biological Process	GO:0070328	triglyceride homeostasis	0.0286742509938622
Biological Process	GO:0006928	movement of cell or subcellular component	0.0288234961675111
Biological Process	GO:0010876	lipid localization	0.0289124269908521
Biological Process	GO:0051234	establishment of localization	0.0289734479389919
Biological Process	GO:0007169	transmembrane receptor protein tyrosine kinase signaling pathway	0.0294436042363768
Biological Process	GO:0045664	regulation of neuron differentiation	0.0294950943430477
Biological Process	GO:0048522	positive regulation of cellular process	0.0295378361516077
Biological Process	GO:0019932	second-messenger-mediated signaling	0.0295485137530225
Biological Process	GO:0002009	morphogenesis of an epithelium	0.0296825714808796
Biological Process	GO:0016477	cell migration	0.0301591383977307
Biological Process	GO:0046661	male sex differentiation	0.0301695603592742
Biological Process	GO:0032330	regulation of chondrocyte differentiation	0.0306652434976322
Biological Process	GO:0045840	positive regulation of mitotic nuclear division	0.0306652434976322
Biological Process	GO:0046470	phosphatidylcholine metabolic process	0.0306652434976322
Biological Process	GO:0006111	regulation of gluconeogenesis	0.0312823030307407
Biological Process	GO:0045843	negative regulation of striated muscle tissue development	0.0312823030307407
Biological Process	GO:0048260	positive regulation of receptor-mediated endocytosis	0.0312823030307407
Biological Process	GO:0048662	negative regulation of smooth muscle cell proliferation	0.0312823030307407
Biological Process	GO:0071300	cellular response to retinoic acid	0.0312823030307407
Biological Process	GO:0086091	regulation of heart rate by cardiac conduction	0.0312823030307407
Biological Process	GO:0002062	chondrocyte differentiation	0.0319763050487116
Biological Process	GO:0060548	negative regulation of cell death	0.0319990141460821
Biological Process	GO:0032879	regulation of localization	0.0320958611352579
Biological Process	GO:0003128	heart field specification	0.0328686731293024
Biological Process	GO:0003184	pulmonary valve morphogenesis	0.0328686731293024
Biological Process	GO:0007263	nitric oxide mediated signal transduction	0.0328686731293024
Biological Process	GO:0034698	response to gonadotropin	0.0328686731293024
Biological Process	GO:0042908	xenobiotic transport	0.0328686731293024
Biological Process	GO:0090493	catecholamine uptake	0.0328686731293024
Biological Process	GO:1901642	nucleoside transmembrane transport	0.0328686731293024
Biological Process	GO:1904251	regulation of bile acid metabolic process	0.0328686731293024
Biological Process	GO:1904738	vascular associated smooth muscle cell migration	0.0328686731293024
Biological Process	GO:0001568	blood vessel development	0.0330667556389999
Biological Process	GO:0006869	lipid transport	0.0335712278242288
Biological Process	GO:0007267	cell-cell signaling	0.033954032243754
Biological Process	GO:0007176	regulation of epidermal growth factor-activated receptor activity	0.0344517828640642
Biological Process	GO:0046461	neutral lipid catabolic process	0.0344517828640642
Biological Process	GO:0046464	acylglycerol catabolic process	0.0344517828640642
Biological Process	GO:0061384	heart trabecula morphogenesis	0.0344517828640642
Biological Process	GO:0014812	muscle cell migration	0.0346038157588603
Biological Process	GO:0030239	myofibril assembly	0.0346038157588603
Biological Process	GO:0086001	cardiac muscle cell action potential	0.0346038157588603
Biological Process	GO:0001838	embryonic epithelial tube formation	0.0348159590740687
Biological Process	GO:0007338	single fertilization	0.0349468100449416
Biological Process	GO:0098655	cation transmembrane transport	0.0352030572639276
Biological Process	GO:0042593	glucose homeostasis	0.0353207319949971
Biological Process	GO:0014015	positive regulation of gliogenesis	0.0360559700285798
Biological Process	GO:0048048	embryonic eye morphogenesis	0.0360559700285798
Biological Process	GO:0048635	negative regulation of muscle organ development	0.0360559700285798
Biological Process	GO:0055025	positive regulation of cardiac muscle tissue development	0.0360559700285798
Biological Process	GO:0071363	cellular response to growth factor stimulus	0.0362283971853679
Biological Process	GO:0031668	cellular response to extracellular stimulus	0.0362370490557997
Biological Process	GO:0031623	receptor internalization	0.0365950817431343
Biological Process	GO:0008584	male gonad development	0.0373084158477841
Biological Process	GO:0033500	carbohydrate homeostasis	0.0374720951413419
Biological Process	GO:0046887	positive regulation of hormone secretion	0.0382586279795527
Biological Process	GO:0045444	fat cell differentiation	0.0383214522200701
Biological Process	GO:0042180	cellular ketone metabolic process	0.0385708658738974
Biological Process	GO:0006023	aminoglycan biosynthetic process	0.0388543160829595
Biological Process	GO:0001660	fever generation	0.0390609159459892
Biological Process	GO:0010659	cardiac muscle cell apoptotic process	0.0390609159459892
Biological Process	GO:0010665	regulation of cardiac muscle cell apoptotic process	0.0390609159459892
Biological Process	GO:0010667	negative regulation of cardiac muscle cell apoptotic process	0.0390609159459892
Biological Process	GO:0010756	positive regulation of plasminogen activation	0.0390609159459892
Biological Process	GO:0010873	positive regulation of cholesterol esterification	0.0390609159459892
Biological Process	GO:0014034	neural crest cell fate commitment	0.0390609159459892
Biological Process	GO:0015889	cobalamin transport	0.0390609159459892
Biological Process	GO:0031650	regulation of heat generation	0.0390609159459892
Biological Process	GO:0032287	peripheral nervous system myelin maintenance	0.0390609159459892
Biological Process	GO:0035461	vitamin transmembrane transport	0.0390609159459892
Biological Process	GO:0035608	protein deglutamylation	0.0390609159459892
Biological Process	GO:0035878	nail development	0.0390609159459892
Biological Process	GO:0035912	dorsal aorta morphogenesis	0.0390609159459892
Biological Process	GO:0038003	opioid receptor signaling pathway	0.0390609159459892
Biological Process	GO:0042636	negative regulation of hair cycle	0.0390609159459892
Biological Process	GO:0044771	meiotic cell cycle phase transition	0.0390609159459892
Biological Process	GO:0046478	lactosylceramide metabolic process	0.0390609159459892
Biological Process	GO:0046532	regulation of photoreceptor cell differentiation	0.0390609159459892
Biological Process	GO:0046533	negative regulation of photoreceptor cell differentiation	0.0390609159459892
Biological Process	GO:0046548	retinal rod cell development	0.0390609159459892
Biological Process	GO:0048023	positive regulation of melanin biosynthetic process	0.0390609159459892
Biological Process	GO:0048387	negative regulation of retinoic acid receptor signaling pathway	0.0390609159459892
Biological Process	GO:0050812	regulation of acyl-CoA biosynthetic process	0.0390609159459892
Biological Process	GO:0051610	serotonin uptake	0.0390609159459892
Biological Process	GO:0051764	actin crosslink formation	0.0390609159459892
Biological Process	GO:0051799	negative regulation of hair follicle development	0.0390609159459892
Biological Process	GO:0060842	arterial endothelial cell differentiation	0.0390609159459892
Biological Process	GO:0061038	uterus morphogenesis	0.0390609159459892
Biological Process	GO:0071600	otic vesicle morphogenesis	0.0390609159459892
Biological Process	GO:0086042	cardiac muscle cell-cardiac muscle cell adhesion	0.0390609159459892
Biological Process	GO:0086073	bundle of His cell-Purkinje myocyte adhesion involved in cell communication	0.0390609159459892
Biological Process	GO:1900378	positive regulation of secondary metabolite biosynthetic process	0.0390609159459892
Biological Process	GO:1901228	positive regulation of transcription from RNA polymerase II promoter involved in heart development	0.0390609159459892
Biological Process	GO:1901626	regulation of postsynaptic membrane organization	0.0390609159459892
Biological Process	GO:1901629	regulation of presynaptic membrane organization	0.0390609159459892
Biological Process	GO:2000064	regulation of cortisol biosynthetic process	0.0390609159459892
Biological Process	GO:2000343	positive regulation of chemokine (C-X-C motif) ligand 2 production	0.0390609159459892
Biological Process	GO:0006936	muscle contraction	0.0391719711830034
Biological Process	GO:0043066	negative regulation of apoptotic process	0.0396792997715387
Biological Process	GO:0072175	epithelial tube formation	0.0400496592631846
Biological Process	GO:0046546	development of primary male sexual characteristics	0.0401925045531453
Biological Process	GO:0040007	growth	0.0402380221279479
Biological Process	GO:0051047	positive regulation of secretion	0.0404906675717073
Biological Process	GO:0048646	anatomical structure formation involved in morphogenesis	0.0408473542404032
Biological Process	GO:0032964	collagen biosynthetic process	0.0408549519711314
Biological Process	GO:0043276	anoikis	0.0408549519711314
Biological Process	GO:0044331	cell-cell adhesion mediated by cadherin	0.0408549519711314
Biological Process	GO:0034103	regulation of tissue remodeling	0.0412539325710026
Biological Process	GO:0010155	regulation of proton transport	0.0416955331023698
Biological Process	GO:0016048	detection of temperature stimulus	0.0416955331023698
Biological Process	GO:0030540	female genitalia development	0.0416955331023698
Biological Process	GO:0034381	plasma lipoprotein particle clearance	0.0416955331023698
Biological Process	GO:0042762	regulation of sulfur metabolic process	0.0416955331023698
Biological Process	GO:0043011	myeloid dendritic cell differentiation	0.0416955331023698
Biological Process	GO:0043501	skeletal muscle adaptation	0.0416955331023698
Biological Process	GO:0043931	ossification involved in bone maturation	0.0416955331023698
Biological Process	GO:1904037	positive regulation of epithelial cell apoptotic process	0.0416955331023698
Biological Process	GO:1904706	negative regulation of vascular smooth muscle cell proliferation	0.0416955331023698
Biological Process	GO:2000047	regulation of cell-cell adhesion mediated by cadherin	0.0416955331023698
Biological Process	GO:0051960	regulation of nervous system development	0.0417296337814203
Biological Process	GO:0014033	neural crest cell differentiation	0.0417742057166706
Biological Process	GO:0035914	skeletal muscle cell differentiation	0.0417742057166706
Biological Process	GO:0048589	developmental growth	0.0420417769789177
Biological Process	GO:0050731	positive regulation of peptidyl-tyrosine phosphorylation	0.0420689315167019
Biological Process	GO:0071229	cellular response to acid chemical	0.0428611551943091
Biological Process	GO:0040011	locomotion	0.042871807552719
Biological Process	GO:0060048	cardiac muscle contraction	0.0429624187458747
Biological Process	GO:2000146	negative regulation of cell motility	0.0432815881234537
Biological Process	GO:0043270	positive regulation of ion transport	0.0444865743910198
Biological Process	GO:0010720	positive regulation of cell development	0.0451000453008381
Biological Process	GO:0061564	axon development	0.0451804461052104
Biological Process	GO:0044057	regulation of system process	0.0454040187119789
Biological Process	GO:0070848	response to growth factor	0.0462231303160187
Biological Process	GO:0001508	action potential	0.0464087336329211
Biological Process	GO:0043616	keratinocyte proliferation	0.0468815274957818
Biological Process	GO:0030336	negative regulation of cell migration	0.0477276707466929
Biological Process	GO:0006692	prostanoid metabolic process	0.0478855538960076
Biological Process	GO:0006693	prostaglandin metabolic process	0.0478855538960076
Biological Process	GO:0010453	regulation of cell fate commitment	0.0478855538960076
Biological Process	GO:0019674	NAD metabolic process	0.0478855538960076
Biological Process	GO:0031102	neuron projection regeneration	0.0478855538960076
Biological Process	GO:0040020	regulation of meiotic nuclear division	0.0478855538960076
Biological Process	GO:0072273	metanephric nephron morphogenesis	0.0478855538960076
Biological Process	GO:1903115	regulation of actin filament-based movement	0.0478855538960076
Biological Process	GO:0019318	hexose metabolic process	0.0488750939987473
Biological Process	GO:0045598	regulation of fat cell differentiation	0.0497514819340068

## Sheet: GSEA
id	name	SIZE	ES	NES	NOM p-val
KO03010	Ribosome	123	0.79564	3.61397	0
KO03050	Proteasome	38	0.738786	2.82596	0
KO05012	Parkinson disease	126	0.537305	2.62968	0
KO05322	Systemic lupus erythematosus	170	0.462728	2.34174	0
KO00533	Glycosaminoglycan biosynthesis - keratan sulfate	16	-0.752554	-1.79343	0
KO00592	alpha-Linolenic acid metabolism	26	0.525217	1.75998	0
KO00982	Drug metabolism - cytochrome P450	35	0.452254	1.70642	0
KO04260	Cardiac muscle contraction	76	0.370224	1.67619	0
KO04714	Thermogenesis	215	0.337673	1.65038	0
KO00480	Glutathione metabolism	45	0.391554	1.60949	0.0136986
KO05150	Staphylococcus aureus infection	154	0.343798	1.59033	0
KO00591	Linoleic acid metabolism	32	0.433315	1.56478	0.0153846
KO02010	ABC transporters	45	-0.563241	-1.60956	0
KO00601	Glycosphingolipid biosynthesis - lacto and neolacto series	25	-0.625029	-1.62539	0.00583431
KO04950	Maturity onset diabetes of the young	25	-0.619767	-1.63757	0.00238379
KO04120	Ubiquitin mediated proteolysis	140	-0.515059	-1.64766	0
KO04710	Circadian rhythm	32	-0.571792	-1.55946	0.00692042
KO05017	Spinocerebellar ataxia	96	-0.490268	-1.51719	0.00206398
KO04932	Non-alcoholic fatty liver disease	133	0.306642	1.47319	0
KO04213	Longevity regulating pathway - multiple species	52	-0.516558	-1.51919	0.00653595
KO03460	Fanconi anemia pathway	51	-0.530525	-1.56323	0.00648649
KO00514	Other types of O-glycan biosynthesis	43	-0.531754	-1.52422	0.00327869
KO04330	Notch signaling pathway	53	-0.513164	-1.50195	0.0118662
KO00512	Mucin type O-glycan biosynthesis	28	-0.565929	-1.49358	0.0163743
KO04068	FoxO signaling pathway	126	-0.481147	-1.52834	0
KO03022	Basal transcription factors	40	-0.541427	-1.52896	0.00674916
KO04930	Type II diabetes mellitus	46	-0.512793	-1.47808	0.0173724
KO04152	AMPK signaling pathway	117	-0.4603	-1.47039	0.0020429
KO04391	Hippo signaling pathway - fly	51	-0.499816	-1.46601	0.0131004
KO00590	Arachidonic acid metabolism	52	0.340759	1.42025	0.027027
KO04670	Leukocyte transendothelial migration	119	0.287439	1.39661	0
KO05034	Alcoholism	141	0.290753	1.38472	0
KO04918	Thyroid hormone synthesis	59	0.330828	1.37416	0
KO04972	Pancreatic secretion	92	0.30875	1.36483	0.030303
KO00983	Drug metabolism - other enzymes	60	0.333713	1.40233	0.038961
KO04217	Necroptosis	138	0.264307	1.28115	0
KO05016	Huntington disease	251	0.27437	1.29299	0
KO04723	Retrograde endocannabinoid signaling	133	0.280511	1.31871	0
KO04270	Vascular smooth muscle contraction	128	0.278421	1.31925	0
KO04914	Progesterone-mediated oocyte maturation	79	-0.460783	-1.42781	0.00722394
KO04012	ErbB signaling pathway	82	-0.468615	-1.43619	0.00838574
KO00515	Mannose type O-glycan biosynthesis	23	-0.550953	-1.42023	0.0443114
KO04114	Oocyte meiosis	103	-0.449765	-1.42843	0.00718686
KO04931	Insulin resistance	107	-0.448348	-1.40525	0.00920245
KO03018	RNA degradation	68	-0.463719	-1.40634	0.0168244
KO04920	Adipocytokine signaling pathway	68	-0.46599	-1.40902	0.0277481
