# Supplementary material for: Whole-transcriptome insights into follicle selection: deciphering key regulatory networks in Luxi gamecock
Source: Front Genet. 2025 Aug 6;16:1620058. doi: 10.3389/fgene.2025.1620058 (PMC12364954; doi:10.3389/fgene.2025.1620058)
Supplement: Supplementary file 12 [file Table7.xlsx]

## Sheet: GO terms of parental targets
Class	GO ID	Description	pvalue
Cellular Component	GO:0044444	cytoplasmic part	0.00145137098452609
Cellular Component	GO:0005737	cytoplasm	0.00219856826796596
Cellular Component	GO:0005829	cytosol	0.00285159332579299
Cellular Component	GO:0000974	Prp19 complex	0.00582299686167374
Cellular Component	GO:0005819	spindle	0.00859850761729752
Cellular Component	GO:0016607	nuclear speck	0.0108358551319969
Cellular Component	GO:0005622	intracellular	0.0117979818503598
Cellular Component	GO:0044424	intracellular part	0.0117979818503598
Cellular Component	GO:0000922	spindle pole	0.0148464876490005
Cellular Component	GO:0000243	commitment complex	0.0148948846710359
Cellular Component	GO:0045251	electron transfer flavoprotein complex	0.0148948846710359
Cellular Component	GO:1990706	MAD1 complex	0.0148948846710359
Cellular Component	GO:0045334	clathrin-coated endocytic vesicle	0.0178476245021639
Cellular Component	GO:0005912	adherens junction	0.021862113343606
Cellular Component	GO:0044428	nuclear part	0.0257456332106686
Cellular Component	GO:0031981	nuclear lumen	0.0266329672973229
Cellular Component	GO:0070161	anchoring junction	0.0267162243231752
Cellular Component	GO:0010494	cytoplasmic stress granule	0.0291875770334556
Cellular Component	GO:0044446	intracellular organelle part	0.0292747493725861
Cellular Component	GO:0016939	kinesin II complex	0.0295691607335631
Cellular Component	GO:0030906	retromer, cargo-selective complex	0.0295691607335631
Cellular Component	GO:0070381	endosome to plasma membrane transport vesicle	0.0295691607335631
Cellular Component	GO:1990728	mitotic spindle assembly checkpoint MAD1-MAD2 complex	0.0295691607335631
Cellular Component	GO:0005925	focal adhesion	0.0315086347469028
Cellular Component	GO:0015630	microtubule cytoskeleton	0.0329496594403897
Cellular Component	GO:0005924	cell-substrate adherens junction	0.0356278715154822
Cellular Component	GO:0005815	microtubule organizing center	0.035679372917984
Cellular Component	GO:0030055	cell-substrate junction	0.0378065666549894
Cellular Component	GO:0070013	intracellular organelle lumen	0.03796193174103
Cellular Component	GO:0043233	organelle lumen	0.0386353191112933
Cellular Component	GO:0044422	organelle part	0.0428207628891573
Cellular Component	GO:0005588	collagen type V trimer	0.044026077126823
Cellular Component	GO:0030289	protein phosphatase 4 complex	0.044026077126823
Cellular Component	GO:0031088	platelet dense granule membrane	0.044026077126823
Cellular Component	GO:0031467	Cul7-RING ubiquitin ligase complex	0.044026077126823
Cellular Component	GO:0035189	Rb-E2F complex	0.044026077126823
Cellular Component	GO:0070939	Dsl1p complex	0.044026077126823
Cellular Component	GO:0071797	LUBAC complex	0.044026077126823
Cellular Component	GO:0090443	FAR/SIN/STRIPAK complex	0.044026077126823
Cellular Component	GO:1903143	adrenomedullin receptor complex	0.044026077126823
Cellular Component	GO:1990393	3M complex	0.044026077126823
Cellular Component	GO:0031974	membrane-enclosed lumen	0.0482710068795112
Cellular Component	GO:0036464	cytoplasmic ribonucleoprotein granule	0.0486081629726287
Molecular Function	GO:0005085	guanyl-nucleotide exchange factor activity	9.22942990669443e-05
Molecular Function	GO:0098772	molecular function regulator	0.0040483571883211
Molecular Function	GO:0035252	UDP-xylosyltransferase activity	0.00576855265604856
Molecular Function	GO:0042285	xylosyltransferase activity	0.00734472026671474
Molecular Function	GO:0003730	mRNA 3'-UTR binding	0.00777058733789509
Molecular Function	GO:0004702	receptor signaling protein serine/threonine kinase activity	0.00881703062672978
Molecular Function	GO:0017154	semaphorin receptor activity	0.00909189282557188
Molecular Function	GO:0051721	protein phosphatase 2A binding	0.0130779346446267
Molecular Function	GO:0019838	growth factor binding	0.0134238665198039
Molecular Function	GO:0001642	group III metabotropic glutamate receptor activity	0.0148207171314741
Molecular Function	GO:0001691	pseudophosphatase activity	0.0148207171314741
Molecular Function	GO:0004306	ethanolamine-phosphate cytidylyltransferase activity	0.0148207171314741
Molecular Function	GO:0004385	guanylate kinase activity	0.0148207171314741
Molecular Function	GO:0004394	heparan sulfate 2-O-sulfotransferase activity	0.0148207171314741
Molecular Function	GO:0051722	protein C-terminal methylesterase activity	0.0148207171314741
Molecular Function	GO:0051723	protein methylesterase activity	0.0148207171314741
Molecular Function	GO:0052798	beta-galactoside alpha-2,3-sialyltransferase activity	0.0148207171314741
Molecular Function	GO:0052917	dol-P-Man:Man(7)GlcNAc(2)-PP-Dol alpha-1,6-mannosyltransferase activity	0.0148207171314741
Molecular Function	GO:0071667	DNA/RNA hybrid binding	0.0148207171314741
Molecular Function	GO:0005488	binding	0.0151606608011316
Molecular Function	GO:0043394	proteoglycan binding	0.0153064420348258
Molecular Function	GO:0019904	protein domain specific binding	0.0161454172793049
Molecular Function	GO:0004713	protein tyrosine kinase activity	0.0164491973481348
Molecular Function	GO:0004707	MAP kinase activity	0.017685225989551
Molecular Function	GO:0016740	transferase activity	0.0179315479487814
Molecular Function	GO:0035035	histone acetyltransferase binding	0.0202093924008877
Molecular Function	GO:0008514	organic anion transmembrane transporter activity	0.0246221476909552
Molecular Function	GO:0000030	mannosyltransferase activity	0.0256748474734774
Molecular Function	GO:0001948	glycoprotein binding	0.0256748474734774
Molecular Function	GO:0019903	protein phosphatase binding	0.0262265200899496
Molecular Function	GO:0000009	alpha-1,6-mannosyltransferase activity	0.0294229441307208
Molecular Function	GO:0001409	guanine nucleotide transmembrane transporter activity	0.0294229441307208
Molecular Function	GO:0004169	dolichyl-phosphate-mannose-protein mannosyltransferase activity	0.0294229441307208
Molecular Function	GO:0004720	protein-lysine 6-oxidase activity	0.0294229441307208
Molecular Function	GO:0008520	L-ascorbate:sodium symporter activity	0.0294229441307208
Molecular Function	GO:0010855	adenylate cyclase inhibitor activity	0.0294229441307208
Molecular Function	GO:0015132	prostaglandin transmembrane transporter activity	0.0294229441307208
Molecular Function	GO:0015143	urate transmembrane transporter activity	0.0294229441307208
Molecular Function	GO:0015229	L-ascorbic acid transporter activity	0.0294229441307208
Molecular Function	GO:0015432	bile acid-exporting ATPase activity	0.0294229441307208
Molecular Function	GO:0030158	protein xylosyltransferase activity	0.0294229441307208
Molecular Function	GO:0042296	ISG15 transferase activity	0.0294229441307208
Molecular Function	GO:0050733	RS domain binding	0.0294229441307208
Molecular Function	GO:0071714	icosanoid transmembrane transporter activity	0.0294229441307208
Molecular Function	GO:0072518	Rho-dependent protein serine/threonine kinase activity	0.0294229441307208
Molecular Function	GO:1901702	salt transmembrane transporter activity	0.0294229441307208
Molecular Function	GO:0044390	ubiquitin-like protein conjugating enzyme binding	0.0316658294312056
Molecular Function	GO:0005057	receptor signaling protein activity	0.0322552899542499
Molecular Function	GO:0046943	carboxylic acid transmembrane transporter activity	0.0374058216535194
Molecular Function	GO:0016757	transferase activity, transferring glycosyl groups	0.0385741123789803
Molecular Function	GO:0004714	transmembrane receptor protein tyrosine kinase activity	0.0396999698976728
Molecular Function	GO:0005342	organic acid transmembrane transporter activity	0.0402092257003191
Molecular Function	GO:0005515	protein binding	0.0402104917804815
Molecular Function	GO:0043130	ubiquitin binding	0.0416546632396757
Molecular Function	GO:0016791	phosphatase activity	0.0419733787618045
Molecular Function	GO:0001605	adrenomedullin receptor activity	0.0438098848696183
Molecular Function	GO:0001640	adenylate cyclase inhibiting G-protein coupled glutamate receptor activity	0.0438098848696183
Molecular Function	GO:0005095	GTPase inhibitor activity	0.0438098848696183
Molecular Function	GO:0008349	MAP kinase kinase kinase kinase activity	0.0438098848696183
Molecular Function	GO:0008568	microtubule-severing ATPase activity	0.0438098848696183
Molecular Function	GO:0010698	acetyltransferase activator activity	0.0438098848696183
Molecular Function	GO:0015431	glutathione S-conjugate-exporting ATPase activity	0.0438098848696183
Molecular Function	GO:0016286	small conductance calcium-activated potassium channel activity	0.0438098848696183
Molecular Function	GO:0038085	vascular endothelial growth factor binding	0.0438098848696183
Molecular Function	GO:0044323	retinoic acid-responsive element binding	0.0438098848696183
Molecular Function	GO:0044729	hemi-methylated DNA-binding	0.0438098848696183
Molecular Function	GO:0048273	mitogen-activated protein kinase p38 binding	0.0438098848696183
Molecular Function	GO:0048495	Roundabout binding	0.0438098848696183
Molecular Function	GO:0051525	NFAT protein binding	0.0438098848696183
Molecular Function	GO:0070991	medium-chain-acyl-CoA dehydrogenase activity	0.0438098848696183
Molecular Function	GO:0071997	glutathione S-conjugate-transporting ATPase activity	0.0438098848696183
Molecular Function	GO:0097643	amylin receptor activity	0.0438098848696183
Molecular Function	GO:1990444	F-box domain binding	0.0438098848696183
Molecular Function	GO:0035198	miRNA binding	0.0450847416521445
Molecular Function	GO:0005520	insulin-like growth factor binding	0.0487146799645197
Molecular Function	GO:0008373	sialyltransferase activity	0.0487146799645197
Biological Process	GO:0055059	asymmetric neuroblast division	0.000233267307590231
Biological Process	GO:0071922	regulation of cohesin localization to chromatin	0.000233267307590231
Biological Process	GO:0008152	metabolic process	0.000427485748016344
Biological Process	GO:0071921	cohesin localization to chromatin	0.00069273321648008
Biological Process	GO:0043170	macromolecule metabolic process	0.00105621769157929
Biological Process	GO:0044238	primary metabolic process	0.00122382140056933
Biological Process	GO:0098722	asymmetric stem cell division	0.00137148881284181
Biological Process	GO:0042130	negative regulation of T cell proliferation	0.00153955717848641
Biological Process	GO:0071704	organic substance metabolic process	0.00167972108020741
Biological Process	GO:0097205	renal filtration	0.00205127389566236
Biological Process	GO:0035562	negative regulation of chromatin binding	0.00226278178174245
Biological Process	GO:0046007	negative regulation of activated T cell proliferation	0.00226278178174245
Biological Process	GO:1904026	regulation of collagen fibril organization	0.00226278178174245
Biological Process	GO:0006929	substrate-dependent cell migration	0.00243398328094211
Biological Process	GO:0015012	heparan sulfate proteoglycan biosynthetic process	0.00285803477814383
Biological Process	GO:0032945	negative regulation of mononuclear cell proliferation	0.00288153694741561
Biological Process	GO:0050672	negative regulation of lymphocyte proliferation	0.00288153694741561
Biological Process	GO:0044237	cellular metabolic process	0.00289876288550517
Biological Process	GO:0051100	negative regulation of binding	0.00301322981578863
Biological Process	GO:0030199	collagen fibril organization	0.00316393673947019
Biological Process	GO:0070664	negative regulation of leukocyte proliferation	0.00346464401622451
Biological Process	GO:0072358	cardiovascular system development	0.00411883494552315
Biological Process	GO:0072359	circulatory system development	0.00433201249935824
Biological Process	GO:0014910	regulation of smooth muscle cell migration	0.00439172476340512
Biological Process	GO:0051098	regulation of binding	0.0044518743752148
Biological Process	GO:0007166	cell surface receptor signaling pathway	0.00459784244097784
Biological Process	GO:0032836	glomerular basement membrane development	0.00465673482602402
Biological Process	GO:0036445	neuronal stem cell division	0.00465673482602402
Biological Process	GO:0055057	neuroblast division	0.00465673482602402
Biological Process	GO:1904754	positive regulation of vascular associated smooth muscle cell migration	0.00465673482602402
Biological Process	GO:0044260	cellular macromolecule metabolic process	0.00471029688278879
Biological Process	GO:0043500	muscle adaptation	0.0048615001718685
Biological Process	GO:0030201	heparan sulfate proteoglycan metabolic process	0.00564404218803813
Biological Process	GO:0002062	chondrocyte differentiation	0.0064778847537847
Biological Process	GO:0042129	regulation of T cell proliferation	0.00683761293047407
Biological Process	GO:0030036	actin cytoskeleton organization	0.00705341891167682
Biological Process	GO:0060055	angiogenesis involved in wound healing	0.00782358816669308
Biological Process	GO:0014909	smooth muscle cell migration	0.0078873519018351
Biological Process	GO:1901888	regulation of cell junction assembly	0.00927858696521321
Biological Process	GO:0008356	asymmetric cell division	0.00968154809615885
Biological Process	GO:1904752	regulation of vascular associated smooth muscle cell migration	0.00968154809615885
Biological Process	GO:0050868	negative regulation of T cell activation	0.00988917648311443
Biological Process	GO:0001822	kidney development	0.0100139259454137
Biological Process	GO:0060038	cardiac muscle cell proliferation	0.0115918953634165
Biological Process	GO:1904738	vascular associated smooth muscle cell migration	0.0117146486122519
Biological Process	GO:0002695	negative regulation of leukocyte activation	0.0117584889119024
Biological Process	GO:0001568	blood vessel development	0.0119085182577192
Biological Process	GO:0060255	regulation of macromolecule metabolic process	0.0119130655482456
Biological Process	GO:0043502	regulation of muscle adaptation	0.0126494205459805
Biological Process	GO:0072001	renal system development	0.012914000520571
Biological Process	GO:1903038	negative regulation of leukocyte cell-cell adhesion	0.0133321524525034
Biological Process	GO:0035561	regulation of chromatin binding	0.0139171490403204
Biological Process	GO:0055017	cardiac muscle tissue growth	0.0149252023994498
Biological Process	GO:1901137	carbohydrate derivative biosynthetic process	0.015042539606478
Biological Process	GO:0007507	heart development	0.0153020045887838
Biological Process	GO:0006185	dGDP biosynthetic process	0.0153136835172072
Biological Process	GO:0009182	purine deoxyribonucleoside diphosphate metabolic process	0.0153136835172072
Biological Process	GO:0009183	purine deoxyribonucleoside diphosphate biosynthetic process	0.0153136835172072
Biological Process	GO:0018125	peptidyl-cysteine methylation	0.0153136835172072
Biological Process	GO:0021966	corticospinal neuron axon guidance	0.0153136835172072
Biological Process	GO:0021972	corticospinal neuron axon guidance through spinal cord	0.0153136835172072
Biological Process	GO:0031048	chromatin silencing by small RNA	0.0153136835172072
Biological Process	GO:0034474	U2 snRNA 3'-end processing	0.0153136835172072
Biological Process	GO:0035470	positive regulation of vascular wound healing	0.0153136835172072
Biological Process	GO:0038041	cross-receptor inhibition within G-protein coupled receptor heterodimer	0.0153136835172072
Biological Process	GO:0038190	VEGF-activated neuropilin signaling pathway	0.0153136835172072
Biological Process	GO:0045196	establishment or maintenance of neuroblast polarity	0.0153136835172072
Biological Process	GO:0045200	establishment of neuroblast polarity	0.0153136835172072
Biological Process	GO:0046066	dGDP metabolic process	0.0153136835172072
Biological Process	GO:0046586	regulation of calcium-dependent cell-cell adhesion	0.0153136835172072
Biological Process	GO:0046587	positive regulation of calcium-dependent cell-cell adhesion	0.0153136835172072
Biological Process	GO:0046878	positive regulation of saliva secretion	0.0153136835172072
Biological Process	GO:0050924	positive regulation of negative chemotaxis	0.0153136835172072
Biological Process	GO:0050929	induction of negative chemotaxis	0.0153136835172072
Biological Process	GO:0051793	medium-chain fatty acid catabolic process	0.0153136835172072
Biological Process	GO:0061006	regulation of cell proliferation involved in kidney morphogenesis	0.0153136835172072
Biological Process	GO:0061043	regulation of vascular wound healing	0.0153136835172072
Biological Process	GO:0071676	negative regulation of mononuclear cell migration	0.0153136835172072
Biological Process	GO:0090260	negative regulation of retinal ganglion cell axon guidance	0.0153136835172072
Biological Process	GO:1903406	regulation of sodium:potassium-exchanging ATPase activity	0.0153136835172072
Biological Process	GO:1903408	positive regulation of sodium:potassium-exchanging ATPase activity	0.0153136835172072
Biological Process	GO:1904693	midbrain morphogenesis	0.0153136835172072
Biological Process	GO:1904791	negative regulation of telosome assembly	0.0153136835172072
Biological Process	GO:0034111	negative regulation of homotypic cell-cell adhesion	0.0157225243710341
Biological Process	GO:0019222	regulation of metabolic process	0.0160858287858015
Biological Process	GO:0001944	vasculature development	0.0161240127411989
Biological Process	GO:0010613	positive regulation of cardiac muscle hypertrophy	0.0162834418118341
Biological Process	GO:0014911	positive regulation of smooth muscle cell migration	0.0162834418118341
Biological Process	GO:0032332	positive regulation of chondrocyte differentiation	0.0162834418118341
Biological Process	GO:0048569	post-embryonic organ development	0.0162834418118341
Biological Process	GO:0042098	T cell proliferation	0.0165680766616352
Biological Process	GO:0050866	negative regulation of cell activation	0.0165680766616352
Biological Process	GO:0030029	actin filament-based process	0.0170742467172308
Biological Process	GO:1901654	response to ketone	0.0174565438937081
Biological Process	GO:0080090	regulation of primary metabolic process	0.017496075855785
Biological Process	GO:0006357	regulation of transcription from RNA polymerase II promoter	0.0177522583257041
Biological Process	GO:0014812	muscle cell migration	0.0187450925600483
Biological Process	GO:0051893	regulation of focal adhesion assembly	0.0187450925600483
Biological Process	GO:0060419	heart growth	0.0187450925600483
Biological Process	GO:0090109	regulation of cell-substrate junction assembly	0.0187450925600483
Biological Process	GO:0014742	positive regulation of muscle hypertrophy	0.0188080497698043
Biological Process	GO:0035994	response to muscle stretch	0.0188080497698043
Biological Process	GO:0046006	regulation of activated T cell proliferation	0.0188080497698043
Biological Process	GO:0048103	somatic stem cell division	0.0188080497698043
Biological Process	GO:0050650	chondroitin sulfate proteoglycan biosynthetic process	0.0188080497698043
Biological Process	GO:0009101	glycoprotein biosynthetic process	0.0190510269234315
Biological Process	GO:0030166	proteoglycan biosynthetic process	0.0201275106291546
Biological Process	GO:0003094	glomerular filtration	0.021485623524817
Biological Process	GO:0035330	regulation of hippo signaling	0.021485623524817
Biological Process	GO:0070633	transepithelial transport	0.021485623524817
Biological Process	GO:0002011	morphogenesis of an epithelial sheet	0.0215646751026328
Biological Process	GO:0009888	tissue development	0.0224078307183151
Biological Process	GO:0048468	cell development	0.0225152840626146
Biological Process	GO:0007405	neuroblast proliferation	0.0230566268618082
Biological Process	GO:0060968	regulation of gene silencing	0.0230566268618082
Biological Process	GO:1903391	regulation of adherens junction organization	0.0230566268618082
Biological Process	GO:0007264	small GTPase mediated signal transduction	0.0232235789139736
Biological Process	GO:0090257	regulation of muscle system process	0.0233673142997546
Biological Process	GO:0001655	urogenital system development	0.0236064838833959
Biological Process	GO:0007063	regulation of sister chromatid cohesion	0.0243109388607748
Biological Process	GO:0036010	protein localization to endosome	0.0243109388607748
Biological Process	GO:0051894	positive regulation of focal adhesion assembly	0.0243109388607748
Biological Process	GO:0060039	pericardium development	0.0243109388607748
Biological Process	GO:0031323	regulation of cellular metabolic process	0.0252225307633852
Biological Process	GO:0006366	transcription from RNA polymerase II promoter	0.0254596536120606
Biological Process	GO:0030154	cell differentiation	0.0254625282239382
Biological Process	GO:0010468	regulation of gene expression	0.0255094998160693
Biological Process	GO:0051250	negative regulation of lymphocyte activation	0.0255594758922982
Biological Process	GO:0032944	regulation of mononuclear cell proliferation	0.0259813023411421
Biological Process	GO:0050670	regulation of lymphocyte proliferation	0.0259813023411421
Biological Process	GO:0032835	glomerulus development	0.0262048353580418
Biological Process	GO:0030155	regulation of cell adhesion	0.0263997340221684
Biological Process	GO:0050798	activated T cell proliferation	0.0272788941894564
Biological Process	GO:0071168	protein localization to chromatin	0.0272788941894564
Biological Process	GO:1903393	positive regulation of adherens junction organization	0.0272788941894564
Biological Process	GO:0045931	positive regulation of mitotic cell cycle	0.027823926011072
Biological Process	GO:0044707	single-multicellular organism process	0.0282383358288669
Biological Process	GO:0014855	striated muscle cell proliferation	0.0295716062232199
Biological Process	GO:0071347	cellular response to interleukin-1	0.0295716062232199
Biological Process	GO:0098586	cellular response to virus	0.0295716062232199
Biological Process	GO:1901655	cellular response to ketone	0.0295716062232199
Biological Process	GO:0070663	regulation of leukocyte proliferation	0.0297476929853286
Biological Process	GO:0032735	positive regulation of interleukin-12 production	0.0303845080530207
Biological Process	GO:0001554	luteolysis	0.0303940997268243
Biological Process	GO:0002635	negative regulation of germinal center formation	0.0303940997268243
Biological Process	GO:0006930	substrate-dependent cell migration, cell extension	0.0303940997268243
Biological Process	GO:0007172	signal complex assembly	0.0303940997268243
Biological Process	GO:0007253	cytoplasmic sequestering of NF-kappaB	0.0303940997268243
Biological Process	GO:0009153	purine deoxyribonucleotide biosynthetic process	0.0303940997268243
Biological Process	GO:0010593	negative regulation of lamellipodium assembly	0.0303940997268243
Biological Process	GO:0010615	positive regulation of cardiac muscle adaptation	0.0303940997268243
Biological Process	GO:0015747	urate transport	0.0303940997268243
Biological Process	GO:0015882	L-ascorbic acid transport	0.0303940997268243
Biological Process	GO:0018057	peptidyl-lysine oxidation	0.0303940997268243
Biological Process	GO:0021823	cerebral cortex tangential migration using cell-cell interactions	0.0303940997268243
Biological Process	GO:0021827	postnatal olfactory bulb interneuron migration	0.0303940997268243
Biological Process	GO:0021836	chemorepulsion involved in postnatal olfactory bulb interneuron migration	0.0303940997268243
Biological Process	GO:0031134	sister chromatid biorientation	0.0303940997268243
Biological Process	GO:0032020	ISG15-protein conjugation	0.0303940997268243
Biological Process	GO:0032485	regulation of Ral protein signal transduction	0.0303940997268243
Biological Process	GO:0035063	nuclear speck organization	0.0303940997268243
Biological Process	GO:0038016	insulin receptor internalization	0.0303940997268243
Biological Process	GO:0038189	neuropilin signaling pathway	0.0303940997268243
Biological Process	GO:0042345	regulation of NF-kappaB import into nucleus	0.0303940997268243
Biological Process	GO:0042347	negative regulation of NF-kappaB import into nucleus	0.0303940997268243
Biological Process	GO:0042348	NF-kappaB import into nucleus	0.0303940997268243
Biological Process	GO:0043490	malate-aspartate shuttle	0.0303940997268243
Biological Process	GO:0046710	GDP metabolic process	0.0303940997268243
Biological Process	GO:0046877	regulation of saliva secretion	0.0303940997268243
Biological Process	GO:0061032	visceral serous pericardium development	0.0303940997268243
Biological Process	GO:0061364	apoptotic process involved in luteolysis	0.0303940997268243
Biological Process	GO:0070729	cyclic nucleotide transport	0.0303940997268243
Biological Process	GO:0070730	cAMP transport	0.0303940997268243
Biological Process	GO:0070778	L-aspartate transport	0.0303940997268243
Biological Process	GO:0070904	transepithelial L-ascorbic acid transport	0.0303940997268243
Biological Process	GO:0071573	telosome assembly	0.0303940997268243
Biological Process	GO:0071623	negative regulation of granulocyte chemotaxis	0.0303940997268243
Biological Process	GO:0071671	regulation of smooth muscle cell chemotaxis	0.0303940997268243
Biological Process	GO:0071672	negative regulation of smooth muscle cell chemotaxis	0.0303940997268243
Biological Process	GO:0090024	negative regulation of neutrophil chemotaxis	0.0303940997268243
Biological Process	GO:0097213	regulation of lysosomal membrane permeability	0.0303940997268243
Biological Process	GO:1902623	negative regulation of neutrophil migration	0.0303940997268243
Biological Process	GO:1903225	negative regulation of endodermal cell differentiation	0.0303940997268243
Biological Process	GO:1903244	positive regulation of cardiac muscle hypertrophy in response to stress	0.0303940997268243
Biological Process	GO:1903273	regulation of sodium ion export	0.0303940997268243
Biological Process	GO:1903275	positive regulation of sodium ion export	0.0303940997268243
Biological Process	GO:1903276	regulation of sodium ion export from cell	0.0303940997268243
Biological Process	GO:1903278	positive regulation of sodium ion export from cell	0.0303940997268243
Biological Process	GO:1903279	regulation of calcium:sodium antiporter activity	0.0303940997268243
Biological Process	GO:1903281	positive regulation of calcium:sodium antiporter activity	0.0303940997268243
Biological Process	GO:1903790	guanine nucleotide transmembrane transport	0.0303940997268243
Biological Process	GO:1904028	positive regulation of collagen fibril organization	0.0303940997268243
Biological Process	GO:1904790	regulation of telosome assembly	0.0303940997268243
Biological Process	GO:2000741	positive regulation of mesenchymal stem cell differentiation	0.0303940997268243
Biological Process	GO:0008283	cell proliferation	0.030960966998826
Biological Process	GO:0003012	muscle system process	0.0312185963461574
Biological Process	GO:0007275	multicellular organism development	0.0318194643588716
Biological Process	GO:0030198	extracellular matrix organization	0.0327261865121775
Biological Process	GO:1903311	regulation of mRNA metabolic process	0.032787450086435
Biological Process	GO:0017015	regulation of transforming growth factor beta receptor signaling pathway	0.0329034865793744
Biological Process	GO:0030514	negative regulation of BMP signaling pathway	0.0331557815638097
Biological Process	GO:0035924	cellular response to vascular endothelial growth factor stimulus	0.0331557815638097
Biological Process	GO:0001782	B cell homeostasis	0.0336229166735945
Biological Process	GO:1903844	regulation of cellular response to transforming growth factor beta stimulus	0.0342353225455702
Biological Process	GO:0043062	extracellular structure organization	0.0342817929319769
Biological Process	GO:0045595	regulation of cell differentiation	0.0349726008996024
Biological Process	GO:0006493	protein O-linked glycosylation	0.0350288751476255
Biological Process	GO:0048869	cellular developmental process	0.0355135997636853
Biological Process	GO:0090288	negative regulation of cellular response to growth factor stimulus	0.0360145048633028
Biological Process	GO:0007045	cell-substrate adherens junction assembly	0.0369556272351319
Biological Process	GO:0048041	focal adhesion assembly	0.0369556272351319
Biological Process	GO:0010611	regulation of cardiac muscle hypertrophy	0.0369893715491007
Biological Process	GO:0044319	wound healing, spreading of cells	0.0369893715491007
Biological Process	GO:0090504	epiboly	0.0369893715491007
Biological Process	GO:0090505	epiboly involved in wound healing	0.0369893715491007
Biological Process	GO:0016458	gene silencing	0.0369920986328437
Biological Process	GO:0009100	glycoprotein metabolic process	0.0371087600141885
Biological Process	GO:0060537	muscle tissue development	0.0371087600141885
Biological Process	GO:0051252	regulation of RNA metabolic process	0.0372408031522033
Biological Process	GO:0016311	dephosphorylation	0.0378588995032308
Biological Process	GO:0006464	cellular protein modification process	0.0379758372159038
Biological Process	GO:0036211	protein modification process	0.0379758372159038
Biological Process	GO:0006796	phosphate-containing compound metabolic process	0.039207345538421
Biological Process	GO:0031032	actomyosin structure organization	0.0394311229884153
Biological Process	GO:0043393	regulation of protein binding	0.0394311229884153
Biological Process	GO:0090287	regulation of cellular response to growth factor stimulus	0.0401117999482161
Biological Process	GO:0051656	establishment of organelle localization	0.0401704069953768
Biological Process	GO:0006342	chromatin silencing	0.0404792370944963
Biological Process	GO:0035767	endothelial cell chemotaxis	0.0404792370944963
Biological Process	GO:0061157	mRNA destabilization	0.0404792370944963
Biological Process	GO:0031326	regulation of cellular biosynthetic process	0.0426983438243258
Biological Process	GO:0014743	regulation of muscle hypertrophy	0.0440879883276054
Biological Process	GO:0043030	regulation of macrophage activation	0.0440879883276054
Biological Process	GO:0050654	chondroitin sulfate proteoglycan metabolic process	0.0440879883276054
Biological Process	GO:0045597	positive regulation of cell differentiation	0.0448233768310559
Biological Process	GO:0019219	regulation of nucleobase-containing compound metabolic process	0.0451062801727727
Biological Process	GO:0030512	negative regulation of transforming growth factor beta receptor signaling pathway	0.0451928018817147
Biological Process	GO:0042147	retrograde transport, endosome to Golgi	0.0451928018817147
Biological Process	GO:0070555	response to interleukin-1	0.0451928018817147
Biological Process	GO:0001408	guanine nucleotide transport	0.0452447829819965
Biological Process	GO:0007296	vitellogenesis	0.0452447829819965
Biological Process	GO:0009136	purine nucleoside diphosphate biosynthetic process	0.0452447829819965
Biological Process	GO:0010909	positive regulation of heparan sulfate proteoglycan biosynthetic process	0.0452447829819965
Biological Process	GO:0014854	response to inactivity	0.0452447829819965
Biological Process	GO:0014870	response to muscle inactivity	0.0452447829819965
Biological Process	GO:0014874	response to stimulus involved in regulation of muscle adaptation	0.0452447829819965
Biological Process	GO:0014877	response to muscle inactivity involved in regulation of muscle adaptation	0.0452447829819965
Biological Process	GO:0014894	response to denervation involved in regulation of muscle adaptation	0.0452447829819965
Biological Process	GO:0035166	post-embryonic hemopoiesis	0.0452447829819965
Biological Process	GO:0035385	Roundabout signaling pathway	0.0452447829819965
Biological Process	GO:0035582	sequestering of BMP in extracellular matrix	0.0452447829819965
Biological Process	GO:0045204	MAPK export from nucleus	0.0452447829819965
Biological Process	GO:0045898	regulation of RNA polymerase II transcriptional preinitiation complex assembly	0.0452447829819965
Biological Process	GO:0048936	peripheral nervous system neuron axonogenesis	0.0452447829819965
Biological Process	GO:0050923	regulation of negative chemotaxis	0.0452447829819965
Biological Process	GO:0051414	response to cortisol	0.0452447829819965
Biological Process	GO:0051684	maintenance of Golgi location	0.0452447829819965
Biological Process	GO:0055005	ventricular cardiac myofibril assembly	0.0452447829819965
Biological Process	GO:0060304	regulation of phosphatidylinositol dephosphorylation	0.0452447829819965
Biological Process	GO:0060456	positive regulation of digestive system process	0.0452447829819965
Biological Process	GO:0061470	T follicular helper cell differentiation	0.0452447829819965
Biological Process	GO:0070375	ERK5 cascade	0.0452447829819965
Biological Process	GO:0071504	cellular response to heparin	0.0452447829819965
Biological Process	GO:0071670	smooth muscle cell chemotaxis	0.0452447829819965
Biological Process	GO:0071716	leukotriene transport	0.0452447829819965
Biological Process	GO:0071895	odontoblast differentiation	0.0452447829819965
Biological Process	GO:0071930	negative regulation of transcription involved in G1/S transition of mitotic cell cycle	0.0452447829819965
Biological Process	GO:0090259	regulation of retinal ganglion cell axon guidance	0.0452447829819965
Biological Process	GO:0090522	vesicle tethering involved in exocytosis	0.0452447829819965
Biological Process	GO:0097039	protein linear polyubiquitination	0.0452447829819965
Biological Process	GO:0097212	lysosomal membrane organization	0.0452447829819965
Biological Process	GO:0097647	amylin receptor signaling pathway	0.0452447829819965
Biological Process	GO:1902744	negative regulation of lamellipodium organization	0.0452447829819965
Biological Process	GO:1903288	positive regulation of potassium ion import	0.0452447829819965
Biological Process	GO:1903347	negative regulation of bicellular tight junction assembly	0.0452447829819965
Biological Process	GO:1904235	regulation of substrate-dependent cell migration, cell attachment to substrate	0.0452447829819965
Biological Process	GO:1904237	positive regulation of substrate-dependent cell migration, cell attachment to substrate	0.0452447829819965
Biological Process	GO:1904694	negative regulation of vascular smooth muscle contraction	0.0452447829819965
Biological Process	GO:1990410	adrenomedullin receptor signaling pathway	0.0452447829819965
Biological Process	GO:1990918	double-strand break repair involved in meiotic recombination	0.0452447829819965
Biological Process	GO:2000348	regulation of CD40 signaling pathway	0.0452447829819965
Biological Process	GO:2000721	positive regulation of transcription from RNA polymerase II promoter involved in smooth muscle cell differentiation	0.0452447829819965
Biological Process	GO:2001205	negative regulation of osteoclast development	0.0452447829819965
Biological Process	GO:0032501	multicellular organismal process	0.0459511972822521
Biological Process	GO:0051171	regulation of nitrogen compound metabolic process	0.0473234834942387
Biological Process	GO:1903845	negative regulation of cellular response to transforming growth factor beta stimulus	0.0473827835826544
Biological Process	GO:0019538	protein metabolic process	0.0474071814439154
Biological Process	GO:1903364	positive regulation of cellular protein catabolic process	0.047621170215195
Biological Process	GO:0006890	retrograde vesicle-mediated transport, Golgi to ER	0.0478112085987446
Biological Process	GO:0050779	RNA destabilization	0.0478112085987446
Biological Process	GO:0061036	positive regulation of cartilage development	0.0478112085987446
Biological Process	GO:0071363	cellular response to growth factor stimulus	0.0478861749566031
Biological Process	GO:2000112	regulation of cellular macromolecule biosynthetic process	0.0479273151033544
Biological Process	GO:0006793	phosphorus metabolic process	0.0489071369610201
Biological Process	GO:0051983	regulation of chromosome segregation	0.0492640230227954

## Sheet: KEGG of parental targets
Pathway ID	Pathway	Pvalue
ko01522	Endocrine resistance	0.000389222
ko04360	Axon guidance	0.00128085
ko04013	MAPK signaling pathway - fly	0.00197041
ko00440	Phosphonate and phosphinate metabolism	0.00273031
ko05163	Human cytomegalovirus infection	0.00375649
ko04370	VEGF signaling pathway	0.00514411
ko04114	Oocyte meiosis	0.00609787
ko04810	Regulation of actin cytoskeleton	0.00835888
ko04212	Longevity regulating pathway - worm	0.00842734
ko04935	Growth hormone synthesis, secretion and action	0.00940058
ko04624	Toll and Imd signaling pathway	0.00967736
ko04914	Progesterone-mediated oocyte maturation	0.0128523
ko05418	Fluid shear stress and atherosclerosis	0.0137718
ko05014	Amyotrophic lateral sclerosis	0.015357
ko05135	Yersinia infection	0.0156533
ko04912	GnRH signaling pathway	0.0164983
ko04361	Axon regeneration	0.0199875
ko04658	Th1 and Th2 cell differentiation	0.0239015
ko04380	Osteoclast differentiation	0.0264586
ko04664	Fc epsilon RI signaling pathway	0.0269348
ko00564	Glycerophospholipid metabolism	0.0273462
ko04510	Focal adhesion	0.0296505
ko05205	Proteoglycans in cancer	0.0302814
ko04976	Bile secretion	0.0313336
ko00534	Glycosaminoglycan biosynthesis - heparan sulfate / heparin	0.0315653
ko05131	Shigellosis	0.0342531
ko04714	Thermogenesis	0.0378112
ko04022	cGMP-PKG signaling pathway	0.0396891
ko04728	Dopaminergic synapse	0.0451799
ko04926	Relaxin signaling pathway	0.0463918
ko04917	Prolactin signaling pathway	0.0465137
ko04670	Leukocyte transendothelial migration	0.0476218
