# Supplementary material for: Whole-transcriptome insights into follicle selection: deciphering key regulatory networks in Luxi gamecock
Source: Front Genet. 2025 Aug 6;16:1620058. doi: 10.3389/fgene.2025.1620058 (PMC12364954; doi:10.3389/fgene.2025.1620058)
Supplement: Supplementary file 13 [file Table8.xlsx]

## Sheet: Prediction of DE miRNA targets
miRNA	gene id	cor	cor pvalue	target_start	target_end	energy(kcal/mol)	target_region(3'->5')	mirna-target_pairing(5'->3')	miRNA_sequence(5'->3')	Symbol	Description	KEGG_A_class	KEGG_B_class	Pathway	K_ID	GO Component	GO Function	GO Process	TF_family
gga-miR-146c-5p	MSTRG.14698	-1	0	1291	1309	-16.89	cCTCTTGA---AAG-TACATGac	x|||||||xxx|||x|||x||xx	tGAGAACTGAATTCCATGGACtg	--	-	-	-	-	-	-	-	-	--
gga-miR-20b-5p	MSTRG.1650	-1	0	3949	3971	-23.37	cTTTCACGAA-GCCGCGTGCCAtc	x||||||||xx:x|:|||x|||xx	cAAAGTGCTCATAGTGCA-GGTag	MYO16	unconventional myosin-XVI isoform X1 [Gallus gallus]	-	-	-	-	GO:0015629//actin cytoskeleton;GO:0016020//membrane;GO:0031981//nuclear lumen;GO:0044444//cytoplasmic part	GO:0003779//actin binding;GO:0017111//nucleoside-triphosphatase activity;GO:0019902//phosphatase binding;GO:0032550//purine ribonucleoside binding	GO:0000082//G1/S transition of mitotic cell cycle;GO:0008283//cell proliferation;GO:0048015//phosphatidylinositol-mediated signaling;GO:0048858//cell projection morphogenesis	--
gga-miR-20b-5p	MSTRG.244	-1	0	27142	27165	-16.19	tTTTCACGTGAAACTTCGTCCcct	x|||||||x|x|x|xx|||||xxx	cAAAGTGCTCATAGT-GCAGGtag	gag-pol	rna-directed dna polymerase from mobile element jockey-like [Limosa lapponica baueri]	-	-	-	-	-	-	-	--
gga-miR-20b-5p	MSTRG.6379	-1	0	1446	1466	-17.4	aTTTCACG-GTATCG-GTatctt	x|||||||x|||||:x||xxxxx	cAAAGTGCTCATAGTGCAggtag	MYO10	unconventional myosin-X isoform X3 [Gallus gallus]	Human Diseases;Organismal Systems	Infectious disease: bacterial;Immune system	ko05130//Pathogenic Escherichia coli infection;ko04666//Fc gamma R-mediated phagocytosis	K12559;K12559	-	-	-	--
gga-miR-214	MSTRG.10395	-1	0	64	85	-26	gGTCGTCCGTCGTCCGGGCGcc	x|||||||||x|||x|xx||xx	aCAGCAGGCA-CAGACAGGCag	--	lamin-2-like [Pipra filicauda]	-	-	-	-	-	-	-	--
gga-miR-214	MSTRG.14575	-1	0	142	164	-22.47	cGTCGTCCCCAGGTCCGACAGcg	x|||||||xxxx|||x|x|x|xx	aCAGCAGGCA--CAGACAGGCag	PHGDH	D-3-phosphoglycerate dehydrogenase [Gallus gallus]	Metabolism;Metabolism;Metabolism;Metabolism;Metabolism	Global and overview maps;Global and overview maps;Global and overview maps;Amino acid metabolism;Amino acid metabolism	ko01100//Metabolic pathways;ko01200//Carbon metabolism;ko01230//Biosynthesis of amino acids;ko00270//Cysteine and methionine metabolism;ko00260//Glycine, serine and threonine metabolism	K00058;K00058;K00058;K00058;K00058	-	-	-	--
gga-miR-214	MSTRG.14698	-1	0	972	992	-26.48	cGTCGTCCTCTTCTGTCCttt	x|||||||xxx|||||||xxx	aCAGCAGGCACAGACAGGcag	--	-	-	-	-	-	-	-	-	--
gga-miR-214	MSTRG.6544	-1	0	1369	1389	-19.85	tGTCGTCCGTATaaaacgaga	x|||||||||x|xxxxxxxxx	aCAGCAGGCACAgacaggcag	--	RNA-binding protein 33 isoform X6 [Gallus gallus]	-	-	-	-	-	-	-	--
gga-miR-146a-5p	MSTRG.14698	-1	0	1292	1309	-12.62	cCTCTTGA---AAG-TACatga	x|||||||xxx|||x|||xxxx	tGAGAACTGAATTCCATGggtt	--	-	-	-	-	-	-	-	-	--
gga-miR-146c-3p	MSTRG.13974	-1	0	1014	1037	-16.92	gCAGGTACTCCTATAGagggcacg	x|||||||x|x||x||xxxxxxxx	aGTCCATG-GTAT-TCagttctct	Dmbt1	deleted in malignant brain tumors 1 protein-like isoform X1 [Gallus gallus]	-	-	-	-	-	-	-	--
gga-miR-146c-3p	MSTRG.244	-1	0	13196	13217	-20.6	aCAGGTACAGTGAGTCctacca	x|||||||x:|:||||xxxxxx	aGTCCATGGTATTCAGttctct	gag-pol	rna-directed dna polymerase from mobile element jockey-like [Limosa lapponica baueri]	-	-	-	-	-	-	-	--
gga-miR-146c-3p	MSTRG.5180	-1	0	928	950	-22.66	gCAGGTACCGTAACGACAAGtcg	x||||||||:|||x|x||||xxx	aGTCCATGGTATT-CAGTTCtct	GAA	lysosomal alpha-glucosidase isoform X1 [Gallus gallus]	Metabolism;Cellular Processes;Metabolism;Metabolism	Global and overview maps;Transport and catabolism;Carbohydrate metabolism;Carbohydrate metabolism	ko01100//Metabolic pathways;ko04142//Lysosome;ko00052//Galactose metabolism;ko00500//Starch and sucrose metabolism	K12316;K12316;K12316;K12316	-	-	-	--
gga-miR-146c-3p	MSTRG.6379	-1	0	236	257	-19.81	aCAGGTACCACGGGgagcccag	x|||||||||x::|xxxxxxxx	aGTCCATGGTATTCagttctct	MYO10	unconventional myosin-X isoform X3 [Gallus gallus]	Human Diseases;Organismal Systems	Infectious disease: bacterial;Immune system	ko05130//Pathogenic Escherichia coli infection;ko04666//Fc gamma R-mediated phagocytosis	K12559;K12559	-	-	-	--
gga-miR-146c-3p	MSTRG.972	-1	0	3328	3348	-21.07	tCAGGTACCCCG-GTCTActat	x||||||||xx:x|||x|xxxx	aGTCCATGGTATTCAGTTctct	gag	endogenous retrovirus group K member 5 Gag polyprotein-like [Numida meleagris]	-	-	-	-	-	-	-	--
gga-miR-196-5p	MSTRG.6544	-1	0	176	199	-18.82	aTCCATCAACCAAGTGAATTAGca	x||||||||xxx|||:x|x:|:xx	tAGGTAGTT---TCATGTTGTTgg	--	RNA-binding protein 33 isoform X6 [Gallus gallus]	-	-	-	-	-	-	-	--
gga-miR-183	MSTRG.4504	-1	0	1602	1624	-23.46	aTACCGTGTTGTTGGTGACTGtg	x|||||||x:xx|xx|:|x||xx	tATGGCACTGGTAGAATTCACtg	gag-pro-pol	PREDICTED: endogenous retrovirus group K member 8 Pol protein-like [Pseudopodoces humilis]	-	-	-	-	-	-	-	--
gga-miR-183	MSTRG.5180	-1	0	2812	2833	-18.76	tTACCGTG-TCACCGTGGGaccc	x|||||||x:||x|x|::|xxxx	tATGGCACTGGTAGAATTCactg	GAA	lysosomal alpha-glucosidase isoform X1 [Gallus gallus]	Metabolism;Cellular Processes;Metabolism;Metabolism	Global and overview maps;Transport and catabolism;Carbohydrate metabolism;Carbohydrate metabolism	ko01100//Metabolic pathways;ko04142//Lysosome;ko00052//Galactose metabolism;ko00500//Starch and sucrose metabolism	K12316;K12316;K12316;K12316	-	-	-	--
gga-miR-183	MSTRG.6379	-1	0	4700	4722	-19.34	cTACCGTGAGCtggtcgcccagc	x||||||||x|xxxxxxxxxxxx	tATGGCACTGGtagaattcactg	MYO10	unconventional myosin-X isoform X3 [Gallus gallus]	Human Diseases;Organismal Systems	Infectious disease: bacterial;Immune system	ko05130//Pathogenic Escherichia coli infection;ko04666//Fc gamma R-mediated phagocytosis	K12559;K12559	-	-	-	--
gga-miR-183	MSTRG.7326	-1	0	1132	1154	-15.12	tTACCGTGTCTACCACAGTTaga	x|||||||x|:|x|xx|:x|xxx	tATGGCACTGGTAGAATTCActg	CYP24A1	1,25-dihydroxyvitamin D(3) 24-hydroxylase, mitochondrial isoform X1 [Gallus gallus]	Metabolism;Human Diseases;Organismal Systems;Metabolism	Global and overview maps;Cancer: overview;Endocrine system;Lipid metabolism	ko01100//Metabolic pathways;ko05206//MicroRNAs in cancer;ko04928//Parathyroid hormone synthesis, secretion and action;ko00100//Steroid biosynthesis	K07436;K07436;K07436;K07436	GO:0043231//intracellular membrane-bounded organelle	GO:0004497//monooxygenase activity;GO:0046906//tetrapyrrole binding;GO:0046914//transition metal ion binding;GO:0070576//vitamin D 24-hydroxylase activity	GO:0001503//ossification;GO:0006066//alcohol metabolic process;GO:0006706//steroid catabolic process;GO:0014070//response to organic cyclic compound	--
gga-miR-31-3p	MSTRG.14575	-1	0	1588	1610	-16.24	tCGATACGAGGTG-ACGAGGGggt	x|||||||x|x||x|x:|x:|xxx	tGCTATGC-CAACATATTGTCatc	PHGDH	D-3-phosphoglycerate dehydrogenase [Gallus gallus]	Metabolism;Metabolism;Metabolism;Metabolism;Metabolism	Global and overview maps;Global and overview maps;Global and overview maps;Amino acid metabolism;Amino acid metabolism	ko01100//Metabolic pathways;ko01200//Carbon metabolism;ko01230//Biosynthesis of amino acids;ko00270//Cysteine and methionine metabolism;ko00260//Glycine, serine and threonine metabolism	K00058;K00058;K00058;K00058;K00058	-	-	-	--
gga-miR-1663-3p	MSTRG.13801	-1	0	530	550	-19.01	aCCGTAGGACacagagcgcaa	x|||||||x|xxxxxxxxxxx	tGGCATCCAGaacagcggtac	vex1	homeobox protein vex1-like [Gallus gallus]	-	-	-	-	-	-	-	--
gga-miR-1663-3p	MSTRG.1650	-1	0	371	392	-18.65	aCCGTAGGACATAGTatagtcg	x|||||||x|x|x||xxxxxxx	tGGCATCCAGAA-CAgcggtac	MYO16	unconventional myosin-XVI isoform X1 [Gallus gallus]	-	-	-	-	GO:0015629//actin cytoskeleton;GO:0016020//membrane;GO:0031981//nuclear lumen;GO:0044444//cytoplasmic part	GO:0003779//actin binding;GO:0017111//nucleoside-triphosphatase activity;GO:0019902//phosphatase binding;GO:0032550//purine ribonucleoside binding	GO:0000082//G1/S transition of mitotic cell cycle;GO:0008283//cell proliferation;GO:0048015//phosphatidylinositol-mediated signaling;GO:0048858//cell projection morphogenesis	--
gga-miR-1663-3p	MSTRG.244	-1	0	16484	16506	-17.59	tCCGTAGGGAAGTTTCTGTCAga	x|||||||xxxx||xx:|:||xx	tGGCATCCAG--AACAGCGGTac	gag-pol	rna-directed dna polymerase from mobile element jockey-like [Limosa lapponica baueri]	-	-	-	-	-	-	-	--
gga-miR-1663-3p	MSTRG.2966	-1	0	287	307	-20.42	aCCGTAGGGCCCCTCGgtgcc	x|||||||x|xxx|||xxxxx	tGGCATCCAGAACAGCggtac	K-CAM	CDH3 [Gallus gallus]	Environmental Information Processing	Signaling molecules and interaction	ko04514//Cell adhesion molecules	K06796	GO:0005856//cytoskeleton;GO:0005911//cell-cell junction;GO:0005924//cell-substrate adherens junction;GO:0016234//inclusion body;GO:0031224//intrinsic component of membrane;GO:0031984//organelle subcompartment;GO:0031988//membrane-bounded vesicle;GO:0033267//axon part;GO:0043218//compact myelin;GO:0043231//intracellular membrane-bounded organelle;GO:0043234//protein complex;GO:0044444//cytoplasmic…	GO:0008092//cytoskeletal protein binding;GO:0019902//phosphatase binding;GO:0046872//metal ion binding	GO:0000904//cell morphogenesis involved in differentiation;GO:0001764//neuron migration;GO:0002066//columnar/cuboidal epithelial cell development;GO:0002682//regulation of immune system process;GO:0006355//regulation of transcription, DNA-templated;GO:0007009//plasma membrane organization;GO:0007043//cell-cell junction assembly;GO:0007162//negative regulation of cell adhesion;GO:0008285//negative…	--
gga-miR-1663-3p	MSTRG.4474	-1	0	300	320	-18.75	aCCGTAGGTgggaccggaggt	x||||||||xxxxxxxxxxxx	tGGCATCCAgaacagcggtac	--	zona pellucida sperm-binding protein 3-like [Phasianus colchicus]	-	-	-	-	-	-	-	--
gga-miR-1663-3p	MSTRG.5180	-1	0	2055	2075	-23.73	aCCGTAGGACGCGCCGgtccg	x|||||||x|xx|x||xxxxx	tGGCATCCAGAACAGCggtac	GAA	lysosomal alpha-glucosidase isoform X1 [Gallus gallus]	Metabolism;Cellular Processes;Metabolism;Metabolism	Global and overview maps;Transport and catabolism;Carbohydrate metabolism;Carbohydrate metabolism	ko01100//Metabolic pathways;ko04142//Lysosome;ko00052//Galactose metabolism;ko00500//Starch and sucrose metabolism	K12316;K12316;K12316;K12316	-	-	-	--
gga-miR-1663-3p	MSTRG.6379	-1	0	6681	6701	-18.37	tCCGTAGGCTATGTAGTTGac	x|||||||x:x|||x|:::xx	tGGCATCCAGAACAGCGGTac	MYO10	unconventional myosin-X isoform X3 [Gallus gallus]	Human Diseases;Organismal Systems	Infectious disease: bacterial;Immune system	ko05130//Pathogenic Escherichia coli infection;ko04666//Fc gamma R-mediated phagocytosis	K12559;K12559	-	-	-	--
gga-miR-1663-3p	MSTRG.7076	-1	0	748	768	-23.47	aCCGTAGGTCTcccccgacat	x||||||||||xxxxxxxxxx	tGGCATCCAGAacagcggtac	--	protein phosphatase 1 regulatory subunit 3D [Platysternon megacephalum]	-	-	-	-	-	-	-	--
gga-miR-1663-3p	MSTRG.765	-1	0	1414	1434	-18.37	cCCGTAGGTGTCGaagagacc	x||||||||x|x|xxxxxxxx	tGGCATCCAGAACagcggtac	--	rna-directed dna polymerase from mobile element jockey-like [Limosa lapponica baueri]	Genetic Information Processing;Genetic Information Processing	Translation;Translation	ko03013//Nucleocytoplasmic transport;ko03008//Ribosome biogenesis in eukaryotes	K14530;K14530	-	-	-	--
gga-miR-1663-3p	MSTRG.8658	-1	0	326	346	-16.35	tCCGTAGGGCcaccggtactc	x|||||||x|xxxxxxxxxxx	tGGCATCCAGaacagcggtac	--	periphilin-1-like isoform X3 [Gallus gallus]	-	-	-	-	-	-	-	--
gga-miR-96-5p	MSTRG.13974	-1	0	925	945	-14.04	gACCGTGA-CAAATACAAGgtc	x|||||||x|xxx||x||:xxx	tTGGCACTAGCACATTTTTgct	Dmbt1	deleted in malignant brain tumors 1 protein-like isoform X1 [Gallus gallus]	-	-	-	-	-	-	-	--
gga-miR-96-5p	MSTRG.244	-1	0	25655	25677	-17.24	cACCGTGACGAGGGTACTGACct	x|||||||xxx|x|||xx:||xx	tTGGCACTAG-CACATTTTTGct	gag-pol	rna-directed dna polymerase from mobile element jockey-like [Limosa lapponica baueri]	-	-	-	-	-	-	-	--
gga-miR-96-5p	MSTRG.4483	-1	0	244	264	-15.46	gACCGTGAA-GTCTAtctccga	x|||||||xx||x||xxxxxxx	tTGGCACTAGCACATttttgct	LIF	leukemia inhibitory factor [Gallus gallus]	Environmental Information Processing;Environmental Information Processing;Cellular Processes;Environmental Information Processing	Signaling molecules and interaction;Signal transduction;Cellular community - eukaryotes;Signal transduction	ko04060//Cytokine-cytokine receptor interaction;ko04630//JAK-STAT signaling pathway;ko04550//Signaling pathways regulating pluripotency of stem cells;ko04668//TNF signaling pathway	K05419;K05419;K05419;K05419	GO:0044421//extracellular region part;GO:0044424//intracellular part	GO:0005126//cytokine receptor binding	GO:0002763//positive regulation of myeloid leukocyte differentiation;GO:0003339//regulation of mesenchymal to epithelial transition involved in metanephros morphogenesis;GO:0006357//regulation of transcription from RNA polymerase II promoter;GO:0007167//enzyme linked receptor protein signaling pathway;GO:0010948//negative regulation of cell cycle process;GO:0010975//regulation of neuron projectio…	--
gga-miR-96-5p	MSTRG.6379	-1	0	4700	4721	-19.16	tACCGTGAGCTGGTcgcccagc	x|||||||x|xx||xxxxxxxx	tTGGCACTAGCACAtttttgct	MYO10	unconventional myosin-X isoform X3 [Gallus gallus]	Human Diseases;Organismal Systems	Infectious disease: bacterial;Immune system	ko05130//Pathogenic Escherichia coli infection;ko04666//Fc gamma R-mediated phagocytosis	K12559;K12559	-	-	-	--
gga-miR-96-5p	MSTRG.774	-1	0	6986	7007	-14.42	aACCGTGACTATTCGAAATCgt	x|||||||x:x|xx:|||x|xx	tTGGCACTAGCACATTTTTGct	--	rna-directed dna polymerase from mobile element jockey-like [Limosa lapponica baueri]	-	-	-	-	-	-	-	--
gga-miR-144-3p	MSTRG.13801	-1	0	1142	1165	-10.92	tATGTCATTGATGCACTGTTTtaa	x|||||||xx||xx|||::x|xxx	cTACAGTA--TAGATGATGTActc	vex1	homeobox protein vex1-like [Gallus gallus]	-	-	-	-	-	-	-	--
gga-miR-144-3p	MSTRG.1651	-1	0	5634	5656	-17	cATGTCATTTTGATTTACGTGac	x|||||||x|:x|:|x||:||xx	cTACAGTATAGATGA-TGTACtc	Irs2	insulin receptor substrate 2 isoform X1 [Gallus gallus]	Human Diseases;Environmental Information Processing;Human Diseases;Human Diseases;Organismal Systems;Cellular Processes;Environmental Information Processing;Environmental Information Processing;Organismal Systems;Human Diseases;Organismal Systems;Organismal Systems;Organismal Systems;Organismal Systems;Human Diseases	Neurodegenerative disease;Signal transduction;Cancer: overview;Endocrine and metabolic disease;Endocrine system;Transport and catabolism;Signal transduction;Signal transduction;Endocrine system;Endocrine and metabolic disease;Aging;Endocrine system;Endocrine system;Aging;Endocrine and metabolic disease	ko05010//Alzheimer disease;ko04022//cGMP-PKG signaling pathway;ko05206//MicroRNAs in cancer;ko04932//Non-alcoholic fatty liver disease;ko04910//Insulin signaling pathway;ko04140//Autophagy - animal;ko04068//FoxO signaling pathway;ko04152//AMPK signaling pathway;ko04935//Growth hormone synthesis, secretion and action;ko04931//Insulin resistance;ko04211//Longevity regulating pathway;ko04920//Adipoc…	K07187;K07187;K07187;K07187;K07187;K07187;K07187;K07187;K07187;K07187;K07187;K07187;K07187;K07187;K07187	-	-	-	--
gga-miR-144-3p	MSTRG.244	-1	0	19644	19664	-14.27	gATGTCATA-CAACTttttctt	x||||||||x|x|||xxxxxxx	cTACAGTATAGATGAtgtactc	gag-pol	rna-directed dna polymerase from mobile element jockey-like [Limosa lapponica baueri]	-	-	-	-	-	-	-	--
gga-miR-144-3p	MSTRG.6379	-1	0	7572	7590	-12.87	aATGTCATA---AAGACATGtt	x||||||||xxx|xx|||||xx	cTACAGTATAGATGATGTACtc	MYO10	unconventional myosin-X isoform X3 [Gallus gallus]	Human Diseases;Organismal Systems	Infectious disease: bacterial;Immune system	ko05130//Pathogenic Escherichia coli infection;ko04666//Fc gamma R-mediated phagocytosis	K12559;K12559	-	-	-	--
gga-miR-144-3p	MSTRG.7326	-1	0	616	637	-12.19	tATGTCATGGTCCG-TCTATGaa	x|||||||:x||x:x|x:|||xx	cTACAGTAT-AGATGATGTACtc	CYP24A1	1,25-dihydroxyvitamin D(3) 24-hydroxylase, mitochondrial isoform X1 [Gallus gallus]	Metabolism;Human Diseases;Organismal Systems;Metabolism	Global and overview maps;Cancer: overview;Endocrine system;Lipid metabolism	ko01100//Metabolic pathways;ko05206//MicroRNAs in cancer;ko04928//Parathyroid hormone synthesis, secretion and action;ko00100//Steroid biosynthesis	K07436;K07436;K07436;K07436	GO:0043231//intracellular membrane-bounded organelle	GO:0004497//monooxygenase activity;GO:0046906//tetrapyrrole binding;GO:0046914//transition metal ion binding;GO:0070576//vitamin D 24-hydroxylase activity	GO:0001503//ossification;GO:0006066//alcohol metabolic process;GO:0006706//steroid catabolic process;GO:0014070//response to organic cyclic compound	--
gga-miR-6648-3p	MSTRG.4460	-1	0	1310	1332	-19.38	cGGCCGTAGCGAGCATGTctcgc	x|||||||:x||x|x||:xxxxx	tCCGGCATT-CT-GAACGctcct	PLA2G3	group 3 secretory phospholipase A2 isoform X2 [Gallus gallus]	Metabolism;Environmental Information Processing;Organismal Systems;Metabolism;Organismal Systems;Metabolism;Metabolism;Organismal Systems;Metabolism;Metabolism	Global and overview maps;Signal transduction;Circulatory system;Lipid metabolism;Digestive system;Lipid metabolism;Lipid metabolism;Digestive system;Lipid metabolism;Lipid metabolism	ko01100//Metabolic pathways;ko04014//Ras signaling pathway;ko04270//Vascular smooth muscle contraction;ko00564//Glycerophospholipid metabolism;ko04972//Pancreatic secretion;ko00590//Arachidonic acid metabolism;ko00565//Ether lipid metabolism;ko04975//Fat digestion and absorption;ko00591//Linoleic acid metabolism;ko00592//alpha-Linolenic acid metabolism	K01047;K01047;K01047;K01047;K01047;K01047;K01047;K01047;K01047;K01047	GO:0005764//lysosome;GO:0016020//membrane;GO:0043232//intracellular non-membrane-bounded organelle;GO:0044421//extracellular region part	GO:0004623//phospholipase A2 activity;GO:0046872//metal ion binding	GO:0002279//mast cell activation involved in immune response;GO:0003006//developmental process involved in reproduction;GO:0006631//fatty acid metabolic process;GO:0030154//cell differentiation;GO:0046470//phosphatidylcholine metabolic process;GO:0046471//phosphatidylglycerol metabolic process;GO:0048858//cell projection morphogenesis	--
gga-miR-449d-5p	MSTRG.6544	-1	0	431	456	-24.82	cCCGTCACTAGGAACATATC--TCGAcc	x|||||||xx:x||||x|||xx||||xx	aGGCAGTG--TATTGT-TAGTTAGCTgc	--	RNA-binding protein 33 isoform X6 [Gallus gallus]	-	-	-	-	-	-	-	--
gga-miR-203a	MSTRG.14698	-1	0	794	815	-10.17	aACTTTACGACACTTaaccagt	x|||||||:|xx|:|xxxxxxx	gTGAAATGTTTAGGAccacttg	--	-	-	-	-	-	-	-	-	--
gga-miR-365-2-5p	MSTRG.1650	-1	0	199	223	-26.02	cTCCCTGAGTTCGTTCGTGACCAgt	x|||||||:xxx||:|x:|x|x|xx	gAGGGACTTT--CAGGGGCAGCTgt	MYO16	unconventional myosin-XVI isoform X1 [Gallus gallus]	-	-	-	-	GO:0015629//actin cytoskeleton;GO:0016020//membrane;GO:0031981//nuclear lumen;GO:0044444//cytoplasmic part	GO:0003779//actin binding;GO:0017111//nucleoside-triphosphatase activity;GO:0019902//phosphatase binding;GO:0032550//purine ribonucleoside binding	GO:0000082//G1/S transition of mitotic cell cycle;GO:0008283//cell proliferation;GO:0048015//phosphatidylinositol-mediated signaling;GO:0048858//cell projection morphogenesis	--
gga-miR-365-2-5p	MSTRG.244	-1	0	2340	2365	-31.75	cTCCCTGAAGAATGTTCCCGTacatc	x||||||||:xxx||:|||||xxxxx	gAGGGACTTT---CAGGGGCAgctgt	gag-pol	rna-directed dna polymerase from mobile element jockey-like [Limosa lapponica baueri]	-	-	-	-	-	-	-	--
gga-miR-365-2-5p	MSTRG.5180	-1	0	3116	3138	-23.28	tTCCCTGAGAGggtacaggcagg	x|||||||:||xxxxxxxxxxxx	gAGGGACTTTCaggggcagctgt	GAA	lysosomal alpha-glucosidase isoform X1 [Gallus gallus]	Metabolism;Cellular Processes;Metabolism;Metabolism	Global and overview maps;Transport and catabolism;Carbohydrate metabolism;Carbohydrate metabolism	ko01100//Metabolic pathways;ko04142//Lysosome;ko00052//Galactose metabolism;ko00500//Starch and sucrose metabolism	K12316;K12316;K12316;K12316	-	-	-	--
gga-miR-365-2-5p	MSTRG.774	-1	0	4639	4661	-19.07	gTCCCTGATAATCGTCaattagt	x|||||||x|x||x:|xxxxxxx	gAGGGACTTTCAGGGGcagctgt	--	rna-directed dna polymerase from mobile element jockey-like [Limosa lapponica baueri]	-	-	-	-	-	-	-	--
gga-miR-365-2-5p	MSTRG.8658	-1	0	1582	1603	-21.61	cTCCCTGAC-GTAGTCGTgtagg	x|||||||xx||xx:|||xxxxx	gAGGGACTTTCAGGGGCAgctgt	--	periphilin-1-like isoform X3 [Gallus gallus]	-	-	-	-	-	-	-	--
gga-miR-12229-3p	MSTRG.13974	-1	0	567	587	-33.18	gTCGGGGC-TCTAGGGTCGGta	x|||||||x||:x|||:|||xx	gAGCCCCGCAGG-CCCGGCCcg	Dmbt1	deleted in malignant brain tumors 1 protein-like isoform X1 [Gallus gallus]	-	-	-	-	-	-	-	--
gga-miR-12229-3p	MSTRG.1651	-1	0	2547	2565	-24.86	gTCGGGGCA--CGGGACGccc	x|||||||xxx||||x||xxx	gAGCCCCGCAGGCCCGGCccg	Irs2	insulin receptor substrate 2 isoform X1 [Gallus gallus]	Human Diseases;Environmental Information Processing;Human Diseases;Human Diseases;Organismal Systems;Cellular Processes;Environmental Information Processing;Environmental Information Processing;Organismal Systems;Human Diseases;Organismal Systems;Organismal Systems;Organismal Systems;Organismal Systems;Human Diseases	Neurodegenerative disease;Signal transduction;Cancer: overview;Endocrine and metabolic disease;Endocrine system;Transport and catabolism;Signal transduction;Signal transduction;Endocrine system;Endocrine and metabolic disease;Aging;Endocrine system;Endocrine system;Aging;Endocrine and metabolic disease	ko05010//Alzheimer disease;ko04022//cGMP-PKG signaling pathway;ko05206//MicroRNAs in cancer;ko04932//Non-alcoholic fatty liver disease;ko04910//Insulin signaling pathway;ko04140//Autophagy - animal;ko04068//FoxO signaling pathway;ko04152//AMPK signaling pathway;ko04935//Growth hormone synthesis, secretion and action;ko04931//Insulin resistance;ko04211//Longevity regulating pathway;ko04920//Adipoc…	K07187;K07187;K07187;K07187;K07187;K07187;K07187;K07187;K07187;K07187;K07187;K07187;K07187;K07187;K07187	-	-	-	--
gga-miR-12229-3p	MSTRG.244	-1	0	11754	11774	-31.94	gTCGGGGCGACGAGGACGGga	x||||||||x|xx||x|||xx	gAGCCCCGCAGGCCCGGCCcg	gag-pol	rna-directed dna polymerase from mobile element jockey-like [Limosa lapponica baueri]	-	-	-	-	-	-	-	--
gga-miR-12229-3p	MSTRG.2966	-1	0	726	746	-25.29	cTCGGGGCCTTGTGGaggaca	x|||||||x|:xx||xxxxxx	gAGCCCCGCAGGCCCggcccg	K-CAM	CDH3 [Gallus gallus]	Environmental Information Processing	Signaling molecules and interaction	ko04514//Cell adhesion molecules	K06796	GO:0005856//cytoskeleton;GO:0005911//cell-cell junction;GO:0005924//cell-substrate adherens junction;GO:0016234//inclusion body;GO:0031224//intrinsic component of membrane;GO:0031984//organelle subcompartment;GO:0031988//membrane-bounded vesicle;GO:0033267//axon part;GO:0043218//compact myelin;GO:0043231//intracellular membrane-bounded organelle;GO:0043234//protein complex;GO:0044444//cytoplasmic…	GO:0008092//cytoskeletal protein binding;GO:0019902//phosphatase binding;GO:0046872//metal ion binding	GO:0000904//cell morphogenesis involved in differentiation;GO:0001764//neuron migration;GO:0002066//columnar/cuboidal epithelial cell development;GO:0002682//regulation of immune system process;GO:0006355//regulation of transcription, DNA-templated;GO:0007009//plasma membrane organization;GO:0007043//cell-cell junction assembly;GO:0007162//negative regulation of cell adhesion;GO:0008285//negative…	--
gga-miR-12229-3p	MSTRG.2994	-1	0	61	82	-34.98	cTCGGGGCCGGCAGGGGTGGgg	x|||||||x|x|x|||x:||xx	gAGCCCCG-CAGGCCCGGCCcg	MARVELD3	MARVEL domain-containing protein 3 isoform X1 [Gallus gallus]	Cellular Processes	Cellular community - eukaryotes	ko04530//Tight junction	K21099	GO:0016020//membrane;GO:0031982//vesicle;GO:0043296//apical junction complex	GO:0019901//protein kinase binding	GO:0007043//cell-cell junction assembly;GO:0008104//protein localization;GO:0008285//negative regulation of cell proliferation;GO:0010632//regulation of epithelial cell migration;GO:0032873//negative regulation of stress-activated MAPK cascade	--
gga-miR-12229-3p	MSTRG.4483	-1	0	928	946	-27.56	cTCGGGGC--CCGGcaccccg	x|||||||xx||||xxxxxxx	gAGCCCCGCAGGCCcggcccg	LIF	leukemia inhibitory factor [Gallus gallus]	Environmental Information Processing;Environmental Information Processing;Cellular Processes;Environmental Information Processing	Signaling molecules and interaction;Signal transduction;Cellular community - eukaryotes;Signal transduction	ko04060//Cytokine-cytokine receptor interaction;ko04630//JAK-STAT signaling pathway;ko04550//Signaling pathways regulating pluripotency of stem cells;ko04668//TNF signaling pathway	K05419;K05419;K05419;K05419	GO:0044421//extracellular region part;GO:0044424//intracellular part	GO:0005126//cytokine receptor binding	GO:0002763//positive regulation of myeloid leukocyte differentiation;GO:0003339//regulation of mesenchymal to epithelial transition involved in metanephros morphogenesis;GO:0006357//regulation of transcription from RNA polymerase II promoter;GO:0007167//enzyme linked receptor protein signaling pathway;GO:0010948//negative regulation of cell cycle process;GO:0010975//regulation of neuron projectio…	--
gga-miR-12229-3p	MSTRG.5180	-1	0	125	143	-38.35	aTCGGGGC--CGGGGCCGGgg	x|||||||xx|x|||||||xx	gAGCCCCGCAGGCCCGGCCcg	GAA	lysosomal alpha-glucosidase isoform X1 [Gallus gallus]	Metabolism;Cellular Processes;Metabolism;Metabolism	Global and overview maps;Transport and catabolism;Carbohydrate metabolism;Carbohydrate metabolism	ko01100//Metabolic pathways;ko04142//Lysosome;ko00052//Galactose metabolism;ko00500//Starch and sucrose metabolism	K12316;K12316;K12316;K12316	-	-	-	--
gga-miR-12229-3p	MSTRG.7076	-1	0	1513	1534	-36.34	gTCGGGGCGTCGTGGTCCGGcg	x||||||||||x:||x||||xx	gAGCCCCGCAG-GCCCGGCCcg	--	protein phosphatase 1 regulatory subunit 3D [Platysternon megacephalum]	-	-	-	-	-	-	-	--
gga-miR-12229-3p	MSTRG.9372	-1	0	1455	1475	-21.56	gTCGGGGCGcgaagaggagtg	x||||||||xxxxxxxxxxxx	gAGCCCCGCaggcccggcccg	--	uncharacterized protein LOC107310886 [Coturnix japonica]	-	-	-	-	-	-	-	--
gga-miR-12229-3p	MSTRG.972	-1	0	2873	2891	-28.15	aTCGGGGCGTTCTG--CGGat	x|||||||||:|x|xx|||xx	gAGCCCCGCAGGCCCGGCCcg	gag	endogenous retrovirus group K member 5 Gag polyprotein-like [Numida meleagris]	-	-	-	-	-	-	-	--
gga-miR-449b-5p	MSTRG.6544	-1	0	431	456	-24.29	cCCGTCACTAGGAACATATCTCgacc	x|||||||x|x||x||x|||x|xxxx	aGGCAGTG-TGCT-GT-TAGCGgctg	--	RNA-binding protein 33 isoform X6 [Gallus gallus]	-	-	-	-	-	-	-	--
gga-miR-12288-5p	MSTRG.12616	-1	0	414	434	-27.26	gTGCGGCCCGTCGGTGggagt	x||||||||xx||x:|xxxxx	cACGCCGGGATGCAGCgaggc	gag	gag-env fusion protein [Gallus gallus]	-	-	-	-	-	-	-	--
gga-miR-12288-5p	MSTRG.1651	-1	0	2199	2219	-30.78	gTGCGGCCCCCAGTatccgta	x||||||||xxx||xxxxxxx	cACGCCGGGATGCAgcgaggc	Irs2	insulin receptor substrate 2 isoform X1 [Gallus gallus]	Human Diseases;Environmental Information Processing;Human Diseases;Human Diseases;Organismal Systems;Cellular Processes;Environmental Information Processing;Environmental Information Processing;Organismal Systems;Human Diseases;Organismal Systems;Organismal Systems;Organismal Systems;Organismal Systems;Human Diseases	Neurodegenerative disease;Signal transduction;Cancer: overview;Endocrine and metabolic disease;Endocrine system;Transport and catabolism;Signal transduction;Signal transduction;Endocrine system;Endocrine and metabolic disease;Aging;Endocrine system;Endocrine system;Aging;Endocrine and metabolic disease	ko05010//Alzheimer disease;ko04022//cGMP-PKG signaling pathway;ko05206//MicroRNAs in cancer;ko04932//Non-alcoholic fatty liver disease;ko04910//Insulin signaling pathway;ko04140//Autophagy - animal;ko04068//FoxO signaling pathway;ko04152//AMPK signaling pathway;ko04935//Growth hormone synthesis, secretion and action;ko04931//Insulin resistance;ko04211//Longevity regulating pathway;ko04920//Adipoc…	K07187;K07187;K07187;K07187;K07187;K07187;K07187;K07187;K07187;K07187;K07187;K07187;K07187;K07187;K07187	-	-	-	--
gga-miR-12288-5p	MSTRG.244	-1	0	11504	11525	-27.27	gTGCGGCCCGTATGTataaagt	x||||||||x||:||xxxxxxx	cACGCCGGG-ATGCAgcgaggc	gag-pol	rna-directed dna polymerase from mobile element jockey-like [Limosa lapponica baueri]	-	-	-	-	-	-	-	--
gga-miR-12288-5p	MSTRG.2994	-1	0	456	474	-23.02	tTGCGGCC--AGGTCGacgac	x|||||||xx|x||||xxxxx	cACGCCGGGATGCAGCgaggc	MARVELD3	MARVEL domain-containing protein 3 isoform X1 [Gallus gallus]	Cellular Processes	Cellular community - eukaryotes	ko04530//Tight junction	K21099	GO:0016020//membrane;GO:0031982//vesicle;GO:0043296//apical junction complex	GO:0019901//protein kinase binding	GO:0007043//cell-cell junction assembly;GO:0008104//protein localization;GO:0008285//negative regulation of cell proliferation;GO:0010632//regulation of epithelial cell migration;GO:0032873//negative regulation of stress-activated MAPK cascade	--
gga-miR-12288-5p	MSTRG.6364	-1	0	415	435	-27.26	gTGCGGCCCGTCGGTGggagt	x||||||||xx||x:|xxxxx	cACGCCGGGATGCAGCgaggc	gag	gag-env fusion protein [Gallus gallus]	-	-	-	-	-	-	-	--
gga-miR-12288-5p	MSTRG.6954	-1	0	413	433	-27.26	gTGCGGCCCGTCGGTGggagt	x||||||||xx||x:|xxxxx	cACGCCGGGATGCAGCgaggc	gag	gag-env fusion protein [Gallus gallus]	-	-	-	-	-	GO:0005515//protein binding	GO:0044763//single-organism cellular process	--
gga-miR-449a	MSTRG.6544	-1	0	437	456	-13.65	cCCGTCAC-TAGGAACatatc	x|||||||x||x:|x|xxxxx	tGGCAGTGTATGTTAGctggt	--	RNA-binding protein 33 isoform X6 [Gallus gallus]	-	-	-	-	-	-	-	--
gga-miR-135a-5p	MSTRG.14575	-1	0	1632	1654	-16.19	gTACCGAAGtccggtcgctccag	x|||||||:xxxxxxxxxxxxxx	tATGGCTTTttattcctatgtga	PHGDH	D-3-phosphoglycerate dehydrogenase [Gallus gallus]	Metabolism;Metabolism;Metabolism;Metabolism;Metabolism	Global and overview maps;Global and overview maps;Global and overview maps;Amino acid metabolism;Amino acid metabolism	ko01100//Metabolic pathways;ko01200//Carbon metabolism;ko01230//Biosynthesis of amino acids;ko00270//Cysteine and methionine metabolism;ko00260//Glycine, serine and threonine metabolism	K00058;K00058;K00058;K00058;K00058	-	-	-	--
gga-miR-12273-3p	MSTRG.56	-1	0	464	483	-19.26	cCCGGCCAAACCC-CACGTat	x|||||||xxxx|x|x|||xx	cGGCCGGTCGCCGCGGGCAac	Adm2	protein ADM2 [Gallus gallus]	-	-	-	-	-	-	-	--
gga-miR-449c-3p	MSTRG.14575	-1	0	657	680	-23.66	cTCGACGAGGTGCGGCTTGCGTcg	x||||||||x|||x|x|x:x||xx	cAGCTGCTC-ACGGC-ACTCCAga	PHGDH	D-3-phosphoglycerate dehydrogenase [Gallus gallus]	Metabolism;Metabolism;Metabolism;Metabolism;Metabolism	Global and overview maps;Global and overview maps;Global and overview maps;Amino acid metabolism;Amino acid metabolism	ko01100//Metabolic pathways;ko01200//Carbon metabolism;ko01230//Biosynthesis of amino acids;ko00270//Cysteine and methionine metabolism;ko00260//Glycine, serine and threonine metabolism	K00058;K00058;K00058;K00058;K00058	-	-	-	--
gga-miR-449c-3p	MSTRG.6161	-1	0	503	524	-17.33	gTCGACGAaggaaaactaccgt	x|||||||xxxxxxxxxxxxxx	cAGCTGCTcacggcactccaga	--	anther-specific proline-rich protein APG-like [Coturnix japonica]	-	-	-	-	-	-	-	--
gga-miR-449c-3p	MSTRG.6544	-1	0	1176	1197	-10.93	aTCGACGAcaagaaaactcatc	x|||||||xxxxxxxxxxxxxx	cAGCTGCTcacggcactccaga	--	RNA-binding protein 33 isoform X6 [Gallus gallus]	-	-	-	-	-	-	-	--
gga-miR-449c-5p	MSTRG.6544	-1	0	427	456	-28.18	cCCGTCACTAGGAACATATCTCGACCGAgt	x|||||||xxx|x|||x|||xx||||||xx	tGGCAGTG---CGTGT-TAG--CTGGCTgt	--	RNA-binding protein 33 isoform X6 [Gallus gallus]	-	-	-	-	-	-	-	--
gga-miR-1458	MSTRG.1213	-1	0	871	888	-19.42	aAGGACACTA---GTCCTCcg	x|||||||||xxx||x|||xx	tTCCTGTGATGCTCATGAGaa	--	LOW QUALITY PROTEIN: endogenous retrovirus group K member 8 Gag polyprotein-like [Phasianus colchicus]	-	-	-	-	-	-	-	--
gga-miR-1458	MSTRG.12600	-1	0	2082	2099	-19.42	aAGGACACTA---GTCCTCcg	x|||||||||xxx||x|||xx	tTCCTGTGATGCTCATGAGaa	gag	endogenous retrovirus group K member 5 Gag polyprotein-like [Numida meleagris]	-	-	-	-	-	-	-	--
gga-miR-1458	MSTRG.12616	-1	0	2170	2187	-19.42	aAGGACACTA---GTCCTCcg	x|||||||||xxx||x|||xx	tTCCTGTGATGCTCATGAGaa	gag	gag-env fusion protein [Gallus gallus]	-	-	-	-	-	-	-	--
gga-miR-1458	MSTRG.13801	-1	0	528	546	-18.07	tAGGACAC-A-GAGCGCaaat	x|||||||x|x|||x:|xxxx	tTCCTGTGATGCTCATGagaa	vex1	homeobox protein vex1-like [Gallus gallus]	-	-	-	-	-	-	-	--
gga-miR-1458	MSTRG.15634	-1	0	234	251	-19.42	aAGGACACTA---GTCCTCcg	x|||||||||xxx||x|||xx	tTCCTGTGATGCTCATGAGaa	--	F-box/WD repeat-containing protein 1A isoform X2 [Gallus gallus]	-	-	-	-	-	-	-	--
gga-miR-1458	MSTRG.1650	-1	0	6017	6034	-16.9	tAGGACAC---GAGAACTTcc	x|||||||xxx|||x|||:xx	tTCCTGTGATGCTCATGAGaa	MYO16	unconventional myosin-XVI isoform X1 [Gallus gallus]	-	-	-	-	GO:0015629//actin cytoskeleton;GO:0016020//membrane;GO:0031981//nuclear lumen;GO:0044444//cytoplasmic part	GO:0003779//actin binding;GO:0017111//nucleoside-triphosphatase activity;GO:0019902//phosphatase binding;GO:0032550//purine ribonucleoside binding	GO:0000082//G1/S transition of mitotic cell cycle;GO:0008283//cell proliferation;GO:0048015//phosphatidylinositol-mediated signaling;GO:0048858//cell projection morphogenesis	--
gga-miR-1458	MSTRG.1786	-1	0	1561	1578	-19.42	aAGGACACTA---GTCCTCcg	x|||||||||xxx||x|||xx	tTCCTGTGATGCTCATGAGaa	gag	gag-env fusion protein [Gallus gallus]	-	-	-	-	-	-	-	--
gga-miR-1458	MSTRG.244	-1	0	5904	5924	-14.91	cAGGACACTTTTTGTCCTacg	x||||||||x:xx||x||xxx	tTCCTGTGATGCTCATGAgaa	gag-pol	rna-directed dna polymerase from mobile element jockey-like [Limosa lapponica baueri]	-	-	-	-	-	-	-	--
gga-miR-1458	MSTRG.2966	-1	0	1456	1476	-14.58	cAGGACACGACATATCCTCcg	x|||||||x||xxx|x|||xx	tTCCTGTGATGCTCATGAGaa	K-CAM	CDH3 [Gallus gallus]	Environmental Information Processing	Signaling molecules and interaction	ko04514//Cell adhesion molecules	K06796	GO:0005856//cytoskeleton;GO:0005911//cell-cell junction;GO:0005924//cell-substrate adherens junction;GO:0016234//inclusion body;GO:0031224//intrinsic component of membrane;GO:0031984//organelle subcompartment;GO:0031988//membrane-bounded vesicle;GO:0033267//axon part;GO:0043218//compact myelin;GO:0043231//intracellular membrane-bounded organelle;GO:0043234//protein complex;GO:0044444//cytoplasmic…	GO:0008092//cytoskeletal protein binding;GO:0019902//phosphatase binding;GO:0046872//metal ion binding	GO:0000904//cell morphogenesis involved in differentiation;GO:0001764//neuron migration;GO:0002066//columnar/cuboidal epithelial cell development;GO:0002682//regulation of immune system process;GO:0006355//regulation of transcription, DNA-templated;GO:0007009//plasma membrane organization;GO:0007043//cell-cell junction assembly;GO:0007162//negative regulation of cell adhesion;GO:0008285//negative…	--
gga-miR-1458	MSTRG.2994	-1	0	2026	2046	-16.01	gAGGACACCCCCAcctcaacc	x|||||||xx|x|xxxxxxxx	tTCCTGTGATGCTcatgagaa	MARVELD3	MARVEL domain-containing protein 3 isoform X1 [Gallus gallus]	Cellular Processes	Cellular community - eukaryotes	ko04530//Tight junction	K21099	GO:0016020//membrane;GO:0031982//vesicle;GO:0043296//apical junction complex	GO:0019901//protein kinase binding	GO:0007043//cell-cell junction assembly;GO:0008104//protein localization;GO:0008285//negative regulation of cell proliferation;GO:0010632//regulation of epithelial cell migration;GO:0032873//negative regulation of stress-activated MAPK cascade	--
gga-miR-1458	MSTRG.5180	-1	0	2019	2041	-17	gAGGACACCGGCCAAGGGCACca	x|||||||x:xx|x||x:|x|xx	tTCCTGTGAT--GCTCATGAGaa	GAA	lysosomal alpha-glucosidase isoform X1 [Gallus gallus]	Metabolism;Cellular Processes;Metabolism;Metabolism	Global and overview maps;Transport and catabolism;Carbohydrate metabolism;Carbohydrate metabolism	ko01100//Metabolic pathways;ko04142//Lysosome;ko00052//Galactose metabolism;ko00500//Starch and sucrose metabolism	K12316;K12316;K12316;K12316	-	-	-	--
gga-miR-1458	MSTRG.6364	-1	0	2041	2058	-19.42	aAGGACACTA---GTCCTCcg	x|||||||||xxx||x|||xx	tTCCTGTGATGCTCATGAGaa	gag	gag-env fusion protein [Gallus gallus]	-	-	-	-	-	-	-	--
gga-miR-1458	MSTRG.6379	-1	0	7615	7635	-16.69	gAGGACACTtaattttctatg	x||||||||xxxxxxxxxxxx	tTCCTGTGAtgctcatgagaa	MYO10	unconventional myosin-X isoform X3 [Gallus gallus]	Human Diseases;Organismal Systems	Infectious disease: bacterial;Immune system	ko05130//Pathogenic Escherichia coli infection;ko04666//Fc gamma R-mediated phagocytosis	K12559;K12559	-	-	-	--
gga-miR-1458	MSTRG.6954	-1	0	2170	2187	-19.42	aAGGACACTA---GTCCTCcg	x|||||||||xxx||x|||xx	tTCCTGTGATGCTCATGAGaa	gag	gag-env fusion protein [Gallus gallus]	-	-	-	-	-	GO:0005515//protein binding	GO:0044763//single-organism cellular process	--
gga-miR-1458	MSTRG.765	-1	0	1384	1405	-18.95	aAGGACACGGAACG-GTAgaaga	x|||||||xxx|||x|||xxxxx	tTCCTGTGA--TGCTCATgagaa	--	rna-directed dna polymerase from mobile element jockey-like [Limosa lapponica baueri]	Genetic Information Processing;Genetic Information Processing	Translation;Translation	ko03013//Nucleocytoplasmic transport;ko03008//Ribosome biogenesis in eukaryotes	K14530;K14530	-	-	-	--
gga-miR-1458	MSTRG.774	-1	0	6406	6426	-14.52	cAGGACACTCAC-ATAGCTgag	x||||||||x||x|xx:||xxx	tTCCTGTGA-TGCTCATGAgaa	--	rna-directed dna polymerase from mobile element jockey-like [Limosa lapponica baueri]	-	-	-	-	-	-	-	--
gga-miR-1458	MSTRG.8099	-1	0	476	497	-17.33	cAGGACACCGAGGAGTGATaac	x|||||||xx|x||||:x|xxx	tTCCTGTGA-TGCTCATGAgaa	--	ubiquitin carboxyl-terminal hydrolase 42-like [Numida meleagris]	-	-	-	-	-	-	-	--
gga-miR-1458	MSTRG.9372	-1	0	3168	3188	-19.49	aAGGACACAATGCATATTCcc	x|||||||x|:|xx||:||xx	tTCCTGTGATGCTCATGAGaa	--	uncharacterized protein LOC107310886 [Coturnix japonica]	-	-	-	-	-	-	-	--
gga-miR-1458	MSTRG.972	-1	0	2063	2080	-19.42	aAGGACACTA---GTCCTCcg	x|||||||||xxx||x|||xx	tTCCTGTGATGCTCATGAGaa	gag	endogenous retrovirus group K member 5 Gag polyprotein-like [Numida meleagris]	-	-	-	-	-	-	-	--
gga-miR-1716	MSTRG.13801	-1	0	316	339	-28.48	gCGCCCCGACGCGGCGGCACCCcg	x|||||||x||xx:|xxx||x|xx	aGCGGGGCGGCTGTGAGCTGAGct	vex1	homeobox protein vex1-like [Gallus gallus]	-	-	-	-	-	-	-	--
gga-miR-1716	MSTRG.1651	-1	0	2593	2613	-32.62	tCGCCCCGTC--C-CTCGACattc	x|||||||:|xx|x||||||xxxx	aGCGGGGCGGCTGTGAGCTGagct	Irs2	insulin receptor substrate 2 isoform X1 [Gallus gallus]	Human Diseases;Environmental Information Processing;Human Diseases;Human Diseases;Organismal Systems;Cellular Processes;Environmental Information Processing;Environmental Information Processing;Organismal Systems;Human Diseases;Organismal Systems;Organismal Systems;Organismal Systems;Organismal Systems;Human Diseases	Neurodegenerative disease;Signal transduction;Cancer: overview;Endocrine and metabolic disease;Endocrine system;Transport and catabolism;Signal transduction;Signal transduction;Endocrine system;Endocrine and metabolic disease;Aging;Endocrine system;Endocrine system;Aging;Endocrine and metabolic disease	ko05010//Alzheimer disease;ko04022//cGMP-PKG signaling pathway;ko05206//MicroRNAs in cancer;ko04932//Non-alcoholic fatty liver disease;ko04910//Insulin signaling pathway;ko04140//Autophagy - animal;ko04068//FoxO signaling pathway;ko04152//AMPK signaling pathway;ko04935//Growth hormone synthesis, secretion and action;ko04931//Insulin resistance;ko04211//Longevity regulating pathway;ko04920//Adipoc…	K07187;K07187;K07187;K07187;K07187;K07187;K07187;K07187;K07187;K07187;K07187;K07187;K07187;K07187;K07187	-	-	-	--
gga-miR-1716	MSTRG.2966	-1	0	1706	1732	-28.85	gCGCCCCGAGGCCGAGTCCCGGCACca	x|||||||xxx||||xx|x||:|x|xx	aGCGGGGC---GGCTGTGAGCTGAGct	K-CAM	CDH3 [Gallus gallus]	Environmental Information Processing	Signaling molecules and interaction	ko04514//Cell adhesion molecules	K06796	GO:0005856//cytoskeleton;GO:0005911//cell-cell junction;GO:0005924//cell-substrate adherens junction;GO:0016234//inclusion body;GO:0031224//intrinsic component of membrane;GO:0031984//organelle subcompartment;GO:0031988//membrane-bounded vesicle;GO:0033267//axon part;GO:0043218//compact myelin;GO:0043231//intracellular membrane-bounded organelle;GO:0043234//protein complex;GO:0044444//cytoplasmic…	GO:0008092//cytoskeletal protein binding;GO:0019902//phosphatase binding;GO:0046872//metal ion binding	GO:0000904//cell morphogenesis involved in differentiation;GO:0001764//neuron migration;GO:0002066//columnar/cuboidal epithelial cell development;GO:0002682//regulation of immune system process;GO:0006355//regulation of transcription, DNA-templated;GO:0007009//plasma membrane organization;GO:0007043//cell-cell junction assembly;GO:0007162//negative regulation of cell adhesion;GO:0008285//negative…	--
gga-miR-1716	MSTRG.2994	-1	0	34	58	-25.84	gCGCCCCGAGCTCCCGTCGAggaga	x|||||||xxxx|x|x||||xxxxx	aGCGGGGCGGCTGTG-AGCTgagct	MARVELD3	MARVEL domain-containing protein 3 isoform X1 [Gallus gallus]	Cellular Processes	Cellular community - eukaryotes	ko04530//Tight junction	K21099	GO:0016020//membrane;GO:0031982//vesicle;GO:0043296//apical junction complex	GO:0019901//protein kinase binding	GO:0007043//cell-cell junction assembly;GO:0008104//protein localization;GO:0008285//negative regulation of cell proliferation;GO:0010632//regulation of epithelial cell migration;GO:0032873//negative regulation of stress-activated MAPK cascade	--
gga-miR-1716	MSTRG.4483	-1	0	664	687	-26.41	gCGCCCCGACTCCACTCCATCCtc	x|||||||x|xx|||||x|:x|xx	aGCGGGGCGGCTGTGAGCTGAGct	LIF	leukemia inhibitory factor [Gallus gallus]	Environmental Information Processing;Environmental Information Processing;Cellular Processes;Environmental Information Processing	Signaling molecules and interaction;Signal transduction;Cellular community - eukaryotes;Signal transduction	ko04060//Cytokine-cytokine receptor interaction;ko04630//JAK-STAT signaling pathway;ko04550//Signaling pathways regulating pluripotency of stem cells;ko04668//TNF signaling pathway	K05419;K05419;K05419;K05419	GO:0044421//extracellular region part;GO:0044424//intracellular part	GO:0005126//cytokine receptor binding	GO:0002763//positive regulation of myeloid leukocyte differentiation;GO:0003339//regulation of mesenchymal to epithelial transition involved in metanephros morphogenesis;GO:0006357//regulation of transcription from RNA polymerase II promoter;GO:0007167//enzyme linked receptor protein signaling pathway;GO:0010948//negative regulation of cell cycle process;GO:0010975//regulation of neuron projectio…	--
gga-miR-1716	MSTRG.7076	-1	0	1263	1286	-34.82	gCGCCCCGCCCCAC-CGCGACCCgg	x|||||||||xx||x|x||||x|xx	aGCGGGGCGGC-TGTGAGCTGAGct	--	protein phosphatase 1 regulatory subunit 3D [Platysternon megacephalum]	-	-	-	-	-	-	-	--
gga-miR-1716	MSTRG.8624	-1	0	127	151	-31.32	cCGCCCCGCTGGAAGCATGGCACgc	x||||||||:|:x|x|x:|:|x|xx	aGCGGGGCGGCTGT-GAGCTGAGct	mkrn1	probable E3 ubiquitin-protein ligase makorin-1 [Phasianus colchicus]	-	-	-	-	-	-	-	--
gga-miR-1716	MSTRG.9372	-1	0	1508	1531	-24.95	cCGCCCCGAACGG-ACTGGGgagag	x|||||||xx||:x|||x|:xxxxx	aGCGGGGCG-GCTGTGAGCTgagct	--	uncharacterized protein LOC107310886 [Coturnix japonica]	-	-	-	-	-	-	-	--
gga-miR-6549-5p	MSTRG.12616	-1	0	717	740	-21.03	tCGGAAGACTGACCGGTAccgcgc	x||||||||x:||xx|||xxxxxx	aGCCTTCTG-TTGTGCATctgaga	gag	gag-env fusion protein [Gallus gallus]	-	-	-	-	-	-	-	--
gga-miR-6549-5p	MSTRG.1650	-1	0	4881	4904	-22.44	tCGGAAGACTGACGTGTcccataa	x||||||||x:||::||xxxxxxx	aGCCTTCTG-TTGTGCAtctgaga	MYO16	unconventional myosin-XVI isoform X1 [Gallus gallus]	-	-	-	-	GO:0015629//actin cytoskeleton;GO:0016020//membrane;GO:0031981//nuclear lumen;GO:0044444//cytoplasmic part	GO:0003779//actin binding;GO:0017111//nucleoside-triphosphatase activity;GO:0019902//phosphatase binding;GO:0032550//purine ribonucleoside binding	GO:0000082//G1/S transition of mitotic cell cycle;GO:0008283//cell proliferation;GO:0048015//phosphatidylinositol-mediated signaling;GO:0048858//cell projection morphogenesis	--
gga-miR-6549-5p	MSTRG.244	-1	0	519	541	-18.42	aCGGAAGAGAAAGGGGAGGCagg	x|||||||x||x:x|x||:|xxx	aGCCTTCTGTTGTGCATCTGaga	gag-pol	rna-directed dna polymerase from mobile element jockey-like [Limosa lapponica baueri]	-	-	-	-	-	-	-	--
gga-miR-6549-5p	MSTRG.6364	-1	0	587	610	-21.03	tCGGAAGACTGACCGGTAccgcgc	x||||||||x:||xx|||xxxxxx	aGCCTTCTG-TTGTGCATctgaga	gag	gag-env fusion protein [Gallus gallus]	-	-	-	-	-	-	-	--
gga-miR-6549-5p	MSTRG.6379	-1	0	5856	5877	-22.07	tCGGAAGAGACAACGTC-ACTta	x|||||||x|xx||||xx|||xx	aGCCTTCTGTTGTGCATCTGAga	MYO10	unconventional myosin-X isoform X3 [Gallus gallus]	Human Diseases;Organismal Systems	Infectious disease: bacterial;Immune system	ko05130//Pathogenic Escherichia coli infection;ko04666//Fc gamma R-mediated phagocytosis	K12559;K12559	-	-	-	--
gga-miR-6549-5p	MSTRG.6763	-1	0	376	403	-22.56	tCGGAAGAAGAATCAGTCGTAGTACTac	x|||||||x:|xx||xx|||||x|||xx	aGCCTTCTGTT--GT--GCATC-TGAga	mariner\T	Mariner Mos1 transposase [Cryptotermes secundus]	Metabolism;Metabolism	Global and overview maps;Amino acid metabolism	ko01100//Metabolic pathways;ko00310//Lysine degradation	K11433;K11433	-	-	-	--
gga-miR-6549-5p	MSTRG.6954	-1	0	716	739	-21.03	tCGGAAGACTGACCGGTAccgcgc	x||||||||x:||xx|||xxxxxx	aGCCTTCTG-TTGTGCATctgaga	gag	gag-env fusion protein [Gallus gallus]	-	-	-	-	-	GO:0005515//protein binding	GO:0044763//single-organism cellular process	--
gga-miR-6549-5p	MSTRG.765	-1	0	270	292	-23.61	tCGGAAGACAAGGTCTAGTCaag	x||||||||||x::x|||x|xxx	aGCCTTCTGTTGTGCATCTGaga	--	rna-directed dna polymerase from mobile element jockey-like [Limosa lapponica baueri]	Genetic Information Processing;Genetic Information Processing	Translation;Translation	ko03013//Nucleocytoplasmic transport;ko03008//Ribosome biogenesis in eukaryotes	K14530;K14530	-	-	-	--
gga-miR-6549-5p	MSTRG.8099	-1	0	837	860	-14.81	aCGGAAGAGGTGTCCGTGAAGTac	x|||||||x:x::x|||:x|x|xx	aGCCTTCTGT-TGTGCATCTGAga	--	ubiquitin carboxyl-terminal hydrolase 42-like [Numida meleagris]	-	-	-	-	-	-	-	--
gga-miR-6549-5p	MSTRG.8624	-1	0	609	629	-16.3	aCGGAAGA--GTGTCTGGGCgag	x|||||||xx::::x|:|:|xxx	aGCCTTCTGTTGTGCATCTGaga	mkrn1	probable E3 ubiquitin-protein ligase makorin-1 [Phasianus colchicus]	-	-	-	-	-	-	-	--
gga-miR-6549-5p	MSTRG.9372	-1	0	1151	1177	-21.39	gCGGAAGAAGACAAGCGTGTGGAggac	x|||||||xxx|||x|::||:||xxxx	aGCCTTCT---GTT-GTGCATCTgaga	--	uncharacterized protein LOC107310886 [Coturnix japonica]	-	-	-	-	-	-	-	--
gga-miR-1724	MSTRG.13801	-1	0	700	722	-19.9	tCGACTCGACGTTGTCCCccgtg	x|||||||xx:::|x|x|xxxxx	tGCTGAGCGTTGGCTGCGctgcg	vex1	homeobox protein vex1-like [Gallus gallus]	-	-	-	-	-	-	-	--
gga-miR-1724	MSTRG.16164	-1	0	454	476	-21.73	cCGACTCGTTCATGACGaccatc	x|||||||:xxx:||||xxxxxx	tGCTGAGCGTTGGCTGCgctgcg	--	E3 ubiquitin-protein ligase Topors [Gallus gallus]	-	-	-	-	GO:0005815//microtubule organizing center;GO:0005819//spindle;GO:0016604//nuclear body;GO:0030286//dynein complex;GO:0031513//nonmotile primary cilium	GO:0003676//nucleic acid binding;GO:0004842//ubiquitin-protein transferase activity;GO:0015631//tubulin binding;GO:0019899//enzyme binding;GO:0070735//protein-glycine ligase activity	GO:0000209//protein polyubiquitination;GO:0003407//neural retina development;GO:0006355//regulation of transcription, DNA-templated;GO:0006511//ubiquitin-dependent protein catabolic process;GO:0008283//cell proliferation;GO:0008630//intrinsic apoptotic signaling pathway in response to DNA damage;GO:0018205//peptidyl-lysine modification;GO:0031398//positive regulation of protein ubiquitination;GO:…	--
gga-miR-1724	MSTRG.1650	-1	0	5169	5193	-21.17	tCGACTCGTCCCAAACCA-GAGACtc	x|||||||xxx|||x|x|x|x|||xx	tGCTGAGC---GTTGGCTGCGCTGcg	MYO16	unconventional myosin-XVI isoform X1 [Gallus gallus]	-	-	-	-	GO:0015629//actin cytoskeleton;GO:0016020//membrane;GO:0031981//nuclear lumen;GO:0044444//cytoplasmic part	GO:0003779//actin binding;GO:0017111//nucleoside-triphosphatase activity;GO:0019902//phosphatase binding;GO:0032550//purine ribonucleoside binding	GO:0000082//G1/S transition of mitotic cell cycle;GO:0008283//cell proliferation;GO:0048015//phosphatidylinositol-mediated signaling;GO:0048858//cell projection morphogenesis	--
gga-miR-1724	MSTRG.1651	-1	0	1409	1431	-26.32	cCGACTCGCCCCAGGCGTGCCcc	x||||||||xx|x|:||:|x|xx	tGCTGAGCGTTGGCTGCGCTGcg	Irs2	insulin receptor substrate 2 isoform X1 [Gallus gallus]	Human Diseases;Environmental Information Processing;Human Diseases;Human Diseases;Organismal Systems;Cellular Processes;Environmental Information Processing;Environmental Information Processing;Organismal Systems;Human Diseases;Organismal Systems;Organismal Systems;Organismal Systems;Organismal Systems;Human Diseases	Neurodegenerative disease;Signal transduction;Cancer: overview;Endocrine and metabolic disease;Endocrine system;Transport and catabolism;Signal transduction;Signal transduction;Endocrine system;Endocrine and metabolic disease;Aging;Endocrine system;Endocrine system;Aging;Endocrine and metabolic disease	ko05010//Alzheimer disease;ko04022//cGMP-PKG signaling pathway;ko05206//MicroRNAs in cancer;ko04932//Non-alcoholic fatty liver disease;ko04910//Insulin signaling pathway;ko04140//Autophagy - animal;ko04068//FoxO signaling pathway;ko04152//AMPK signaling pathway;ko04935//Growth hormone synthesis, secretion and action;ko04931//Insulin resistance;ko04211//Longevity regulating pathway;ko04920//Adipoc…	K07187;K07187;K07187;K07187;K07187;K07187;K07187;K07187;K07187;K07187;K07187;K07187;K07187;K07187;K07187	-	-	-	--
gga-miR-1724	MSTRG.244	-1	0	6296	6317	-20.83	tCGACTCGTTAACGTAGC-ACcg	x|||||||:x|x||xx||x||xx	tGCTGAGCGTTGGCTGCGCTGcg	gag-pol	rna-directed dna polymerase from mobile element jockey-like [Limosa lapponica baueri]	-	-	-	-	-	-	-	--
gga-miR-1724	MSTRG.2966	-1	0	2443	2467	-27.55	tCGACTCGCTCCACCGGAGgctcgg	x||||||||xxx||||:x|xxxxxx	tGCTGAGCGT--TGGCTGCgctgcg	K-CAM	CDH3 [Gallus gallus]	Environmental Information Processing	Signaling molecules and interaction	ko04514//Cell adhesion molecules	K06796	GO:0005856//cytoskeleton;GO:0005911//cell-cell junction;GO:0005924//cell-substrate adherens junction;GO:0016234//inclusion body;GO:0031224//intrinsic component of membrane;GO:0031984//organelle subcompartment;GO:0031988//membrane-bounded vesicle;GO:0033267//axon part;GO:0043218//compact myelin;GO:0043231//intracellular membrane-bounded organelle;GO:0043234//protein complex;GO:0044444//cytoplasmic…	GO:0008092//cytoskeletal protein binding;GO:0019902//phosphatase binding;GO:0046872//metal ion binding	GO:0000904//cell morphogenesis involved in differentiation;GO:0001764//neuron migration;GO:0002066//columnar/cuboidal epithelial cell development;GO:0002682//regulation of immune system process;GO:0006355//regulation of transcription, DNA-templated;GO:0007009//plasma membrane organization;GO:0007043//cell-cell junction assembly;GO:0007162//negative regulation of cell adhesion;GO:0008285//negative…	--
gga-miR-1724	MSTRG.4474	-1	0	260	281	-21.89	cCGACTCGTGGTTGCCG-GAgaa	x|||||||:::::|x||x||xxx	tGCTGAGCGTTGGCTGCGCTgcg	--	zona pellucida sperm-binding protein 3-like [Phasianus colchicus]	-	-	-	-	-	-	-	--
gga-miR-1724	MSTRG.4483	-1	0	909	930	-22.47	cCGACTCGTAGG-GGTGCcccga	x|||||||:|:xx|::||xxxxx	tGCTGAGCGTTGGCTGCGctgcg	LIF	leukemia inhibitory factor [Gallus gallus]	Environmental Information Processing;Environmental Information Processing;Cellular Processes;Environmental Information Processing	Signaling molecules and interaction;Signal transduction;Cellular community - eukaryotes;Signal transduction	ko04060//Cytokine-cytokine receptor interaction;ko04630//JAK-STAT signaling pathway;ko04550//Signaling pathways regulating pluripotency of stem cells;ko04668//TNF signaling pathway	K05419;K05419;K05419;K05419	GO:0044421//extracellular region part;GO:0044424//intracellular part	GO:0005126//cytokine receptor binding	GO:0002763//positive regulation of myeloid leukocyte differentiation;GO:0003339//regulation of mesenchymal to epithelial transition involved in metanephros morphogenesis;GO:0006357//regulation of transcription from RNA polymerase II promoter;GO:0007167//enzyme linked receptor protein signaling pathway;GO:0010948//negative regulation of cell cycle process;GO:0010975//regulation of neuron projectio…	--
gga-miR-1724	MSTRG.5180	-1	0	2581	2603	-27.4	cCGACTCGTGCCGCGGTGC-ACgt	x|||||||::x|x||::||x||xx	tGCTGAGCGTTG-GCTGCGCTGcg	GAA	lysosomal alpha-glucosidase isoform X1 [Gallus gallus]	Metabolism;Cellular Processes;Metabolism;Metabolism	Global and overview maps;Transport and catabolism;Carbohydrate metabolism;Carbohydrate metabolism	ko01100//Metabolic pathways;ko04142//Lysosome;ko00052//Galactose metabolism;ko00500//Starch and sucrose metabolism	K12316;K12316;K12316;K12316	-	-	-	--
gga-miR-1724	MSTRG.6379	-1	0	2754	2774	-29.01	aCGACTCGT--TCTGCGAGACga	x|||||||:xx:|x:||x|||xx	tGCTGAGCGTTGGCTGCGCTGcg	MYO10	unconventional myosin-X isoform X3 [Gallus gallus]	Human Diseases;Organismal Systems	Infectious disease: bacterial;Immune system	ko05130//Pathogenic Escherichia coli infection;ko04666//Fc gamma R-mediated phagocytosis	K12559;K12559	-	-	-	--
gga-miR-1724	MSTRG.7076	-1	0	1088	1113	-31.61	tCGACTCGACCTCCGACACCCGACgt	x|||||||x|xx|||||x|xx|||xx	tGCTGAGC-GTTGGCTGCG--CTGcg	--	protein phosphatase 1 regulatory subunit 3D [Platysternon megacephalum]	-	-	-	-	-	-	-	--
gga-miR-1724	MSTRG.774	-1	0	5173	5195	-17.85	aCGACTCGGTGTCGTCAGGAaaa	x|||||||xx::||x|xx||xxx	tGCTGAGCGTTGGCTGCGCTgcg	--	rna-directed dna polymerase from mobile element jockey-like [Limosa lapponica baueri]	-	-	-	-	-	-	-	--
gga-miR-1724	MSTRG.9372	-1	0	2010	2033	-28.01	gCGACTCGAGGTCGTCGGCGAggt	x|||||||x:::||x||x|||xxx	tGCTGAGCGTTGGCTGC-GCTgcg	--	uncharacterized protein LOC107310886 [Coturnix japonica]	-	-	-	-	-	-	-	--
gga-miR-18a-3p	MSTRG.14575	-1	0	1389	1412	-21.52	cGACGGGACGTGACAAGGGCAGtg	x|||||||xx|x||x|||:x||xx	aCTGCCCTA-AGTGCTCCT-TCtg	PHGDH	D-3-phosphoglycerate dehydrogenase [Gallus gallus]	Metabolism;Metabolism;Metabolism;Metabolism;Metabolism	Global and overview maps;Global and overview maps;Global and overview maps;Amino acid metabolism;Amino acid metabolism	ko01100//Metabolic pathways;ko01200//Carbon metabolism;ko01230//Biosynthesis of amino acids;ko00270//Cysteine and methionine metabolism;ko00260//Glycine, serine and threonine metabolism	K00058;K00058;K00058;K00058;K00058	-	-	-	--
gga-miR-18a-3p	MSTRG.4460	-1	0	1780	1801	-17.54	cGACGGGAAATAAACGGAGcac	x|||||||xx:|xxx|||:xxx	aCTGCCCTAAGTGCTCCTTctg	PLA2G3	group 3 secretory phospholipase A2 isoform X2 [Gallus gallus]	Metabolism;Environmental Information Processing;Organismal Systems;Metabolism;Organismal Systems;Metabolism;Metabolism;Organismal Systems;Metabolism;Metabolism	Global and overview maps;Signal transduction;Circulatory system;Lipid metabolism;Digestive system;Lipid metabolism;Lipid metabolism;Digestive system;Lipid metabolism;Lipid metabolism	ko01100//Metabolic pathways;ko04014//Ras signaling pathway;ko04270//Vascular smooth muscle contraction;ko00564//Glycerophospholipid metabolism;ko04972//Pancreatic secretion;ko00590//Arachidonic acid metabolism;ko00565//Ether lipid metabolism;ko04975//Fat digestion and absorption;ko00591//Linoleic acid metabolism;ko00592//alpha-Linolenic acid metabolism	K01047;K01047;K01047;K01047;K01047;K01047;K01047;K01047;K01047;K01047	GO:0005764//lysosome;GO:0016020//membrane;GO:0043232//intracellular non-membrane-bounded organelle;GO:0044421//extracellular region part	GO:0004623//phospholipase A2 activity;GO:0046872//metal ion binding	GO:0002279//mast cell activation involved in immune response;GO:0003006//developmental process involved in reproduction;GO:0006631//fatty acid metabolic process;GO:0030154//cell differentiation;GO:0046470//phosphatidylcholine metabolic process;GO:0046471//phosphatidylglycerol metabolic process;GO:0048858//cell projection morphogenesis	--
gga-miR-18a-3p	MSTRG.6544	-1	0	1539	1560	-17.31	gGACGGGAcagggttgtgcaca	x|||||||xxxxxxxxxxxxxx	aCTGCCCTaagtgctccttctg	--	RNA-binding protein 33 isoform X6 [Gallus gallus]	-	-	-	-	-	-	-	--
gga-miR-383-5p	MSTRG.14698	-1	0	1150	1170	-15.6	tCTAGTCTTGGTC-AAGGTCga	x||||||||xxx|x||x::|xx	aGATCAGAAGGTGATTGTGGct	--	-	-	-	-	-	-	-	-	--
gga-miR-1674	MSTRG.12600	-1	0	1087	1110	-19.07	tCCGATACGGGGGAC-AGGGGtaac	x|||||||x:x|:x|x|:::|xxxx	gGGCTATGATGCTGGATTTTCtgag	gag	endogenous retrovirus group K member 5 Gag polyprotein-like [Numida meleagris]	-	-	-	-	-	-	-	--
gga-miR-1674	MSTRG.12616	-1	0	1175	1198	-19.75	tCCGATACGGGGGAC-AGGCGAaac	x|||||||x:x|:x|x|::x||xxx	gGGCTATGATGCTGGATTTTCTgag	gag	gag-env fusion protein [Gallus gallus]	-	-	-	-	-	-	-	--
gga-miR-1674	MSTRG.1650	-1	0	8022	8045	-19.07	aCCGATAC-ATGTCCTTActacccg	x|||||||x|:|x|||x|xxxxxxx	gGGCTATGATGCTGGATTttctgag	MYO16	unconventional myosin-XVI isoform X1 [Gallus gallus]	-	-	-	-	GO:0015629//actin cytoskeleton;GO:0016020//membrane;GO:0031981//nuclear lumen;GO:0044444//cytoplasmic part	GO:0003779//actin binding;GO:0017111//nucleoside-triphosphatase activity;GO:0019902//phosphatase binding;GO:0032550//purine ribonucleoside binding	GO:0000082//G1/S transition of mitotic cell cycle;GO:0008283//cell proliferation;GO:0048015//phosphatidylinositol-mediated signaling;GO:0048858//cell projection morphogenesis	--
gga-miR-1674	MSTRG.1786	-1	0	534	558	-19.75	tCCGATACGGGGGACaggcgtaacc	x|||||||x:x|:x|xxxxxxxxxx	gGGCTATGATGCTGGattttctgag	gag	gag-env fusion protein [Gallus gallus]	-	-	-	-	-	-	-	--
gga-miR-1674	MSTRG.2994	-1	0	475	501	-18.54	aCCGATACCCGTGGAACTCGAcccact	x|||||||xx::|x|x||x:|xxxxxx	gGGCTATGA-TGC-TGGATTTtctgag	MARVELD3	MARVEL domain-containing protein 3 isoform X1 [Gallus gallus]	Cellular Processes	Cellular community - eukaryotes	ko04530//Tight junction	K21099	GO:0016020//membrane;GO:0031982//vesicle;GO:0043296//apical junction complex	GO:0019901//protein kinase binding	GO:0007043//cell-cell junction assembly;GO:0008104//protein localization;GO:0008285//negative regulation of cell proliferation;GO:0010632//regulation of epithelial cell migration;GO:0032873//negative regulation of stress-activated MAPK cascade	--
gga-miR-1674	MSTRG.4504	-1	0	3057	3080	-18.84	aCCGATACTAC-ATATCAATGTCct	x||||||||||x|:x|x||x|x|xx	gGGCTATGATGCTGGATTTTCTGag	gag-pro-pol	PREDICTED: endogenous retrovirus group K member 8 Pol protein-like [Pseudopodoces humilis]	-	-	-	-	-	-	-	--
gga-miR-1674	MSTRG.6364	-1	0	1044	1068	-19.75	tCCGATACGGGGGACaggcgtaacc	x|||||||x:x|:x|xxxxxxxxxx	gGGCTATGATGCTGGattttctgag	gag	gag-env fusion protein [Gallus gallus]	-	-	-	-	-	-	-	--
gga-miR-1674	MSTRG.6954	-1	0	1173	1197	-19.75	tCCGATACGGGGGACaggcgtaacc	x|||||||x:x|:x|xxxxxxxxxx	gGGCTATGATGCTGGattttctgag	gag	gag-env fusion protein [Gallus gallus]	-	-	-	-	-	GO:0005515//protein binding	GO:0044763//single-organism cellular process	--
gga-miR-1674	MSTRG.774	-1	0	7459	7482	-17.13	aCCGATAC-ATAGTCCGAAACACct	x|||||||x|:x::|x:|||x||xx	gGGCTATGATGCTGGATTTTCTGag	--	rna-directed dna polymerase from mobile element jockey-like [Limosa lapponica baueri]	-	-	-	-	-	-	-	--
gga-miR-1674	MSTRG.8099	-1	0	1418	1440	-20.53	tCCGATAC-GTGGTC-GAACGACaa	x|||||||x::|::|x:||x|||xx	gGGCTATGATGCTGGATTTTCTGag	--	ubiquitin carboxyl-terminal hydrolase 42-like [Numida meleagris]	-	-	-	-	-	-	-	--
gga-miR-1674	MSTRG.972	-1	0	1066	1090	-19.75	tCCGATACGGGGGACaggcgtaacc	x|||||||x:x|:x|xxxxxxxxxx	gGGCTATGATGCTGGattttctgag	gag	endogenous retrovirus group K member 5 Gag polyprotein-like [Numida meleagris]	-	-	-	-	-	-	-	--
gga-miR-1769-3p	MSTRG.14575	-1	0	876	898	-10.33	aCACACTTctgtagctcccgccg	x|||||||xxxxxxxxxxxxxxx	aGTGTGAAatctgcctgaaagtc	PHGDH	D-3-phosphoglycerate dehydrogenase [Gallus gallus]	Metabolism;Metabolism;Metabolism;Metabolism;Metabolism	Global and overview maps;Global and overview maps;Global and overview maps;Amino acid metabolism;Amino acid metabolism	ko01100//Metabolic pathways;ko01200//Carbon metabolism;ko01230//Biosynthesis of amino acids;ko00270//Cysteine and methionine metabolism;ko00260//Glycine, serine and threonine metabolism	K00058;K00058;K00058;K00058;K00058	-	-	-	--
gga-miR-34c-5p	MSTRG.12600	-1	0	3989	4011	-16.39	tCCGTCACGACCGTTtcaagagt	x|||||||:x|x:|:xxxxxxxx	aGGCAGTGTAGTTAGctgattgc	gag	endogenous retrovirus group K member 5 Gag polyprotein-like [Numida meleagris]	-	-	-	-	-	-	-	--
gga-miR-34c-5p	MSTRG.13801	-1	0	758	780	-19.09	tCCGTCACGACccggtccccctt	x|||||||:x|xxxxxxxxxxxx	aGGCAGTGTAGttagctgattgc	vex1	homeobox protein vex1-like [Gallus gallus]	-	-	-	-	-	-	-	--
gga-miR-34c-5p	MSTRG.16164	-1	0	1552	1573	-16.48	aCCGTCACGACCGG-GACCAcgt	x|||||||:x|x:xx|||x|xxx	aGGCAGTGTAGTTAGCTGATtgc	--	E3 ubiquitin-protein ligase Topors [Gallus gallus]	-	-	-	-	GO:0005815//microtubule organizing center;GO:0005819//spindle;GO:0016604//nuclear body;GO:0030286//dynein complex;GO:0031513//nonmotile primary cilium	GO:0003676//nucleic acid binding;GO:0004842//ubiquitin-protein transferase activity;GO:0015631//tubulin binding;GO:0019899//enzyme binding;GO:0070735//protein-glycine ligase activity	GO:0000209//protein polyubiquitination;GO:0003407//neural retina development;GO:0006355//regulation of transcription, DNA-templated;GO:0006511//ubiquitin-dependent protein catabolic process;GO:0008283//cell proliferation;GO:0008630//intrinsic apoptotic signaling pathway in response to DNA damage;GO:0018205//peptidyl-lysine modification;GO:0031398//positive regulation of protein ubiquitination;GO:…	--
gga-miR-34c-5p	MSTRG.1651	-1	0	74	94	-20.72	aCCGTCAC-TCA-TTGCGTAGcg	x|||||||x|||x|:|xx||:xx	aGGCAGTGTAGTTAGCTGATTgc	Irs2	insulin receptor substrate 2 isoform X1 [Gallus gallus]	Human Diseases;Environmental Information Processing;Human Diseases;Human Diseases;Organismal Systems;Cellular Processes;Environmental Information Processing;Environmental Information Processing;Organismal Systems;Human Diseases;Organismal Systems;Organismal Systems;Organismal Systems;Organismal Systems;Human Diseases	Neurodegenerative disease;Signal transduction;Cancer: overview;Endocrine and metabolic disease;Endocrine system;Transport and catabolism;Signal transduction;Signal transduction;Endocrine system;Endocrine and metabolic disease;Aging;Endocrine system;Endocrine system;Aging;Endocrine and metabolic disease	ko05010//Alzheimer disease;ko04022//cGMP-PKG signaling pathway;ko05206//MicroRNAs in cancer;ko04932//Non-alcoholic fatty liver disease;ko04910//Insulin signaling pathway;ko04140//Autophagy - animal;ko04068//FoxO signaling pathway;ko04152//AMPK signaling pathway;ko04935//Growth hormone synthesis, secretion and action;ko04931//Insulin resistance;ko04211//Longevity regulating pathway;ko04920//Adipoc…	K07187;K07187;K07187;K07187;K07187;K07187;K07187;K07187;K07187;K07187;K07187;K07187;K07187;K07187;K07187	-	-	-	--
gga-miR-34c-5p	MSTRG.244	-1	0	1444	1467	-30.48	cCCGTCACATCCAGTCGACAAGgt	x||||||||||x|:|||||x|:xx	aGGCAGTGTAG-TTAGCTGATTgc	gag-pol	rna-directed dna polymerase from mobile element jockey-like [Limosa lapponica baueri]	-	-	-	-	-	-	-	--
gga-miR-34c-5p	MSTRG.4474	-1	0	529	552	-20.94	tCCGTCACGTGTATTTGGaggagg	x|||||||:|x:|x|:|:xxxxxx	aGGCAGTGTA-GTTAGCTgattgc	--	zona pellucida sperm-binding protein 3-like [Phasianus colchicus]	-	-	-	-	-	-	-	--
gga-miR-34c-5p	MSTRG.4504	-1	0	1743	1764	-16.17	gCCGTCACATACACC-ATTcttt	x|||||||||xx|x|x|:|xxxx	aGGCAGTGTAGTTAGCTGAttgc	gag-pro-pol	PREDICTED: endogenous retrovirus group K member 8 Pol protein-like [Pseudopodoces humilis]	-	-	-	-	-	-	-	--
gga-miR-34c-5p	MSTRG.6379	-1	0	4866	4890	-20.96	aCCGTCACCATCATTACCGCTCAcg	x|||||||x||||x|x|x:||x|xx	aGGCAGTG-TAGTTA-GCTGATTgc	MYO10	unconventional myosin-X isoform X3 [Gallus gallus]	Human Diseases;Organismal Systems	Infectious disease: bacterial;Immune system	ko05130//Pathogenic Escherichia coli infection;ko04666//Fc gamma R-mediated phagocytosis	K12559;K12559	-	-	-	--
gga-miR-34c-5p	MSTRG.6763	-1	0	155	177	-17.5	tCCGTCACTGGTAAAA-ACTCAcc	x|||||||x:x:||xxx|||x|xx	aGGCAGTG-TAGTTAGCTGATTgc	mariner\T	Mariner Mos1 transposase [Cryptotermes secundus]	Metabolism;Metabolism	Global and overview maps;Amino acid metabolism	ko01100//Metabolic pathways;ko00310//Lysine degradation	K11433;K11433	-	-	-	--
gga-miR-34c-5p	MSTRG.6954	-1	0	1195	1217	-16.57	aCCGTCACtggtctctgtcatcc	x|||||||xxxxxxxxxxxxxxx	aGGCAGTGtagttagctgattgc	gag	gag-env fusion protein [Gallus gallus]	-	-	-	-	-	GO:0005515//protein binding	GO:0044763//single-organism cellular process	--
gga-miR-34c-5p	MSTRG.8624	-1	0	612	635	-18.04	gCCGTCACGGAAGAGTGTCTGGgc	x|||||||:xx|x|x:|x||::xx	aGGCAGTGTAGT-TAGCTGATTgc	mkrn1	probable E3 ubiquitin-protein ligase makorin-1 [Phasianus colchicus]	-	-	-	-	-	-	-	--
gga-miR-6649-5p	MSTRG.16164	-1	0	931	959	-15.79	tAATAGTGTTCCAAGTCTGACGGgagagg	x||||||||xxxx|||x|x||||xxxxxx	tTTATCACA----TCA-A-TGCCaagcag	--	E3 ubiquitin-protein ligase Topors [Gallus gallus]	-	-	-	-	GO:0005815//microtubule organizing center;GO:0005819//spindle;GO:0016604//nuclear body;GO:0030286//dynein complex;GO:0031513//nonmotile primary cilium	GO:0003676//nucleic acid binding;GO:0004842//ubiquitin-protein transferase activity;GO:0015631//tubulin binding;GO:0019899//enzyme binding;GO:0070735//protein-glycine ligase activity	GO:0000209//protein polyubiquitination;GO:0003407//neural retina development;GO:0006355//regulation of transcription, DNA-templated;GO:0006511//ubiquitin-dependent protein catabolic process;GO:0008283//cell proliferation;GO:0008630//intrinsic apoptotic signaling pathway in response to DNA damage;GO:0018205//peptidyl-lysine modification;GO:0031398//positive regulation of protein ubiquitination;GO:…	--
gga-miR-6649-5p	MSTRG.1650	-1	0	1481	1501	-13.53	aAATAGTG--GTTACatccatat	x|||||||xx|||||xxxxxxxx	tTTATCACATCAATGccaagcag	MYO16	unconventional myosin-XVI isoform X1 [Gallus gallus]	-	-	-	-	GO:0015629//actin cytoskeleton;GO:0016020//membrane;GO:0031981//nuclear lumen;GO:0044444//cytoplasmic part	GO:0003779//actin binding;GO:0017111//nucleoside-triphosphatase activity;GO:0019902//phosphatase binding;GO:0032550//purine ribonucleoside binding	GO:0000082//G1/S transition of mitotic cell cycle;GO:0008283//cell proliferation;GO:0048015//phosphatidylinositol-mediated signaling;GO:0048858//cell projection morphogenesis	--
gga-miR-6649-5p	MSTRG.244	-1	0	2005	2029	-15.57	aAATAGTGACGAGTTtatcacagaa	x|||||||xxx||||xxxxxxxxxx	tTTATCACA--TCAAtgccaagcag	gag-pol	rna-directed dna polymerase from mobile element jockey-like [Limosa lapponica baueri]	-	-	-	-	-	-	-	--
gga-miR-6649-5p	MSTRG.6763	-1	0	84	105	-11.82	aAATAGTG-AGaacctagaggtc	x|||||||x||xxxxxxxxxxxx	tTTATCACATCaatgccaagcag	mariner\T	Mariner Mos1 transposase [Cryptotermes secundus]	Metabolism;Metabolism	Global and overview maps;Amino acid metabolism	ko01100//Metabolic pathways;ko00310//Lysine degradation	K11433;K11433	-	-	-	--
gga-miR-12247-3p	MSTRG.12600	-1	0	3685	3707	-19.44	gGGTCGTGGTTGTTGTAGTTatc	x|||||||x:x|x||xx|::xxx	cCCAGCAC-GCCTACCCCGGgcc	gag	endogenous retrovirus group K member 5 Gag polyprotein-like [Numida meleagris]	-	-	-	-	-	-	-	--
gga-miR-12247-3p	MSTRG.16164	-1	0	1369	1393	-15.47	aGGTCGTGAACGAGATcattttgaa	x|||||||xx||x|||xxxxxxxxx	cCCAGCAC--GC-CTAccccgggcc	--	E3 ubiquitin-protein ligase Topors [Gallus gallus]	-	-	-	-	GO:0005815//microtubule organizing center;GO:0005819//spindle;GO:0016604//nuclear body;GO:0030286//dynein complex;GO:0031513//nonmotile primary cilium	GO:0003676//nucleic acid binding;GO:0004842//ubiquitin-protein transferase activity;GO:0015631//tubulin binding;GO:0019899//enzyme binding;GO:0070735//protein-glycine ligase activity	GO:0000209//protein polyubiquitination;GO:0003407//neural retina development;GO:0006355//regulation of transcription, DNA-templated;GO:0006511//ubiquitin-dependent protein catabolic process;GO:0008283//cell proliferation;GO:0008630//intrinsic apoptotic signaling pathway in response to DNA damage;GO:0018205//peptidyl-lysine modification;GO:0031398//positive regulation of protein ubiquitination;GO:…	--
gga-miR-12247-3p	MSTRG.1651	-1	0	1471	1492	-17.83	cGGTCGTGCCCGTCGtcgaacg	x||||||||xx:|x|xxxxxxx	cCCAGCACGCCTACCccgggcc	Irs2	insulin receptor substrate 2 isoform X1 [Gallus gallus]	Human Diseases;Environmental Information Processing;Human Diseases;Human Diseases;Organismal Systems;Cellular Processes;Environmental Information Processing;Environmental Information Processing;Organismal Systems;Human Diseases;Organismal Systems;Organismal Systems;Organismal Systems;Organismal Systems;Human Diseases	Neurodegenerative disease;Signal transduction;Cancer: overview;Endocrine and metabolic disease;Endocrine system;Transport and catabolism;Signal transduction;Signal transduction;Endocrine system;Endocrine and metabolic disease;Aging;Endocrine system;Endocrine system;Aging;Endocrine and metabolic disease	ko05010//Alzheimer disease;ko04022//cGMP-PKG signaling pathway;ko05206//MicroRNAs in cancer;ko04932//Non-alcoholic fatty liver disease;ko04910//Insulin signaling pathway;ko04140//Autophagy - animal;ko04068//FoxO signaling pathway;ko04152//AMPK signaling pathway;ko04935//Growth hormone synthesis, secretion and action;ko04931//Insulin resistance;ko04211//Longevity regulating pathway;ko04920//Adipoc…	K07187;K07187;K07187;K07187;K07187;K07187;K07187;K07187;K07187;K07187;K07187;K07187;K07187;K07187;K07187	-	-	-	--
gga-miR-12247-3p	MSTRG.2266	-1	0	1319	1338	-19.01	aGGTCGTG--GACGACTCCCgt	x|||||||xx||x|xxx|||xx	cCCAGCACGCCTACCCCGGGcc	ZP3	zona pellucida sperm-binding protein 3-like [Centrocercus urophasianus]	-	-	-	-	-	-	-	--
gga-miR-12247-3p	MSTRG.244	-1	0	384	405	-21.93	cGGTCGTGGGGCTGtagaggga	x|||||||x||x||xxxxxxxx	cCCAGCACGCCTACcccgggcc	gag-pol	rna-directed dna polymerase from mobile element jockey-like [Limosa lapponica baueri]	-	-	-	-	-	-	-	--
gga-miR-12247-3p	MSTRG.2966	-1	0	2051	2072	-26.94	gGGTCGTGCCGGTCGTGCTacc	x||||||||x|:|x|x||:xxx	cCCAGCACGCCTACCCCGGgcc	K-CAM	CDH3 [Gallus gallus]	Environmental Information Processing	Signaling molecules and interaction	ko04514//Cell adhesion molecules	K06796	GO:0005856//cytoskeleton;GO:0005911//cell-cell junction;GO:0005924//cell-substrate adherens junction;GO:0016234//inclusion body;GO:0031224//intrinsic component of membrane;GO:0031984//organelle subcompartment;GO:0031988//membrane-bounded vesicle;GO:0033267//axon part;GO:0043218//compact myelin;GO:0043231//intracellular membrane-bounded organelle;GO:0043234//protein complex;GO:0044444//cytoplasmic…	GO:0008092//cytoskeletal protein binding;GO:0019902//phosphatase binding;GO:0046872//metal ion binding	GO:0000904//cell morphogenesis involved in differentiation;GO:0001764//neuron migration;GO:0002066//columnar/cuboidal epithelial cell development;GO:0002682//regulation of immune system process;GO:0006355//regulation of transcription, DNA-templated;GO:0007009//plasma membrane organization;GO:0007043//cell-cell junction assembly;GO:0007162//negative regulation of cell adhesion;GO:0008285//negative…	--
gga-miR-12247-3p	MSTRG.4474	-1	0	864	885	-35.71	gGGTCGTGCG-ACGGGTGCCact	x|||||||||x|x|||x|||xxx	cCCAGCACGCCTACCC-CGGgcc	--	zona pellucida sperm-binding protein 3-like [Phasianus colchicus]	-	-	-	-	-	-	-	--
gga-miR-12247-3p	MSTRG.4504	-1	0	1769	1790	-28.87	tGGTCGTGGGTAAGGGTCTgtg	x|||||||x|x|x|||x|:xxx	cCCAGCACGCCTACCCCGGgcc	gag-pro-pol	PREDICTED: endogenous retrovirus group K member 8 Pol protein-like [Pseudopodoces humilis]	-	-	-	-	-	-	-	--
gga-miR-12247-3p	MSTRG.5180	-1	0	2643	2664	-25.82	gGGTCGTGCCACTGtcggaggt	x||||||||xxx||xxxxxxxx	cCCAGCACGCCTACcccgggcc	GAA	lysosomal alpha-glucosidase isoform X1 [Gallus gallus]	Metabolism;Cellular Processes;Metabolism;Metabolism	Global and overview maps;Transport and catabolism;Carbohydrate metabolism;Carbohydrate metabolism	ko01100//Metabolic pathways;ko04142//Lysosome;ko00052//Galactose metabolism;ko00500//Starch and sucrose metabolism	K12316;K12316;K12316;K12316	-	-	-	--
gga-miR-12247-3p	MSTRG.6379	-1	0	714	736	-17.84	tGGTCGTGGTGAAAGTGGTgact	x|||||||x:|x|x|x||:xxxx	cCCAGCAC-GCCTACCCCGggcc	MYO10	unconventional myosin-X isoform X3 [Gallus gallus]	Human Diseases;Organismal Systems	Infectious disease: bacterial;Immune system	ko05130//Pathogenic Escherichia coli infection;ko04666//Fc gamma R-mediated phagocytosis	K12559;K12559	-	-	-	--
gga-miR-12247-3p	MSTRG.7326	-1	0	1387	1408	-22.07	aGGTCGTGTcccggttcacctc	x|||||||:xxxxxxxxxxxxx	cCCAGCACGcctaccccgggcc	CYP24A1	1,25-dihydroxyvitamin D(3) 24-hydroxylase, mitochondrial isoform X1 [Gallus gallus]	Metabolism;Human Diseases;Organismal Systems;Metabolism	Global and overview maps;Cancer: overview;Endocrine system;Lipid metabolism	ko01100//Metabolic pathways;ko05206//MicroRNAs in cancer;ko04928//Parathyroid hormone synthesis, secretion and action;ko00100//Steroid biosynthesis	K07436;K07436;K07436;K07436	GO:0043231//intracellular membrane-bounded organelle	GO:0004497//monooxygenase activity;GO:0046906//tetrapyrrole binding;GO:0046914//transition metal ion binding;GO:0070576//vitamin D 24-hydroxylase activity	GO:0001503//ossification;GO:0006066//alcohol metabolic process;GO:0006706//steroid catabolic process;GO:0014070//response to organic cyclic compound	--
gga-miR-12247-3p	MSTRG.765	-1	0	138	159	-20	aGGTCGTGACGTCGGAGACTct	x|||||||xx|xx||x|x|:xx	cCCAGCACGCCTACCCCGGGcc	--	rna-directed dna polymerase from mobile element jockey-like [Limosa lapponica baueri]	Genetic Information Processing;Genetic Information Processing	Translation;Translation	ko03013//Nucleocytoplasmic transport;ko03008//Ribosome biogenesis in eukaryotes	K14530;K14530	-	-	-	--
gga-miR-12247-3p	MSTRG.8624	-1	0	1047	1069	-19.98	aGGTCGTGTCAGGTAAGTTCgtc	x|||||||x|x|:|xx|x:|xxx	cCCAGCAC-GCCTACCCCGGgcc	mkrn1	probable E3 ubiquitin-protein ligase makorin-1 [Phasianus colchicus]	-	-	-	-	-	-	-	--
gga-miR-12247-3p	MSTRG.8658	-1	0	1539	1559	-30.72	cGGTCGTGTCGG-GGGGTCgag	x|||||||:x|:x||||:|xxx	cCCAGCACGCCTACCCCGGgcc	--	periphilin-1-like isoform X3 [Gallus gallus]	-	-	-	-	-	-	-	--
gga-miR-12247-3p	MSTRG.972	-1	0	2929	2949	-16.15	cGGTCGTGCT-ATCGTGACaga	x||||||||xx||x|x|x|xxx	cCCAGCACGCCTACCCCGGgcc	gag	endogenous retrovirus group K member 5 Gag polyprotein-like [Numida meleagris]	-	-	-	-	-	-	-	--
gga-miR-1571	MSTRG.12600	-1	0	4420	4444	-23.07	gCAAAGGAGTGTGGAATGTACGTgg	x|||||||x|:x||xx:||x|||xx	tGTTTCCT-AT-CCAGGCA-GCAct	gag	endogenous retrovirus group K member 5 Gag polyprotein-like [Numida meleagris]	-	-	-	-	-	-	-	--
gga-miR-1571	MSTRG.16164	-1	0	211	235	-19.05	gCAAAGGAGTCTCGGTGAGACGaag	x|||||||xxx|x|||xx|x||xxx	tGTTTCCT---ATCCAGGCAGCact	--	E3 ubiquitin-protein ligase Topors [Gallus gallus]	-	-	-	-	GO:0005815//microtubule organizing center;GO:0005819//spindle;GO:0016604//nuclear body;GO:0030286//dynein complex;GO:0031513//nonmotile primary cilium	GO:0003676//nucleic acid binding;GO:0004842//ubiquitin-protein transferase activity;GO:0015631//tubulin binding;GO:0019899//enzyme binding;GO:0070735//protein-glycine ligase activity	GO:0000209//protein polyubiquitination;GO:0003407//neural retina development;GO:0006355//regulation of transcription, DNA-templated;GO:0006511//ubiquitin-dependent protein catabolic process;GO:0008283//cell proliferation;GO:0008630//intrinsic apoptotic signaling pathway in response to DNA damage;GO:0018205//peptidyl-lysine modification;GO:0031398//positive regulation of protein ubiquitination;GO:…	--
gga-miR-1571	MSTRG.1650	-1	0	7798	7819	-15.33	aCAAAGGACGTGTTGGggtatc	x|||||||x:x||:x|xxxxxx	tGTTTCCTATCCAGGCagcact	MYO16	unconventional myosin-XVI isoform X1 [Gallus gallus]	-	-	-	-	GO:0015629//actin cytoskeleton;GO:0016020//membrane;GO:0031981//nuclear lumen;GO:0044444//cytoplasmic part	GO:0003779//actin binding;GO:0017111//nucleoside-triphosphatase activity;GO:0019902//phosphatase binding;GO:0032550//purine ribonucleoside binding	GO:0000082//G1/S transition of mitotic cell cycle;GO:0008283//cell proliferation;GO:0048015//phosphatidylinositol-mediated signaling;GO:0048858//cell projection morphogenesis	--
gga-miR-1571	MSTRG.1651	-1	0	5425	5445	-13.33	tCAAAGGAC-GTTTCGTaaata	x|||||||xx|x|:|||xxxxx	tGTTTCCTATCCAGGCAgcact	Irs2	insulin receptor substrate 2 isoform X1 [Gallus gallus]	Human Diseases;Environmental Information Processing;Human Diseases;Human Diseases;Organismal Systems;Cellular Processes;Environmental Information Processing;Environmental Information Processing;Organismal Systems;Human Diseases;Organismal Systems;Organismal Systems;Organismal Systems;Organismal Systems;Human Diseases	Neurodegenerative disease;Signal transduction;Cancer: overview;Endocrine and metabolic disease;Endocrine system;Transport and catabolism;Signal transduction;Signal transduction;Endocrine system;Endocrine and metabolic disease;Aging;Endocrine system;Endocrine system;Aging;Endocrine and metabolic disease	ko05010//Alzheimer disease;ko04022//cGMP-PKG signaling pathway;ko05206//MicroRNAs in cancer;ko04932//Non-alcoholic fatty liver disease;ko04910//Insulin signaling pathway;ko04140//Autophagy - animal;ko04068//FoxO signaling pathway;ko04152//AMPK signaling pathway;ko04935//Growth hormone synthesis, secretion and action;ko04931//Insulin resistance;ko04211//Longevity regulating pathway;ko04920//Adipoc…	K07187;K07187;K07187;K07187;K07187;K07187;K07187;K07187;K07187;K07187;K07187;K07187;K07187;K07187;K07187	-	-	-	--
gga-miR-1571	MSTRG.2966	-1	0	2704	2727	-10.97	aCAAAGGAATTATTTTTTTTtctt	x|||||||xx||xx|::x|:xxxx	tGTTTCCT--ATCCAGGCAGcact	K-CAM	CDH3 [Gallus gallus]	Environmental Information Processing	Signaling molecules and interaction	ko04514//Cell adhesion molecules	K06796	GO:0005856//cytoskeleton;GO:0005911//cell-cell junction;GO:0005924//cell-substrate adherens junction;GO:0016234//inclusion body;GO:0031224//intrinsic component of membrane;GO:0031984//organelle subcompartment;GO:0031988//membrane-bounded vesicle;GO:0033267//axon part;GO:0043218//compact myelin;GO:0043231//intracellular membrane-bounded organelle;GO:0043234//protein complex;GO:0044444//cytoplasmic…	GO:0008092//cytoskeletal protein binding;GO:0019902//phosphatase binding;GO:0046872//metal ion binding	GO:0000904//cell morphogenesis involved in differentiation;GO:0001764//neuron migration;GO:0002066//columnar/cuboidal epithelial cell development;GO:0002682//regulation of immune system process;GO:0006355//regulation of transcription, DNA-templated;GO:0007009//plasma membrane organization;GO:0007043//cell-cell junction assembly;GO:0007162//negative regulation of cell adhesion;GO:0008285//negative…	--
gga-miR-1571	MSTRG.5180	-1	0	1231	1252	-11.27	cCAAAGGAacaacatccacttc	x|||||||xxxxxxxxxxxxxx	tGTTTCCTatccaggcagcact	GAA	lysosomal alpha-glucosidase isoform X1 [Gallus gallus]	Metabolism;Cellular Processes;Metabolism;Metabolism	Global and overview maps;Transport and catabolism;Carbohydrate metabolism;Carbohydrate metabolism	ko01100//Metabolic pathways;ko04142//Lysosome;ko00052//Galactose metabolism;ko00500//Starch and sucrose metabolism	K12316;K12316;K12316;K12316	-	-	-	--
gga-miR-1571	MSTRG.6379	-1	0	933	953	-19.51	aCAAAGGAAAGA-CTGTCtaca	x|||||||x||xx|:|||xxxx	tGTTTCCTATCCAGGCAGcact	MYO10	unconventional myosin-X isoform X3 [Gallus gallus]	Human Diseases;Organismal Systems	Infectious disease: bacterial;Immune system	ko05130//Pathogenic Escherichia coli infection;ko04666//Fc gamma R-mediated phagocytosis	K12559;K12559	-	-	-	--
gga-miR-1571	MSTRG.8099	-1	0	794	818	-17.52	tCAAAGGAGACTTAGTGTGTCTTga	x|||||||x|xxxx||x:|||x|xx	tGTTTCCTATC---CAGGCAGCAct	--	ubiquitin carboxyl-terminal hydrolase 42-like [Numida meleagris]	-	-	-	-	-	-	-	--
gga-miR-1571	MSTRG.9372	-1	0	3170	3191	-10.66	aCAAAGGACAcaatgcatattc	x|||||||x|xxxxxxxxxxxx	tGTTTCCTATccaggcagcact	--	uncharacterized protein LOC107310886 [Coturnix japonica]	-	-	-	-	-	-	-	--
gga-miR-551-3p	MSTRG.1650	-1	0	4014	4034	-16.59	tGCTGGGTCGGCGTCttacat	x|||||||xx|x::|xxxxxx	gCGACCCATACTTGGtttcag	MYO16	unconventional myosin-XVI isoform X1 [Gallus gallus]	-	-	-	-	GO:0015629//actin cytoskeleton;GO:0016020//membrane;GO:0031981//nuclear lumen;GO:0044444//cytoplasmic part	GO:0003779//actin binding;GO:0017111//nucleoside-triphosphatase activity;GO:0019902//phosphatase binding;GO:0032550//purine ribonucleoside binding	GO:0000082//G1/S transition of mitotic cell cycle;GO:0008283//cell proliferation;GO:0048015//phosphatidylinositol-mediated signaling;GO:0048858//cell projection morphogenesis	--
gga-miR-551-3p	MSTRG.1651	-1	0	2217	2237	-18.67	gGCTGGGTcccggcgccggtg	x|||||||xxxxxxxxxxxxx	gCGACCCAtacttggtttcag	Irs2	insulin receptor substrate 2 isoform X1 [Gallus gallus]	Human Diseases;Environmental Information Processing;Human Diseases;Human Diseases;Organismal Systems;Cellular Processes;Environmental Information Processing;Environmental Information Processing;Organismal Systems;Human Diseases;Organismal Systems;Organismal Systems;Organismal Systems;Organismal Systems;Human Diseases	Neurodegenerative disease;Signal transduction;Cancer: overview;Endocrine and metabolic disease;Endocrine system;Transport and catabolism;Signal transduction;Signal transduction;Endocrine system;Endocrine and metabolic disease;Aging;Endocrine system;Endocrine system;Aging;Endocrine and metabolic disease	ko05010//Alzheimer disease;ko04022//cGMP-PKG signaling pathway;ko05206//MicroRNAs in cancer;ko04932//Non-alcoholic fatty liver disease;ko04910//Insulin signaling pathway;ko04140//Autophagy - animal;ko04068//FoxO signaling pathway;ko04152//AMPK signaling pathway;ko04935//Growth hormone synthesis, secretion and action;ko04931//Insulin resistance;ko04211//Longevity regulating pathway;ko04920//Adipoc…	K07187;K07187;K07187;K07187;K07187;K07187;K07187;K07187;K07187;K07187;K07187;K07187;K07187;K07187;K07187	-	-	-	--
gga-miR-551-3p	MSTRG.9372	-1	0	584	604	-16.84	tGCTGGGTcggcttctcacga	x|||||||xxxxxxxxxxxxx	gCGACCCAtacttggtttcag	--	uncharacterized protein LOC107310886 [Coturnix japonica]	-	-	-	-	-	-	-	--
gga-miR-12277-5p	MSTRG.1651	-1	0	1549	1569	-27.94	aCTGCCCCGATCaccgcctcc	x|||||||||:|xxxxxxxxx	gGACGGGGCTGGgatccagga	Irs2	insulin receptor substrate 2 isoform X1 [Gallus gallus]	Human Diseases;Environmental Information Processing;Human Diseases;Human Diseases;Organismal Systems;Cellular Processes;Environmental Information Processing;Environmental Information Processing;Organismal Systems;Human Diseases;Organismal Systems;Organismal Systems;Organismal Systems;Organismal Systems;Human Diseases	Neurodegenerative disease;Signal transduction;Cancer: overview;Endocrine and metabolic disease;Endocrine system;Transport and catabolism;Signal transduction;Signal transduction;Endocrine system;Endocrine and metabolic disease;Aging;Endocrine system;Endocrine system;Aging;Endocrine and metabolic disease	ko05010//Alzheimer disease;ko04022//cGMP-PKG signaling pathway;ko05206//MicroRNAs in cancer;ko04932//Non-alcoholic fatty liver disease;ko04910//Insulin signaling pathway;ko04140//Autophagy - animal;ko04068//FoxO signaling pathway;ko04152//AMPK signaling pathway;ko04935//Growth hormone synthesis, secretion and action;ko04931//Insulin resistance;ko04211//Longevity regulating pathway;ko04920//Adipoc…	K07187;K07187;K07187;K07187;K07187;K07187;K07187;K07187;K07187;K07187;K07187;K07187;K07187;K07187;K07187	-	-	-	--
gga-miR-12277-5p	MSTRG.244	-1	0	12951	12969	-30.24	tCTGCCCCCACC--GGGTTcg	x|||||||x|||xx:|||:xx	gGACGGGGCTGGGATCCAGga	gag-pol	rna-directed dna polymerase from mobile element jockey-like [Limosa lapponica baueri]	-	-	-	-	-	-	-	--
gga-miR-12277-5p	MSTRG.774	-1	0	5306	5324	-20.03	tCTGCCCC-ACA-TAGtagaa	x|||||||x||xx|||xxxxx	gGACGGGGCTGGGATCcagga	--	rna-directed dna polymerase from mobile element jockey-like [Limosa lapponica baueri]	-	-	-	-	-	-	-	--
gga-miR-12277-5p	MSTRG.9372	-1	0	3047	3067	-19.62	tCTGCCCCtggggaaatctaa	x|||||||xxxxxxxxxxxxx	gGACGGGGctgggatccagga	--	uncharacterized protein LOC107310886 [Coturnix japonica]	-	-	-	-	-	-	-	--
gga-miR-12273-5p	MSTRG.10367	-1	0	432	453	-30.4	gACGGGCGAGGCCAGCaccagc	x|||||||xx||xx||xxxxxx	cTGCCCGCGGCGCCCGgccgcg	CGREF1	cell growth regulator with EF hand domain protein 1 [Gallus gallus]	-	-	-	-	-	-	GO:0001558//regulation of cell growth;GO:0008283//cell proliferation;GO:0050896//response to stimulus	--
gga-miR-12273-5p	MSTRG.14575	-1	0	291	313	-37.61	gACGGGCGGCGGAGGTCGTGCag	x|||||||x||xx||:||x||xx	cTGCCCGCGGCGCCCGGC-CGcg	PHGDH	D-3-phosphoglycerate dehydrogenase [Gallus gallus]	Metabolism;Metabolism;Metabolism;Metabolism;Metabolism	Global and overview maps;Global and overview maps;Global and overview maps;Amino acid metabolism;Amino acid metabolism	ko01100//Metabolic pathways;ko01200//Carbon metabolism;ko01230//Biosynthesis of amino acids;ko00270//Cysteine and methionine metabolism;ko00260//Glycine, serine and threonine metabolism	K00058;K00058;K00058;K00058;K00058	-	-	-	--
gga-miR-12273-5p	MSTRG.3075	-1	0	8	29	-44.04	gACGGGCGGCGGAGGGCGGCgc	x|||||||x||xx||x||||xx	cTGCCCGCGGCGCCCGGCCGcg	fam212ab	PAK4-inhibitor INKA1 [Gallus gallus]	-	-	-	-	-	-	GO:0048705//skeletal system morphogenesis	--
gga-miR-12273-5p	MSTRG.6161	-1	0	198	219	-24.92	cACGGGCGCacatctcgtcgct	x||||||||xxxxxxxxxxxxx	cTGCCCGCGgcgcccggccgcg	--	anther-specific proline-rich protein APG-like [Coturnix japonica]	-	-	-	-	-	-	-	--
gga-miR-12233-5p	MSTRG.1650	-1	0	6334	6357	-18.38	aTCCCTTGTTCtttgtagtataaa	x|||||||x:|xxxxxxxxxxxxx	gAGGGAACCGGtggggggcacgga	MYO16	unconventional myosin-XVI isoform X1 [Gallus gallus]	-	-	-	-	GO:0015629//actin cytoskeleton;GO:0016020//membrane;GO:0031981//nuclear lumen;GO:0044444//cytoplasmic part	GO:0003779//actin binding;GO:0017111//nucleoside-triphosphatase activity;GO:0019902//phosphatase binding;GO:0032550//purine ribonucleoside binding	GO:0000082//G1/S transition of mitotic cell cycle;GO:0008283//cell proliferation;GO:0048015//phosphatidylinositol-mediated signaling;GO:0048858//cell projection morphogenesis	--
gga-miR-12233-5p	MSTRG.244	-1	0	24921	24944	-38.98	cTCCCTTGACCGCCTCCACTGTcg	x|||||||x||:||:||xx||:xx	gAGGGAACCGGTGGGGGGCACGga	gag-pol	rna-directed dna polymerase from mobile element jockey-like [Limosa lapponica baueri]	-	-	-	-	-	-	-	--
gga-miR-12233-5p	MSTRG.4504	-1	0	4044	4067	-28.63	tTCCCTTGGACATCCTTCcaacgg	x||||||||x||:||::|xxxxxx	gAGGGAACCGGTGGGGGGcacgga	gag-pro-pol	PREDICTED: endogenous retrovirus group K member 8 Pol protein-like [Pseudopodoces humilis]	-	-	-	-	-	-	-	--
gga-miR-12233-5p	MSTRG.8099	-1	0	181	204	-18.65	aTCCCTTGTGTGTCTCggagaaca	x|||||||xx:::|:|xxxxxxxx	gAGGGAACCGGTGGGGggcacgga	--	ubiquitin carboxyl-terminal hydrolase 42-like [Numida meleagris]	-	-	-	-	-	-	-	--
gga-miR-1801	MSTRG.244	-1	0	22957	22978	-15.41	tGGCCGTACctacttatccctt	x||||||||xxxxxxxxxxxxx	cCCGGCATGctgcactgtcctg	gag-pol	rna-directed dna polymerase from mobile element jockey-like [Limosa lapponica baueri]	-	-	-	-	-	-	-	--
miR-451-x	MSTRG.244	-1	0	15266	15288	-16.84	tTTGGCAA-GGTATT-AGTTAAccg	x|||||||x||||x|x|x|:||xxx	aAACCGTTACCATTACTGAGTTtaa	gag-pol	rna-directed dna polymerase from mobile element jockey-like [Limosa lapponica baueri]	-	-	-	-	-	-	-	--
miR-214-y	MSTRG.10395	-1	0	62	85	-26	gGTCGTCCGTCGTCCGGGCGCCct	x|||||||||x|||x|xx||x|xx	aCAGCAGGCA-CAGACAGGCAGtt	--	lamin-2-like [Pipra filicauda]	-	-	-	-	-	-	-	--
miR-214-y	MSTRG.14575	-1	0	144	164	-22.79	cGTCGTCCCCAG--GTCCGACag	x|||||||xxxxxx|||||x|xx	aCAGCAGGCACAGACAGGCAGtt	PHGDH	D-3-phosphoglycerate dehydrogenase [Gallus gallus]	Metabolism;Metabolism;Metabolism;Metabolism;Metabolism	Global and overview maps;Global and overview maps;Global and overview maps;Amino acid metabolism;Amino acid metabolism	ko01100//Metabolic pathways;ko01200//Carbon metabolism;ko01230//Biosynthesis of amino acids;ko00270//Cysteine and methionine metabolism;ko00260//Glycine, serine and threonine metabolism	K00058;K00058;K00058;K00058;K00058	-	-	-	--
miR-214-y	MSTRG.14698	-1	0	970	992	-26.48	cGTCGTCCTCTTCTGTCCTTTct	x|||||||xxx|||||||x|:xx	aCAGCAGGCACAGACAGGCAGtt	--	-	-	-	-	-	-	-	-	--
miR-214-y	MSTRG.6544	-1	0	1367	1389	-19.85	tGTCGTCCGTATaaaacgagact	x|||||||||x|xxxxxxxxxxx	aCAGCAGGCACAgacaggcagtt	--	RNA-binding protein 33 isoform X6 [Gallus gallus]	-	-	-	-	-	-	-	--
miR-196-x	MSTRG.6544	-1	0	174	199	-18.82	aTCCATCAACCAAGTGAATTAGCatc	x||||||||xxx|||:x|x:|:|xxx	tAGGTAGTT---TCATGTTGTTGggt	--	RNA-binding protein 33 isoform X6 [Gallus gallus]	-	-	-	-	-	-	-	--
miR-3971-z	MSTRG.6544	-1	0	1110	1132	-17	tGAGGGTTGtttccgtttatacg	x||||||||xxxxxxxxxxxxxx	tCTCCCAACccctgtaccagtga	--	RNA-binding protein 33 isoform X6 [Gallus gallus]	-	-	-	-	-	-	-	--
miR-4286-z	MSTRG.1651	-1	0	4279	4296	-29.43	cGGGGTGAGGACGAGGgt	x|||||||||||x|x|xx	aCCCCACTCCTGGTACca	Irs2	insulin receptor substrate 2 isoform X1 [Gallus gallus]	Human Diseases;Environmental Information Processing;Human Diseases;Human Diseases;Organismal Systems;Cellular Processes;Environmental Information Processing;Environmental Information Processing;Organismal Systems;Human Diseases;Organismal Systems;Organismal Systems;Organismal Systems;Organismal Systems;Human Diseases	Neurodegenerative disease;Signal transduction;Cancer: overview;Endocrine and metabolic disease;Endocrine system;Transport and catabolism;Signal transduction;Signal transduction;Endocrine system;Endocrine and metabolic disease;Aging;Endocrine system;Endocrine system;Aging;Endocrine and metabolic disease	ko05010//Alzheimer disease;ko04022//cGMP-PKG signaling pathway;ko05206//MicroRNAs in cancer;ko04932//Non-alcoholic fatty liver disease;ko04910//Insulin signaling pathway;ko04140//Autophagy - animal;ko04068//FoxO signaling pathway;ko04152//AMPK signaling pathway;ko04935//Growth hormone synthesis, secretion and action;ko04931//Insulin resistance;ko04211//Longevity regulating pathway;ko04920//Adipoc…	K07187;K07187;K07187;K07187;K07187;K07187;K07187;K07187;K07187;K07187;K07187;K07187;K07187;K07187;K07187	-	-	-	--
miR-4286-z	MSTRG.244	-1	0	12964	12983	-20.22	cGGGGTGAAAGGATTCTGcc	x|||||||xx|||::x||xx	aCCCCACT--CCTGGTACca	gag-pol	rna-directed dna polymerase from mobile element jockey-like [Limosa lapponica baueri]	-	-	-	-	-	-	-	--
miR-4286-z	MSTRG.2966	-1	0	2506	2526	-19.78	cGGGGTGAGCAACTCCATcag	x||||||||x|xxx||||xxx	aCCCCACTCCT---GGTAcca	K-CAM	CDH3 [Gallus gallus]	Environmental Information Processing	Signaling molecules and interaction	ko04514//Cell adhesion molecules	K06796	GO:0005856//cytoskeleton;GO:0005911//cell-cell junction;GO:0005924//cell-substrate adherens junction;GO:0016234//inclusion body;GO:0031224//intrinsic component of membrane;GO:0031984//organelle subcompartment;GO:0031988//membrane-bounded vesicle;GO:0033267//axon part;GO:0043218//compact myelin;GO:0043231//intracellular membrane-bounded organelle;GO:0043234//protein complex;GO:0044444//cytoplasmic…	GO:0008092//cytoskeletal protein binding;GO:0019902//phosphatase binding;GO:0046872//metal ion binding	GO:0000904//cell morphogenesis involved in differentiation;GO:0001764//neuron migration;GO:0002066//columnar/cuboidal epithelial cell development;GO:0002682//regulation of immune system process;GO:0006355//regulation of transcription, DNA-templated;GO:0007009//plasma membrane organization;GO:0007043//cell-cell junction assembly;GO:0007162//negative regulation of cell adhesion;GO:0008285//negative…	--
miR-4286-z	MSTRG.4483	-1	0	1104	1121	-15.91	cGGGGTGACATCCccacg	x|||||||xxx||xxxxx	aCCCCACTCCTGGtacca	LIF	leukemia inhibitory factor [Gallus gallus]	Environmental Information Processing;Environmental Information Processing;Cellular Processes;Environmental Information Processing	Signaling molecules and interaction;Signal transduction;Cellular community - eukaryotes;Signal transduction	ko04060//Cytokine-cytokine receptor interaction;ko04630//JAK-STAT signaling pathway;ko04550//Signaling pathways regulating pluripotency of stem cells;ko04668//TNF signaling pathway	K05419;K05419;K05419;K05419	GO:0044421//extracellular region part;GO:0044424//intracellular part	GO:0005126//cytokine receptor binding	GO:0002763//positive regulation of myeloid leukocyte differentiation;GO:0003339//regulation of mesenchymal to epithelial transition involved in metanephros morphogenesis;GO:0006357//regulation of transcription from RNA polymerase II promoter;GO:0007167//enzyme linked receptor protein signaling pathway;GO:0010948//negative regulation of cell cycle process;GO:0010975//regulation of neuron projectio…	--
miR-4286-z	MSTRG.5180	-1	0	2999	3018	-21.07	aGGGGTGAGACAACCActca	x||||||||xxx||||xxxx	aCCCCACTCC--TGGTacca	GAA	lysosomal alpha-glucosidase isoform X1 [Gallus gallus]	Metabolism;Cellular Processes;Metabolism;Metabolism	Global and overview maps;Transport and catabolism;Carbohydrate metabolism;Carbohydrate metabolism	ko01100//Metabolic pathways;ko04142//Lysosome;ko00052//Galactose metabolism;ko00500//Starch and sucrose metabolism	K12316;K12316;K12316;K12316	-	-	-	--
miR-4286-z	MSTRG.6379	-1	0	3610	3625	-20.94	aGGGGTGAC--TCGTGgc	x|||||||xxx:|:||xx	aCCCCACTCCTGGTACca	MYO10	unconventional myosin-X isoform X3 [Gallus gallus]	Human Diseases;Organismal Systems	Infectious disease: bacterial;Immune system	ko05130//Pathogenic Escherichia coli infection;ko04666//Fc gamma R-mediated phagocytosis	K12559;K12559	-	-	-	--
miR-4286-z	MSTRG.8658	-1	0	1659	1678	-17.86	aGGGGTGAATGACGGATGtt	x|||||||xx|||xx|||xx	aCCCCACTC-CTGG-TACca	--	periphilin-1-like isoform X3 [Gallus gallus]	-	-	-	-	-	-	-	--
miR-4286-z	MSTRG.9372	-1	0	821	838	-17.46	cGGGGTGActtattgggt	x|||||||xxxxxxxxxx	aCCCCACTcctggtacca	--	uncharacterized protein LOC107310886 [Coturnix japonica]	-	-	-	-	-	-	-	--
miR-2970-y	MSTRG.14698	-1	0	386	406	-11.15	cTCTAGTGacttctctcctcc	x|||||||xxxxxxxxxxxxx	cAGATCACctcttggctgtgg	--	-	-	-	-	-	-	-	-	--
miR-152-z	MSTRG.1213	-1	0	140	161	-18.5	gGTCACGTCG-GTTTCAAACatc	x|||||||xxx||:|xx|||xxx	tCAGTGCATAACAGAACTTGgta	--	LOW QUALITY PROTEIN: endogenous retrovirus group K member 8 Gag polyprotein-like [Phasianus colchicus]	-	-	-	-	-	-	-	--
miR-152-z	MSTRG.12600	-1	0	1382	1403	-18.5	gGTCACGTCG-GTTTCAAACatc	x|||||||xxx||:|xx|||xxx	tCAGTGCATAACAGAACTTGgta	gag	endogenous retrovirus group K member 5 Gag polyprotein-like [Numida meleagris]	-	-	-	-	-	-	-	--
miR-152-z	MSTRG.12616	-1	0	1470	1491	-18.5	gGTCACGTCG-GTTTCAAACatc	x|||||||xxx||:|xx|||xxx	tCAGTGCATAACAGAACTTGgta	gag	gag-env fusion protein [Gallus gallus]	-	-	-	-	-	-	-	--
miR-152-z	MSTRG.1650	-1	0	1000	1024	-17.28	gGTCACGTAGTTTTCGTCGAAgtgt	x||||||||x||x||x|x|||xxxx	tCAGTGCAT-AACAGAA-CTTggta	MYO16	unconventional myosin-XVI isoform X1 [Gallus gallus]	-	-	-	-	GO:0015629//actin cytoskeleton;GO:0016020//membrane;GO:0031981//nuclear lumen;GO:0044444//cytoplasmic part	GO:0003779//actin binding;GO:0017111//nucleoside-triphosphatase activity;GO:0019902//phosphatase binding;GO:0032550//purine ribonucleoside binding	GO:0000082//G1/S transition of mitotic cell cycle;GO:0008283//cell proliferation;GO:0048015//phosphatidylinositol-mediated signaling;GO:0048858//cell projection morphogenesis	--
miR-152-z	MSTRG.1786	-1	0	830	851	-18.5	gGTCACGTCG-GTTTCAAACatc	x|||||||xxx||:|xx|||xxx	tCAGTGCATAACAGAACTTGgta	gag	gag-env fusion protein [Gallus gallus]	-	-	-	-	-	-	-	--
miR-152-z	MSTRG.244	-1	0	23801	23821	-20.33	gGTCACGTGC-GTCGT-ACCCgt	x|||||||:xx|||x|x|x||xx	tCAGTGCATAACAGAACTTGGta	gag-pol	rna-directed dna polymerase from mobile element jockey-like [Limosa lapponica baueri]	-	-	-	-	-	-	-	--
miR-152-z	MSTRG.2994	-1	0	1035	1057	-17.06	tGTCACGTTTAAGTTCAAACCtg	x|||||||x|xxx:|xx||||xx	tCAGTGCATAACAGAACTTGGta	MARVELD3	MARVEL domain-containing protein 3 isoform X1 [Gallus gallus]	Cellular Processes	Cellular community - eukaryotes	ko04530//Tight junction	K21099	GO:0016020//membrane;GO:0031982//vesicle;GO:0043296//apical junction complex	GO:0019901//protein kinase binding	GO:0007043//cell-cell junction assembly;GO:0008104//protein localization;GO:0008285//negative regulation of cell proliferation;GO:0010632//regulation of epithelial cell migration;GO:0032873//negative regulation of stress-activated MAPK cascade	--
miR-152-z	MSTRG.4474	-1	0	529	550	-16.62	cGTCACGTGTA-TTTGGAGgagg	x|||||||:|xx|:|x||:xxxx	tCAGTGCATAACAGAACTTggta	--	zona pellucida sperm-binding protein 3-like [Phasianus colchicus]	-	-	-	-	-	-	-	--
miR-152-z	MSTRG.4504	-1	0	1909	1930	-12.42	cGTCACGTAC-GACATCTACaag	x||||||||xx|x|x|xx||xxx	tCAGTGCATAACAGAACTTGgta	gag-pro-pol	PREDICTED: endogenous retrovirus group K member 8 Pol protein-like [Pseudopodoces humilis]	-	-	-	-	-	-	-	--
miR-152-z	MSTRG.5180	-1	0	2543	2565	-14.66	aGTCACGTcagggggaagagttt	x|||||||xxxxxxxxxxxxxxx	tCAGTGCAtaacagaacttggta	GAA	lysosomal alpha-glucosidase isoform X1 [Gallus gallus]	Metabolism;Cellular Processes;Metabolism;Metabolism	Global and overview maps;Transport and catabolism;Carbohydrate metabolism;Carbohydrate metabolism	ko01100//Metabolic pathways;ko04142//Lysosome;ko00052//Galactose metabolism;ko00500//Starch and sucrose metabolism	K12316;K12316;K12316;K12316	-	-	-	--
miR-152-z	MSTRG.6364	-1	0	1340	1361	-18.5	gGTCACGTCG-GTTTCAAACatc	x|||||||xxx||:|xx|||xxx	tCAGTGCATAACAGAACTTGgta	gag	gag-env fusion protein [Gallus gallus]	-	-	-	-	-	-	-	--
miR-152-z	MSTRG.6379	-1	0	4317	4338	-18.87	tGTCACGTCTTGTGCT-AATCgt	x|||||||x||||xx|x||:|xx	tCAGTGCATAACAGAACTTGGta	MYO10	unconventional myosin-X isoform X3 [Gallus gallus]	Human Diseases;Organismal Systems	Infectious disease: bacterial;Immune system	ko05130//Pathogenic Escherichia coli infection;ko04666//Fc gamma R-mediated phagocytosis	K12559;K12559	-	-	-	--
miR-152-z	MSTRG.6954	-1	0	1469	1490	-18.5	gGTCACGTCG-GTTTCAAACatc	x|||||||xxx||:|xx|||xxx	tCAGTGCATAACAGAACTTGgta	gag	gag-env fusion protein [Gallus gallus]	-	-	-	-	-	GO:0005515//protein binding	GO:0044763//single-organism cellular process	--
miR-152-z	MSTRG.765	-1	0	1971	1996	-17.62	gGTCACGTTATATTGTTTacttgtcg	x|||||||xxx|||||:|xxxxxxxx	tCAGTGCA---TAACAGAacttggta	--	rna-directed dna polymerase from mobile element jockey-like [Limosa lapponica baueri]	Genetic Information Processing;Genetic Information Processing	Translation;Translation	ko03013//Nucleocytoplasmic transport;ko03008//Ribosome biogenesis in eukaryotes	K14530;K14530	-	-	-	--
miR-152-z	MSTRG.774	-1	0	247	269	-15.84	gGTCACGTCTTTTCcattatggg	x|||||||x||x||xxxxxxxxx	tCAGTGCATAACAGaacttggta	--	rna-directed dna polymerase from mobile element jockey-like [Limosa lapponica baueri]	-	-	-	-	-	-	-	--
miR-152-z	MSTRG.8658	-1	0	1042	1063	-18.34	gGTCACGT-TTCCCGACGACCaa	x|||||||x||xx|xxx:|||xx	tCAGTGCATAACAGAACTTGGta	--	periphilin-1-like isoform X3 [Gallus gallus]	-	-	-	-	-	-	-	--
miR-152-z	MSTRG.972	-1	0	1362	1383	-18.5	gGTCACGTCG-GTTTCAAACatc	x|||||||xxx||:|xx|||xxx	tCAGTGCATAACAGAACTTGgta	gag	endogenous retrovirus group K member 5 Gag polyprotein-like [Numida meleagris]	-	-	-	-	-	-	-	--
miR-214-z	MSTRG.10395	-1	0	62	85	-26.03	gGTCGTCCGTCGTCCGGGCGCCct	x|||||||||x|||x|xx||x|xx	aCAGCAGGCA-CAGACAGGCAGaa	--	lamin-2-like [Pipra filicauda]	-	-	-	-	-	-	-	--
miR-214-z	MSTRG.14575	-1	0	144	164	-22.47	cGTCGTCCCCAG--GTCCGACag	x|||||||xxxxxx|||||x|xx	aCAGCAGGCACAGACAGGCAGaa	PHGDH	D-3-phosphoglycerate dehydrogenase [Gallus gallus]	Metabolism;Metabolism;Metabolism;Metabolism;Metabolism	Global and overview maps;Global and overview maps;Global and overview maps;Amino acid metabolism;Amino acid metabolism	ko01100//Metabolic pathways;ko01200//Carbon metabolism;ko01230//Biosynthesis of amino acids;ko00270//Cysteine and methionine metabolism;ko00260//Glycine, serine and threonine metabolism	K00058;K00058;K00058;K00058;K00058	-	-	-	--
miR-214-z	MSTRG.14698	-1	0	970	992	-26.81	cGTCGTCCTCTTCTGTCCTTTct	x|||||||xxx|||||||x|:xx	aCAGCAGGCACAGACAGGCAGaa	--	-	-	-	-	-	-	-	-	--
miR-214-z	MSTRG.6544	-1	0	1367	1389	-19.85	tGTCGTCCGTATaaaacgagact	x|||||||||x|xxxxxxxxxxx	aCAGCAGGCACAgacaggcagaa	--	RNA-binding protein 33 isoform X6 [Gallus gallus]	-	-	-	-	-	-	-	--
miR-451-y	MSTRG.9372	-1	0	2874	2896	-12.39	tAATCATTGTCATTATGAAacct	x|||||||::||||x:x||xxxx	tTTAGTAATGGTAACGGTTctgt	--	uncharacterized protein LOC107310886 [Coturnix japonica]	-	-	-	-	-	-	-	--
miR-12229-y	MSTRG.13801	-1	0	177	198	-26.46	gCGGGGCGTGAGGGggactcga	x||||||||xx|||xxxxxxxx	aGCCCCGCAGGCCCggcccggt	vex1	homeobox protein vex1-like [Gallus gallus]	-	-	-	-	-	-	-	--
miR-12229-y	MSTRG.16164	-1	0	600	621	-31.64	cCGGGGCGTCCTGCTCGaccgg	x||||||||||x|x:||xxxxx	aGCCCCGCAGGCCCGGCccggt	--	E3 ubiquitin-protein ligase Topors [Gallus gallus]	-	-	-	-	GO:0005815//microtubule organizing center;GO:0005819//spindle;GO:0016604//nuclear body;GO:0030286//dynein complex;GO:0031513//nonmotile primary cilium	GO:0003676//nucleic acid binding;GO:0004842//ubiquitin-protein transferase activity;GO:0015631//tubulin binding;GO:0019899//enzyme binding;GO:0070735//protein-glycine ligase activity	GO:0000209//protein polyubiquitination;GO:0003407//neural retina development;GO:0006355//regulation of transcription, DNA-templated;GO:0006511//ubiquitin-dependent protein catabolic process;GO:0008283//cell proliferation;GO:0008630//intrinsic apoptotic signaling pathway in response to DNA damage;GO:0018205//peptidyl-lysine modification;GO:0031398//positive regulation of protein ubiquitination;GO:…	--
miR-12229-y	MSTRG.1651	-1	0	3347	3368	-23.27	cCGGGGCGCCAACCCCAGACcc	x|||||||x|xxxx||x|x|xx	aGCCCCGCAGGCCCGGCCCGgt	Irs2	insulin receptor substrate 2 isoform X1 [Gallus gallus]	Human Diseases;Environmental Information Processing;Human Diseases;Human Diseases;Organismal Systems;Cellular Processes;Environmental Information Processing;Environmental Information Processing;Organismal Systems;Human Diseases;Organismal Systems;Organismal Systems;Organismal Systems;Organismal Systems;Human Diseases	Neurodegenerative disease;Signal transduction;Cancer: overview;Endocrine and metabolic disease;Endocrine system;Transport and catabolism;Signal transduction;Signal transduction;Endocrine system;Endocrine and metabolic disease;Aging;Endocrine system;Endocrine system;Aging;Endocrine and metabolic disease	ko05010//Alzheimer disease;ko04022//cGMP-PKG signaling pathway;ko05206//MicroRNAs in cancer;ko04932//Non-alcoholic fatty liver disease;ko04910//Insulin signaling pathway;ko04140//Autophagy - animal;ko04068//FoxO signaling pathway;ko04152//AMPK signaling pathway;ko04935//Growth hormone synthesis, secretion and action;ko04931//Insulin resistance;ko04211//Longevity regulating pathway;ko04920//Adipoc…	K07187;K07187;K07187;K07187;K07187;K07187;K07187;K07187;K07187;K07187;K07187;K07187;K07187;K07187;K07187	-	-	-	--
miR-12229-y	MSTRG.244	-1	0	11752	11773	-32.43	tCGGGGCGACGAGGACGGGaag	x|||||||x|xx||x||||xxx	aGCCCCGCAGGCCCGGCCCggt	gag-pol	rna-directed dna polymerase from mobile element jockey-like [Limosa lapponica baueri]	-	-	-	-	-	-	-	--
miR-12229-y	MSTRG.2994	-1	0	201	225	-42.66	cCGGGGCGCCGCCGGGGCGAGGCcc	x|||||||x|xx||||x||x|||xx	aGCCCCGCAG--GCCCGGC-CCGgt	MARVELD3	MARVEL domain-containing protein 3 isoform X1 [Gallus gallus]	Cellular Processes	Cellular community - eukaryotes	ko04530//Tight junction	K21099	GO:0016020//membrane;GO:0031982//vesicle;GO:0043296//apical junction complex	GO:0019901//protein kinase binding	GO:0007043//cell-cell junction assembly;GO:0008104//protein localization;GO:0008285//negative regulation of cell proliferation;GO:0010632//regulation of epithelial cell migration;GO:0032873//negative regulation of stress-activated MAPK cascade	--
miR-12229-y	MSTRG.4483	-1	0	478	499	-20.92	cCGGGGCGcaccaaaaccacca	x|||||||xxxxxxxxxxxxxx	aGCCCCGCaggcccggcccggt	LIF	leukemia inhibitory factor [Gallus gallus]	Environmental Information Processing;Environmental Information Processing;Cellular Processes;Environmental Information Processing	Signaling molecules and interaction;Signal transduction;Cellular community - eukaryotes;Signal transduction	ko04060//Cytokine-cytokine receptor interaction;ko04630//JAK-STAT signaling pathway;ko04550//Signaling pathways regulating pluripotency of stem cells;ko04668//TNF signaling pathway	K05419;K05419;K05419;K05419	GO:0044421//extracellular region part;GO:0044424//intracellular part	GO:0005126//cytokine receptor binding	GO:0002763//positive regulation of myeloid leukocyte differentiation;GO:0003339//regulation of mesenchymal to epithelial transition involved in metanephros morphogenesis;GO:0006357//regulation of transcription from RNA polymerase II promoter;GO:0007167//enzyme linked receptor protein signaling pathway;GO:0010948//negative regulation of cell cycle process;GO:0010975//regulation of neuron projectio…	--
miR-12229-y	MSTRG.5180	-1	0	1749	1769	-25.99	aCGGGGCGTG-GGACTCGTCgc	x||||||||xx||x|:x|x|xx	aGCCCCGCAGGCCCGGCCCGgt	GAA	lysosomal alpha-glucosidase isoform X1 [Gallus gallus]	Metabolism;Cellular Processes;Metabolism;Metabolism	Global and overview maps;Transport and catabolism;Carbohydrate metabolism;Carbohydrate metabolism	ko01100//Metabolic pathways;ko04142//Lysosome;ko00052//Galactose metabolism;ko00500//Starch and sucrose metabolism	K12316;K12316;K12316;K12316	-	-	-	--
miR-12229-y	MSTRG.7076	-1	0	1512	1533	-38.01	tCGGGGCGTCGTGGTCCGGCgc	x|||||||||xx||:|x|||xx	aGCCCCGCAGGCCCGGCCCGgt	--	protein phosphatase 1 regulatory subunit 3D [Platysternon megacephalum]	-	-	-	-	-	-	-	--
miR-12229-y	MSTRG.7326	-1	0	104	128	-36.79	cCGGGGCGTCACGCGTGTCGCGCct	x|||||||||xxx||x|:||x||xx	aGCCCCGCAG---GCCCGGCCCGgt	CYP24A1	1,25-dihydroxyvitamin D(3) 24-hydroxylase, mitochondrial isoform X1 [Gallus gallus]	Metabolism;Human Diseases;Organismal Systems;Metabolism	Global and overview maps;Cancer: overview;Endocrine system;Lipid metabolism	ko01100//Metabolic pathways;ko05206//MicroRNAs in cancer;ko04928//Parathyroid hormone synthesis, secretion and action;ko00100//Steroid biosynthesis	K07436;K07436;K07436;K07436	GO:0043231//intracellular membrane-bounded organelle	GO:0004497//monooxygenase activity;GO:0046906//tetrapyrrole binding;GO:0046914//transition metal ion binding;GO:0070576//vitamin D 24-hydroxylase activity	GO:0001503//ossification;GO:0006066//alcohol metabolic process;GO:0006706//steroid catabolic process;GO:0014070//response to organic cyclic compound	--
miR-12229-y	MSTRG.8624	-1	0	1328	1349	-34.69	gCGGGGCGTGGGGGGCGGcgta	x||||||||xx|||x|||xxxx	aGCCCCGCAGGCCCGGCCcggt	mkrn1	probable E3 ubiquitin-protein ligase makorin-1 [Phasianus colchicus]	-	-	-	-	-	-	-	--
miR-12229-y	MSTRG.9372	-1	0	1453	1474	-22.56	tCGGGGCGcgaagaggagtgtc	x|||||||xxxxxxxxxxxxxx	aGCCCCGCaggcccggcccggt	--	uncharacterized protein LOC107310886 [Coturnix japonica]	-	-	-	-	-	-	-	--
miR-12229-y	MSTRG.972	-1	0	2871	2890	-27.84	tCGGGGCGTTCTG--CGGatga	x||||||||:|x|xx|||xxxx	aGCCCCGCAGGCCCGGCCcggt	gag	endogenous retrovirus group K member 5 Gag polyprotein-like [Numida meleagris]	-	-	-	-	-	-	-	--
miR-12135-z	MSTRG.244	-1	0	4677	4694	-14.09	aTTCCCAAGatgttttat	x||||||||xxxxxxxxx	tAAGGGTTCgtttgtaaa	gag-pol	rna-directed dna polymerase from mobile element jockey-like [Limosa lapponica baueri]	-	-	-	-	-	-	-	--
miR-12135-z	MSTRG.6379	-1	0	550	567	-15.86	aTTCCCAAGTGtctccgg	x||||||||::xxxxxxx	tAAGGGTTCGTttgtaaa	MYO10	unconventional myosin-X isoform X3 [Gallus gallus]	Human Diseases;Organismal Systems	Infectious disease: bacterial;Immune system	ko05130//Pathogenic Escherichia coli infection;ko04666//Fc gamma R-mediated phagocytosis	K12559;K12559	-	-	-	--
miR-12135-z	MSTRG.7326	-1	0	1305	1322	-10.92	tTTCCCAAATAActcacg	x|||||||x:||xxxxxx	tAAGGGTTCGTTtgtaaa	CYP24A1	1,25-dihydroxyvitamin D(3) 24-hydroxylase, mitochondrial isoform X1 [Gallus gallus]	Metabolism;Human Diseases;Organismal Systems;Metabolism	Global and overview maps;Cancer: overview;Endocrine system;Lipid metabolism	ko01100//Metabolic pathways;ko05206//MicroRNAs in cancer;ko04928//Parathyroid hormone synthesis, secretion and action;ko00100//Steroid biosynthesis	K07436;K07436;K07436;K07436	GO:0043231//intracellular membrane-bounded organelle	GO:0004497//monooxygenase activity;GO:0046906//tetrapyrrole binding;GO:0046914//transition metal ion binding;GO:0070576//vitamin D 24-hydroxylase activity	GO:0001503//ossification;GO:0006066//alcohol metabolic process;GO:0006706//steroid catabolic process;GO:0014070//response to organic cyclic compound	--
miR-12135-z	MSTRG.9372	-1	0	658	675	-12.3	tTTCCCAACGAAGTTTtg	x|||||||xx||::x|xx	tAAGGGTTCGTTTGTAaa	--	uncharacterized protein LOC107310886 [Coturnix japonica]	-	-	-	-	-	-	-	--
miR-449-x	MSTRG.6544	-1	0	430	456	-24.29	cCCGTCACTAGGAACATATC-TCGACcg	x|||||||x|x||x||x|||x:||||xx	aGGCAGTG-TGCT-GT-TAGCGGCTGta	--	RNA-binding protein 33 isoform X6 [Gallus gallus]	-	-	-	-	-	-	-	--
miR-221-x	MSTRG.12600	-1	0	3238	3269	-26.18	aGGACCGTAACAACATCACAACGAAAGACGtt	x||||||||xxxxxx|x|||x|x||||||:xx	aCCTGGCATAC----AATGTAGATTTCTGTta	gag	endogenous retrovirus group K member 5 Gag polyprotein-like [Numida meleagris]	-	-	-	-	-	-	-	--
miR-221-x	MSTRG.13801	-1	0	529	553	-23.05	gGGACCGTAGG--ACA-CAGAGCGCAaa	x||||||||x|xx|||x|x:|:x:||xx	aCCTGGCATACAATGTAGATTTCTGTta	vex1	homeobox protein vex1-like [Gallus gallus]	-	-	-	-	-	-	-	--
miR-221-x	MSTRG.13974	-1	0	922	947	-19.12	gGGACCGT--GACAAATACAAGGTCAgt	x|||||||xx|xx|x||xx||:|x||xx	aCCTGGCATACAATGTAGATTTCTGTta	Dmbt1	deleted in malignant brain tumors 1 protein-like isoform X1 [Gallus gallus]	-	-	-	-	-	-	-	--
miR-221-x	MSTRG.1651	-1	0	4777	4810	-21.06	gGGACCGTTCAAAGAAAGACTACATAAAGATGat	x|||||||xxx|x|xx|x|x|x|x||||||::xx	aCCTGGCA---TACAATGT-A-G-ATTTCTGTta	Irs2	insulin receptor substrate 2 isoform X1 [Gallus gallus]	Human Diseases;Environmental Information Processing;Human Diseases;Human Diseases;Organismal Systems;Cellular Processes;Environmental Information Processing;Environmental Information Processing;Organismal Systems;Human Diseases;Organismal Systems;Organismal Systems;Organismal Systems;Organismal Systems;Human Diseases	Neurodegenerative disease;Signal transduction;Cancer: overview;Endocrine and metabolic disease;Endocrine system;Transport and catabolism;Signal transduction;Signal transduction;Endocrine system;Endocrine and metabolic disease;Aging;Endocrine system;Endocrine system;Aging;Endocrine and metabolic disease	ko05010//Alzheimer disease;ko04022//cGMP-PKG signaling pathway;ko05206//MicroRNAs in cancer;ko04932//Non-alcoholic fatty liver disease;ko04910//Insulin signaling pathway;ko04140//Autophagy - animal;ko04068//FoxO signaling pathway;ko04152//AMPK signaling pathway;ko04935//Growth hormone synthesis, secretion and action;ko04931//Insulin resistance;ko04211//Longevity regulating pathway;ko04920//Adipoc…	K07187;K07187;K07187;K07187;K07187;K07187;K07187;K07187;K07187;K07187;K07187;K07187;K07187;K07187;K07187	-	-	-	--
miR-221-x	MSTRG.2266	-1	0	295	320	-21.8	aGGACCGT--GGTGTGTCTGtgccccac	x|||||||xx|x|:::|||:xxxxxxxx	aCCTGGCATACAATGTAGATttctgtta	ZP3	zona pellucida sperm-binding protein 3-like [Centrocercus urophasianus]	-	-	-	-	-	-	-	--
miR-221-x	MSTRG.244	-1	0	22586	22613	-18.46	tGGACCGTcagagtcgacccctcgtctg	x|||||||xxxxxxxxxxxxxxxxxxxx	aCCTGGCAtacaatgtagatttctgtta	gag-pol	rna-directed dna polymerase from mobile element jockey-like [Limosa lapponica baueri]	-	-	-	-	-	-	-	--
miR-221-x	MSTRG.2966	-1	0	1979	2003	-21.01	gGGACCGTCAG---CGTGTGGACACGgg	x|||||||xx|xxx|:|x|::|x||:xx	aCCTGGCATACAATGTAGATTTCTGTta	K-CAM	CDH3 [Gallus gallus]	Environmental Information Processing	Signaling molecules and interaction	ko04514//Cell adhesion molecules	K06796	GO:0005856//cytoskeleton;GO:0005911//cell-cell junction;GO:0005924//cell-substrate adherens junction;GO:0016234//inclusion body;GO:0031224//intrinsic component of membrane;GO:0031984//organelle subcompartment;GO:0031988//membrane-bounded vesicle;GO:0033267//axon part;GO:0043218//compact myelin;GO:0043231//intracellular membrane-bounded organelle;GO:0043234//protein complex;GO:0044444//cytoplasmic…	GO:0008092//cytoskeletal protein binding;GO:0019902//phosphatase binding;GO:0046872//metal ion binding	GO:0000904//cell morphogenesis involved in differentiation;GO:0001764//neuron migration;GO:0002066//columnar/cuboidal epithelial cell development;GO:0002682//regulation of immune system process;GO:0006355//regulation of transcription, DNA-templated;GO:0007009//plasma membrane organization;GO:0007043//cell-cell junction assembly;GO:0007162//negative regulation of cell adhesion;GO:0008285//negative…	--
miR-221-x	MSTRG.4474	-1	0	548	575	-21.38	aGGACCGTGGGGTACGACTGTCGTCcgt	x|||||||:x|x|||:x||:xx|x|xxx	aCCTGGCATACAATGTAGATTTCTGtta	--	zona pellucida sperm-binding protein 3-like [Phasianus colchicus]	-	-	-	-	-	-	-	--
miR-221-x	MSTRG.4483	-1	0	239	266	-21.08	gGGACCGTGAAGTCTATCTccgacttct	x|||||||:xxx|x:||||xxxxxxxxx	aCCTGGCATACAATGTAGAtttctgtta	LIF	leukemia inhibitory factor [Gallus gallus]	Environmental Information Processing;Environmental Information Processing;Cellular Processes;Environmental Information Processing	Signaling molecules and interaction;Signal transduction;Cellular community - eukaryotes;Signal transduction	ko04060//Cytokine-cytokine receptor interaction;ko04630//JAK-STAT signaling pathway;ko04550//Signaling pathways regulating pluripotency of stem cells;ko04668//TNF signaling pathway	K05419;K05419;K05419;K05419	GO:0044421//extracellular region part;GO:0044424//intracellular part	GO:0005126//cytokine receptor binding	GO:0002763//positive regulation of myeloid leukocyte differentiation;GO:0003339//regulation of mesenchymal to epithelial transition involved in metanephros morphogenesis;GO:0006357//regulation of transcription from RNA polymerase II promoter;GO:0007167//enzyme linked receptor protein signaling pathway;GO:0010948//negative regulation of cell cycle process;GO:0010975//regulation of neuron projectio…	--
miR-221-x	MSTRG.4504	-1	0	3389	3422	-23.35	aGGACCGTCAAGGGTTACAGGTTCTCCGGAaggg	x|||||||xxx:x||||||xxx|||xx:||xxxx	aCCTGGCA---TACAATGT---AGATTTCTgtta	gag-pro-pol	PREDICTED: endogenous retrovirus group K member 8 Pol protein-like [Pseudopodoces humilis]	-	-	-	-	-	-	-	--
miR-221-x	MSTRG.5180	-1	0	1604	1630	-22.4	tGGACCGTGCAT-ACCCCCGAAGAggtc	x|||||||:xx|x||xx|x:||||xxxx	aCCTGGCATACAATGTAGATTTCTgtta	GAA	lysosomal alpha-glucosidase isoform X1 [Gallus gallus]	Metabolism;Cellular Processes;Metabolism;Metabolism	Global and overview maps;Transport and catabolism;Carbohydrate metabolism;Carbohydrate metabolism	ko01100//Metabolic pathways;ko04142//Lysosome;ko00052//Galactose metabolism;ko00500//Starch and sucrose metabolism	K12316;K12316;K12316;K12316	-	-	-	--
miR-221-x	MSTRG.6954	-1	0	1193	1220	-15.52	gGGACCGTCACTGGTCTCTGtcatccga	x|||||||xxx|x::x|||:xxxxxxxx	aCCTGGCATACAATGTAGATttctgtta	gag	gag-env fusion protein [Gallus gallus]	-	-	-	-	-	GO:0005515//protein binding	GO:0044763//single-organism cellular process	--
miR-221-x	MSTRG.774	-1	0	1611	1640	-22.11	gGGACCGTGTCGAGCTTCGGTAAGGGagag	x|||||||:|xxx:|x||xx|||:|:xxxx	aCCTGGCATACAATGTAG--ATTTCTgtta	--	rna-directed dna polymerase from mobile element jockey-like [Limosa lapponica baueri]	-	-	-	-	-	-	-	--
miR-221-x	MSTRG.8099	-1	0	1126	1150	-21.54	cGGACCGTC-GT-ACC-CTAGAGtaaac	x|||||||xx||x||xx|||:||xxxxx	aCCTGGCATACAATGTAGATTTCtgtta	--	ubiquitin carboxyl-terminal hydrolase 42-like [Numida meleagris]	-	-	-	-	-	-	-	--
miR-221-x	MSTRG.9372	-1	0	876	902	-23.94	tGGACCGTTTG--AGGTCCAGACGAacga	x|||||||x||xx|x:||x|:|x||xxxx	aCCTGGCATACAATGTAGATTT-CTgtta	--	uncharacterized protein LOC107310886 [Coturnix japonica]	-	-	-	-	-	-	-	--
miR-96-x	MSTRG.244	-1	0	25948	25972	-16.34	gAACCGTGGACCGGACTCCAGACgt	x|||||||:x|xx|xx|xx|:||xx	tTTGGCACTAGCAC--ATTTTTGaa	gag-pol	rna-directed dna polymerase from mobile element jockey-like [Limosa lapponica baueri]	-	-	-	-	-	-	-	--
miR-96-x	MSTRG.6379	-1	0	3331	3356	-14.27	cAACCGTGGT-GTCACAGTAAGTATat	x|||||||:|x||xxxx||||:x|:xx	tTTGGCACTAGCA----CATTTTTGaa	MYO10	unconventional myosin-X isoform X3 [Gallus gallus]	Human Diseases;Organismal Systems	Infectious disease: bacterial;Immune system	ko05130//Pathogenic Escherichia coli infection;ko04666//Fc gamma R-mediated phagocytosis	K12559;K12559	-	-	-	--
miR-96-x	MSTRG.774	-1	0	6986	7008	-15.45	aAACCGTGACTATTCGAAATCgt	x||||||||x:x|xx:|||x|xx	tTTGGCACTAGCACATTTTTGaa	--	rna-directed dna polymerase from mobile element jockey-like [Limosa lapponica baueri]	-	-	-	-	-	-	-	--
miR-96-x	MSTRG.9372	-1	0	4178	4203	-13.04	tAACCGTGTTAATTGGTTCGAGAggg	x|||||||xxx||:|xx|x:|:|xxx	tTTGGCAC---TAGCACATTTTTgaa	--	uncharacterized protein LOC107310886 [Coturnix japonica]	-	-	-	-	-	-	-	--
miR-1663-y	MSTRG.13801	-1	0	528	550	-19.01	aCCGTAGGACacagagcgcaaat	x|||||||x|xxxxxxxxxxxxx	tGGCATCCAGaacagcggtacct	vex1	homeobox protein vex1-like [Gallus gallus]	-	-	-	-	-	-	-	--
miR-1663-y	MSTRG.1650	-1	0	367	392	-19.73	aCCGTAGGACATAGTATAGTCGTtcc	x|||||||x|x|x||xxx|:|:|xxx	tGGCATCCAGAA-CAG--CGGTAcct	MYO16	unconventional myosin-XVI isoform X1 [Gallus gallus]	-	-	-	-	GO:0015629//actin cytoskeleton;GO:0016020//membrane;GO:0031981//nuclear lumen;GO:0044444//cytoplasmic part	GO:0003779//actin binding;GO:0017111//nucleoside-triphosphatase activity;GO:0019902//phosphatase binding;GO:0032550//purine ribonucleoside binding	GO:0000082//G1/S transition of mitotic cell cycle;GO:0008283//cell proliferation;GO:0048015//phosphatidylinositol-mediated signaling;GO:0048858//cell projection morphogenesis	--
miR-1663-y	MSTRG.244	-1	0	16485	16506	-17.59	tCCGTAGGGAA-GTTTCTGTcag	x|||||||xxxx||:x|::|xxx	tGGCATCCAGAACAGCGGTAcct	gag-pol	rna-directed dna polymerase from mobile element jockey-like [Limosa lapponica baueri]	-	-	-	-	-	-	-	--
miR-1663-y	MSTRG.2966	-1	0	285	307	-21.29	aCCGTAGGGCCCCTCGgtgcccg	x|||||||x|xxx|||xxxxxxx	tGGCATCCAGAACAGCggtacct	K-CAM	CDH3 [Gallus gallus]	Environmental Information Processing	Signaling molecules and interaction	ko04514//Cell adhesion molecules	K06796	GO:0005856//cytoskeleton;GO:0005911//cell-cell junction;GO:0005924//cell-substrate adherens junction;GO:0016234//inclusion body;GO:0031224//intrinsic component of membrane;GO:0031984//organelle subcompartment;GO:0031988//membrane-bounded vesicle;GO:0033267//axon part;GO:0043218//compact myelin;GO:0043231//intracellular membrane-bounded organelle;GO:0043234//protein complex;GO:0044444//cytoplasmic…	GO:0008092//cytoskeletal protein binding;GO:0019902//phosphatase binding;GO:0046872//metal ion binding	GO:0000904//cell morphogenesis involved in differentiation;GO:0001764//neuron migration;GO:0002066//columnar/cuboidal epithelial cell development;GO:0002682//regulation of immune system process;GO:0006355//regulation of transcription, DNA-templated;GO:0007009//plasma membrane organization;GO:0007043//cell-cell junction assembly;GO:0007162//negative regulation of cell adhesion;GO:0008285//negative…	--
miR-1663-y	MSTRG.4474	-1	0	298	320	-22.83	aCCGTAGGTgggaccggaggtcc	x||||||||xxxxxxxxxxxxxx	tGGCATCCAgaacagcggtacct	--	zona pellucida sperm-binding protein 3-like [Phasianus colchicus]	-	-	-	-	-	-	-	--
miR-1663-y	MSTRG.5180	-1	0	2053	2075	-23.73	aCCGTAGGACGCGCCGgtccgac	x|||||||x|xx|x||xxxxxxx	tGGCATCCAGAACAGCggtacct	GAA	lysosomal alpha-glucosidase isoform X1 [Gallus gallus]	Metabolism;Cellular Processes;Metabolism;Metabolism	Global and overview maps;Transport and catabolism;Carbohydrate metabolism;Carbohydrate metabolism	ko01100//Metabolic pathways;ko04142//Lysosome;ko00052//Galactose metabolism;ko00500//Starch and sucrose metabolism	K12316;K12316;K12316;K12316	-	-	-	--
miR-1663-y	MSTRG.6379	-1	0	6679	6701	-18.37	tCCGTAGGCTATGTAGTTGactt	x|||||||x:x|||x|:::xxxx	tGGCATCCAGAACAGCGGTacct	MYO10	unconventional myosin-X isoform X3 [Gallus gallus]	Human Diseases;Organismal Systems	Infectious disease: bacterial;Immune system	ko05130//Pathogenic Escherichia coli infection;ko04666//Fc gamma R-mediated phagocytosis	K12559;K12559	-	-	-	--
miR-1663-y	MSTRG.7076	-1	0	745	768	-23.84	aCCGTAGGTCTCCCCCGACATaaa	x||||||||||xxx|x|x|||xxx	tGGCATCCAGAACAG-CGGTAcct	--	protein phosphatase 1 regulatory subunit 3D [Platysternon megacephalum]	-	-	-	-	-	-	-	--
miR-1663-y	MSTRG.765	-1	0	1412	1434	-19.16	cCCGTAGGTGTCGaagagaccag	x||||||||x|x|xxxxxxxxxx	tGGCATCCAGAACagcggtacct	--	rna-directed dna polymerase from mobile element jockey-like [Limosa lapponica baueri]	Genetic Information Processing;Genetic Information Processing	Translation;Translation	ko03013//Nucleocytoplasmic transport;ko03008//Ribosome biogenesis in eukaryotes	K14530;K14530	-	-	-	--
miR-1663-y	MSTRG.8658	-1	0	324	346	-18.18	tCCGTAGGGCcaccggtactcgt	x|||||||x|xxxxxxxxxxxxx	tGGCATCCAGaacagcggtacct	--	periphilin-1-like isoform X3 [Gallus gallus]	-	-	-	-	-	-	-	--
miR-12273-y	MSTRG.56	-1	0	463	483	-19.26	cCCGGCCAAACCC-CACGTatc	x|||||||xxxx|x|x|||xxx	cGGCCGGTCGCCGCGGGCAgcc	Adm2	protein ADM2 [Gallus gallus]	-	-	-	-	-	-	-	--
miR-1552-y	MSTRG.14575	-1	0	1193	1214	-14.53	cATCGACGAC-CGTaggaagtcc	x||||||||xx|||xxxxxxxxx	cTAGCTGCTCTGCActgactgtt	PHGDH	D-3-phosphoglycerate dehydrogenase [Gallus gallus]	Metabolism;Metabolism;Metabolism;Metabolism;Metabolism	Global and overview maps;Global and overview maps;Global and overview maps;Amino acid metabolism;Amino acid metabolism	ko01100//Metabolic pathways;ko01200//Carbon metabolism;ko01230//Biosynthesis of amino acids;ko00270//Cysteine and methionine metabolism;ko00260//Glycine, serine and threonine metabolism	K00058;K00058;K00058;K00058;K00058	-	-	-	--
miR-1552-y	MSTRG.6544	-1	0	1175	1198	-11.24	cATCGACGACAAGAAAACTCATcg	x||||||||x|x|xx|x||x|:xx	cTAGCTGCTCTGCACT-GACTGtt	--	RNA-binding protein 33 isoform X6 [Gallus gallus]	-	-	-	-	-	-	-	--
novel-m0001-3p	MSTRG.12600	-1	0	5659	5680	-15.89	gGACAAGAcgagcatgttgaaa	x|||||||xxxxxxxxxxxxxx	cCTGTTCTaggttacttggctc	gag	endogenous retrovirus group K member 5 Gag polyprotein-like [Numida meleagris]	-	-	-	-	-	-	-	--
novel-m0001-3p	MSTRG.244	-1	0	59	80	-17.3	cGACAAGATTCGAGGtttacgc	x||||||||:|:|x|xxxxxxx	cCTGTTCTAGGTTACttggctc	gag-pol	rna-directed dna polymerase from mobile element jockey-like [Limosa lapponica baueri]	-	-	-	-	-	-	-	--
novel-m0001-3p	MSTRG.2966	-1	0	1593	1614	-17.7	cGACAAGAACCACTTGCCCctg	x|||||||x|||x|x:x||xxx	cCTGTTCTAGGTTACTTGGctc	K-CAM	CDH3 [Gallus gallus]	Environmental Information Processing	Signaling molecules and interaction	ko04514//Cell adhesion molecules	K06796	GO:0005856//cytoskeleton;GO:0005911//cell-cell junction;GO:0005924//cell-substrate adherens junction;GO:0016234//inclusion body;GO:0031224//intrinsic component of membrane;GO:0031984//organelle subcompartment;GO:0031988//membrane-bounded vesicle;GO:0033267//axon part;GO:0043218//compact myelin;GO:0043231//intracellular membrane-bounded organelle;GO:0043234//protein complex;GO:0044444//cytoplasmic…	GO:0008092//cytoskeletal protein binding;GO:0019902//phosphatase binding;GO:0046872//metal ion binding	GO:0000904//cell morphogenesis involved in differentiation;GO:0001764//neuron migration;GO:0002066//columnar/cuboidal epithelial cell development;GO:0002682//regulation of immune system process;GO:0006355//regulation of transcription, DNA-templated;GO:0007009//plasma membrane organization;GO:0007043//cell-cell junction assembly;GO:0007162//negative regulation of cell adhesion;GO:0008285//negative…	--
novel-m0001-3p	MSTRG.2994	-1	0	1330	1351	-17.38	aGACAAGATCATGGGATTCatg	x|||||||||xx:x||x:|xxx	cCTGTTCTAGGTTACTTGGctc	MARVELD3	MARVEL domain-containing protein 3 isoform X1 [Gallus gallus]	Cellular Processes	Cellular community - eukaryotes	ko04530//Tight junction	K21099	GO:0016020//membrane;GO:0031982//vesicle;GO:0043296//apical junction complex	GO:0019901//protein kinase binding	GO:0007043//cell-cell junction assembly;GO:0008104//protein localization;GO:0008285//negative regulation of cell proliferation;GO:0010632//regulation of epithelial cell migration;GO:0032873//negative regulation of stress-activated MAPK cascade	--
novel-m0001-3p	MSTRG.4504	-1	0	617	640	-20.46	gGACAAGAGCCCGGGTGCAATGat	x|||||||x||xx::||x|x:|xx	cCTGTTCTAGG--TTACTTGGCtc	gag-pro-pol	PREDICTED: endogenous retrovirus group K member 8 Pol protein-like [Pseudopodoces humilis]	-	-	-	-	-	-	-	--
novel-m0001-3p	MSTRG.6379	-1	0	1917	1944	-18.71	aGACAAGAAGAGGTTCTAGGGGGCCtgt	x|||||||xxxxxx||:|:x|::||xxx	cCTGTTCT------AGGTTACTTGGctc	MYO10	unconventional myosin-X isoform X3 [Gallus gallus]	Human Diseases;Organismal Systems	Infectious disease: bacterial;Immune system	ko05130//Pathogenic Escherichia coli infection;ko04666//Fc gamma R-mediated phagocytosis	K12559;K12559	-	-	-	--
novel-m0001-3p	MSTRG.7076	-1	0	969	990	-16.19	aGACAAGACACCGTGtctccac	x|||||||xx|x:||xxxxxxx	cCTGTTCTAGGTTACttggctc	--	protein phosphatase 1 regulatory subunit 3D [Platysternon megacephalum]	-	-	-	-	-	-	-	--
novel-m0001-3p	MSTRG.8099	-1	0	1075	1098	-15.79	aGACAAGAAGTCGAACGAGACtaa	x|||||||xx||x||x||:x|xxx	cCTGTTCT--AGGTTACTTGGctc	--	ubiquitin carboxyl-terminal hydrolase 42-like [Numida meleagris]	-	-	-	-	-	-	-	--
novel-m0001-3p	MSTRG.9372	-1	0	3653	3674	-18.26	tGACAAGATTTAcctactgacg	x||||||||::|xxxxxxxxxx	cCTGTTCTAGGTtacttggctc	--	uncharacterized protein LOC107310886 [Coturnix japonica]	-	-	-	-	-	-	-	--
novel-m0023-5p	MSTRG.12600	-1	0	2819	2844	-22.71	tTGGGCATGTAACGCTTCGTCGCgtt	x|||||||x||xx||||x:x|:|xxx	aACCCGTAGATC-CGAACTTGTGgtc	gag	endogenous retrovirus group K member 5 Gag polyprotein-like [Numida meleagris]	-	-	-	-	-	-	-	--
novel-m0023-5p	MSTRG.12616	-1	0	2905	2930	-27.49	tTGGGCATGTAGCGCTTCGTCGCgtt	x|||||||x|||x||||x:x|:|xxx	aACCCGTAGATC-CGAACTTGTGgtc	gag	gag-env fusion protein [Gallus gallus]	-	-	-	-	-	-	-	--
novel-m0023-5p	MSTRG.2966	-1	0	2027	2047	-25.49	gTGGGCAT--AGG--TGCGCACCga	x|||||||xx|||xx||x:||||xx	aACCCGTAGATCCGAACTTGTGGtc	K-CAM	CDH3 [Gallus gallus]	Environmental Information Processing	Signaling molecules and interaction	ko04514//Cell adhesion molecules	K06796	GO:0005856//cytoskeleton;GO:0005911//cell-cell junction;GO:0005924//cell-substrate adherens junction;GO:0016234//inclusion body;GO:0031224//intrinsic component of membrane;GO:0031984//organelle subcompartment;GO:0031988//membrane-bounded vesicle;GO:0033267//axon part;GO:0043218//compact myelin;GO:0043231//intracellular membrane-bounded organelle;GO:0043234//protein complex;GO:0044444//cytoplasmic…	GO:0008092//cytoskeletal protein binding;GO:0019902//phosphatase binding;GO:0046872//metal ion binding	GO:0000904//cell morphogenesis involved in differentiation;GO:0001764//neuron migration;GO:0002066//columnar/cuboidal epithelial cell development;GO:0002682//regulation of immune system process;GO:0006355//regulation of transcription, DNA-templated;GO:0007009//plasma membrane organization;GO:0007043//cell-cell junction assembly;GO:0007162//negative regulation of cell adhesion;GO:0008285//negative…	--
novel-m0023-5p	MSTRG.6364	-1	0	2777	2802	-27.49	tTGGGCATGTAGCGCTTCGTCGCgtt	x|||||||x|||x||||x:x|:|xxx	aACCCGTAGATC-CGAACTTGTGgtc	gag	gag-env fusion protein [Gallus gallus]	-	-	-	-	-	-	-	--
novel-m0023-5p	MSTRG.6954	-1	0	2905	2930	-27.49	tTGGGCATGTAGCGCTTCGTCGCgtt	x|||||||x|||x||||x:x|:|xxx	aACCCGTAGATC-CGAACTTGTGgtc	gag	gag-env fusion protein [Gallus gallus]	-	-	-	-	-	GO:0005515//protein binding	GO:0044763//single-organism cellular process	--
novel-m0023-5p	MSTRG.972	-1	0	2798	2823	-27.49	tTGGGCATGTAGCGCTTCGTCGCgtt	x|||||||x|||x||||x:x|:|xxx	aACCCGTAGATC-CGAACTTGTGgtc	gag	endogenous retrovirus group K member 5 Gag polyprotein-like [Numida meleagris]	-	-	-	-	-	-	-	--
novel-m0014-3p	MSTRG.244	-1	0	5637	5659	-17.24	cAACCTGGGTaccaccactgata	x|||||||||xxxxxxxxxxxxx	tTTGGACCCAattcgatttggat	gag-pol	rna-directed dna polymerase from mobile element jockey-like [Limosa lapponica baueri]	-	-	-	-	-	-	-	--
novel-m0015-3p	MSTRG.244	-1	0	5637	5659	-17.24	cAACCTGGGTaccaccactgata	x|||||||||xxxxxxxxxxxxx	tTTGGACCCAattcgatttggat	gag-pol	rna-directed dna polymerase from mobile element jockey-like [Limosa lapponica baueri]	-	-	-	-	-	-	-	--
novel-m0047-3p	MSTRG.1651	-1	0	2516	2535	-16.94	tCAGGCCC--CCCCActccctc	x|||||||xx|x|||xxxxxxx	cGTCCGGGACGCGGTtttaccc	Irs2	insulin receptor substrate 2 isoform X1 [Gallus gallus]	Human Diseases;Environmental Information Processing;Human Diseases;Human Diseases;Organismal Systems;Cellular Processes;Environmental Information Processing;Environmental Information Processing;Organismal Systems;Human Diseases;Organismal Systems;Organismal Systems;Organismal Systems;Organismal Systems;Human Diseases	Neurodegenerative disease;Signal transduction;Cancer: overview;Endocrine and metabolic disease;Endocrine system;Transport and catabolism;Signal transduction;Signal transduction;Endocrine system;Endocrine and metabolic disease;Aging;Endocrine system;Endocrine system;Aging;Endocrine and metabolic disease	ko05010//Alzheimer disease;ko04022//cGMP-PKG signaling pathway;ko05206//MicroRNAs in cancer;ko04932//Non-alcoholic fatty liver disease;ko04910//Insulin signaling pathway;ko04140//Autophagy - animal;ko04068//FoxO signaling pathway;ko04152//AMPK signaling pathway;ko04935//Growth hormone synthesis, secretion and action;ko04931//Insulin resistance;ko04211//Longevity regulating pathway;ko04920//Adipoc…	K07187;K07187;K07187;K07187;K07187;K07187;K07187;K07187;K07187;K07187;K07187;K07187;K07187;K07187;K07187	-	-	-	--
novel-m0047-3p	MSTRG.244	-1	0	12219	12240	-17.54	cCAGGCCCGATTCCTAAcgctt	x|||||||xx:x||x||xxxxx	cGTCCGGGACGCGGTTTtaccc	gag-pol	rna-directed dna polymerase from mobile element jockey-like [Limosa lapponica baueri]	-	-	-	-	-	-	-	--
novel-m0047-3p	MSTRG.4504	-1	0	1526	1549	-28.62	aCAGGCCCTTCGCCGCTAGGTGta	x||||||||x||||:xx|::||xx	cGTCCGGGACGCGGT--TTTACcc	gag-pro-pol	PREDICTED: endogenous retrovirus group K member 8 Pol protein-like [Pseudopodoces humilis]	-	-	-	-	-	-	-	--
novel-m0047-3p	MSTRG.5180	-1	0	241	263	-27.8	gCAGGCCCCCGTGGCGcgtccgc	x|||||||xx|:|x|:xxxxxxx	cGTCCGGGA-CGCGGTtttaccc	GAA	lysosomal alpha-glucosidase isoform X1 [Gallus gallus]	Metabolism;Cellular Processes;Metabolism;Metabolism	Global and overview maps;Transport and catabolism;Carbohydrate metabolism;Carbohydrate metabolism	ko01100//Metabolic pathways;ko04142//Lysosome;ko00052//Galactose metabolism;ko00500//Starch and sucrose metabolism	K12316;K12316;K12316;K12316	-	-	-	--
novel-m0047-3p	MSTRG.8624	-1	0	825	848	-23.53	gCAGGCCCGGAACTTCGAGAgcta	x|||||||x|xx|x:|:|:|xxxx	cGTCCGGGAC--GCGGTTTTaccc	mkrn1	probable E3 ubiquitin-protein ligase makorin-1 [Phasianus colchicus]	-	-	-	-	-	-	-	--
novel-m0048-3p	MSTRG.1651	-1	0	2516	2535	-16.94	tCAGGCCC--CCCCActccctc	x|||||||xx|x|||xxxxxxx	cGTCCGGGACGCGGTtttaccc	Irs2	insulin receptor substrate 2 isoform X1 [Gallus gallus]	Human Diseases;Environmental Information Processing;Human Diseases;Human Diseases;Organismal Systems;Cellular Processes;Environmental Information Processing;Environmental Information Processing;Organismal Systems;Human Diseases;Organismal Systems;Organismal Systems;Organismal Systems;Organismal Systems;Human Diseases	Neurodegenerative disease;Signal transduction;Cancer: overview;Endocrine and metabolic disease;Endocrine system;Transport and catabolism;Signal transduction;Signal transduction;Endocrine system;Endocrine and metabolic disease;Aging;Endocrine system;Endocrine system;Aging;Endocrine and metabolic disease	ko05010//Alzheimer disease;ko04022//cGMP-PKG signaling pathway;ko05206//MicroRNAs in cancer;ko04932//Non-alcoholic fatty liver disease;ko04910//Insulin signaling pathway;ko04140//Autophagy - animal;ko04068//FoxO signaling pathway;ko04152//AMPK signaling pathway;ko04935//Growth hormone synthesis, secretion and action;ko04931//Insulin resistance;ko04211//Longevity regulating pathway;ko04920//Adipoc…	K07187;K07187;K07187;K07187;K07187;K07187;K07187;K07187;K07187;K07187;K07187;K07187;K07187;K07187;K07187	-	-	-	--
novel-m0048-3p	MSTRG.244	-1	0	12219	12240	-17.54	cCAGGCCCGATTCCTAAcgctt	x|||||||xx:x||x||xxxxx	cGTCCGGGACGCGGTTTtaccc	gag-pol	rna-directed dna polymerase from mobile element jockey-like [Limosa lapponica baueri]	-	-	-	-	-	-	-	--
novel-m0048-3p	MSTRG.4504	-1	0	1526	1549	-28.62	aCAGGCCCTTCGCCGCTAGGTGta	x||||||||x||||:xx|::||xx	cGTCCGGGACGCGGT--TTTACcc	gag-pro-pol	PREDICTED: endogenous retrovirus group K member 8 Pol protein-like [Pseudopodoces humilis]	-	-	-	-	-	-	-	--
novel-m0048-3p	MSTRG.5180	-1	0	241	263	-27.8	gCAGGCCCCCGTGGCGcgtccgc	x|||||||xx|:|x|:xxxxxxx	cGTCCGGGA-CGCGGTtttaccc	GAA	lysosomal alpha-glucosidase isoform X1 [Gallus gallus]	Metabolism;Cellular Processes;Metabolism;Metabolism	Global and overview maps;Transport and catabolism;Carbohydrate metabolism;Carbohydrate metabolism	ko01100//Metabolic pathways;ko04142//Lysosome;ko00052//Galactose metabolism;ko00500//Starch and sucrose metabolism	K12316;K12316;K12316;K12316	-	-	-	--
novel-m0048-3p	MSTRG.8624	-1	0	825	848	-23.53	gCAGGCCCGGAACTTCGAGAgcta	x|||||||x|xx|x:|:|:|xxxx	cGTCCGGGAC--GCGGTTTTaccc	mkrn1	probable E3 ubiquitin-protein ligase makorin-1 [Phasianus colchicus]	-	-	-	-	-	-	-	--
novel-m0033-5p	MSTRG.10395	-1	0	425	451	-28.87	aGAAGAGGTGGTGGACGCCCACTAGcg	x|||||||x:|||xx|x||x|||x|xx	tCTTCTCC-TCAC--G-GGCTGAGCgg	--	lamin-2-like [Pipra filicauda]	-	-	-	-	-	-	-	--
novel-m0033-5p	MSTRG.14575	-1	0	183	207	-16.96	cGAAGAGGTCATGGACCTACggggg	x|||||||xx|xx|x||x||xxxxx	tCTTCTCC--TCACGGGCTGagcgg	PHGDH	D-3-phosphoglycerate dehydrogenase [Gallus gallus]	Metabolism;Metabolism;Metabolism;Metabolism;Metabolism	Global and overview maps;Global and overview maps;Global and overview maps;Amino acid metabolism;Amino acid metabolism	ko01100//Metabolic pathways;ko01200//Carbon metabolism;ko01230//Biosynthesis of amino acids;ko00270//Cysteine and methionine metabolism;ko00260//Glycine, serine and threonine metabolism	K00058;K00058;K00058;K00058;K00058	-	-	-	--
novel-m0060-5p	MSTRG.244	-1	0	26876	26898	-19.93	aGGTTTGCATGGGACTTTGtgtt	x|||||||x|:|x||x|::xxxx	tCCAAACGGATC-TGCAGTctgt	gag-pol	rna-directed dna polymerase from mobile element jockey-like [Limosa lapponica baueri]	-	-	-	-	-	-	-	--
novel-m0060-5p	MSTRG.6379	-1	0	2874	2900	-21.38	aGGTTTGCGTTCTAAAGAAGATGGAcg	x|||||||xxx|||xx||x|x::||xx	tCCAAACG---GAT--CTGCAGTCTgt	MYO10	unconventional myosin-X isoform X3 [Gallus gallus]	Human Diseases;Organismal Systems	Infectious disease: bacterial;Immune system	ko05130//Pathogenic Escherichia coli infection;ko04666//Fc gamma R-mediated phagocytosis	K12559;K12559	-	-	-	--
novel-m0060-5p	MSTRG.774	-1	0	1740	1760	-15.65	aGGTTTGCG-AGAaacttgtgg	x|||||||xx|||xxxxxxxxx	tCCAAACGGATCTgcagtctgt	--	rna-directed dna polymerase from mobile element jockey-like [Limosa lapponica baueri]	-	-	-	-	-	-	-	--
novel-m0060-5p	MSTRG.8624	-1	0	882	902	-23.06	gGGTTTGCCC-GTCGCCGGcgc	x||||||||xx|x||x|:|xxx	tCCAAACGGATCTGCAGTCtgt	mkrn1	probable E3 ubiquitin-protein ligase makorin-1 [Phasianus colchicus]	-	-	-	-	-	-	-	--
novel-m0060-5p	MSTRG.9372	-1	0	2810	2831	-11.86	tGGTTTGCaacaataaccataa	x|||||||xxxxxxxxxxxxxx	tCCAAACGgatctgcagtctgt	--	uncharacterized protein LOC107310886 [Coturnix japonica]	-	-	-	-	-	-	-	--
novel-m0062-3p	MSTRG.13974	-1	0	439	460	-13.41	cGAGTCACACCTCctaccacga	x|||||||xxx||xxxxxxxxx	tCTCAGTGCTCAGagctcaccc	Dmbt1	deleted in malignant brain tumors 1 protein-like isoform X1 [Gallus gallus]	-	-	-	-	-	-	-	--
novel-m0062-3p	MSTRG.1650	-1	0	5765	5786	-12.09	cGAGTCACAAcacgttctaaac	x|||||||x|xxxxxxxxxxxx	tCTCAGTGCTcagagctcaccc	MYO16	unconventional myosin-XVI isoform X1 [Gallus gallus]	-	-	-	-	GO:0015629//actin cytoskeleton;GO:0016020//membrane;GO:0031981//nuclear lumen;GO:0044444//cytoplasmic part	GO:0003779//actin binding;GO:0017111//nucleoside-triphosphatase activity;GO:0019902//phosphatase binding;GO:0032550//purine ribonucleoside binding	GO:0000082//G1/S transition of mitotic cell cycle;GO:0008283//cell proliferation;GO:0048015//phosphatidylinositol-mediated signaling;GO:0048858//cell projection morphogenesis	--
novel-m0062-3p	MSTRG.1651	-1	0	3189	3210	-17.79	aGAGTCACattaggggcgacag	x|||||||xxxxxxxxxxxxxx	tCTCAGTGctcagagctcaccc	Irs2	insulin receptor substrate 2 isoform X1 [Gallus gallus]	Human Diseases;Environmental Information Processing;Human Diseases;Human Diseases;Organismal Systems;Cellular Processes;Environmental Information Processing;Environmental Information Processing;Organismal Systems;Human Diseases;Organismal Systems;Organismal Systems;Organismal Systems;Organismal Systems;Human Diseases	Neurodegenerative disease;Signal transduction;Cancer: overview;Endocrine and metabolic disease;Endocrine system;Transport and catabolism;Signal transduction;Signal transduction;Endocrine system;Endocrine and metabolic disease;Aging;Endocrine system;Endocrine system;Aging;Endocrine and metabolic disease	ko05010//Alzheimer disease;ko04022//cGMP-PKG signaling pathway;ko05206//MicroRNAs in cancer;ko04932//Non-alcoholic fatty liver disease;ko04910//Insulin signaling pathway;ko04140//Autophagy - animal;ko04068//FoxO signaling pathway;ko04152//AMPK signaling pathway;ko04935//Growth hormone synthesis, secretion and action;ko04931//Insulin resistance;ko04211//Longevity regulating pathway;ko04920//Adipoc…	K07187;K07187;K07187;K07187;K07187;K07187;K07187;K07187;K07187;K07187;K07187;K07187;K07187;K07187;K07187	-	-	-	--
novel-m0062-3p	MSTRG.244	-1	0	20031	20051	-27.13	tGAGTCACGGGTTT-GGGTata	x||||||||:||:|x|:||xxx	tCTCAGTGCTCAGAGCTCAccc	gag-pol	rna-directed dna polymerase from mobile element jockey-like [Limosa lapponica baueri]	-	-	-	-	-	-	-	--
novel-m0062-3p	MSTRG.2994	-1	0	1501	1522	-20.02	aGAGTCACCTGTCaacgtccgg	x|||||||xx|||xxxxxxxxx	tCTCAGTGCTCAGagctcaccc	MARVELD3	MARVEL domain-containing protein 3 isoform X1 [Gallus gallus]	Cellular Processes	Cellular community - eukaryotes	ko04530//Tight junction	K21099	GO:0016020//membrane;GO:0031982//vesicle;GO:0043296//apical junction complex	GO:0019901//protein kinase binding	GO:0007043//cell-cell junction assembly;GO:0008104//protein localization;GO:0008285//negative regulation of cell proliferation;GO:0010632//regulation of epithelial cell migration;GO:0032873//negative regulation of stress-activated MAPK cascade	--
novel-m0062-3p	MSTRG.5180	-1	0	2548	2567	-22.75	aGAGTCACG--TCAGGGGgaag	x||||||||xx||xx|:|xxxx	tCTCAGTGCTCAGAGCTCaccc	GAA	lysosomal alpha-glucosidase isoform X1 [Gallus gallus]	Metabolism;Cellular Processes;Metabolism;Metabolism	Global and overview maps;Transport and catabolism;Carbohydrate metabolism;Carbohydrate metabolism	ko01100//Metabolic pathways;ko04142//Lysosome;ko00052//Galactose metabolism;ko00500//Starch and sucrose metabolism	K12316;K12316;K12316;K12316	-	-	-	--
novel-m0062-3p	MSTRG.6379	-1	0	4165	4186	-11.97	cGAGTCACctacgtacctgaac	x|||||||xxxxxxxxxxxxxx	tCTCAGTGctcagagctcaccc	MYO10	unconventional myosin-X isoform X3 [Gallus gallus]	Human Diseases;Organismal Systems	Infectious disease: bacterial;Immune system	ko05130//Pathogenic Escherichia coli infection;ko04666//Fc gamma R-mediated phagocytosis	K12559;K12559	-	-	-	--
novel-m0062-3p	MSTRG.774	-1	0	1710	1734	-23.73	cGAGTCACTGAGGTGGTGGAGAGac	x|||||||x|||x:xx|x|||x|xx	tCTCAGTG-CTCAG--AGCTCACcc	--	rna-directed dna polymerase from mobile element jockey-like [Limosa lapponica baueri]	-	-	-	-	-	-	-	--
novel-m0062-3p	MSTRG.8658	-1	0	174	192	-18.45	gGAGTCAC---TTAGGAGTGct	x|||||||xxx|:xx|||||xx	tCTCAGTGCTCAGAGCTCACcc	--	periphilin-1-like isoform X3 [Gallus gallus]	-	-	-	-	-	-	-	--
novel-m0068-3p	MSTRG.12600	-1	0	760	781	-24.53	tCGGGCAGCGACAG-TGGTGCtt	x|||||||x|x|||x::|x||xx	cGCCCGTC-C-GTCCGTCCCGca	gag	endogenous retrovirus group K member 5 Gag polyprotein-like [Numida meleagris]	-	-	-	-	-	-	-	--
novel-m0068-3p	MSTRG.2966	-1	0	973	995	-29.45	aCGGGCAGGTCCAGTCGGCGgac	x||||||||xx|||x|:|x|xxx	cGCCCGTCC--GTCCGTCCCgca	K-CAM	CDH3 [Gallus gallus]	Environmental Information Processing	Signaling molecules and interaction	ko04514//Cell adhesion molecules	K06796	GO:0005856//cytoskeleton;GO:0005911//cell-cell junction;GO:0005924//cell-substrate adherens junction;GO:0016234//inclusion body;GO:0031224//intrinsic component of membrane;GO:0031984//organelle subcompartment;GO:0031988//membrane-bounded vesicle;GO:0033267//axon part;GO:0043218//compact myelin;GO:0043231//intracellular membrane-bounded organelle;GO:0043234//protein complex;GO:0044444//cytoplasmic…	GO:0008092//cytoskeletal protein binding;GO:0019902//phosphatase binding;GO:0046872//metal ion binding	GO:0000904//cell morphogenesis involved in differentiation;GO:0001764//neuron migration;GO:0002066//columnar/cuboidal epithelial cell development;GO:0002682//regulation of immune system process;GO:0006355//regulation of transcription, DNA-templated;GO:0007009//plasma membrane organization;GO:0007043//cell-cell junction assembly;GO:0007162//negative regulation of cell adhesion;GO:0008285//negative…	--
novel-m0068-3p	MSTRG.5180	-1	0	976	995	-28.41	gCGGGCAG-CACGCGGtccag	x|||||||x||x||:|xxxxx	cGCCCGTCCGTCCGTCccgca	GAA	lysosomal alpha-glucosidase isoform X1 [Gallus gallus]	Metabolism;Cellular Processes;Metabolism;Metabolism	Global and overview maps;Transport and catabolism;Carbohydrate metabolism;Carbohydrate metabolism	ko01100//Metabolic pathways;ko04142//Lysosome;ko00052//Galactose metabolism;ko00500//Starch and sucrose metabolism	K12316;K12316;K12316;K12316	-	-	-	--
novel-m0068-3p	MSTRG.6379	-1	0	4613	4633	-13.6	tCGGGCAGagaaacttctaaa	x|||||||xxxxxxxxxxxxx	cGCCCGTCcgtccgtcccgca	MYO10	unconventional myosin-X isoform X3 [Gallus gallus]	Human Diseases;Organismal Systems	Infectious disease: bacterial;Immune system	ko05130//Pathogenic Escherichia coli infection;ko04666//Fc gamma R-mediated phagocytosis	K12559;K12559	-	-	-	--
novel-m0093-3p	MSTRG.6161	-1	0	385	408	-17.14	tACTCAGGCTTTCGTGGaaagtcg	x|||||||xx||x||||xxxxxxx	tTGAGTCC--AACCACCaacccgt	--	anther-specific proline-rich protein APG-like [Coturnix japonica]	-	-	-	-	-	-	-	--
gga-miR-135a-5p	ENSGALG00000002358	-1	0	455	483	-15.36	tTACCGAATCTAGTAATTTTGGATTCtca	x|||||||xxx|:|||xxxx||||x|xxx	tATGGCTTT--TTATT----CCTATGtga	CDO1	cysteine dioxygenase type 1 [Source:NCBI gene;Acc:427391]	Metabolism;Metabolism;Metabolism	Global and overview maps;Amino acid metabolism;Metabolism of other amino acids	ko01100//Metabolic pathways;ko00270//Cysteine and methionine metabolism;ko00430//Taurine and hypotaurine metabolism	K00456;K00456;K00456	GO:0005829//cytosol	GO:0005506//iron ion binding;GO:0016702//oxidoreductase activity, acting on single donors with incorporation of molecular oxygen, incorporation of two atoms of oxygen	-
gga-miR-135a-5p	ENSGALG00000009845	-1	0	89	111	-13.11	tTACCGAAAGAaccaccaaacta	x||||||||:|xxxxxxxxxxxx	tATGGCTTTTTattcctatgtga	GJD2	gap junction protein delta 2 [Source:NCBI gene;Acc:395273]	Cellular Processes	Cellular community - eukaryotes	ko04540//Gap junction	K07373	GO:0005886//plasma membrane;GO:0005921//gap junction;GO:0005922//connexin complex;GO:0016020//membrane;GO:0016021//integral component of membrane;GO:0030054//cell junction;GO:0045202//synapse	GO:0005243//gap junction channel activity	GO:0001508//action potential;GO:0007154//cell communication;GO:0007267//cell-cell signaling;GO:0007268//chemical synaptic transmission;GO:0007601//visual perception;GO:0055085//transmembrane transport
gga-miR-135a-5p	ENSGALG00000010343	-1	0	6	28	-15	aTACCGAAGAACGAcagagcgtc	x|||||||:||x:|xxxxxxxxx	tATGGCTTTTTATTcctatgtga	TSPAN1	tetraspanin 1 [Source:NCBI gene;Acc:424607]	-	-	-	-	GO:0005654//nucleoplasm;GO:0005737//cytoplasm;GO:0005886//plasma membrane;GO:0016020//membrane;GO:0016021//integral component of membrane;GO:0030054//cell junction;GO:0031982//vesicle;GO:0043231//intracellular membrane-bounded organelle;GO:0048471//perinuclear region of cytoplasm	-	GO:0050821//protein stabilization
gga-miR-135a-5p	ENSGALG00000028225	-1	0	687	712	-16.28	tTACCGAAACCTCCTAAGGAgtcgac	x||||||||xx|xxx|||||xxxxxx	tATGGCTTTTTA---TTCCTatgtga	SLC17A9	solute carrier family 17 member 9 [Source:NCBI gene;Acc:419236]	-	-	-	-	GO:0016021//integral component of membrane;GO:0030141//secretory granule;GO:0042584//chromaffin granule membrane	GO:0001409//guanine nucleotide transmembrane transporter activity;GO:0005347//ATP transmembrane transporter activity;GO:0015217//ADP transmembrane transporter activity;GO:0022857//transmembrane transporter activity	GO:0015866//ADP transport;GO:0015867//ATP transport;GO:0055085//transmembrane transport;GO:1903790//guanine nucleotide transmembrane transport
gga-miR-135a-5p	ENSGALG00000043690	-1	0	29	53	-25.2	gTACCGAAACGGGTCGGGGTACAtg	x||||||||xx::|x:||:||||xx	tATGGCTTT--TTATTCCTATGTga	ECRG4	chromosome 1 open reading frame, human C2orf40 [Source:NCBI gene;Acc:771055]	-	-	-	-	GO:0005615//extracellular space	-	GO:0031145//anaphase-promoting complex-dependent catabolic process;GO:0070314//G1 to G0 transition;GO:0090398//cellular senescence
gga-miR-135a-5p	ENSGALG00000033683	-1	0	1265	1287	-17.25	gTACCGAAATTCAAGGtgtgtca	x||||||||xxx||||xxxxxxx	tATGGCTTTTTATTCCtatgtga	PHOSPHO1	phosphoethanolamine/phosphocholine phosphatase [Source:NCBI gene;Acc:395650]	Metabolism;Metabolism	Global and overview maps;Lipid metabolism	ko01100//Metabolic pathways;ko00564//Glycerophospholipid metabolism	K06124;K06124	GO:0031012//extracellular matrix;GO:0065010//extracellular membrane-bounded organelle	GO:0016462//pyrophosphatase activity;GO:0016791//phosphatase activity;GO:0052731//phosphocholine phosphatase activity;GO:0052732//phosphoethanolamine phosphatase activity	GO:0001958//endochondral ossification;GO:0030282//bone mineralization;GO:0035630//bone mineralization involved in bone maturation
gga-miR-135a-5p	ENSGALG00000025842	-1	0	621	645	-17.03	cTACCGAAACCCTTAGGGGTCCctc	x||||||||xxxx||:||:|x|xxx	tATGGCTTTTT--ATTCCTATGtga	TPM2	tropomyosin 2 [Source:NCBI gene;Acc:396430]	-	-	-	-	-	-	-
gga-miR-135a-5p	ENSGALG00000010269	-1	0	707	729	-13.81	gTACCGAAAGAaccaaacttcaa	x||||||||:|xxxxxxxxxxxx	tATGGCTTTTTattcctatgtga	KCNAB1	potassium voltage-gated channel subfamily A member regulatory beta subunit 1 [Source:NCBI gene;Acc:395730]	-	-	-	-	GO:0005737//cytoplasm;GO:0005829//cytosol;GO:0005886//plasma membrane;GO:0008076//voltage-gated potassium channel complex;GO:0016020//membrane;GO:0016021//integral component of membrane;GO:0031234//extrinsic component of cytoplasmic side of plasma membrane;GO:0034705//potassium channel complex;GO:0044224//juxtaparanode region of axon	GO:0004033//aldo-keto reductase (NADP) activity;GO:0005244//voltage-gated ion channel activity;GO:0005249//voltage-gated potassium channel activity;GO:0015459//potassium channel regulator activity;GO:0016491//oxidoreductase activity;GO:0019904//protein domain specific binding;GO:0044325//ion channel binding;GO:0047834//D-threo-aldose 1-dehydrogenase activity;GO:0070402//NADPH binding	GO:0006811//ion transport;GO:0006813//potassium ion transport;GO:0034220//ion transmembrane transport;GO:0034765//regulation of ion transmembrane transport;GO:0055085//transmembrane transport;GO:0071805//potassium ion transmembrane transport;GO:1901379//regulation of potassium ion transmembrane transport;GO:1902260//negative regulation of delayed rectifier potassium channel activity;GO:1903817//n…
gga-miR-135a-5p	ENSGALG00000002118	-1	0	2111	2136	-18.57	aTACCGAAGGAACACACGACGACAtc	x|||||||:x||x|x|x||xx|||xx	tATGGCTTT-TTAT-TCCTA-TGTga	KCNMB1	potassium calcium-activated channel subfamily M regulatory beta subunit 1 [Source:NCBI gene;Acc:395301]	Environmental Information Processing;Organismal Systems;Organismal Systems	Signal transduction;Circulatory system;Endocrine system	ko04022//cGMP - PKG signaling pathway;ko04270//Vascular smooth muscle contraction;ko04911//Insulin secretion	K04937;K04937;K04937	GO:0016020//membrane	GO:0015269//calcium-activated potassium channel activity	GO:0006813//potassium ion transport
gga-miR-196-5p	ENSGALG00000010533	-1	0	276	295	-16.17	tTCCATCATTTTG-ATCGAcc	x|||||||xxx|:x|x|:|xx	tAGGTAGTTTCATGTTGTTgg	ELAVL4	ELAV like RNA binding protein 4 [Source:NCBI gene;Acc:395634]	-	-	-	-	GO:1990904//ribonucleoprotein complex	GO:0003676//nucleic acid binding;GO:0003723//RNA binding	-
gga-miR-196-5p	ENSGALG00000027887	-1	0	1188	1207	-17.32	gTCCATCACAG-ACAGAAttg	x|||||||x||x|||:x|xxx	tAGGTAGTTTCATGTTGTtgg	C1QTNF3	C1q and tumor necrosis factor related protein 3 [Source:NCBI gene;Acc:427430]	-	-	-	-	-	GO:0005515//protein binding	-
gga-miR-196-5p	ENSGALG00000025842	-1	0	373	394	-12.65	cTCCATCATCACACACACGtac	x|||||||xxxx|||x||:xxx	tAGGTAGTTTCATGT-TGTtgg	TPM2	tropomyosin 2 [Source:NCBI gene;Acc:396430]	-	-	-	-	-	-	-
gga-miR-196-5p	ENSGALG00000022875	-1	0	435	455	-19.8	gTCCATCAAGGagaccttttc	x||||||||:|xxxxxxxxxx	tAGGTAGTTTCatgttgttgg	Mog	myelin oligodendrocyte glycoprotein [Source:NCBI gene;Acc:421050]	-	-	-	-	-	-	-
gga-miR-196-5p	ENSGALG00000047320	-1	0	586	606	-12.66	cTCCATCAATGTTTAGTAGac	x||||||||x||x:|::|:xx	tAGGTAGTTTCATGTTGTTgg	MFAP5	microfibrillar associated protein 5 [Source:NCBI gene;Acc:418256]	-	-	-	-	GO:0001527//microfibril;GO:0005576//extracellular region;GO:0031012//extracellular matrix	-	GO:0048048//embryonic eye morphogenesis;GO:0060216//definitive hemopoiesis;GO:0097435//supramolecular fiber organization
gga-miR-196-5p	ENSGALG00000046769	-1	0	418	436	-13.01	tTCCATCAAG--ACAtttttc	x||||||||:xx|||xxxxxx	tAGGTAGTTTCATGTtgttgg	CDK13	XP_418864.6 cyclin-dependent kinase 13 [Gallus gallus]	-	-	-	-	-	-	-
gga-miR-128-3p	ENSGALG00000006106	-1	0	951	970	-18.22	cGTGTCACG-GGTCGaccccg	x|||||||xx||:|:xxxxxx	tCACAGTGAACCGGTctcttt	TNFRSF6B	TNF receptor superfamily member 6b [Source:NCBI gene;Acc:395096]	Environmental Information Processing	Signaling molecules and interaction	ko04060//Cytokine-cytokine receptor interaction	K05143	-	GO:0005515//protein binding	-
gga-miR-128-3p	ENSGALG00000009268	-1	0	256	276	-13.87	aGTGTCACaaatgacacaaca	x|||||||xxxxxxxxxxxxx	tCACAGTGaaccggtctcttt	FGG	fibrinogen gamma chain [Source:NCBI gene;Acc:395837]	Organismal Systems;Human Diseases;Organismal Systems	Immune system;Infectious diseases;Immune system	ko04611//Platelet activation;ko05150//Staphylococcus aureus infection;ko04610//Complement and coagulation cascades	K03905;K03905;K03905	GO:0005577//fibrinogen complex;GO:0005615//extracellular space;GO:0009897//external side of plasma membrane;GO:0009986//cell surface;GO:0031091//platelet alpha granule	GO:0005102//signaling receptor binding;GO:0005198//structural molecule activity;GO:0050839//cell adhesion molecule binding	GO:0007160//cell-matrix adhesion;GO:0007596//blood coagulation;GO:0009306//protein secretion;GO:0030168//platelet activation;GO:0031639//plasminogen activation;GO:0034116//positive regulation of heterotypic cell-cell adhesion;GO:0034622//cellular protein-containing complex assembly;GO:0042730//fibrinolysis;GO:0045907//positive regulation of vasoconstriction;GO:0045921//positive regulation of exoc…
gga-miR-128-3p	ENSGALG00000009415	-1	0	1511	1531	-14.15	cGTGTCACagtaaagaatgat	x|||||||xxxxxxxxxxxxx	tCACAGTGaaccggtctcttt	SMOC1	SPARC related modular calcium binding 1 [Source:NCBI gene;Acc:768688]	-	-	-	-	-	GO:0005509//calcium ion binding;GO:0005515//protein binding;GO:0050840//extracellular matrix binding	GO:0001654//eye development;GO:0045667//regulation of osteoblast differentiation;GO:0060173//limb development
gga-miR-128-3p	ENSGALG00000009845	-1	0	458	479	-21.02	aGTGTCACGTTAATGGGAGGaa	x|||||||x||xx:x:|||:xx	tCACAGTG-AACCGGTCTCTtt	GJD2	gap junction protein delta 2 [Source:NCBI gene;Acc:395273]	Cellular Processes	Cellular community - eukaryotes	ko04540//Gap junction	K07373	GO:0005886//plasma membrane;GO:0005921//gap junction;GO:0005922//connexin complex;GO:0016020//membrane;GO:0016021//integral component of membrane;GO:0030054//cell junction;GO:0045202//synapse	GO:0005243//gap junction channel activity	GO:0001508//action potential;GO:0007154//cell communication;GO:0007267//cell-cell signaling;GO:0007268//chemical synaptic transmission;GO:0007601//visual perception;GO:0055085//transmembrane transport
gga-miR-128-3p	ENSGALG00000010343	-1	0	85	105	-18.99	aGTGTCACGTACCCGGtcgta	x|||||||x|xx||:|xxxxx	tCACAGTGAACCGGTCtcttt	TSPAN1	tetraspanin 1 [Source:NCBI gene;Acc:424607]	-	-	-	-	GO:0005654//nucleoplasm;GO:0005737//cytoplasm;GO:0005886//plasma membrane;GO:0016020//membrane;GO:0016021//integral component of membrane;GO:0030054//cell junction;GO:0031982//vesicle;GO:0043231//intracellular membrane-bounded organelle;GO:0048471//perinuclear region of cytoplasm	-	GO:0050821//protein stabilization
gga-miR-128-3p	ENSGALG00000029921	-1	0	61	81	-12.88	aGTGTCACcaatcattgtaaa	x|||||||xxxxxxxxxxxxx	tCACAGTGaaccggtctcttt	CSRP2	cysteine and glycine rich protein 2 [Source:NCBI gene;Acc:396128]	-	-	-	-	-	-	-
gga-miR-128-3p	ENSGALG00000027777	-1	0	311	331	-18.91	gGTGTCACGCCCCCGTGGGtc	x|||||||xxxx||:x:|:xx	tCACAGTGAACCGGTCTCTtt	CNN2	calponin 2 [Source:NCBI gene;Acc:100216000]	-	-	-	-	GO:0001725//stress fiber;GO:0005856//cytoskeleton	GO:0003779//actin binding;GO:0005515//protein binding;GO:0005516//calmodulin binding	GO:0007010//cytoskeleton organization;GO:0031032//actomyosin structure organization;GO:0032970//regulation of actin filament-based process;GO:0071260//cellular response to mechanical stimulus
gga-miR-128-3p	ENSGALG00000037603	-1	0	742	760	-15.39	cGTGTCACAC--CTAGActac	x|||||||xxxx|:|||xxxx	tCACAGTGAACCGGTCTcttt	SESN2	sestrin-2-like [Source:NCBI gene;Acc:100858796]	Environmental Information Processing;Organismal Systems;Cellular Processes	Signal transduction;Aging;Cell growth and death	ko04150//mTOR signaling pathway;ko04211//Longevity regulating pathway - mammal;ko04115//p53 signaling pathway	K20394;K20394;K20394	GO:0005634//nucleus;GO:0005737//cytoplasm;GO:0031588//nucleotide-activated protein kinase complex;GO:0031932//TORC2 complex;GO:1990316//Atg1/ULK1 kinase complex	GO:0005092//GDP-dissociation inhibitor activity;GO:0016684//oxidoreductase activity, acting on peroxide as acceptor;GO:0032542//sulfiredoxin activity;GO:0044877//protein-containing complex binding;GO:0070728//leucine binding	GO:0001932//regulation of protein phosphorylation;GO:0006111//regulation of gluconeogenesis;GO:0006635//fatty acid beta-oxidation;GO:0007005//mitochondrion organization;GO:0009749//response to glucose;GO:0016239//positive regulation of macroautophagy;GO:0030308//negative regulation of cell growth;GO:0030330//DNA damage response, signal transduction by p53 class mediator;GO:0032042//mitochondrial …
gga-miR-128-3p	ENSGALG00000025842	-1	0	713	733	-18.58	gGTGTCACGGGACAACGGGta	x|||||||xx|x|x|x:|:xx	tCACAGTGAACCGGTCTCTtt	TPM2	tropomyosin 2 [Source:NCBI gene;Acc:396430]	-	-	-	-	GO:0005856//cytoskeleton	GO:0003779//actin binding	-
gga-miR-128-3p	ENSGALG00000054770	-1	0	101	119	-17.71	cGTGTCAC--GGGCACActca	x|||||||xx||x||x|xxxx	tCACAGTGAACCGGTCTcttt	INHA	inhibin alpha subunit [Source:NCBI gene;Acc:424197]	Environmental Information Processing	Signaling molecules and interaction	ko04060//Cytokine-cytokine receptor interaction	K05500	GO:0034673//inhibin-betaglycan-ActRII complex;GO:0043512//inhibin A complex	GO:0005102//signaling receptor binding;GO:0008083//growth factor activity	GO:0042127//regulation of cell proliferation;GO:0042541//hemoglobin biosynthetic process;GO:0051726//regulation of cell cycle
gga-miR-128-3p	ENSGALG00000001459	-1	0	599	621	-21.17	gGTGTCACGATGTCACGACGAgg	x|||||||xxx|:||x||x||xx	tCACAGTGAACCGGT-CT-CTtt	TNNC1	troponin C1, slow skeletal and cardiac type [Source:NCBI gene;Acc:396032]	Environmental Information Processing;Human Diseases;Organismal Systems;Human Diseases;Organismal Systems	Signal transduction;Cardiovascular diseases;Circulatory system;Cardiovascular diseases;Circulatory system	ko04020//Calcium signaling pathway;ko05414//Dilated cardiomyopathy (DCM);ko04261//Adrenergic signaling in cardiomyocytes;ko05410//Hypertrophic cardiomyopathy (HCM);ko04260//Cardiac muscle contraction	K05865;K05865;K05865;K05865;K05865	GO:0005861//troponin complex	GO:0005509//calcium ion binding;GO:0046872//metal ion binding;GO:0048306//calcium-dependent protein binding;GO:0051015//actin filament binding	GO:0003009//skeletal muscle contraction;GO:0006937//regulation of muscle contraction
gga-miR-128-3p	ENSGALG00000021092	-1	0	65	81	-15.15	cGTGTCAC----CAAGGGAca	x|||||||xxxx|x||:||xx	tCACAGTGAACCGGTCTCTtt	SLC19A3	thiamine transporter 2-like [Source:NCBI gene;Acc:100858713]	Organismal Systems	Digestive system	ko04977//Vitamin digestion and absorption	K14610	GO:0016021//integral component of membrane	GO:0090482//vitamin transmembrane transporter activity	GO:0051180//vitamin transport
gga-miR-203a	ENSGALG00000001449	-1	0	304	326	-20.24	cACTTTACCCTTTTCTGGgtact	x|||||||xxx|:x||||xxxxx	gTGAAATGTTTAG-GACCacttg	STRA6	stimulated by retinoic acid 6 [Source:NCBI gene;Acc:415301]	-	-	-	-	GO:0005886//plasma membrane;GO:0005887//integral component of plasma membrane;GO:0016020//membrane;GO:0016021//integral component of membrane;GO:0032991//protein-containing complex	GO:0016918//retinal binding;GO:0019841//retinol binding;GO:0034632//retinol transmembrane transporter activity;GO:0038023//signaling receptor activity	GO:0001568//blood vessel development;GO:0001822//kidney development;GO:0003184//pulmonary valve morphogenesis;GO:0003281//ventricular septum development;GO:0007507//heart development;GO:0007612//learning;GO:0007631//feeding behavior;GO:0030324//lung development;GO:0030325//adrenal gland development;GO:0030540//female genitalia development;GO:0034633//retinol transport;GO:0042297//vocal learning;G…
gga-miR-203a	ENSGALG00000006343	-1	0	330	351	-11.41	gACTTTACGTATggctccgact	x|||||||:x||xxxxxxxxxx	gTGAAATGTTTAggaccacttg	ACTA2	actin, alpha 2, smooth muscle, aorta [Source:NCBI gene;Acc:423787]	Organismal Systems;Environmental Information Processing;Organismal Systems	Circulatory system;Signal transduction;Endocrine system	ko04270//Vascular smooth muscle contraction;ko04371//Apelin signaling pathway;ko04926//Relaxin signaling pathway	K12313;K12313;K12313	-	-	-
gga-miR-203a	ENSGALG00000008733	-1	0	1590	1609	-15.46	aACTTTACAA--CCCGGTatat	x|||||||||xx||x|||xxxx	gTGAAATGTTTAGGACCActtg	LPAR3	lysophosphatidic acid receptor 3 [Source:NCBI gene;Acc:771215]	Human Diseases;Environmental Information Processing;Environmental Information Processing;Environmental Information Processing;Environmental Information Processing	Cancers;Signal transduction;Signaling molecules and interaction;Signal transduction;Signal transduction	ko05200//Pathways in cancer;ko04151//PI3K-Akt signaling pathway;ko04080//Neuroactive ligand-receptor interaction;ko04015//Rap1 signaling pathway;ko04072//Phospholipase D signaling pathway	K04294;K04294;K04294;K04294;K04294	GO:0005737//cytoplasm;GO:0005886//plasma membrane;GO:0016020//membrane;GO:0016021//integral component of membrane;GO:0030424//axon	GO:0004930//G protein-coupled receptor activity;GO:0070915//lysophosphatidic acid receptor activity	GO:0007165//signal transduction;GO:0007186//G protein-coupled receptor signaling pathway;GO:0007189//adenylate cyclase-activating G protein-coupled receptor signaling pathway;GO:0010467//gene expression;GO:0019222//regulation of metabolic process;GO:0032060//bleb assembly;GO:0043410//positive regulation of MAPK cascade;GO:0048672//positive regulation of collateral sprouting
gga-miR-203a	ENSGALG00000009415	-1	0	1199	1220	-13.67	gACTTTACAcggtgatttcatg	x||||||||xxxxxxxxxxxxx	gTGAAATGTttaggaccacttg	SMOC1	SPARC related modular calcium binding 1 [Source:NCBI gene;Acc:768688]	-	-	-	-	-	GO:0005509//calcium ion binding;GO:0005515//protein binding;GO:0050840//extracellular matrix binding	GO:0001654//eye development;GO:0045667//regulation of osteoblast differentiation;GO:0060173//limb development
gga-miR-203a	ENSGALG00000010233	-1	0	1322	1348	-16.41	tACTTTACATGTACACTCCTCGTGtgg	x||||||||xxxxx|x||||x|||xxx	gTGAAATGT-----TTAGGACCACttg	SYNDIG1L	synapse differentiation inducing 1 like [Source:NCBI gene;Acc:423351]	-	-	-	-	GO:0005794//Golgi apparatus;GO:0016021//integral component of membrane	-	-
gga-miR-203a	ENSGALG00000010343	-1	0	464	487	-10.67	gACTTTACCGTCGTCCcacgtcct	x|||||||x:xx:|||xxxxxxxx	gTGAAATGTT--TAGGaccacttg	TSPAN1	tetraspanin 1 [Source:NCBI gene;Acc:424607]	-	-	-	-	GO:0005654//nucleoplasm;GO:0005737//cytoplasm;GO:0005886//plasma membrane;GO:0016020//membrane;GO:0016021//integral component of membrane;GO:0030054//cell junction;GO:0031982//vesicle;GO:0043231//intracellular membrane-bounded organelle;GO:0048471//perinuclear region of cytoplasm	-	GO:0050821//protein stabilization
gga-miR-203a	ENSGALG00000014734	-1	0	409	429	-13.97	gACTTTACAT-TCCTACTCAat	x||||||||xx||||xx|x|xx	gTGAAATGTTTAGGACCACTtg	ZSWIM6	zinc finger SWIM-type containing 6 [Source:NCBI gene;Acc:770670]	-	-	-	-	GO:0031462//Cul2-RING ubiquitin ligase complex	GO:0008270//zinc ion binding	-
gga-miR-203a	ENSGALG00000015253	-1	0	264	283	-11.24	tACTTTACT--TCGTGccgtag	x|||||||xxx||x||xxxxxx	gTGAAATGTTTAGGACcacttg	COL8A1	collagen type VIII alpha 1 chain [Source:NCBI gene;Acc:418378]	-	-	-	-	-	GO:0005515//protein binding	GO:0035987//endodermal cell differentiation
gga-miR-203a	ENSGALG00000005338	-1	0	1511	1530	-11.81	gACTTTACG--TCCTcaagttt	x|||||||:xx||||xxxxxxx	gTGAAATGTTTAGGAccacttg	RPS21	ribosomal protein S21 [Source:NCBI gene;Acc:419228]	Genetic Information Processing	Translation	ko03010//Ribosome	K02971	GO:0005840//ribosome;GO:0022626//cytosolic ribosome;GO:0022627//cytosolic small ribosomal subunit;GO:0042788//polysomal ribosome	GO:0003735//structural constituent of ribosome;GO:0047485//protein N-terminus binding	GO:0002181//cytoplasmic translation;GO:0006412//translation
gga-miR-203a	ENSGALG00000027389	-1	0	41	62	-12.61	cACTTTACTAccaccaaattgg	x|||||||x|xxxxxxxxxxxx	gTGAAATGTTtaggaccacttg	RGS7BP	regulator of G-protein signaling 7 binding protein [Source:NCBI gene;Acc:770874]	-	-	-	-	GO:0005634//nucleus;GO:0005737//cytoplasm;GO:0005886//plasma membrane;GO:0098793//presynapse;GO:0098794//postsynapse;GO:0098978//glutamatergic synapse;GO:0099026//anchored component of presynaptic membrane;GO:0099031//anchored component of postsynaptic density membrane	-	GO:0007186//G protein-coupled receptor signaling pathway;GO:0060078//regulation of postsynaptic membrane potential
gga-miR-203a	ENSGALG00000028225	-1	0	694	716	-14.09	cACTTTACCGAAACCTCCTAAgg	x|||||||x:||x|||xx|x|xx	gTGAAATG-TTTAGGACCACTtg	SLC17A9	solute carrier family 17 member 9 [Source:NCBI gene;Acc:419236]	-	-	-	-	GO:0016021//integral component of membrane;GO:0030141//secretory granule;GO:0042584//chromaffin granule membrane	GO:0001409//guanine nucleotide transmembrane transporter activity;GO:0005347//ATP transmembrane transporter activity;GO:0015217//ADP transmembrane transporter activity;GO:0022857//transmembrane transporter activity	GO:0015866//ADP transport;GO:0015867//ATP transport;GO:0055085//transmembrane transport;GO:1903790//guanine nucleotide transmembrane transport
gga-miR-203a	ENSGALG00000003521	-1	0	574	595	-16.44	gACTTTACAACTGGATGTGAat	x|||||||||x|xxxx||||xx	gTGAAATGTTTAGGACCACTtg	TPM1	tropomyosin 1 (alpha) [Source:NCBI gene;Acc:396366]	-	-	-	-	-	-	-
gga-miR-203a	ENSGALG00000043964	-1	0	59	79	-13.05	gACTTTACACA-CTACGTGAgt	x||||||||x|x|:xx||||xx	gTGAAATGTTTAGGACCACTtg	SPINK4	serine peptidase inhibitor, Kazal type 4 [Source:NCBI gene;Acc:768734]	-	-	-	-	-	GO:0004867//serine-type endopeptidase inhibitor activity;GO:0005515//protein binding	-
gga-miR-203a	ENSGALG00000047320	-1	0	607	626	-14.1	aACTTTACT--TCTTGaagggt	x|||||||xxx||:||xxxxxx	gTGAAATGTTTAGGACcacttg	MFAP5	microfibrillar associated protein 5 [Source:NCBI gene;Acc:418256]	-	-	-	-	GO:0001527//microfibril;GO:0005576//extracellular region;GO:0031012//extracellular matrix	-	GO:0048048//embryonic eye morphogenesis;GO:0060216//definitive hemopoiesis;GO:0097435//supramolecular fiber organization
gga-miR-203a	ENSGALG00000010881	-1	0	375	396	-10.66	tACTTTACAccaacaaaagggt	x||||||||xxxxxxxxxxxxx	gTGAAATGTttaggaccacttg	ASB2	ankyrin repeat and SOCS box containing 2 [Source:NCBI gene;Acc:423428]	-	-	-	-	-	GO:0005515//protein binding	GO:0035556//intracellular signal transduction
gga-miR-204	ENSGALG00000005204	-1	0	201	225	-15.47	cAGGGAAACGAGACTAGccattgcg	x||||||||x||xx|||xxxxxxxx	tTCCCTTTG-TC--ATCctatgcct	GSTT1	glutathione S-transferase theta 1-like [Source:NCBI gene;Acc:769847]	Metabolism;Human Diseases;Human Diseases;Human Diseases;Organismal Systems;Human Diseases;Metabolism;Human Diseases;Metabolism;Metabolism;Metabolism	Global and overview maps;Cancers;Cancers;Cardiovascular diseases;Aging;Drug resistance;Xenobiotics biodegradation and metabolism;Cancers;Metabolism of other amino acids;Xenobiotics biodegradation and metabolism;Xenobiotics biodegradation and metabolism	ko01100//Metabolic pathways;ko05200//Pathways in cancer;ko05225//Hepatocellular carcinoma;ko05418//Fluid shear stress and atherosclerosis;ko04212//Longevity regulating pathway - worm;ko01524//Platinum drug resistance;ko00983//Drug metabolism - other enzymes;ko05204//Chemical carcinogenesis;ko00480//Glutathione metabolism;ko00980//Metabolism of xenobiotics by cytochrome P450;ko00982//Drug metaboli…	K00799;K00799;K00799;K00799;K00799;K00799;K00799;K00799;K00799;K00799;K00799	-	GO:0005515//protein binding	GO:0006749//glutathione metabolic process
gga-miR-204	ENSGALG00000006106	-1	0	710	732	-18.56	aAGGGAAAACAGCAGCAcgaggg	x|||||||x|||x||x|xxxxxx	tTCCCTTT-GTCATCCTatgcct	TNFRSF6B	TNF receptor superfamily member 6b [Source:NCBI gene;Acc:395096]	Environmental Information Processing	Signaling molecules and interaction	ko04060//Cytokine-cytokine receptor interaction	K05143	-	GO:0005515//protein binding	-
gga-miR-204	ENSGALG00000007611	-1	0	354	375	-13.37	gAGGGAAATAactcctccgttc	x|||||||:|xxxxxxxxxxxx	tTCCCTTTGTcatcctatgcct	RPL35A	ribosomal protein L35a [Source:NCBI gene;Acc:424924]	Genetic Information Processing	Translation	ko03010//Ribosome	K02917	GO:0005840//ribosome;GO:0022625//cytosolic large ribosomal subunit;GO:0022626//cytosolic ribosome	GO:0003735//structural constituent of ribosome	GO:0006364//rRNA processing;GO:0006412//translation;GO:0042273//ribosomal large subunit biogenesis
gga-miR-204	ENSGALG00000008815	-1	0	78	99	-11.8	aAGGGAAAAAaaaacgacttcc	x|||||||x|xxxxxxxxxxxx	tTCCCTTTGTcatcctatgcct	LRRN4	leucine rich repeat neuronal 4 [Source:NCBI gene;Acc:427686]	-	-	-	-	GO:0005887//integral component of plasma membrane	GO:0005515//protein binding	GO:0007616//long-term memory;GO:0008542//visual learning
gga-miR-204	ENSGALG00000015015	-1	0	374	393	-12.74	cAGGGAAA--GTATGGTtagat	x|||||||xx|||x|:|xxxxx	tTCCCTTTGTCATCCTAtgcct	CYTL1	cytokine like 1 [Source:NCBI gene;Acc:422849]	-	-	-	-	-	-	GO:0002062//chondrocyte differentiation;GO:0045944//positive regulation of transcription by RNA polymerase II;GO:0048839//inner ear development;GO:0050650//chondroitin sulfate proteoglycan biosynthetic process;GO:0051091//positive regulation of DNA-binding transcription factor activity;GO:1990079//cartilage homeostasis
gga-miR-204	ENSGALG00000019231	-1	0	474	496	-17.38	aAGGGAAACGATCCGTTTACaag	x||||||||:x|xx|x|x||xxx	tTCCCTTTGTCATCCTA-TGcct	CD200R1	CD200 receptor 1 [Source:NCBI gene;Acc:768673]	-	-	-	-	-	GO:0038023//signaling receptor activity	GO:0150077//regulation of neuroinflammatory response
gga-miR-204	ENSGALG00000005338	-1	0	1735	1756	-13.35	gAGGGAAAACCTATGAcgtaaa	x|||||||xxx||x||xxxxxx	tTCCCTTTGTCATCCTatgcct	RPS21	ribosomal protein S21 [Source:NCBI gene;Acc:419228]	Genetic Information Processing	Translation	ko03010//Ribosome	K02971	GO:0005840//ribosome;GO:0022626//cytosolic ribosome;GO:0022627//cytosolic small ribosomal subunit;GO:0042788//polysomal ribosome	GO:0003735//structural constituent of ribosome;GO:0047485//protein N-terminus binding	GO:0002181//cytoplasmic translation;GO:0006412//translation
gga-miR-204	ENSGALG00000016478	-1	0	384	404	-10.74	aAGGGAAA-ATTAcctgtctaa	x|||||||x|x||xxxxxxxxx	tTCCCTTTGTCATcctatgcct	MATN3	matrilin 3 [Source:NCBI gene;Acc:395954]	-	-	-	-	GO:0005576//extracellular region;GO:0031012//extracellular matrix;GO:0062023//collagen-containing extracellular matrix	GO:0005509//calcium ion binding	GO:0030198//extracellular matrix organization;GO:0051216//cartilage development
gga-miR-204	ENSGALG00000023882	-1	0	448	468	-13.16	aAGGGAAAT-GAACTAAACGtt	x|||||||:x|x|xx|x|||xx	tTCCCTTTGTCATCCTATGCct	MALL	mal, T-cell differentiation protein like [Source:NCBI gene;Acc:421222]	-	-	-	-	GO:0016020//membrane	-	-
gga-miR-204	ENSGALG00000027887	-1	0	1286	1306	-16.72	aAGGGAAAGAG-ACAACATGgt	x|||||||x||x|xx|x|:|xx	tTCCCTTTGTCATCCTATGCct	C1QTNF3	C1q and tumor necrosis factor related protein 3 [Source:NCBI gene;Acc:427430]	-	-	-	-	-	GO:0005515//protein binding	-
gga-miR-204	ENSGALG00000028721	-1	0	1071	1094	-20.09	tAGGGAAAGACGATAGGGgggggg	x|||||||xx|:x||||:xxxxxx	tTCCCTTT--GTCATCCTatgcct	LMOD1	leiomodin 1 [Source:NCBI gene;Acc:771476]	-	-	-	-	GO:0005829//cytosol;GO:0030016//myofibril	GO:0003779//actin binding;GO:0005523//tropomyosin binding	GO:0006936//muscle contraction;GO:0030838//positive regulation of actin filament polymerization;GO:0045010//actin nucleation;GO:0051694//pointed-end actin filament capping
gga-miR-204	ENSGALG00000036831	-1	0	101	122	-11.44	gAGGGAAAaccccaccccagag	x|||||||xxxxxxxxxxxxxx	tTCCCTTTgtcatcctatgcct	CYP2H1	cytochrome P450 2B4-like [Source:NCBI gene;Acc:101749846]	-	-	-	-	-	GO:0004497//monooxygenase activity;GO:0005506//iron ion binding;GO:0016705//oxidoreductase activity, acting on paired donors, with incorporation or reduction of molecular oxygen;GO:0016712//oxidoreductase activity, acting on paired donors, with incorporation or reduction of molecular oxygen, reduced flavin or flavoprotein as one donor, and incorporation of one atom of oxygen;GO:0020037//heme bind…	-
gga-miR-204	ENSGALG00000002118	-1	0	1790	1810	-12.08	gAGGGAAA-ATTATGcctaaac	x|||||||x|x||x|xxxxxxx	tTCCCTTTGTCATCCtatgcct	KCNMB1	potassium calcium-activated channel subfamily M regulatory beta subunit 1 [Source:NCBI gene;Acc:395301]	Environmental Information Processing;Organismal Systems;Organismal Systems	Signal transduction;Circulatory system;Endocrine system	ko04022//cGMP - PKG signaling pathway;ko04270//Vascular smooth muscle contraction;ko04911//Insulin secretion	K04937;K04937;K04937	GO:0016020//membrane	GO:0015269//calcium-activated potassium channel activity	GO:0006813//potassium ion transport
gga-miR-146a-5p	ENSGALG00000000241	-1	0	1162	1182	-16.59	tCTCTTGATTCCTGG-ATCgtc	x|||||||:|xxx||x|:|xxx	tGAGAACTGAATTCCATGGgtt	STARD4	StAR related lipid transfer domain containing 4 [Source:NCBI gene;Acc:769322]	-	-	-	-	-	GO:0008289//lipid binding;GO:0015485//cholesterol binding	GO:0032367//intracellular cholesterol transport
gga-miR-146a-5p	ENSGALG00000003921	-1	0	134	155	-13.35	cCTCTTGAacgtctccctctct	x|||||||xxxxxxxxxxxxxx	tGAGAACTgaattccatgggtt	DBNDD2	dysbindin domain containing 2 [Source:NCBI gene;Acc:419180]	-	-	-	-	GO:0005737//cytoplasm	-	GO:0006469//negative regulation of protein kinase activity
gga-miR-146a-5p	ENSGALG00000041255	-1	0	594	613	-15.73	tCTCTTGAAC--AGGTTTTCtt	x|||||||xxxx||||x::|xx	tGAGAACTGAATTCCATGGGtt	ADAM12	ADAM metallopeptidase domain 12 [Source:NCBI gene;Acc:425843]	-	-	-	-	-	GO:0004222//metalloendopeptidase activity;GO:0008237//metallopeptidase activity	GO:0006508//proteolysis
gga-miR-146a-5p	ENSGALG00000002118	-1	0	1907	1928	-16.76	cCTCTTGATACGAATTACCTgt	x|||||||:xx:|xx||||:xx	tGAGAACTGAATTCCATGGGtt	KCNMB1	potassium calcium-activated channel subfamily M regulatory beta subunit 1 [Source:NCBI gene;Acc:395301]	Environmental Information Processing;Organismal Systems;Organismal Systems	Signal transduction;Circulatory system;Endocrine system	ko04022//cGMP - PKG signaling pathway;ko04270//Vascular smooth muscle contraction;ko04911//Insulin secretion	K04937;K04937;K04937	GO:0016020//membrane	GO:0015269//calcium-activated potassium channel activity	GO:0006813//potassium ion transport
gga-miR-34c-5p	ENSGALG00000000619	-1	0	915	935	-14.65	aCCGTCACC-CTGTC-ACCAAag	x|||||||xx|x:||x||x||xx	aGGCAGTGTAGTTAGCTGATTgc	ANGPTL4	angiopoietin like 4 [Source:NCBI gene;Acc:769087]	Organismal Systems;Organismal Systems	Endocrine system;Digestive system	ko03320//PPAR signaling pathway;ko04979//Cholesterol metabolism	K08767;K08767	GO:0005576//extracellular region;GO:0005615//extracellular space	GO:0004857//enzyme inhibitor activity;GO:0042802//identical protein binding	GO:0001525//angiogenesis;GO:0043066//negative regulation of apoptotic process;GO:0043335//protein unfolding;GO:0051005//negative regulation of lipoprotein lipase activity;GO:0070328//triglyceride homeostasis;GO:2000352//negative regulation of endothelial cell apoptotic process
gga-miR-34c-5p	ENSGALG00000000893	-1	0	336	357	-27.59	tCCGTCACGTCC-TCGATGAccg	x|||||||:||xx||||:x|xxx	aGGCAGTGTAGTTAGCTGATtgc	TAT	tyrosine aminotransferase [Source:NCBI gene;Acc:415884]	Metabolism;Metabolism;Metabolism;Metabolism;Metabolism;Metabolism;Metabolism	Global and overview maps;Global and overview maps;Amino acid metabolism;Amino acid metabolism;Amino acid metabolism;Metabolism of cofactors and vitamins;Amino acid metabolism	ko01100//Metabolic pathways;ko01230//Biosynthesis of amino acids;ko00270//Cysteine and methionine metabolism;ko00350//Tyrosine metabolism;ko00360//Phenylalanine metabolism;ko00130//Ubiquinone and other terpenoid-quinone biosynthesis;ko00400//Phenylalanine, tyrosine and tryptophan biosynthesis	K00815;K00815;K00815;K00815;K00815;K00815;K00815	-	GO:0003824//catalytic activity;GO:0004838//L-tyrosine:2-oxoglutarate aminotransferase activity;GO:0008483//transaminase activity;GO:0030170//pyridoxal phosphate binding;GO:0042802//identical protein binding	GO:0006103//2-oxoglutarate metabolic process;GO:0006520//cellular amino acid metabolic process;GO:0006536//glutamate metabolic process;GO:0006572//tyrosine catabolic process;GO:0009058//biosynthetic process;GO:0009072//aromatic amino acid family metabolic process;GO:0009074//aromatic amino acid family catabolic process
gga-miR-34c-5p	ENSGALG00000001604	-1	0	196	218	-20.41	gCCGTCACGTGTGTCTACTcgaa	x|||||||:|xx:||x|||xxxx	aGGCAGTGTAGTTAGCTGAttgc	GLB1L2	galactosidase beta 1 like 2 [Source:NCBI gene;Acc:428238]	-	-	-	-	-	GO:0004553//hydrolase activity, hydrolyzing O-glycosyl compounds;GO:0004565//beta-galactosidase activity	GO:0005975//carbohydrate metabolic process
gga-miR-34c-5p	ENSGALG00000001620	-1	0	244	266	-19.02	cCCGTCACGACGCTCGtggaggt	x|||||||:x|:x|||xxxxxxx	aGGCAGTGTAGTTAGCtgattgc	cuta	cutA divalent cation tolerance homolog [Source:NCBI gene;Acc:417124]	-	-	-	-	-	-	GO:0010038//response to metal ion
gga-miR-34c-5p	ENSGALG00000004273	-1	0	246	268	-15.88	tCCGTCACCAAAGGTGTCCAGtc	x|||||||xxx|:x:|x|x|:xx	aGGCAGTGTAGTTAGCTGATTgc	RALGPS2	Ral GEF with PH domain and SH3 binding motif 2 [Source:NCBI gene;Acc:424429]	-	-	-	-	GO:0005737//cytoplasm;GO:0005886//plasma membrane;GO:0016020//membrane	GO:0005085//guanyl-nucleotide exchange factor activity	GO:0007264//small GTPase mediated signal transduction;GO:0007265//Ras protein signal transduction;GO:0032485//regulation of Ral protein signal transduction;GO:0043547//positive regulation of GTPase activity
gga-miR-34c-5p	ENSGALG00000004436	-1	0	761	782	-26.2	aCCGTCACGTCA-TCTACAAcgg	x|||||||:|||x||x||x|xxx	aGGCAGTGTAGTTAGCTGATtgc	CYP3A4	cytochrome P450 family 3 subfamily A member 4 [Source:NCBI gene;Acc:416477]	Metabolism;Human Diseases;Metabolism;Metabolism;Metabolism	Global and overview maps;Cancers;Lipid metabolism;Metabolism of cofactors and vitamins;Lipid metabolism	ko01100//Metabolic pathways;ko05204//Chemical carcinogenesis;ko00140//Steroid hormone biosynthesis;ko00830//Retinol metabolism;ko00591//Linoleic acid metabolism	K07424;K07424;K07424;K07424;K07424	-	GO:0004497//monooxygenase activity;GO:0005506//iron ion binding;GO:0016705//oxidoreductase activity, acting on paired donors, with incorporation or reduction of molecular oxygen;GO:0020037//heme binding	-
gga-miR-34c-5p	ENSGALG00000004441	-1	0	189	208	-20.69	tCCGTCAC-TGA--CGACaccct	x|||||||x|x|xx||||xxxxx	aGGCAGTGTAGTTAGCTGattgc	CPSF4L	cleavage and polyadenylation specific factor 4 like [Source:NCBI gene;Acc:771558]	Human Diseases;Genetic Information Processing	Infectious diseases;Translation	ko05164//Influenza A;ko03015//mRNA surveillance pathway	K14404;K14404	-	GO:0003676//nucleic acid binding;GO:0008270//zinc ion binding;GO:0046872//metal ion binding	-
gga-miR-34c-5p	ENSGALG00000005718	-1	0	65	87	-12.09	aCCGTCACCTTtttttttttttt	x|||||||x|:xxxxxxxxxxxx	aGGCAGTGTAGttagctgattgc	BHLHE23	basic helix-loop-helix family member e23 [Source:NCBI gene;Acc:395165]	-	-	-	-	-	GO:0046983//protein dimerization activity	GO:0006355//regulation of transcription, DNA-templated;GO:0045944//positive regulation of transcription by RNA polymerase II;GO:0046548//retinal rod cell development;GO:0046671//negative regulation of retinal cell programmed cell death;GO:0048050//post-embryonic eye morphogenesis;GO:0048468//cell development
gga-miR-34c-5p	ENSGALG00000005951	-1	0	16	40	-25.42	tCCGTCACTCTTCAGTCGTCcgtct	x|||||||xxx|||:|||x|xxxxx	aGGCAGTGT--AGTTAGCTGattgc	VPS29L	VPS29 retromer complex component-like [Source:NCBI gene;Acc:416931]	Cellular Processes	Transport and catabolism	ko04144//Endocytosis	K18467	GO:0030904//retromer complex	-	GO:0042147//retrograde transport, endosome to Golgi
gga-miR-34c-5p	ENSGALG00000006137	-1	0	567	589	-22.01	tCCGTCACCTTGA-CGAACTAtgg	x|||||||x|::|x|||x|||xxx	aGGCAGTGTAGTTAGCT-GATtgc	Arhgap22	Rho GTPase activating protein 22 [Source:NCBI gene;Acc:423779]	-	-	-	-	-	-	GO:0007165//signal transduction
gga-miR-34c-5p	ENSGALG00000006682	-1	0	938	960	-22.52	cCCGTCACGTTAAAGAACTAGtt	x|||||||:|:||xxx||||:xx	aGGCAGTGTAGTTAGCTGATTgc	BEND7	BEN domain containing 7 [Source:NCBI gene;Acc:419037]	-	-	-	-	-	GO:0003677//DNA binding	-
gga-miR-34c-5p	ENSGALG00000007441	-1	0	3124	3151	-19.15	tCCGTCACCTTCCAACTCGTTACTccct	x|||||||x|xx|||x|||xx|||xxxx	aGGCAGTGTA--GTT-AGC--TGAttgc	MAP6	microtubule associated protein 6 [Source:NCBI gene;Acc:395753]	-	-	-	-	GO:0005874//microtubule;GO:0048471//perinuclear region of cytoplasm	GO:0005516//calmodulin binding;GO:0008017//microtubule binding	GO:0000226//microtubule cytoskeleton organization;GO:0032418//lysosome localization;GO:0048813//dendrite morphogenesis
gga-miR-34c-5p	ENSGALG00000007747	-1	0	2136	2157	-20.46	tCCGTCACGTTA-TCCTTTAtgt	x|||||||:|:|x||xx:||xxx	aGGCAGTGTAGTTAGCTGATtgc	TMEM104	transmembrane protein 104 [Source:NCBI gene;Acc:422110]	-	-	-	-	-	-	-
gga-miR-34c-5p	ENSGALG00000008401	-1	0	461	483	-21.08	tCCGTCACCTCTGTCCACggggt	x|||||||x||x:||x||xxxxx	aGGCAGTGTAGTTAGCTGattgc	ASB13	ankyrin repeat and SOCS box containing 13 [Source:NCBI gene;Acc:416691]	-	-	-	-	-	GO:0005515//protein binding	GO:0035556//intracellular signal transduction
gga-miR-34c-5p	ENSGALG00000008942	-1	0	144	165	-15.92	tCCGTCAC-TAAATTtttattta	x|||||||x|x|||:xxxxxxxx	aGGCAGTGTAGTTAGctgattgc	FOXN2	forkhead box N2 [Source:NCBI gene;Acc:421288]	-	-	-	-	GO:0005654//nucleoplasm;GO:0043231//intracellular membrane-bounded organelle	GO:0003700//DNA-binding transcription factor activity;GO:0043565//sequence-specific DNA binding;GO:1990837//sequence-specific double-stranded DNA binding	GO:0006355//regulation of transcription, DNA-templated;GO:0035914//skeletal muscle cell differentiation
gga-miR-34c-5p	ENSGALG00000009700	-1	0	1878	1900	-19.31	aCCGTCACTTTCGTCTAAAAAgt	x|||||||x|:x:||x|xx||xx	aGGCAGTGTAGTTAGCTGATTgc	PDK4	pyruvate dehydrogenase kinase 4 [Source:NCBI gene;Acc:420570]	-	-	-	-	-	GO:0004672//protein kinase activity;GO:0005524//ATP binding	GO:0006885//regulation of pH;GO:0008286//insulin receptor signaling pathway;GO:0009267//cellular response to starvation;GO:0010510//regulation of acetyl-CoA biosynthetic process from pyruvate;GO:0010565//regulation of cellular ketone metabolic process;GO:0010906//regulation of glucose metabolic process;GO:0042304//regulation of fatty acid biosynthetic process;GO:0042593//glucose homeostasis;GO:00…
gga-miR-34c-5p	ENSGALG00000010129	-1	0	853	875	-20.6	tCCGTCACGTCttgtatggtgtc	x|||||||:||xxxxxxxxxxxx	aGGCAGTGTAGttagctgattgc	PLK3	polo like kinase 3 [Source:NCBI gene;Acc:424586]	Human Diseases;Environmental Information Processing;Organismal Systems	Infectious diseases;Signal transduction;Immune system	ko05152//Tuberculosis;ko04068//FoxO signaling pathway;ko04625//C-type lectin receptor signaling pathway	K08862;K08862;K08862	-	GO:0004672//protein kinase activity;GO:0004674//protein serine/threonine kinase activity;GO:0005515//protein binding;GO:0005524//ATP binding	GO:0006468//protein phosphorylation
gga-miR-34c-5p	ENSGALG00000010497	-1	0	52	74	-18.13	cCCGTCACTCCCGGGGACccctg	x|||||||xx|x:xx|||xxxxx	aGGCAGTGTAGTTAGCTGattgc	SLC29A4	solute carrier family 29 member 4 [Source:NCBI gene;Acc:425593]	-	-	-	-	GO:0005886//plasma membrane;GO:0016021//integral component of membrane;GO:0016323//basolateral plasma membrane;GO:0016324//apical plasma membrane	GO:0005326//neurotransmitter transporter activity;GO:0005337//nucleoside transmembrane transporter activity;GO:0005342//organic acid transmembrane transporter activity;GO:0008324//cation transmembrane transporter activity;GO:0008504//monoamine transmembrane transporter activity;GO:0015101//organic cation transmembrane transporter activity;GO:0015562//efflux transmembrane transporter activity;GO:0…	GO:0006836//neurotransmitter transport;GO:0015695//organic cation transport;GO:0015844//monoamine transport;GO:0042908//xenobiotic transport;GO:0051610//serotonin uptake;GO:0051615//histamine uptake;GO:0051620//norepinephrine uptake;GO:0051625//epinephrine uptake;GO:0055085//transmembrane transport;GO:0090494//dopamine uptake;GO:0098655//cation transmembrane transport;GO:0140115//export across pl…
gga-miR-34c-5p	ENSGALG00000011254	-1	0	521	544	-13.71	gCCGTCACGGTATATTatgttccg	x|||||||:x:|x||:xxxxxxxx	aGGCAGTGTAGT-TAGctgattgc	SATB1	SATB homeobox 1 [Source:NCBI gene;Acc:420647]	-	-	-	-	-	GO:0003677//DNA binding	GO:0006338//chromatin remodeling
gga-miR-34c-5p	ENSGALG00000012464	-1	0	2408	2431	-24.16	cCCGTCACATTCTGTCGcgtcgaa	x|||||||||x|x:|||xxxxxxx	aGGCAGTGTA-GTTAGCtgattgc	SOUL	SOUL protein [Source:NCBI gene;Acc:395567]	-	-	-	-	-	-	-
gga-miR-34c-5p	ENSGALG00000016522	-1	0	201	223	-22.28	aCCGTCAC-TGTGTCGTCATGAca	x|||||||x|xx:|||x|x|:|xx	aGGCAGTGTAGTTAGCTG-ATTgc	PPEF1	protein phosphatase with EF-hand domain 1 [Source:NCBI gene;Acc:427999]	Organismal Systems	Sensory system	ko04745//Phototransduction - fly	K13807	-	GO:0004721//phosphoprotein phosphatase activity;GO:0005506//iron ion binding;GO:0005509//calcium ion binding;GO:0016787//hydrolase activity;GO:0030145//manganese ion binding	GO:0050906//detection of stimulus involved in sensory perception
gga-miR-34c-5p	ENSGALG00000016662	-1	0	1034	1058	-14.85	cCCGTCACCCGTGAGTgtcatgttg	x|||||||xx:|x|:|xxxxxxxxx	aGGCAGTG--TAGTTAgctgattgc	GATA4	GATA binding protein 4 [Source:NCBI gene;Acc:396392]	Cellular Processes;Cellular Processes;Environmental Information Processing;Organismal Systems	Cell growth and death;Cellular community - eukaryotes;Signal transduction;Endocrine system	ko04218//Cellular senescence;ko04530//Tight junction;ko04022//cGMP - PKG signaling pathway;ko04919//Thyroid hormone signaling pathway	K09183;K09183;K09183;K09183	GO:0005634//nucleus;GO:0016604//nuclear body;GO:0090575//RNA polymerase II transcription factor complex	GO:0000976//transcription regulatory region sequence-specific DNA binding;GO:0000977//RNA polymerase II regulatory region sequence-specific DNA binding;GO:0000978//RNA polymerase II proximal promoter sequence-specific DNA binding;GO:0000981//DNA-binding transcription factor activity, RNA polymerase II-specific;GO:0001216//bacterial-type RNA polymerase transcriptional activator activity, sequence-…	GO:0003180//aortic valve morphogenesis;GO:0003197//endocardial cushion development;GO:0003290//atrial septum secundum morphogenesis;GO:0006355//regulation of transcription, DNA-templated;GO:0006357//regulation of transcription by RNA polymerase II;GO:0008584//male gonad development;GO:0009410//response to xenobiotic stimulus;GO:0045893//positive regulation of transcription, DNA-templated;GO:00459…
gga-miR-34c-5p	ENSGALG00000015902	-1	0	494	514	-21.36	cCCGTCACGGCA--CGACagccc	x|||||||:x||xx||||xxxxx	aGGCAGTGTAGTTAGCTGattgc	CD8BP	CD8b molecule pseudogene [Source:NCBI gene;Acc:396175]	Environmental Information Processing;Organismal Systems;Organismal Systems;Organismal Systems;Human Diseases	Signaling molecules and interaction;Immune system;Immune system;Immune system;Immune diseases	ko04514//Cell adhesion molecules (CAMs);ko04640//Hematopoietic cell lineage;ko04660//T cell receptor signaling pathway;ko04612//Antigen processing and presentation;ko05340//Primary immunodeficiency	K06459;K06459;K06459;K06459;K06459	-	GO:0015026//coreceptor activity;GO:0042288//MHC class I protein binding	GO:0050776//regulation of immune response
gga-miR-34c-5p	ENSGALG00000021572	-1	0	1148	1172	-27.7	tCCGTCACGTCTCGTCCGACTtttg	x|||||||:||xx:||x||||xxxx	aGGCAGTGTAGT-TAG-CTGAttgc	SSH2	slingshot protein phosphatase 2 [Source:NCBI gene;Acc:417586]	Cellular Processes;Organismal Systems	Cell motility;Development	ko04810//Regulation of actin cytoskeleton;ko04360//Axon guidance	K05766;K05766	-	GO:0003779//actin binding;GO:0004725//protein tyrosine phosphatase activity;GO:0008138//protein tyrosine/serine/threonine phosphatase activity;GO:0016791//phosphatase activity	GO:0006470//protein dephosphorylation;GO:0016311//dephosphorylation;GO:0030837//negative regulation of actin filament polymerization
gga-miR-34c-5p	ENSGALG00000011419	-1	0	64	85	-20.69	aCCGTCACAGGCCGT-GA-TAAcg	x||||||||xx|x:|x||x|||xx	aGGCAGTGTA-GTTAGCTGATTgc	DUSP4	dual specificity phosphatase 4 [Source:NCBI gene;Acc:395642]	Environmental Information Processing;Organismal Systems	Signal transduction;Development and regeneration	ko04010//MAPK signaling pathway;ko04361//Axon regeneration	K04459;K04459	GO:0005634//nucleus;GO:0005654//nucleoplasm	GO:0004725//protein tyrosine phosphatase activity;GO:0008138//protein tyrosine/serine/threonine phosphatase activity;GO:0008330//protein tyrosine/threonine phosphatase activity;GO:0016791//phosphatase activity;GO:0017017//MAP kinase tyrosine/serine/threonine phosphatase activity;GO:1990439//MAP kinase serine/threonine phosphatase activity	GO:0006470//protein dephosphorylation;GO:0016311//dephosphorylation;GO:0070373//negative regulation of ERK1 and ERK2 cascade
gga-miR-34c-5p	ENSGALG00000024047	-1	0	178	200	-15.21	aCCGTCACGGTAACCACCTGttg	x|||||||:x:||x|xx||:xxx	aGGCAGTGTAGTTAGCTGATtgc	MYCL	v-myc avian myelocytomatosis viral oncogene lung carcinoma derived homolog [Source:NCBI gene;Acc:428231]	-	-	-	-	GO:0005654//nucleoplasm;GO:0005694//chromosome	GO:0003700//DNA-binding transcription factor activity;GO:0046983//protein dimerization activity	GO:0006355//regulation of transcription, DNA-templated;GO:0045607//regulation of inner ear auditory receptor cell differentiation
gga-miR-34c-5p	ENSGALG00000026301	-1	0	1877	1898	-17.71	tCCGTCAC--CCATGGCACCAAta	x|||||||xx|x||x|x||x||xx	aGGCAGTGTAGTTAGC-TGATTgc	STK35	serine/threonine kinase 35-like [Source:NCBI gene;Acc:426385]	-	-	-	-	GO:0005634//nucleus	GO:0000166//nucleotide binding;GO:0004672//protein kinase activity;GO:0004674//protein serine/threonine kinase activity;GO:0005524//ATP binding	GO:0006468//protein phosphorylation;GO:0051321//meiotic cell cycle
gga-miR-34c-5p	ENSGALG00000026862	-1	0	1016	1037	-15.15	aCCGTCACGT-AACAAACCAAat	x|||||||:|x||xxx||x||xx	aGGCAGTGTAGTTAGCTGATTgc	CLDN1	claudin 1 [Source:NCBI gene;Acc:424910]	Human Diseases;Environmental Information Processing;Cellular Processes;Human Diseases;Organismal Systems	Infectious diseases;Signaling molecules and interaction;Cellular community - eukaryotes;Infectious diseases;Immune system	ko05130//Pathogenic Escherichia coli infection;ko04514//Cell adhesion molecules (CAMs);ko04530//Tight junction;ko05160//Hepatitis C;ko04670//Leukocyte transendothelial migration	K06087;K06087;K06087;K06087;K06087	GO:0005886//plasma membrane;GO:0005887//integral component of plasma membrane;GO:0005911//cell-cell junction;GO:0005923//bicellular tight junction;GO:0016020//membrane;GO:0016021//integral component of membrane;GO:0016323//basolateral plasma membrane;GO:0016324//apical plasma membrane;GO:0016328//lateral plasma membrane;GO:0030054//cell junction;GO:0032991//protein-containing complex;GO:0070160//…	GO:0001618//virus receptor activity;GO:0005198//structural molecule activity;GO:0042802//identical protein binding	GO:0007155//cell adhesion;GO:0016338//calcium-independent cell-cell adhesion via plasma membrane cell-adhesion molecules;GO:0030335//positive regulation of cell migration;GO:0034331//cell junction maintenance;GO:0045216//cell-cell junction organization;GO:0046718//viral entry into host cell;GO:0051259//protein complex oligomerization;GO:0060054//positive regulation of epithelial cell proliferatio…
gga-miR-34c-5p	ENSGALG00000041094	-1	0	205	225	-14.91	cCCGTCAC--CACTTTACTtcgc	x|||||||xx||x|:x|||xxxx	aGGCAGTGTAGTTAGCTGAttgc	SYT1	synaptotagmin 1 [Source:NCBI gene;Acc:396083]	Organismal Systems	Nervous system	ko04721//Synaptic vesicle cycle	K15290	GO:0005737//cytoplasm;GO:0005886//plasma membrane;GO:0008021//synaptic vesicle;GO:0016020//membrane;GO:0016021//integral component of membrane;GO:0030054//cell junction;GO:0030424//axon;GO:0030658//transport vesicle membrane;GO:0030672//synaptic vesicle membrane;GO:0031045//dense core granule;GO:0031410//cytoplasmic vesicle;GO:0042584//chromaffin granule membrane;GO:0045202//synapse;GO:0070382//e…	GO:0000149//SNARE binding;GO:0001786//phosphatidylserine binding;GO:0005509//calcium ion binding;GO:0005544//calcium-dependent phospholipid binding;GO:0019905//syntaxin binding;GO:0030276//clathrin binding;GO:0046872//metal ion binding	GO:0007269//neurotransmitter secretion;GO:0014059//regulation of dopamine secretion;GO:0016192//vesicle-mediated transport;GO:0017156//calcium ion regulated exocytosis;GO:0017158//regulation of calcium ion-dependent exocytosis;GO:0030154//cell differentiation;GO:0048488//synaptic vesicle endocytosis;GO:0048791//calcium ion-regulated exocytosis of neurotransmitter;GO:0071277//cellular response to …
gga-miR-34c-5p	ENSGALG00000029571	-1	0	1089	1110	-21.54	cCCGTCACGTTC-TTGACCAGgg	x|||||||:|:xx|:|||x|:xx	aGGCAGTGTAGTTAGCTGATTgc	TMEM55A	transmembrane protein 55A [Source:NCBI gene;Acc:420221]	Environmental Information Processing	Signal transduction	ko04070//Phosphatidylinositol signaling system	K13084	GO:0005765//lysosomal membrane;GO:0005886//plasma membrane;GO:0030670//phagocytic vesicle membrane;GO:0031902//late endosome membrane	GO:0034597//phosphatidylinositol-4,5-bisphosphate 4-phosphatase activity	GO:0046856//phosphatidylinositol dephosphorylation;GO:0050765//negative regulation of phagocytosis
gga-miR-34c-5p	ENSGALG00000033535	-1	0	132	154	-14.8	gCCGTCACCCCAcccttccggag	x|||||||xx||xxxxxxxxxxx	aGGCAGTGTAGTtagctgattgc	RGS16	regulator of G-protein signaling 16 [Source:NCBI gene;Acc:424409]	-	-	-	-	-	-	-
gga-miR-34c-5p	ENSGALG00000036234	-1	0	1150	1175	-18.41	aCCGTCACACTTACCATCGTTCGAgg	x||||||||x|:|xx||||x:x:|xx	aGGCAGTGT-AGT--TAGCTGATTgc	RFWD3	ring finger and WD repeat domain 3 [Source:NCBI gene;Acc:415684]	-	-	-	-	GO:0005634//nucleus;GO:0005654//nucleoplasm;GO:0035861//site of double-strand break;GO:0090734//site of DNA damage	GO:0002039//p53 binding;GO:0004842//ubiquitin-protein transferase activity;GO:0005515//protein binding;GO:0061630//ubiquitin protein ligase activity;GO:0097371//MDM2/MDM4 family protein binding	GO:0000724//double-strand break repair via homologous recombination;GO:0006974//cellular response to DNA damage stimulus;GO:0010212//response to ionizing radiation;GO:0016567//protein ubiquitination;GO:0031052//chromosome breakage;GO:0031297//replication fork processing;GO:0031571//mitotic G1 DNA damage checkpoint;GO:0036297//interstrand cross-link repair;GO:2000001//regulation of DNA damage chec…
gga-miR-34c-5p	ENSGALG00000032743	-1	0	232	254	-17.03	aCCGTCACATgttttcctgttga	x|||||||||xxxxxxxxxxxxx	aGGCAGTGTAgttagctgattgc	C1orf112	chromosome 8 open reading frame, human C1orf112 [Source:NCBI gene;Acc:424399]	-	-	-	-	-	-	-
gga-miR-34c-5p	ENSGALG00000036743	-1	0	3369	3393	-20.79	tCCGTCACCCGAGTACCGAagcgac	x|||||||xxx|:|xx|||xxxxxx	aGGCAGTGTAGTTA--GCTgattgc	MGAT3	mannosyl (beta-1,4-)-glycoprotein beta-1,4-N-acetylglucosaminyltransferase [Source:NCBI gene;Acc:418013]	Metabolism;Metabolism	Global and overview maps;Glycan biosynthesis and metabolism	ko01100//Metabolic pathways;ko00510//N-Glycan biosynthesis	K00737;K00737	GO:0016020//membrane	GO:0003830//beta-1,4-mannosylglycoprotein 4-beta-N-acetylglucosaminyltransferase activity	GO:0006487//protein N-linked glycosylation;GO:0008104//protein localization;GO:0030334//regulation of cell migration
gga-miR-34c-5p	ENSGALG00000036133	-1	0	977	996	-20.36	cCCGTCAC-TCA--CGAGTCAcg	x|||||||x|||xx|||x|x|xx	aGGCAGTGTAGTTAGCTGATTgc	KLF15	Kruppel like factor 15 [Source:NCBI gene;Acc:427588]	-	-	-	-	GO:0005634//nucleus;GO:0005654//nucleoplasm;GO:0016607//nuclear speck;GO:0043231//intracellular membrane-bounded organelle	GO:0000976//transcription regulatory region sequence-specific DNA binding;GO:0000977//RNA polymerase II regulatory region sequence-specific DNA binding;GO:0000978//RNA polymerase II proximal promoter sequence-specific DNA binding;GO:0000981//DNA-binding transcription factor activity, RNA polymerase II-specific;GO:0001228//DNA-binding transcription activator activity, RNA polymerase II-specific;GO…	GO:0001678//cellular glucose homeostasis;GO:0006357//regulation of transcription by RNA polymerase II;GO:0010001//glial cell differentiation;GO:0010468//regulation of gene expression;GO:0014898//cardiac muscle hypertrophy in response to stress;GO:0030111//regulation of Wnt signaling pathway;GO:0032868//response to insulin;GO:0045893//positive regulation of transcription, DNA-templated;GO:0045944/…
gga-miR-34c-5p	ENSGALG00000015069	-1	0	331	354	-19.76	aCCGTCACAGTGGAAGGATGAAgt	x||||||||x|x:|xx||:x||xx	aGGCAGTGT-AGTTAGCTGATTgc	B4GALT4	beta-1,4-galactosyltransferase 4 [Source:NCBI gene;Acc:418341]	Metabolism;Metabolism;Metabolism	Global and overview maps;Glycan biosynthesis and metabolism;Glycan biosynthesis and metabolism	ko01100//Metabolic pathways;ko00601//Glycosphingolipid biosynthesis - lacto and neolacto series;ko00533//Glycosaminoglycan biosynthesis - keratan sulfate	K07969;K07969;K07969	GO:0000139//Golgi membrane;GO:0005794//Golgi apparatus	GO:0003945//N-acetyllactosamine synthase activity;GO:0016757//transferase activity, transferring glycosyl groups;GO:0035250//UDP-galactosyltransferase activity	GO:0001572//lactosylceramide biosynthetic process;GO:0005975//carbohydrate metabolic process;GO:0018146//keratan sulfate biosynthetic process
gga-miR-34c-5p	ENSGALG00000030376	-1	0	1249	1271	-14.47	aCCGTCACTATAATTAAggagaa	x|||||||xx:|||:x|xxxxxx	aGGCAGTGTAGTTAGCTgattgc	DHRS3	dehydrogenase/reductase 3 [Source:NCBI gene;Acc:419480]	Metabolism;Metabolism	Global and overview maps;Metabolism of cofactors and vitamins	ko01100//Metabolic pathways;ko00830//Retinol metabolism	K11146;K11146	GO:0005811//lipid droplet	GO:0004745//retinol dehydrogenase activity;GO:0016491//oxidoreductase activity;GO:0016616//oxidoreductase activity, acting on the CH-OH group of donors, NAD or NADP as acceptor	GO:0001523//retinoid metabolic process;GO:0003151//outflow tract morphogenesis;GO:0030278//regulation of ossification;GO:0042572//retinol metabolic process;GO:0048385//regulation of retinoic acid receptor signaling pathway;GO:0048387//negative regulation of retinoic acid receptor signaling pathway;GO:0060021//roof of mouth development;GO:0060349//bone morphogenesis;GO:0060411//cardiac septum morp…
gga-miR-34c-5p	ENSGALG00000046616	-1	0	59	81	-14.82	aCCGTCACTTAAATGGtgtttta	x|||||||x|x|||x|xxxxxxx	aGGCAGTGTAGTTAGCtgattgc	CHGB	chromogranin B [Source:NCBI gene;Acc:421312]	-	-	-	-	GO:0030141//secretory granule	-	-
gga-miR-34c-5p	ENSGALG00000002484	-1	0	1191	1215	-19.52	cCCGTCACCCTTCGGACTACCAAag	x|||||||xxx||::x|x||x||xx	aGGCAGTGT--AGTTAGCTGATTgc	CRYM	crystallin mu [Source:NCBI gene;Acc:427008]	-	-	-	-	GO:0005634//nucleus;GO:0005737//cytoplasm;GO:0005739//mitochondrion;GO:0005829//cytosol	GO:0003714//transcription corepressor activity;GO:0042562//hormone binding;GO:0042803//protein homodimerization activity;GO:0047127//thiomorpholine-carboxylate dehydrogenase activity;GO:0050661//NADP binding;GO:0070324//thyroid hormone binding	GO:0000122//negative regulation of transcription by RNA polymerase II;GO:0007605//sensory perception of sound;GO:0042403//thyroid hormone metabolic process;GO:0070327//thyroid hormone transport
gga-miR-34c-5p	ENSGALG00000044970	-1	0	170	192	-18.27	tCCGTCACTCCTGCCGAGTccgt	x|||||||xx|x:x|||x|xxxx	aGGCAGTGTAGTTAGCTGAttgc	LARP6L	La ribonucleoprotein domain family member 6-like [Source:NCBI gene;Acc:420093]	-	-	-	-	GO:0005634//nucleus;GO:1990904//ribonucleoprotein complex	GO:0003676//nucleic acid binding;GO:0003723//RNA binding	GO:0006396//RNA processing
gga-miR-34c-5p	ENSGALG00000009352	-1	0	622	644	-14.73	aCCGTCACGAGAAggaagtcttc	x|||||||:xx||xxxxxxxxxx	aGGCAGTGTAGTTagctgattgc	DPF3	double PHD fingers 3 [Source:NCBI gene;Acc:395351]	-	-	-	-	GO:0005654//nucleoplasm;GO:0071565//nBAF complex	GO:0008270//zinc ion binding	GO:0007399//nervous system development
gga-miR-34c-5p	ENSGALG00000052786	-1	0	121	145	-18.36	tCCGTCACTCTTCCTTTTATTAAac	x|||||||xxx||xx|:x|:|||xx	aGGCAGTGT--AGTTAGCTGATTgc	Znf185	zinc finger protein 185-like [Source:NCBI gene;Acc:422301]	-	-	-	-	GO:0015629//actin cytoskeleton	GO:0051015//actin filament binding	-
gga-miR-34c-5p	ENSGALG00000003932	-1	0	1865	1886	-20.21	tCCGTCAC-TCAAggggagggga	x|||||||x||||xxxxxxxxxx	aGGCAGTGTAGTTagctgattgc	SDC4	syndecan 4 [Source:NCBI gene;Acc:419184]	Human Diseases;Environmental Information Processing;Human Diseases;Environmental Information Processing	Cancers;Signaling molecules and interaction;Cardiovascular diseases;Signaling molecules and interaction	ko05205//Proteoglycans in cancer;ko04514//Cell adhesion molecules (CAMs);ko05418//Fluid shear stress and atherosclerosis;ko04512//ECM-receptor interaction	K16338;K16338;K16338;K16338	GO:0009986//cell surface;GO:0016020//membrane;GO:0016021//integral component of membrane	GO:0042802//identical protein binding;GO:0070053//thrombospondin receptor activity	GO:0001843//neural tube closure;GO:0010762//regulation of fibroblast migration;GO:0016477//cell migration;GO:0042060//wound healing;GO:0042130//negative regulation of T cell proliferation;GO:0044319//wound healing, spreading of cells;GO:0060122//inner ear receptor cell stereocilium organization;GO:0061098//positive regulation of protein tyrosine kinase activity;GO:0090630//activation of GTPase ac…
gga-miR-34c-5p	ENSGALG00000028570	-1	0	10	31	-21.85	tCCGTCACCTCG-TCGGgatacc	x|||||||x||:x|||:xxxxxx	aGGCAGTGTAGTTAGCTgattgc	C6orf132	chromosome 6 open reading frame 132 [Source:NCBI gene;Acc:101750708]	-	-	-	-	-	-	-
gga-miR-34c-5p	ENSGALG00000014094	-1	0	265	287	-23.95	tCCGTCACGTCAATgtttcccta	x|||||||:|||||xxxxxxxxx	aGGCAGTGTAGTTAgctgattgc	STK38L	serine/threonine kinase 38 like [Source:NCBI gene;Acc:418217]	-	-	-	-	GO:0005737//cytoplasm;GO:0005829//cytosol;GO:0015629//actin cytoskeleton	GO:0000166//nucleotide binding;GO:0000287//magnesium ion binding;GO:0004672//protein kinase activity;GO:0004674//protein serine/threonine kinase activity;GO:0005524//ATP binding;GO:0016301//kinase activity;GO:0016740//transferase activity	GO:0006468//protein phosphorylation;GO:0016310//phosphorylation;GO:0018105//peptidyl-serine phosphorylation;GO:0035556//intracellular signal transduction;GO:0051128//regulation of cellular component organization
gga-miR-34c-5p	ENSGALG00000048035	-1	0	517	538	-21.09	cCCGTCACGTCG-TAGAaagaag	x|||||||:||:x|x||xxxxxx	aGGCAGTGTAGTTAGCTgattgc	GCNT2	glucosaminyl (N-acetyl) transferase 2, I-branching enzyme (I blood group) [Source:NCBI gene;Acc:428479]	Metabolism;Metabolism	Global and overview maps;Glycan biosynthesis and metabolism	ko01100//Metabolic pathways;ko00601//Glycosphingolipid biosynthesis - lacto and neolacto series	K00742;K00742	GO:0005794//Golgi apparatus;GO:0016020//membrane	GO:0008109//N-acetyllactosaminide beta-1,6-N-acetylglucosaminyltransferase activity;GO:0016757//transferase activity, transferring glycosyl groups	GO:0006486//protein glycosylation;GO:0007179//transforming growth factor beta receptor signaling pathway;GO:0010608//posttranscriptional regulation of gene expression;GO:0010718//positive regulation of epithelial to mesenchymal transition;GO:0010812//negative regulation of cell-substrate adhesion;GO:0030335//positive regulation of cell migration;GO:0034116//positive regulation of heterotypic cell…
gga-miR-34c-5p	ENSGALG00000050840	-1	0	2286	2308	-13.55	aCCGTCACCAACCACC-ACTttct	x|||||||x|x|x|x|x|||xxxx	aGGCAGTG-TAGTTAGCTGAttgc	APCDD1	APC down-regulated 1 [Source:NCBI gene;Acc:426765]	-	-	-	-	GO:0005886//plasma membrane;GO:0005887//integral component of plasma membrane	GO:0017147//Wnt-protein binding;GO:0042802//identical protein binding	GO:0030178//negative regulation of Wnt signaling pathway
gga-miR-34c-5p	ENSGALG00000051171	-1	0	495	515	-18.5	tCCGTCACA--AATTCCCTtcgt	x||||||||xx|||:xx||xxxx	aGGCAGTGTAGTTAGCTGAttgc	ATP5MF	chromosome 18 open reading frame, human C17orf80 [Source:NCBI gene;Acc:417451]	Metabolism;Organismal Systems;Metabolism	Global and overview maps;Environmental adaptation;Energy metabolism	ko01100//Metabolic pathways;ko04714//Thermogenesis;ko00190//Oxidative phosphorylation	K02130;K02130;K02130	-	-	-
gga-miR-34c-5p	ENSGALG00000015407	-1	0	230	254	-13.86	aCCGTCACTTTTACTTTTGTTAtgt	x|||||||x|:x|xx|:x::||xxx	aGGCAGTGTAGTT--AGCTGATtgc	PLAG1	PLAG1 zinc finger [Source:NCBI gene;Acc:429484]	-	-	-	-	GO:0005634//nucleus;GO:0005654//nucleoplasm;GO:0005813//centrosome;GO:0005829//cytosol;GO:0016607//nuclear speck	GO:0000978//RNA polymerase II proximal promoter sequence-specific DNA binding;GO:0000981//DNA-binding transcription factor activity, RNA polymerase II-specific;GO:0001228//DNA-binding transcription activator activity, RNA polymerase II-specific;GO:0003677//DNA binding;GO:0046872//metal ion binding	GO:0006351//transcription, DNA-templated;GO:0006355//regulation of transcription, DNA-templated;GO:0010628//positive regulation of gene expression;GO:0010629//negative regulation of gene expression;GO:0022612//gland morphogenesis;GO:0035264//multicellular organism growth;GO:0035265//organ growth;GO:0045944//positive regulation of transcription by RNA polymerase II;GO:0060252//positive regulation …
gga-miR-183	ENSGALG00000000608	-1	0	506	529	-15.09	tTACCGTGCAGCAACcagacgccc	x|||||||x|x||x|xxxxxxxxx	tATGGCAC-TGGTAGaattcactg	CDH1	cadherin 1 [Source:NCBI gene;Acc:415860]	Human Diseases;Environmental Information Processing;Environmental Information Processing;Environmental Information Processing;Environmental Information Processing;Human Diseases;Cellular Processes;Human Diseases;Human Diseases;Human Diseases;Human Diseases;Human Diseases	Cancers;Signal transduction;Signaling molecules and interaction;Signal transduction;Signal transduction;Cancers;Cellular community - eukaryotes;Infectious diseases;Cancers;Cancers;Cancers;Cancers	ko05200//Pathways in cancer;ko04015//Rap1 signaling pathway;ko04514//Cell adhesion molecules (CAMs);ko04390//Hippo signaling pathway;ko04371//Apelin signaling pathway;ko05226//Gastric cancer;ko04520//Adherens junction;ko05100//Bacterial invasion of epithelial cells;ko05218//Melanoma;ko05213//Endometrial cancer;ko05219//Bladder cancer;ko05216//Thyroid cancer	K05689;K05689;K05689;K05689;K05689;K05689;K05689;K05689;K05689;K05689;K05689;K05689	GO:0005802//trans-Golgi network;GO:0005886//plasma membrane;GO:0005912//adherens junction;GO:0009898//cytoplasmic side of plasma membrane;GO:0015629//actin cytoskeleton;GO:0016020//membrane;GO:0016021//integral component of membrane;GO:0016328//lateral plasma membrane;GO:0016342//catenin complex;GO:0016600//flotillin complex;GO:0030027//lamellipodium;GO:0030054//cell junction;GO:0030864//cortical…	GO:0005509//calcium ion binding;GO:0008013//beta-catenin binding;GO:0030506//ankyrin binding;GO:0032794//GTPase activating protein binding;GO:0042802//identical protein binding;GO:0045295//gamma-catenin binding;GO:0050839//cell adhesion molecule binding	GO:0007155//cell adhesion;GO:0007156//homophilic cell adhesion via plasma membrane adhesion molecules;GO:0010468//regulation of gene expression;GO:0022408//negative regulation of cell-cell adhesion;GO:0030336//negative regulation of cell migration;GO:0034332//adherens junction organization;GO:0042307//positive regulation of protein import into nucleus;GO:0045893//positive regulation of transcript…
gga-miR-183	ENSGALG00000000619	-1	0	601	621	-17.19	cTACCGTGA--GTCTCCAGGGaa	x||||||||xx:|||xx||x|xx	tATGGCACTGGTAGAATTCACtg	ANGPTL4	angiopoietin like 4 [Source:NCBI gene;Acc:769087]	Organismal Systems;Organismal Systems	Endocrine system;Digestive system	ko03320//PPAR signaling pathway;ko04979//Cholesterol metabolism	K08767;K08767	GO:0005576//extracellular region;GO:0005615//extracellular space	GO:0004857//enzyme inhibitor activity;GO:0042802//identical protein binding	GO:0001525//angiogenesis;GO:0043066//negative regulation of apoptotic process;GO:0043335//protein unfolding;GO:0051005//negative regulation of lipoprotein lipase activity;GO:0070328//triglyceride homeostasis;GO:2000352//negative regulation of endothelial cell apoptotic process
gga-miR-183	ENSGALG00000000667	-1	0	338	361	-16.07	cTACCGTGTACCGACaaacccaaa	x|||||||x|||:x|xxxxxxxxx	tATGGCAC-TGGTAGaattcactg	EDN2	endothelin 2 [Source:NCBI gene;Acc:419559]	Environmental Information Processing;Environmental Information Processing;Organismal Systems;Organismal Systems	Signaling molecules and interaction;Signal transduction;Circulatory system;Endocrine system	ko04080//Neuroactive ligand-receptor interaction;ko04024//cAMP signaling pathway;ko04270//Vascular smooth muscle contraction;ko04924//Renin secretion	K16367;K16367;K16367;K16367	GO:0005576//extracellular region;GO:0005615//extracellular space	GO:0005179//hormone activity;GO:0031708//endothelin B receptor binding	GO:0001516//prostaglandin biosynthetic process;GO:0001525//angiogenesis;GO:0001659//temperature homeostasis;GO:0001944//vasculature development;GO:0002690//positive regulation of leukocyte chemotaxis;GO:0003100//regulation of systemic arterial blood pressure by endothelin;GO:0007204//positive regulation of cytosolic calcium ion concentration;GO:0008284//positive regulation of cell proliferation;G…
gga-miR-183	ENSGALG00000003403	-1	0	16	36	-18.81	gTACCGTG-CCGG-TTACCTGgg	x|||||||x||:xx|||xx||xx	tATGGCACTGGTAGAATTCACtg	ZNF385C	zinc finger protein 385C [Source:NCBI gene;Acc:420031]	-	-	-	-	-	GO:0003676//nucleic acid binding;GO:0008270//zinc ion binding	-
gga-miR-183	ENSGALG00000003560	-1	0	631	652	-14.42	tTACCGTGTCTA-CATATGTcat	x|||||||x|:|x|x||x||xxx	tATGGCACTGGTAGAATTCActg	SLC6A2	solute carrier family 6 member 2 [Source:NCBI gene;Acc:395458]	Organismal Systems	Nervous system	ko04721//Synaptic vesicle cycle	K05035	GO:0005887//integral component of plasma membrane;GO:0016020//membrane;GO:0016021//integral component of membrane	GO:0005328//neurotransmitter:sodium symporter activity;GO:0015293//symporter activity	GO:0006836//neurotransmitter transport;GO:0055085//transmembrane transport;GO:0090277//positive regulation of peptide hormone secretion
gga-miR-183	ENSGALG00000004794	-1	0	691	710	-18.27	gTACCGTGA---TGTGAAGacgg	x||||||||xxx|x|x|||xxxx	tATGGCACTGGTAGAATTCactg	H2AFY2	H2A histone family, member Y2 [Source:NCBI gene;Acc:423721]	Cellular Processes;Human Diseases;Human Diseases	Cell growth and death;Immune diseases;Substance dependence	ko04217//Necroptosis;ko05322//Systemic lupus erythematosus;ko05034//Alcoholism	K11251;K11251;K11251	GO:0000785//chromatin;GO:0000786//nucleosome;GO:0005634//nucleus;GO:0005694//chromosome;GO:0016020//membrane;GO:0016021//integral component of membrane	GO:0003677//DNA binding;GO:0031490//chromatin DNA binding;GO:0046982//protein heterodimerization activity	GO:0006325//chromatin organization;GO:0006334//nucleosome assembly
gga-miR-183	ENSGALG00000005005	-1	0	452	473	-19.82	aTACCGTGAC-GTACTGACTcga	x|||||||||x:|xx|:|x|xxx	tATGGCACTGGTAGAATTCActg	MIEF2	mitochondrial elongation factor 2 [Source:NCBI gene;Acc:416516]	-	-	-	-	GO:0005739//mitochondrion;GO:0005741//mitochondrial outer membrane	-	GO:0003374//dynamin family protein polymerization involved in mitochondrial fission;GO:0007005//mitochondrion organization;GO:0010821//regulation of mitochondrion organization;GO:0090141//positive regulation of mitochondrial fission;GO:0090314//positive regulation of protein targeting to membrane
gga-miR-183	ENSGALG00000005481	-1	0	754	777	-23.57	aTACCGTGACTCTCGTTTGATGgt	x|||||||||:x||x||x:x||xx	tATGGCACTGGTAG-AATTCACtg	ARHGEF3	Rho guanine nucleotide exchange factor 3 [Source:NCBI gene;Acc:416000]	-	-	-	-	-	GO:0005085//guanyl-nucleotide exchange factor activity	GO:0035556//intracellular signal transduction
gga-miR-183	ENSGALG00000006502	-1	0	172	194	-17.73	tTACCGTGAACcgaacgagatta	x||||||||x|xxxxxxxxxxxx	tATGGCACTGGtagaattcactg	PCGF5	polycomb group ring finger 5 [Source:NCBI gene;Acc:423796]	Cellular Processes	Cellular community - eukaryotes	ko04550//Signaling pathways regulating pluripotency of stem cells	K11489	GO:0005634//nucleus;GO:0005654//nucleoplasm;GO:0005794//Golgi apparatus;GO:0005813//centrosome;GO:0031519//PcG protein complex	-	GO:0036353//histone H2A-K119 monoubiquitination;GO:0045944//positive regulation of transcription by RNA polymerase II
gga-miR-183	ENSGALG00000007747	-1	0	1006	1028	-24.29	gTACCGTGCCggggaaggacaac	x|||||||x|xxxxxxxxxxxxx	tATGGCACTGgtagaattcactg	TMEM104	transmembrane protein 104 [Source:NCBI gene;Acc:422110]	-	-	-	-	-	-	-
gga-miR-183	ENSGALG00000009538	-1	0	1128	1150	-15.92	aTACCGTGAACAACTCAATTcgt	x||||||||x||x||x||x|xxx	tATGGCACTGGTAGAATTCActg	RDH12	retinol dehydrogenase 11 (all-trans/9-cis/11-cis) [Source:NCBI gene;Acc:423274]	Metabolism;Metabolism	Global and overview maps;Metabolism of cofactors and vitamins	ko01100//Metabolic pathways;ko00830//Retinol metabolism	K11153;K11153	-	GO:0016491//oxidoreductase activity	-
gga-miR-183	ENSGALG00000009687	-1	0	243	267	-17.2	aTACCGTGTAATCCTCTTCACTttt	x|||||||xx|:|x||||x|x|xxx	tATGGCAC--TGGTAGAATTCActg	KCNK2	potassium two pore domain channel subfamily K member 2 [Source:NCBI gene;Acc:770954]	Human Diseases;Organismal Systems;Organismal Systems	Endocrine and metabolic diseases;Digestive system;Endocrine system	ko04934//Cushing syndrome;ko04971//Gastric acid secretion;ko04927//Cortisol synthesis and secretion	K04913;K04913;K04913	GO:0005886//plasma membrane;GO:0008076//voltage-gated potassium channel complex;GO:0016020//membrane	GO:0005249//voltage-gated potassium channel activity;GO:0005267//potassium channel activity	GO:0006813//potassium ion transport;GO:0007186//G protein-coupled receptor signaling pathway;GO:0042391//regulation of membrane potential;GO:0071805//potassium ion transmembrane transport
gga-miR-183	ENSGALG00000009737	-1	0	620	643	-14.9	cTACCGTGGAGCTCACTGGGTctc	x|||||||:xxx||xx|::||xxx	tATGGCACTGGTAGA-ATTCActg	TAC1	tachykinin precursor 1 [Source:NCBI gene;Acc:420573]	Environmental Information Processing	Signaling molecules and interaction	ko04080//Neuroactive ligand-receptor interaction	K05239	-	-	GO:0007217//tachykinin receptor signaling pathway
gga-miR-183	ENSGALG00000010129	-1	0	273	294	-20.17	tTACCGTGCTCAG-TTGGGTacg	x|||||||x:||xx||::||xxx	tATGGCACTGGTAGAATTCActg	PLK3	polo like kinase 3 [Source:NCBI gene;Acc:424586]	Human Diseases;Environmental Information Processing;Organismal Systems	Infectious diseases;Signal transduction;Immune system	ko05152//Tuberculosis;ko04068//FoxO signaling pathway;ko04625//C-type lectin receptor signaling pathway	K08862;K08862;K08862	-	GO:0004672//protein kinase activity;GO:0004674//protein serine/threonine kinase activity;GO:0005515//protein binding;GO:0005524//ATP binding	GO:0006468//protein phosphorylation
gga-miR-183	ENSGALG00000011017	-1	0	385	407	-17.74	tTACCGTGAggtcagggagtcct	x||||||||xxxxxxxxxxxxxx	tATGGCACTggtagaattcactg	KLHL8	kelch like family member 8 [Source:NCBI gene;Acc:422589]	-	-	-	-	GO:0005654//nucleoplasm;GO:0031463//Cul3-RING ubiquitin ligase complex	GO:0005515//protein binding	GO:0006511//ubiquitin-dependent protein catabolic process;GO:0016567//protein ubiquitination
gga-miR-183	ENSGALG00000011035	-1	0	336	359	-15.87	tTACCGTGCAACATCCGAAcctcc	x|||||||x|x||||xx||xxxxx	tATGGCAC-TGGTAGAATTcactg	AK4	adenylate kinase 4 [Source:NCBI gene;Acc:424697]	Metabolism;Metabolism;Metabolism	Global and overview maps;Nucleotide metabolism;Metabolism of cofactors and vitamins	ko01100//Metabolic pathways;ko00230//Purine metabolism;ko00730//Thiamine metabolism	K00939;K00939;K00939	GO:0005759//mitochondrial matrix	GO:0004017//adenylate kinase activity;GO:0005524//ATP binding;GO:0019205//nucleobase-containing compound kinase activity	GO:0006139//nucleobase-containing compound metabolic process
gga-miR-183	ENSGALG00000026631	-1	0	401	426	-18.7	aTACCGTGCCGAATTTACTAAGTaag	x|||||||x|x|x|:|xx|||||xxx	tATGGCACTGGT-AGA--ATTCActg	HOXA10	homeobox A10 [Source:NCBI gene;Acc:776143]	Human Diseases	Cancers	ko05202//Transcriptional misregulation in cancers	K17443	GO:0005634//nucleus;GO:0005654//nucleoplasm;GO:0005667//transcription factor complex;GO:0005737//cytoplasm	GO:0000978//RNA polymerase II proximal promoter sequence-specific DNA binding;GO:0000981//DNA-binding transcription factor activity, RNA polymerase II-specific;GO:0001228//DNA-binding transcription activator activity, RNA polymerase II-specific;GO:0003677//DNA binding;GO:0042826//histone deacetylase binding;GO:1990837//sequence-specific double-stranded DNA binding	GO:0001501//skeletal system development;GO:0006355//regulation of transcription, DNA-templated;GO:0007283//spermatogenesis;GO:0007338//single fertilization;GO:0008584//male gonad development;GO:0009952//anterior/posterior pattern specification;GO:0009954//proximal/distal pattern formation;GO:0010468//regulation of gene expression;GO:0030326//embryonic limb morphogenesis;GO:0045944//positive regul…
gga-miR-183	ENSGALG00000011889	-1	0	638	661	-20.21	aTACCGTGTTTGTCATTTTGTGtt	x|||||||x:::||x||xx|||xx	tATGGCACTGGTAG-AATTCACtg	PRKCH	protein kinase C eta [Source:NCBI gene;Acc:423518]	Organismal Systems;Organismal Systems	Circulatory system;Sensory system	ko04270//Vascular smooth muscle contraction;ko04750//Inflammatory mediator regulation of TRP channels	K18051;K18051	GO:0005737//cytoplasm;GO:0005829//cytosol;GO:0005886//plasma membrane;GO:0005911//cell-cell junction;GO:0016020//membrane	GO:0000166//nucleotide binding;GO:0004672//protein kinase activity;GO:0004674//protein serine/threonine kinase activity;GO:0004697//protein kinase C activity;GO:0004698//calcium-dependent protein kinase C activity;GO:0004712//protein serine/threonine/tyrosine kinase activity;GO:0005524//ATP binding;GO:0016301//kinase activity;GO:0016740//transferase activity;GO:0031267//small GTPase binding	GO:0006468//protein phosphorylation;GO:0010744//positive regulation of macrophage derived foam cell differentiation;GO:0016310//phosphorylation;GO:0018105//peptidyl-serine phosphorylation;GO:0035556//intracellular signal transduction;GO:0045618//positive regulation of keratinocyte differentiation
gga-miR-183	ENSGALG00000015599	-1	0	286	308	-15.87	cTACCGTGGTAAgggcacctgac	x|||||||::x|xxxxxxxxxxx	tATGGCACTGGTagaattcactg	SOHO-1	sensory organ homeobox protein SOHo [Source:NCBI gene;Acc:396346]	-	-	-	-	-	GO:0000981//DNA-binding transcription factor activity, RNA polymerase II-specific;GO:0003677//DNA binding	GO:0006355//regulation of transcription, DNA-templated
gga-miR-183	ENSGALG00000016522	-1	0	272	293	-21.92	aTACCGTGAC-ATCcacgacgga	x|||||||||x|||xxxxxxxxx	tATGGCACTGGTAGaattcactg	PPEF1	protein phosphatase with EF-hand domain 1 [Source:NCBI gene;Acc:427999]	Organismal Systems	Sensory system	ko04745//Phototransduction - fly	K13807	-	GO:0004721//phosphoprotein phosphatase activity;GO:0005506//iron ion binding;GO:0005509//calcium ion binding;GO:0016787//hydrolase activity;GO:0030145//manganese ion binding	GO:0050906//detection of stimulus involved in sensory perception
gga-miR-183	ENSGALG00000016945	-1	0	152	179	-12.96	tTACCGTGGAATTAAATTCTCAAATaaa	x|||||||xx|::|xxx|||x||x|xxx	tATGGCAC--TGGT---AGAATTCActg	LECT1	leukocyte cell derived chemotaxin 1 [Source:NCBI gene;Acc:395600]	-	-	-	-	-	-	GO:0016525//negative regulation of angiogenesis
gga-miR-183	ENSGALG00000016662	-1	0	2788	2808	-17.21	aTACCGTGA--ATCCTCAcgcaa	x||||||||xx|||x|x|xxxxx	tATGGCACTGGTAGAATTcactg	GATA4	GATA binding protein 4 [Source:NCBI gene;Acc:396392]	Cellular Processes;Cellular Processes;Environmental Information Processing;Organismal Systems	Cell growth and death;Cellular community - eukaryotes;Signal transduction;Endocrine system	ko04218//Cellular senescence;ko04530//Tight junction;ko04022//cGMP - PKG signaling pathway;ko04919//Thyroid hormone signaling pathway	K09183;K09183;K09183;K09183	GO:0005634//nucleus;GO:0016604//nuclear body;GO:0090575//RNA polymerase II transcription factor complex	GO:0000976//transcription regulatory region sequence-specific DNA binding;GO:0000977//RNA polymerase II regulatory region sequence-specific DNA binding;GO:0000978//RNA polymerase II proximal promoter sequence-specific DNA binding;GO:0000981//DNA-binding transcription factor activity, RNA polymerase II-specific;GO:0001216//bacterial-type RNA polymerase transcriptional activator activity, sequence-…	GO:0003180//aortic valve morphogenesis;GO:0003197//endocardial cushion development;GO:0003290//atrial septum secundum morphogenesis;GO:0006355//regulation of transcription, DNA-templated;GO:0006357//regulation of transcription by RNA polymerase II;GO:0008584//male gonad development;GO:0009410//response to xenobiotic stimulus;GO:0045893//positive regulation of transcription, DNA-templated;GO:00459…
gga-miR-183	ENSGALG00000007476	-1	0	1431	1457	-15.58	aTACCGTGGTTCACGACCTCAAATcag	x|||||||xxxx||x|x||x||x|xxx	tATGGCAC----TGGTAGAATTCActg	VAMP7	vesicle associated membrane protein 7 [Source:NCBI gene;Acc:422297]	Genetic Information Processing	Folding, sorting and degradation	ko04130//SNARE interactions in vesicular transport	K08515	GO:0005737//cytoplasm;GO:0005764//lysosome;GO:0005765//lysosomal membrane;GO:0005768//endosome;GO:0005783//endoplasmic reticulum;GO:0005789//endoplasmic reticulum membrane;GO:0005794//Golgi apparatus;GO:0005802//trans-Golgi network;GO:0005886//plasma membrane;GO:0016020//membrane;GO:0016021//integral component of membrane;GO:0030027//lamellipodium;GO:0030054//cell junction;GO:0030141//secretory g…	GO:0000149//SNARE binding;GO:0005484//SNAP receptor activity	GO:0006887//exocytosis;GO:0006888//ER to Golgi vesicle-mediated transport;GO:0006906//vesicle fusion;GO:0006911//phagocytosis, engulfment;GO:0008333//endosome to lysosome transport;GO:0015031//protein transport;GO:0016192//vesicle-mediated transport;GO:0017156//calcium ion regulated exocytosis;GO:0043308//eosinophil degranulation;GO:0043312//neutrophil degranulation;GO:0043320//natural killer cel…
gga-miR-183	ENSGALG00000006009	-1	0	752	770	-19.12	gTACCGTGGT----TTAAGAGac	x|||||||::xxxx|||||x|xx	tATGGCACTGGTAGAATTCACtg	PODXL2	podocalyxin like 2 [Source:NCBI gene;Acc:770690]	-	-	-	-	-	-	-
gga-miR-183	ENSGALG00000012401	-1	0	509	533	-22.76	aTACCGTGCAATTGTGTGACGTcct	x|||||||xx|:::|x|x|x||xxx	tATGGCAC--TGGTAGAATTCActg	GPR137C	G protein-coupled receptor 137C [Source:NCBI gene;Acc:428932]	-	-	-	-	GO:0005765//lysosomal membrane	-	-
gga-miR-183	ENSGALG00000027965	-1	0	1866	1891	-22.13	gTACCGTGACGTTCCTCTCGGGTcgt	x|||||||||xxx|x|||x::||xxx	tATGGCACTG---GTAGAATTCActg	OPRL1	opioid related nociceptin receptor 1 [Source:NCBI gene;Acc:419251]	Environmental Information Processing	Signaling molecules and interaction	ko04080//Neuroactive ligand-receptor interaction	K04216	GO:0005886//plasma membrane;GO:0005887//integral component of plasma membrane;GO:0016020//membrane;GO:0016021//integral component of membrane;GO:0043005//neuron projection	GO:0001626//nociceptin receptor activity;GO:0004930//G protein-coupled receptor activity;GO:0004985//opioid receptor activity;GO:0042277//peptide binding;GO:0042923//neuropeptide binding	GO:0007165//signal transduction;GO:0007186//G protein-coupled receptor signaling pathway;GO:0007193//adenylate cyclase-inhibiting G protein-coupled receptor signaling pathway;GO:0007218//neuropeptide signaling pathway;GO:0019233//sensory perception of pain;GO:0038003//opioid receptor signaling pathway;GO:0051482//positive regulation of cytosolic calcium ion concentration involved in phospholipase…
gga-miR-183	ENSGALG00000026316	-1	0	131	157	-18.76	gTACCGTGTCGAGGTGTCTAAAGTcac	x|||||||x|x|xxxx|||x||||xxx	tATGGCACTGGT----AGAATTCActg	TMEM136	transmembrane protein 136 [Source:NCBI gene;Acc:100857845]	-	-	-	-	GO:0016021//integral component of membrane	-	-
gga-miR-183	ENSGALG00000011248	-1	0	265	289	-18.38	aTACCGTGCTATTATTTGAAaagtc	x|||||||xx|::||:|x||xxxxx	tATGGCAC--TGGTAGAATTcactg	PLCL2	phospholipase C like 2 [Source:NCBI gene;Acc:420645]	-	-	-	-	-	GO:0004435//phosphatidylinositol phospholipase C activity;GO:0008081//phosphoric diester hydrolase activity;GO:0050811//GABA receptor binding;GO:0070679//inositol 1,4,5 trisphosphate binding	GO:0006629//lipid metabolic process;GO:0007165//signal transduction;GO:0032228//regulation of synaptic transmission, GABAergic;GO:0035556//intracellular signal transduction
gga-miR-183	ENSGALG00000045196	-1	0	1318	1338	-14.75	cTACCGTGG--AACCCAAGaaga	x|||||||:xx|x|xx|||xxxx	tATGGCACTGGTAGAATTCactg	LAPTM4B	lysosomal protein transmembrane 4 beta [Source:NCBI gene;Acc:770893]	Cellular Processes	Transport and catabolism	ko04142//Lysosome	K12387	GO:0005764//lysosome;GO:0005765//lysosomal membrane;GO:0005768//endosome;GO:0005769//early endosome;GO:0005886//plasma membrane;GO:0016021//integral component of membrane;GO:0031902//late endosome membrane;GO:0032585//multivesicular body membrane;GO:0042995//cell projection;GO:0097487//multivesicular body, internal vesicle	GO:0019900//kinase binding;GO:0031625//ubiquitin protein ligase binding;GO:0097001//ceramide binding;GO:1902936//phosphatidylinositol bisphosphate binding	GO:0007032//endosome organization;GO:0032509//endosome transport via multivesicular body sorting pathway;GO:0032911//negative regulation of transforming growth factor beta1 production;GO:0097213//regulation of lysosomal membrane permeability;GO:1905166//negative regulation of lysosomal protein catabolic process;GO:1905671//regulation of lysosome organization
gga-miR-183	ENSGALG00000030534	-1	0	937	958	-14.05	#NAME?	x|||||||x:x||:|xxxxxxxx	tATGGCACTGGTAGAattcactg	SYT17	synaptotagmin 17 [Source:NCBI gene;Acc:416608]	-	-	-	-	GO:0005802//trans-Golgi network;GO:0016020//membrane	-	GO:0006887//exocytosis;GO:1903861//positive regulation of dendrite extension
gga-miR-183	ENSGALG00000043283	-1	0	688	711	-21.82	gTACCGTGGTTGGTCTGGAGacaa	x|||||||::::x|||x:||xxxx	tATGGCACTGGT-AGAATTCactg	LGI2	leucine rich repeat LGI family member 2 [Source:NCBI gene;Acc:422809]	-	-	-	-	-	GO:0005515//protein binding	GO:1904862//inhibitory synapse assembly
gga-miR-183	ENSGALG00000036743	-1	0	1988	2009	-15.07	aTACCGTGCAC-TCTacccccta	x|||||||xx|x|||xxxxxxxx	tATGGCACTGGTAGAattcactg	MGAT3	mannosyl (beta-1,4-)-glycoprotein beta-1,4-N-acetylglucosaminyltransferase [Source:NCBI gene;Acc:418013]	Metabolism;Metabolism	Global and overview maps;Glycan biosynthesis and metabolism	ko01100//Metabolic pathways;ko00510//N-Glycan biosynthesis	K00737;K00737	GO:0016020//membrane	GO:0003830//beta-1,4-mannosylglycoprotein 4-beta-N-acetylglucosaminyltransferase activity	GO:0006487//protein N-linked glycosylation;GO:0008104//protein localization;GO:0030334//regulation of cell migration
gga-miR-183	ENSGALG00000032028	-1	0	1922	1944	-19.06	tTACCGTGATTAgaaacgactag	x||||||||::|xxxxxxxxxxx	tATGGCACTGGTagaattcactg	SERTM1	serine rich and transmembrane domain containing 1 [Source:NCBI gene;Acc:418900]	-	-	-	-	GO:0043231//intracellular membrane-bounded organelle	-	-
gga-miR-183	ENSGALG00000005739	-1	0	2671	2692	-17.45	cTACCGTG-TCGTCcgtccacga	x|||||||x:|:||xxxxxxxxx	tATGGCACTGGTAGaattcactg	SCD	stearoyl-CoA desaturase [Source:NCBI gene;Acc:395706]	Metabolism;Environmental Information Processing;Organismal Systems;Organismal Systems;Metabolism;Metabolism	Global and overview maps;Signal transduction;Aging;Endocrine system;Global and overview maps;Lipid metabolism	ko01100//Metabolic pathways;ko04152//AMPK signaling pathway;ko04212//Longevity regulating pathway - worm;ko03320//PPAR signaling pathway;ko01212//Fatty acid metabolism;ko01040//Biosynthesis of unsaturated fatty acids	K00507;K00507;K00507;K00507;K00507;K00507	-	GO:0016717//oxidoreductase activity, acting on paired donors, with oxidation of a pair of donors resulting in the reduction of molecular oxygen to two molecules of water	GO:0006629//lipid metabolic process
gga-miR-183	ENSGALG00000017034	-1	0	2568	2591	-14.68	tTACCGTGGTACGTTTTctttcat	x|||||||::x|:|:||xxxxxxx	tATGGCACTG-GTAGAAttcactg	FOXO1	forkhead box O1 [Source:NCBI gene;Acc:374231]	Human Diseases;Human Diseases;Human Diseases;Human Diseases;Cellular Processes;Organismal Systems;Environmental Information Processing;Environmental Information Processing;Human Diseases;Organismal Systems;Human Diseases;Organismal Systems;Organismal Systems;Human Diseases;Organismal Systems	Cancers;Infectious diseases;Infectious diseases;Cancers;Cell growth and death;Endocrine system;Signal transduction;Signal transduction;Endocrine and metabolic diseases;Endocrine system;Endocrine and metabolic diseases;Endocrine system;Aging;Cancers;Aging	ko05200//Pathways in cancer;ko05165//Human papillomavirus infection;ko05131//Shigellosis;ko05202//Transcriptional misregulation in cancers;ko04218//Cellular senescence;ko04910//Insulin signaling pathway;ko04152//AMPK signaling pathway;ko04068//FoxO signaling pathway;ko04931//Insulin resistance;ko04919//Thyroid hormone signaling pathway;ko04933//AGE-RAGE signaling pathway in diabetic complications…	K07201;K07201;K07201;K07201;K07201;K07201;K07201;K07201;K07201;K07201;K07201;K07201;K07201;K07201;K07201	GO:0005634//nucleus;GO:0005737//cytoplasm	GO:0000978//RNA polymerase II proximal promoter sequence-specific DNA binding;GO:0001227//DNA-binding transcription repressor activity, RNA polymerase II-specific;GO:0001228//DNA-binding transcription activator activity, RNA polymerase II-specific;GO:0003677//DNA binding;GO:0003700//DNA-binding transcription factor activity;GO:0008013//beta-catenin binding;GO:0031490//chromatin DNA binding;GO:003…	GO:0001568//blood vessel development;GO:0006111//regulation of gluconeogenesis;GO:0006355//regulation of transcription, DNA-templated;GO:0006357//regulation of transcription by RNA polymerase II;GO:0006915//apoptotic process;GO:0006974//cellular response to DNA damage stimulus;GO:0008286//insulin receptor signaling pathway;GO:0009267//cellular response to starvation;GO:0010508//positive regulatio…
gga-miR-183	ENSGALG00000026422	-1	0	281	302	-22.88	aTACCGTG-TCGTCGAGGGgaag	x|||||||x:|:||xx::|xxxx	tATGGCACTGGTAGAATTCactg	PARP14	poly(ADP-ribose) polymerase family member 14 [Source:NCBI gene;Acc:101747378]	-	-	-	-	-	GO:0003950//NAD+ ADP-ribosyltransferase activity	-
gga-miR-183	ENSGALG00000000208	-1	0	12	34	-14.29	cTACCGTGCTTCTAGAAAGgttc	x|||||||x::x|xxx|||xxxx	tATGGCACTGGTAGAATTCactg	MCC	mutated in colorectal cancers [Source:NCBI gene;Acc:415603]	-	-	-	-	-	-	-
gga-miR-183	ENSGALG00000032173	-1	0	1500	1522	-18.88	gTACCGTGTTGGTCGTCGGgaag	x|||||||x:x:||x|x:|xxxx	tATGGCACTGGTAGAATTCactg	TADA1	transcriptional adaptor 1 [Source:NCBI gene;Acc:769871]	-	-	-	-	GO:0000124//SAGA complex;GO:0005634//nucleus;GO:0005654//nucleoplasm;GO:0005829//cytosol;GO:0005925//focal adhesion;GO:0070461//SAGA-type complex	GO:0003713//transcription coactivator activity	GO:0035521//monoubiquitinated histone deubiquitination;GO:0035522//monoubiquitinated histone H2A deubiquitination;GO:0043966//histone H3 acetylation
gga-miR-183	ENSGALG00000026278	-1	0	1719	1741	-15.09	gTACCGTGAgactggtccgcgaa	x||||||||xxxxxxxxxxxxxx	tATGGCACTggtagaattcactg	RAB6A	RAB41, member RAS oncogene family [Source:NCBI gene;Acc:101751235]	-	-	-	-	-	GO:0003924//GTPase activity;GO:0005525//GTP binding	-
gga-miR-183	ENSGALG00000001773	-1	0	993	1018	-19.71	cTACCGTG-TCGTCCCTTTACAGGGac	x|||||||x:|:||xxx|||x||x|xx	tATGGCACTGGTAG---AAT-TCACtg	RFX2	regulatory factor X2 [Source:NCBI gene;Acc:420092]	-	-	-	-	GO:0005634//nucleus	GO:0003677//DNA binding;GO:0003700//DNA-binding transcription factor activity	GO:0006355//regulation of transcription, DNA-templated
gga-miR-183	ENSGALG00000014408	-1	0	483	505	-16.13	gTACCGTGTGTCTCCTccccgac	x|||||||xx:x||x|xxxxxxx	tATGGCACTGGTAGAAttcactg	LLGL1	LLGL1, scribble cell polarity complex component [Source:NCBI gene;Acc:100858027]	Human Diseases;Cellular Processes;Environmental Information Processing;Environmental Information Processing	Infectious diseases;Cellular community - eukaryotes;Signal transduction;Signal transduction	ko05165//Human papillomavirus infection;ko04530//Tight junction;ko04390//Hippo signaling pathway;ko04391//Hippo signaling pathway -fly	K06094;K06094;K06094;K06094	-	GO:0005515//protein binding	-
gga-miR-183	ENSGALG00000002621	-1	0	2314	2336	-17.49	cTACCGTGTCGAGTCTAAGaaga	x|||||||x|x|x:x||||xxxx	tATGGCACTGGTAGAATTCactg	SLC25A42	solute carrier family 25 member 42 [Source:NCBI gene;Acc:427091]	-	-	-	-	GO:0005743//mitochondrial inner membrane	-	GO:0055085//transmembrane transport
gga-miR-183	ENSGALG00000048849	-1	0	76	96	-14.33	cTACCGTG--TATTATAAGaatg	x|||||||xx:||:x||||xxxx	tATGGCACTGGTAGAATTCactg	Cpxm2	XP_421810.6 LOW QUALITY PROTEIN: inactive carboxypeptidase-like protein X2 [Gallus gallus]	-	-	-	-	-	-	-
gga-miR-183	ENSGALG00000051748	-1	0	1594	1618	-12.83	tTACCGTGTAATTTTTTTTATTaat	x|||||||xx|::x|:||x|x|xxx	tATGGCAC--TGGTAGAATTCActg	NTMT2	methyltransferase like 11B [Source:NCBI gene;Acc:429066]	-	-	-	-	GO:0005634//nucleus	GO:0008168//methyltransferase activity;GO:0071885//N-terminal protein N-methyltransferase activity	GO:0006480//N-terminal protein amino acid methylation
gga-miR-183	ENSGALG00000012020	-1	0	296	318	-20.74	gTACCGTGACTGTgcatgtcgtc	x|||||||||::|xxxxxxxxxx	tATGGCACTGGTAgaattcactg	KIAA1549L	KIAA1549-like [Source:NCBI gene;Acc:421598]	-	-	-	-	-	-	-
gga-miR-20b-5p	ENSGALG00000000667	-1	0	1364	1388	-18.75	tTTTCACGTAGACGTTATGTCgggg	x|||||||x||xx:|:|:|||xxxx	cAAAGTGC-TCA-TAGTGCAGgtag	EDN2	endothelin 2 [Source:NCBI gene;Acc:419559]	Environmental Information Processing;Environmental Information Processing;Organismal Systems;Organismal Systems	Signaling molecules and interaction;Signal transduction;Circulatory system;Endocrine system	ko04080//Neuroactive ligand-receptor interaction;ko04024//cAMP signaling pathway;ko04270//Vascular smooth muscle contraction;ko04924//Renin secretion	K16367;K16367;K16367;K16367	GO:0005576//extracellular region;GO:0005615//extracellular space	GO:0005179//hormone activity;GO:0031708//endothelin B receptor binding	GO:0001516//prostaglandin biosynthetic process;GO:0001525//angiogenesis;GO:0001659//temperature homeostasis;GO:0001944//vasculature development;GO:0002690//positive regulation of leukocyte chemotaxis;GO:0003100//regulation of systemic arterial blood pressure by endothelin;GO:0007204//positive regulation of cytosolic calcium ion concentration;GO:0008284//positive regulation of cell proliferation;G…
gga-miR-20b-5p	ENSGALG00000001244	-1	0	69	91	-13.07	cTTTCACGAaatttttggagtcg	x||||||||xxxxxxxxxxxxxx	cAAAGTGCTcatagtgcaggtag	CFAP52	TBC1 domain family member 24-like [Source:NCBI gene;Acc:769242]	-	-	-	-	-	GO:0005515//protein binding	-
gga-miR-20b-5p	ENSGALG00000003403	-1	0	2151	2171	-20.79	aTTTCACG-GT-TCACATCCtca	x|||||||x||x||||x|||xxx	cAAAGTGCTCATAGTGCAGGtag	ZNF385C	zinc finger protein 385C [Source:NCBI gene;Acc:420031]	-	-	-	-	-	GO:0003676//nucleic acid binding;GO:0008270//zinc ion binding	-
gga-miR-20b-5p	ENSGALG00000004161	-1	0	17	40	-18.78	gTTTCACGTATATAGTAGTCTtgt	x|||||||xx|||x::x|||:xxx	cAAAGTGCTCATAGTG-CAGGtag	CCNB1	cyclin B1 [Source:NCBI gene;Acc:415400]	Human Diseases;Human Diseases;Cellular Processes;Environmental Information Processing;Cellular Processes;Cellular Processes;Organismal Systems;Cellular Processes	Infectious diseases;Infectious disease: viral;Cell growth and death;Signal transduction;Cell growth and death;Cell growth and death;Endocrine system;Cell growth and death	ko05166//HTLV-I infection;ko05170//Human immunodeficiency virus 1 infection;ko04218//Cellular senescence;ko04068//FoxO signaling pathway;ko04110//Cell cycle;ko04114//Oocyte meiosis;ko04914//Progesterone-mediated oocyte maturation;ko04115//p53 signaling pathway	K21770;K21770;K21770;K21770;K21770;K21770;K21770;K21770	GO:0000307//cyclin-dependent protein kinase holoenzyme complex;GO:0005634//nucleus;GO:0005737//cytoplasm;GO:0005813//centrosome;GO:0005829//cytosol;GO:0015630//microtubule cytoskeleton;GO:0016020//membrane	GO:0016538//cyclin-dependent protein serine/threonine kinase regulator activity	GO:0000079//regulation of cyclin-dependent protein serine/threonine kinase activity;GO:0007049//cell cycle;GO:0007057//spindle assembly involved in female meiosis I;GO:0008315//G2/MI transition of meiotic cell cycle;GO:0040008//regulation of growth;GO:0043029//T cell homeostasis;GO:0044772//mitotic cell cycle phase transition;GO:0048538//thymus development;GO:0051301//cell division;GO:0060317//ca…
gga-miR-20b-5p	ENSGALG00000004436	-1	0	265	289	-13.87	tTTTCACGGAGAAGTCTCcctctcc	x|||||||x||x|x||x|xxxxxxx	cAAAGTGC-TCAT-AGTGcaggtag	CYP3A4	cytochrome P450 family 3 subfamily A member 4 [Source:NCBI gene;Acc:416477]	Metabolism;Human Diseases;Metabolism;Metabolism;Metabolism	Global and overview maps;Cancers;Lipid metabolism;Metabolism of cofactors and vitamins;Lipid metabolism	ko01100//Metabolic pathways;ko05204//Chemical carcinogenesis;ko00140//Steroid hormone biosynthesis;ko00830//Retinol metabolism;ko00591//Linoleic acid metabolism	K07424;K07424;K07424;K07424;K07424	-	GO:0004497//monooxygenase activity;GO:0005506//iron ion binding;GO:0016705//oxidoreductase activity, acting on paired donors, with incorporation or reduction of molecular oxygen;GO:0020037//heme binding	-
gga-miR-20b-5p	ENSGALG00000004760	-1	0	151	173	-15.44	cTTTCACGAAAAGACTGTCTAga	x||||||||xx|xxx:|||:|xx	cAAAGTGCTCATAGTGCAGGTag	TMEM116	transmembrane protein 116 [Source:NCBI gene;Acc:416881]	-	-	-	-	GO:0016021//integral component of membrane	-	-
gga-miR-20b-5p	ENSGALG00000005005	-1	0	82	104	-10.78	aTTTCACGttcttgaaccggaga	x|||||||xxxxxxxxxxxxxxx	cAAAGTGCtcatagtgcaggtag	MIEF2	mitochondrial elongation factor 2 [Source:NCBI gene;Acc:416516]	-	-	-	-	GO:0005739//mitochondrion;GO:0005741//mitochondrial outer membrane	-	GO:0003374//dynamin family protein polymerization involved in mitochondrial fission;GO:0007005//mitochondrion organization;GO:0010821//regulation of mitochondrion organization;GO:0090141//positive regulation of mitochondrial fission;GO:0090314//positive regulation of protein targeting to membrane
gga-miR-20b-5p	ENSGALG00000005011	-1	0	558	581	-17.66	aTTTCACGACAATGTTCGTTTtac	x||||||||xx||x:x|||::xxx	cAAAGTGCTCATA-GTGCAGGtag	SHC4	SHC adaptor protein 4 [Source:NCBI gene;Acc:426482]	Cellular Processes;Environmental Information Processing;Environmental Information Processing;Human Diseases;Organismal Systems;Human Diseases;Organismal Systems;Organismal Systems;Organismal Systems;Human Diseases;Human Diseases;Organismal Systems;Organismal Systems;Human Diseases;Organismal Systems;Human Diseases;Environmental Information Processing;Human Diseases;Human Diseases;Human Diseases;O…	Cellular community - eukaryotes;Signal transduction;Signal transduction;Cancers;Immune system;Cancers;Endocrine system;Nervous system;Immune system;Cancers;Cancers;Endocrine system;Endocrine system;Substance dependence;Endocrine system;Infectious diseases;Signal transduction;Drug resistance;Drug resistance;Cancers;Endocrine system;Cancers	ko04510//Focal adhesion;ko04014//Ras signaling pathway;ko04072//Phospholipase D signaling pathway;ko05225//Hepatocellular carcinoma;ko04062//Chemokine signaling pathway;ko05206//MicroRNAs in cancer;ko04910//Insulin signaling pathway;ko04722//Neurotrophin signaling pathway;ko04650//Natural killer cell mediated cytotoxicity;ko05226//Gastric cancer;ko05224//Breast cancer;ko04926//Relaxin signaling p…	K17449;K17449;K17449;K17449;K17449;K17449;K17449;K17449;K17449;K17449;K17449;K17449;K17449;K17449;K17449;K17449;K17449;K17449;K17449;K17449;K17449;K17449	-	GO:0030971//receptor tyrosine kinase binding	GO:0008284//positive regulation of cell proliferation;GO:0048863//stem cell differentiation
gga-miR-20b-5p	ENSGALG00000005122	-1	0	120	144	-20.37	tTTTCACGGATTTTCTACGTTCGtt	x|||||||x|x|x||x||||:|:xx	cAAAGTGC-TCATAG-TGCAGGTag	MYO1H	myosin IH [Source:NCBI gene;Acc:768372]	Human Diseases	Infectious diseases	ko05130//Pathogenic Escherichia coli infection	K10356	GO:0016459//myosin complex	GO:0003774//motor activity;GO:0005515//protein binding;GO:0005524//ATP binding	-
gga-miR-20b-5p	ENSGALG00000005481	-1	0	67	89	-12.58	tTTTCACGAagaggtttaccaag	x||||||||xxxxxxxxxxxxxx	cAAAGTGCTcatagtgcaggtag	ARHGEF3	Rho guanine nucleotide exchange factor 3 [Source:NCBI gene;Acc:416000]	-	-	-	-	-	GO:0005085//guanyl-nucleotide exchange factor activity	GO:0035556//intracellular signal transduction
gga-miR-20b-5p	ENSGALG00000006502	-1	0	681	702	-14.35	tTTTCACGT-TAGTGCTTCCGac	x|||||||xx||x::|x|||:xx	cAAAGTGCTCATAGTGCAGGTag	PCGF5	polycomb group ring finger 5 [Source:NCBI gene;Acc:423796]	Cellular Processes	Cellular community - eukaryotes	ko04550//Signaling pathways regulating pluripotency of stem cells	K11489	GO:0005634//nucleus;GO:0005654//nucleoplasm;GO:0005794//Golgi apparatus;GO:0005813//centrosome;GO:0031519//PcG protein complex	-	GO:0036353//histone H2A-K119 monoubiquitination;GO:0045944//positive regulation of transcription by RNA polymerase II
gga-miR-20b-5p	ENSGALG00000006670	-1	0	1514	1536	-17.44	tTTTCACGTTAATCACCTTCtct	x|||||||xxx|||||x|:|xxx	cAAAGTGCTCATAGTGCAGGtag	PPP1R3C	protein phosphatase 1 regulatory subunit 3C [Source:NCBI gene;Acc:425328]	Organismal Systems;Human Diseases	Endocrine system;Endocrine and metabolic diseases	ko04910//Insulin signaling pathway;ko04931//Insulin resistance	K07189;K07189	-	GO:0005515//protein binding;GO:0019903//protein phosphatase binding;GO:2001069//glycogen binding	GO:0005977//glycogen metabolic process;GO:0005978//glycogen biosynthetic process
gga-miR-20b-5p	ENSGALG00000006682	-1	0	452	475	-20.19	gTTTCACGAAGTGGAGAATTCAcg	x||||||||x||:xx:xx|:||xx	cAAAGTGCT-CATAGTGCAGGTag	BEND7	BEN domain containing 7 [Source:NCBI gene;Acc:419037]	-	-	-	-	-	GO:0003677//DNA binding	-
gga-miR-20b-5p	ENSGALG00000007747	-1	0	3042	3069	-11.76	cTTTCACGTCGACGCAATTACCTCGAgc	x|||||||xxx|x|x|x|:||x||x|xx	cAAAGTGC---T-CAT-AGTGCAGGTag	TMEM104	transmembrane protein 104 [Source:NCBI gene;Acc:422110]	-	-	-	-	-	-	-
gga-miR-20b-5p	ENSGALG00000008401	-1	0	1441	1463	-12.51	aTTTCACGTAAGTCAAGgtggag	x|||||||xxx:|||x|xxxxxx	cAAAGTGCTCATAGTGCaggtag	ASB13	ankyrin repeat and SOCS box containing 13 [Source:NCBI gene;Acc:416691]	-	-	-	-	-	GO:0005515//protein binding	GO:0035556//intracellular signal transduction
gga-miR-20b-5p	ENSGALG00000009856	-1	0	3441	3464	-19.55	tTTTCACGTCGTCACTTGTCCcag	x|||||||xx||xx|x:||||xxx	cAAAGTGCT-CATAGTGCAGGtag	GNS	glucosamine (N-acetyl)-6-sulfatase [Source:NCBI gene;Acc:417829]	Metabolism;Cellular Processes;Metabolism	Global and overview maps;Transport and catabolism;Glycan biosynthesis and metabolism	ko01100//Metabolic pathways;ko04142//Lysosome;ko00531//Glycosaminoglycan degradation	K01137;K01137;K01137	GO:0005764//lysosome	GO:0003824//catalytic activity;GO:0008449//N-acetylglucosamine-6-sulfatase activity;GO:0008484//sulfuric ester hydrolase activity	GO:0030203//glycosaminoglycan metabolic process
gga-miR-20b-5p	ENSGALG00000010166	-1	0	365	388	-21.18	gTTTCACGAACTATCACtaaaagg	x||||||||xx||||||xxxxxxx	cAAAGTGCTC-ATAGTGcaggtag	VLDLR	very low density lipoprotein receptor [Source:NCBI gene;Acc:396154]	Human Diseases	Neurodegenerative disease	ko05017//Spinocerebellar ataxia	K20053	GO:0005886//plasma membrane;GO:0005905//clathrin-coated pit;GO:0016020//membrane;GO:0016021//integral component of membrane;GO:0034361//very-low-density lipoprotein particle	GO:0005509//calcium ion binding;GO:0005515//protein binding;GO:0030228//lipoprotein particle receptor activity;GO:0030229//very-low-density lipoprotein particle receptor activity;GO:0034185//apolipoprotein binding	GO:0006629//lipid metabolic process;GO:0006869//lipid transport;GO:0006897//endocytosis;GO:0008202//steroid metabolic process;GO:0008203//cholesterol metabolic process;GO:0021517//ventral spinal cord development
gga-miR-20b-5p	ENSGALG00000020390	-1	0	21	39	-10.01	aTTTCACG----TTAAGTTTAgt	x|||||||xxxx|:|x||::|xx	cAAAGTGCTCATAGTGCAGGTag	SERPINA1	serpin peptidase inhibitor, clade A (alpha-1 antiproteinase, antitrypsin), member 5 [Source:NCBI gene;Acc:423435]	-	-	-	-	GO:0005615//extracellular space	GO:0004867//serine-type endopeptidase inhibitor activity	-
gga-miR-20b-5p	ENSGALG00000011035	-1	0	1731	1751	-23.12	gTTTCACG--TGTCATGTTGAga	x|||||||xx|:|||:||:x|xx	cAAAGTGCTCATAGTGCAGGTag	AK4	adenylate kinase 4 [Source:NCBI gene;Acc:424697]	Metabolism;Metabolism;Metabolism	Global and overview maps;Nucleotide metabolism;Metabolism of cofactors and vitamins	ko01100//Metabolic pathways;ko00230//Purine metabolism;ko00730//Thiamine metabolism	K00939;K00939;K00939	GO:0005759//mitochondrial matrix	GO:0004017//adenylate kinase activity;GO:0005524//ATP binding;GO:0019205//nucleobase-containing compound kinase activity	GO:0006139//nucleobase-containing compound metabolic process
gga-miR-20b-5p	ENSGALG00000011369	-1	0	283	308	-22.22	gTTTCACGAGAAAACTACTGTTTAtt	x|||||||||x|xxx:||x||::|xx	cAAAGTGCTCATA--GTG-CAGGTag	LHX8	LIM homeobox 8 [Source:NCBI gene;Acc:424721]	-	-	-	-	GO:0001674//female germ cell nucleus	GO:0000981//DNA-binding transcription factor activity, RNA polymerase II-specific;GO:0003677//DNA binding;GO:1990837//sequence-specific double-stranded DNA binding	GO:0006355//regulation of transcription, DNA-templated;GO:0007611//learning or memory;GO:0008585//female gonad development;GO:0021879//forebrain neuron differentiation;GO:0021884//forebrain neuron development
gga-miR-20b-5p	ENSGALG00000011809	-1	0	244	264	-14.32	aTTTCACGT-TACCG-GTCCtta	x|||||||xx||x|:x||||xxx	cAAAGTGCTCATAGTGCAGGtag	GRIN2B	glutamate ionotropic receptor NMDA type subunit 2B [Source:NCBI gene;Acc:417965]	Human Diseases;Environmental Information Processing;Human Diseases;Environmental Information Processing;Environmental Information Processing;Environmental Information Processing;Organismal Systems;Human Diseases;Human Diseases;Organismal Systems;Organismal Systems;Human Diseases;Organismal Systems;Human Diseases;Human Diseases;Human Diseases;Human Diseases	Neurodegenerative diseases;Signaling molecules and interaction;Neurodegenerative diseases;Signal transduction;Signal transduction;Signal transduction;Nervous system;Immune diseases;Substance dependence;Nervous system;Environmental adaptation;Neurodegenerative disease;Nervous system;Substance dependence;Neurodegenerative diseases;Substance dependence;Substance dependence	ko05010//Alzheimer disease;ko04080//Neuroactive ligand-receptor interaction;ko05016//Huntington disease;ko04024//cAMP signaling pathway;ko04015//Rap1 signaling pathway;ko04014//Ras signaling pathway;ko04728//Dopaminergic synapse;ko05322//Systemic lupus erythematosus;ko05034//Alcoholism;ko04724//Glutamatergic synapse;ko04713//Circadian entrainment;ko05017//Spinocerebellar ataxia;ko04720//Long-term…	K05210;K05210;K05210;K05210;K05210;K05210;K05210;K05210;K05210;K05210;K05210;K05210;K05210;K05210;K05210;K05210;K05210	GO:0005886//plasma membrane;GO:0005887//integral component of plasma membrane;GO:0016020//membrane;GO:0017146//NMDA selective glutamate receptor complex	GO:0004970//ionotropic glutamate receptor activity;GO:0004972//NMDA glutamate receptor activity;GO:0005216//ion channel activity;GO:0015276//ligand-gated ion channel activity;GO:0016594//glycine binding;GO:0022849//glutamate-gated calcium ion channel activity;GO:0038023//signaling receptor activity	GO:0006811//ion transport;GO:0045471//response to ethanol;GO:0097553//calcium ion transmembrane import into cytosol
gga-miR-20b-5p	ENSGALG00000012464	-1	0	700	722	-16.95	tTTTCACGAGTCTTTTGTgaaca	x||||||||||x|:x:||xxxxx	cAAAGTGCTCATAGTGCAggtag	SOUL	SOUL protein [Source:NCBI gene;Acc:395567]	-	-	-	-	-	-	-
gga-miR-20b-5p	ENSGALG00000012850	-1	0	1228	1257	-19.78	aTTTCACGGTAGAGTACTTCACCGTCGAac	x|||||||xxxx||||xx||||x|||x|xx	cAAAGTGC----TCAT--AGTG-CAGGTag	RAB19	RAB19, member RAS oncogene family [Source:NCBI gene;Acc:418113]	-	-	-	-	-	GO:0003924//GTPase activity;GO:0005525//GTP binding	-
gga-miR-20b-5p	ENSGALG00000013887	-1	0	19	43	-14.39	aTTTCACGATTCAATCCCtagaggt	x||||||||x|xx|||x|xxxxxxx	cAAAGTGCTCA--TAGTGcaggtag	FAM210A	family with sequence similarity 210 member A [Source:NCBI gene;Acc:421045]	-	-	-	-	GO:0005737//cytoplasm;GO:0005739//mitochondrion;GO:0016020//membrane;GO:0016021//integral component of membrane	-	-
gga-miR-20b-5p	ENSGALG00000015126	-1	0	179	199	-12.14	aTTTCACGTTTA-CA-GTTGAcc	x|||||||xx||x||x||:x|xx	cAAAGTGCTCATAGTGCAGGTag	TRPM3	transient receptor potential cation channel subfamily M member 3 [Source:NCBI gene;Acc:427249]	-	-	-	-	GO:0016020//membrane;GO:0016021//integral component of membrane	GO:0005216//ion channel activity;GO:0005227//calcium activated cation channel activity	GO:0006811//ion transport;GO:0006812//cation transport;GO:0016048//detection of temperature stimulus;GO:0034220//ion transmembrane transport;GO:0050951//sensory perception of temperature stimulus;GO:0051262//protein tetramerization;GO:0055085//transmembrane transport
gga-miR-20b-5p	ENSGALG00000016507	-1	0	1080	1102	-14.75	cTTTCACGAA-ACGACCCTCCAaa	x||||||||xx|xx||xx||||xx	cAAAGTGCTCATAGTGC-AGGTag	FNDC4	fibronectin type III domain containing 4 [Source:NCBI gene;Acc:421981]	-	-	-	-	-	GO:0005515//protein binding	-
gga-miR-20b-5p	ENSGALG00000016771	-1	0	86	108	-12.93	tTTTCACGTAATTTT-TGTCacct	x|||||||x|x|x|:x:|||xxxx	cAAAGTGC-TCATAGTGCAGgtag	H2AX	OXB75155.1 hypothetical protein H355_009729 [Colinus virginianus]	Cellular Processes;Human Diseases;Human Diseases	Cell growth and death;Immune diseases;Substance dependence	ko04217//Necroptosis;ko05322//Systemic lupus erythematosus;ko05034//Alcoholism	K11251;K11251;K11251	GO:0000786//nucleosome;GO:0005634//nucleus;GO:0005694//chromosome	GO:0003677//DNA binding;GO:0046982//protein heterodimerization activity	-
gga-miR-20b-5p	ENSGALG00000017052	-1	0	172	194	-11.6	tTTTCACGACGGTTAatataatt	x||||||||xx:|:|xxxxxxxx	cAAAGTGCTCATAGTgcaggtag	CCNA1	cyclin A1 [Source:NCBI gene;Acc:418901]	Human Diseases;Human Diseases;Human Diseases;Human Diseases;Human Diseases;Human Diseases;Cellular Processes;Human Diseases;Environmental Information Processing;Cellular Processes;Organismal Systems;Human Diseases	Cancers;Infectious diseases;Infectious diseases;Infectious diseases;Cancers;Cancers;Cell growth and death;Infectious diseases;Signal transduction;Cell growth and death;Endocrine system;Cancers	ko05200//Pathways in cancer;ko05165//Human papillomavirus infection;ko05169//Epstein-Barr virus infection;ko05166//HTLV-I infection;ko05202//Transcriptional misregulation in cancers;ko05203//Viral carcinogenesis;ko04218//Cellular senescence;ko05161//Hepatitis B;ko04152//AMPK signaling pathway;ko04110//Cell cycle;ko04914//Progesterone-mediated oocyte maturation;ko05221//Acute myeloid leukemia	K06627;K06627;K06627;K06627;K06627;K06627;K06627;K06627;K06627;K06627;K06627;K06627	GO:0015630//microtubule cytoskeleton;GO:0097123//cyclin A1-CDK2 complex	-	-
gga-miR-20b-5p	ENSGALG00000019622	-1	0	1900	1922	-11.9	cTTTCACGTGGAACACtaaagag	x|||||||x|x|x|||xxxxxxx	cAAAGTGCTCATAGTGcaggtag	TRIM71	tripartite motif containing 71 [Source:NCBI gene;Acc:428445]	Human Diseases;Organismal Systems	Cancers;Development and regeneration	ko05206//MicroRNAs in cancer;ko04361//Axon regeneration	K12035;K12035	GO:0000932//P-body	GO:0005515//protein binding;GO:0008270//zinc ion binding;GO:0030371//translation repressor activity;GO:0035198//miRNA binding	GO:0010608//posttranscriptional regulation of gene expression;GO:0017148//negative regulation of translation;GO:0035196//production of miRNAs involved in gene silencing by miRNA;GO:0061158//3'-UTR-mediated mRNA destabilization
gga-miR-20b-5p	ENSGALG00000007476	-1	0	308	329	-16.24	cTTTCACG--TTTCGACGTACctg	x|||||||xx|x||x||||x|xxx	cAAAGTGCTCATAG-TGCAGGtag	VAMP7	vesicle associated membrane protein 7 [Source:NCBI gene;Acc:422297]	Genetic Information Processing	Folding, sorting and degradation	ko04130//SNARE interactions in vesicular transport	K08515	GO:0005737//cytoplasm;GO:0005764//lysosome;GO:0005765//lysosomal membrane;GO:0005768//endosome;GO:0005783//endoplasmic reticulum;GO:0005789//endoplasmic reticulum membrane;GO:0005794//Golgi apparatus;GO:0005802//trans-Golgi network;GO:0005886//plasma membrane;GO:0016020//membrane;GO:0016021//integral component of membrane;GO:0030027//lamellipodium;GO:0030054//cell junction;GO:0030141//secretory g…	GO:0000149//SNARE binding;GO:0005484//SNAP receptor activity	GO:0006887//exocytosis;GO:0006888//ER to Golgi vesicle-mediated transport;GO:0006906//vesicle fusion;GO:0006911//phagocytosis, engulfment;GO:0008333//endosome to lysosome transport;GO:0015031//protein transport;GO:0016192//vesicle-mediated transport;GO:0017156//calcium ion regulated exocytosis;GO:0043308//eosinophil degranulation;GO:0043312//neutrophil degranulation;GO:0043320//natural killer cel…
gga-miR-20b-5p	ENSGALG00000021193	-1	0	687	707	-11.44	aTTTCACGA--ATTAGGagaaat	x||||||||xx||:|x|xxxxxx	cAAAGTGCTCATAGTGCaggtag	STARD5	StAR related lipid transfer domain containing 5 [Source:NCBI gene;Acc:770108]	-	-	-	-	-	GO:0008289//lipid binding;GO:0015485//cholesterol binding;GO:0032052//bile acid binding;GO:0120020//intermembrane cholesterol transfer activity	GO:0070508//cholesterol import
gga-miR-20b-5p	ENSGALG00000002679	-1	0	11	38	-17.36	aTTTCACGAGATGTATCTGACGACgtag	x|||||||||xxx||||xx|||x|xxxx	cAAAGTGCTC---ATAG--TGCAGgtag	GLT1D1	glycosyltransferase 1 domain containing 1 [Source:NCBI gene;Acc:416807]	-	-	-	-	-	GO:0016757//transferase activity, transferring glycosyl groups	-
gga-miR-20b-5p	ENSGALG00000006009	-1	0	709	733	-22.55	aTTTCACGAGTCTGAAACGTTCGag	x||||||||||x|x|xx|||:|:xx	cAAAGTGCTCATAGT--GCAGGTag	PODXL2	podocalyxin like 2 [Source:NCBI gene;Acc:770690]	-	-	-	-	-	-	-
gga-miR-20b-5p	ENSGALG00000016708	-1	0	65	90	-17.05	aTTTCACGTAGTTTCTTACGggacgt	x|||||||x|||x||xx|||xxxxxx	cAAAGTGC-TCATAG--TGCaggtag	ENPP4	ectonucleotide pyrophosphatase/phosphodiesterase 4 (putative) [Source:NCBI gene;Acc:422055]	Metabolism;Metabolism	Global and overview maps;Nucleotide metabolism	ko01100//Metabolic pathways;ko00230//Purine metabolism	K18424;K18424	GO:0005886//plasma membrane;GO:0016020//membrane;GO:0016021//integral component of membrane	GO:0003824//catalytic activity;GO:0016787//hydrolase activity;GO:0046872//metal ion binding;GO:0047710//bis(5'-adenosyl)-triphosphatase activity	GO:0007596//blood coagulation;GO:0007599//hemostasis;GO:0030194//positive regulation of blood coagulation
gga-miR-20b-5p	ENSGALG00000015172	-1	0	51	71	-10.98	aTTTCACG--TATTTCGACAAat	x|||||||xx|||:x||x|x|xx	cAAAGTGCTCATAGTGCAGGTag	spire1	spire-type actin nucleation factor 1-like [Source:NCBI gene;Acc:418362]	-	-	-	-	-	GO:0003779//actin binding	GO:0016192//vesicle-mediated transport;GO:0045010//actin nucleation
gga-miR-20b-5p	ENSGALG00000012401	-1	0	295	316	-13.85	tTTTCACGTTTAT-ACGTaaact	x|||||||xx|||x||||xxxxx	cAAAGTGCTCATAGTGCAggtag	GPR137C	G protein-coupled receptor 137C [Source:NCBI gene;Acc:428932]	-	-	-	-	GO:0005765//lysosomal membrane	-	-
gga-miR-20b-5p	ENSGALG00000015107	-1	0	46	68	-13.82	tTTTCACGAGAAGCAattggtac	x|||||||||x|x||xxxxxxxx	cAAAGTGCTCATAGTgcaggtag	PIP5K1B	phosphatidylinositol-4-phosphate 5-kinase type 1 beta [Source:NCBI gene;Acc:427243]	Metabolism;Cellular Processes;Cellular Processes;Environmental Information Processing;Human Diseases;Organismal Systems;Environmental Information Processing;Human Diseases;Metabolism	Global and overview maps;Transport and catabolism;Cell motility;Signal transduction;Infectious disease: bacterial;Immune system;Signal transduction;Cancers;Carbohydrate metabolism	ko01100//Metabolic pathways;ko04144//Endocytosis;ko04810//Regulation of actin cytoskeleton;ko04072//Phospholipase D signaling pathway;ko05135//Yersinia infection;ko04666//Fc gamma R-mediated phagocytosis;ko04070//Phosphatidylinositol signaling system;ko05231//Choline metabolism in cancer;ko00562//Inositol phosphate metabolism	K00889;K00889;K00889;K00889;K00889;K00889;K00889;K00889;K00889	-	GO:0016307//phosphatidylinositol phosphate kinase activity	GO:0046488//phosphatidylinositol metabolic process
gga-miR-20b-5p	ENSGALG00000007771	-1	0	2059	2081	-13.67	tTTTCACGGTCATCAaatatgtt	x|||||||:xx||||xxxxxxxx	cAAAGTGCTCATAGTgcaggtag	FAM210B	family with sequence similarity 210 member B [Source:NCBI gene;Acc:428168]	-	-	-	-	GO:0005741//mitochondrial outer membrane;GO:0031224//intrinsic component of membrane	-	GO:0045648//positive regulation of erythrocyte differentiation;GO:0071392//cellular response to estradiol stimulus
gga-miR-20b-5p	ENSGALG00000008198	-1	0	315	336	-19.08	tTTTCACGAC-ATTATGTTCtaa	x||||||||xx||:|:||:|xxx	cAAAGTGCTCATAGTGCAGGtag	TPCN3	two-pore calcium channel 3 [Source:NCBI gene;Acc:421224]	-	-	-	-	GO:0016020//membrane	GO:0005216//ion channel activity	GO:0006811//ion transport;GO:0055085//transmembrane transport
gga-miR-20b-5p	ENSGALG00000024047	-1	0	585	608	-15.01	aTTTCACGTCGTCCTACCTCggaa	x|||||||xx||xx:||x||xxxx	cAAAGTGCT-CATAGTGCAGgtag	MYCL	v-myc avian myelocytomatosis viral oncogene lung carcinoma derived homolog [Source:NCBI gene;Acc:428231]	-	-	-	-	GO:0005654//nucleoplasm;GO:0005694//chromosome	GO:0003700//DNA-binding transcription factor activity;GO:0046983//protein dimerization activity	GO:0006355//regulation of transcription, DNA-templated;GO:0045607//regulation of inner ear auditory receptor cell differentiation
gga-miR-20b-5p	ENSGALG00000003569	-1	0	1	22	-15.26	gTTTCACGTCAA-CACaagaagt	x|||||||xxx|x|||xxxxxxx	cAAAGTGCTCATAGTGcaggtag	TMEM130	transmembrane protein 130 [Source:NCBI gene;Acc:416439]	-	-	-	-	GO:0005794//Golgi apparatus	-	-
gga-miR-20b-5p	ENSGALG00000027965	-1	0	1666	1688	-27.54	gTTTCACGAATGTCACGggtctg	x||||||||x|:|||||xxxxxx	cAAAGTGCTCATAGTGCaggtag	OPRL1	opioid related nociceptin receptor 1 [Source:NCBI gene;Acc:419251]	Environmental Information Processing	Signaling molecules and interaction	ko04080//Neuroactive ligand-receptor interaction	K04216	GO:0005886//plasma membrane;GO:0005887//integral component of plasma membrane;GO:0016020//membrane;GO:0016021//integral component of membrane;GO:0043005//neuron projection	GO:0001626//nociceptin receptor activity;GO:0004930//G protein-coupled receptor activity;GO:0004985//opioid receptor activity;GO:0042277//peptide binding;GO:0042923//neuropeptide binding	GO:0007165//signal transduction;GO:0007186//G protein-coupled receptor signaling pathway;GO:0007193//adenylate cyclase-inhibiting G protein-coupled receptor signaling pathway;GO:0007218//neuropeptide signaling pathway;GO:0019233//sensory perception of pain;GO:0038003//opioid receptor signaling pathway;GO:0051482//positive regulation of cytosolic calcium ion concentration involved in phospholipase…
gga-miR-20b-5p	ENSGALG00000012946	-1	0	2023	2048	-18.83	gTTTCACGTACTGATGTATGTCAAgt	x|||||||x|x|x||x:|:|||x|xx	cAAAGTGC-TCA-TA-GTGCAGGTag	FAM60A	family with sequence similarity 60 member A [Source:NCBI gene;Acc:418140]	-	-	-	-	-	-	-
gga-miR-20b-5p	ENSGALG00000016834	-1	0	1147	1169	-20.33	gTTTCACGTGTCTTGTCTTTGtt	x|||||||x||x|:::x|:::xx	cAAAGTGCTCATAGTGCAGGTag	MCF2L	MCF.2 cell line derived transforming sequence like [Source:NCBI gene;Acc:418748]	-	-	-	-	-	GO:0005085//guanyl-nucleotide exchange factor activity;GO:0005515//protein binding;GO:0035091//phosphatidylinositol binding	GO:0035556//intracellular signal transduction
gga-miR-20b-5p	ENSGALG00000026316	-1	0	818	841	-25.29	gTTTCACGAAGTGTAGTCCCCAcc	x||||||||x||:|x::xx|||xx	cAAAGTGCT-CATAGTGCAGGTag	TMEM136	transmembrane protein 136 [Source:NCBI gene;Acc:100857845]	-	-	-	-	GO:0016021//integral component of membrane	-	-
gga-miR-20b-5p	ENSGALG00000009292	-1	0	341	363	-11.58	tTTTCACGTGACAGAGGTCattc	x|||||||x|xxxx|x|||xxxx	cAAAGTGCTCATAGTGCAGgtag	ACOT1	acyl-CoA thioesterase 4 [Source:NCBI gene;Acc:428872]	Metabolism;Organismal Systems;Metabolism;Metabolism	Global and overview maps;Endocrine system;Lipid metabolism;Lipid metabolism	ko01100//Metabolic pathways;ko04913//Ovarian Steroidogenesis;ko01040//Biosynthesis of unsaturated fatty acids;ko00062//Fatty acid elongation	K01068;K01068;K01068;K01068	-	-	-
gga-miR-20b-5p	ENSGALG00000033635	-1	0	508	530	-18.12	gTTTCACGGAATAA-ACGTACtcc	x|||||||x|x||xx||||x|xxx	cAAAGTGC-TCATAGTGCAGGtag	PTGS2	prostaglandin-endoperoxide synthase 2 [Source:NCBI gene;Acc:396451]	Metabolism;Human Diseases;Human Diseases;Human Diseases;Human Diseases;Human Diseases;Organismal Systems;Environmental Information Processing;Human Diseases;Organismal Systems;Human Diseases;Organismal Systems;Organismal Systems;Environmental Information Processing;Human Diseases;Organismal Systems;Environmental Information Processing;Organismal Systems;Human Diseases;Organismal Systems;Metabolism	Global and overview maps;Cancers;Infectious diseases;Neurodegenerative diseases;Infectious diseases;Infectious diseases;Endocrine system;Signal transduction;Cancers;Nervous system;Infectious diseases;Nervous system;Immune system;Signal transduction;Cancers;Immune system;Signal transduction;Endocrine system;Cancers;Endocrine system;Lipid metabolism	ko01100//Metabolic pathways;ko05200//Pathways in cancer;ko05165//Human papillomavirus infection;ko05010//Alzheimer disease;ko05163//Human cytomegalovirus infection;ko05167//Kaposi sarcoma-associated herpesvirus infection;ko04921//Oxytocin signaling pathway;ko04064//NF-kappa B signaling pathway;ko05206//MicroRNAs in cancer;ko04723//Retrograde endocannabinoid signaling;ko05140//Leishmaniasis;ko0472…	K11987;K11987;K11987;K11987;K11987;K11987;K11987;K11987;K11987;K11987;K11987;K11987;K11987;K11987;K11987;K11987;K11987;K11987;K11987;K11987;K11987	GO:0005737//cytoplasm;GO:0005783//endoplasmic reticulum;GO:0005789//endoplasmic reticulum membrane;GO:0016020//membrane;GO:0043005//neuron projection;GO:0043231//intracellular membrane-bounded organelle	GO:0004601//peroxidase activity;GO:0004666//prostaglandin-endoperoxide synthase activity;GO:0016491//oxidoreductase activity;GO:0016702//oxidoreductase activity, acting on single donors with incorporation of molecular oxygen, incorporation of two atoms of oxygen;GO:0020037//heme binding;GO:0046872//metal ion binding;GO:0051213//dioxygenase activity	GO:0001516//prostaglandin biosynthetic process;GO:0006629//lipid metabolic process;GO:0006631//fatty acid metabolic process;GO:0006633//fatty acid biosynthetic process;GO:0006693//prostaglandin metabolic process;GO:0006954//inflammatory response;GO:0006979//response to oxidative stress;GO:0008217//regulation of blood pressure;GO:0019371//cyclooxygenase pathway;GO:0098869//cellular oxidant detoxif…
gga-miR-20b-5p	ENSGALG00000014085	-1	0	822	842	-13.14	aTTTCACGAATA--AGGTCAAtg	x||||||||x||xx|x|||x|xx	cAAAGTGCTCATAGTGCAGGTag	TM7SF3	transmembrane 7 superfamily member 3 [Source:NCBI gene;Acc:418215]	-	-	-	-	GO:0005886//plasma membrane;GO:0016020//membrane;GO:0016021//integral component of membrane	-	GO:0043069//negative regulation of programmed cell death
gga-miR-20b-5p	ENSGALG00000005842	-1	0	671	693	-21.91	gTTTCACGGGCTACGAC-TCattg	x|||||||:|x||xx||x||xxxx	cAAAGTGCTC-ATAGTGCAGgtag	GDPD2	glycerophosphodiester phosphodiesterase domain containing 2 [Source:NCBI gene;Acc:422217]	-	-	-	-	GO:0005884//actin filament;GO:0005886//plasma membrane;GO:0030027//lamellipodium	GO:0008081//phosphoric diester hydrolase activity	GO:0006629//lipid metabolic process;GO:0045669//positive regulation of osteoblast differentiation;GO:0090527//actin filament reorganization
gga-miR-20b-5p	ENSGALG00000033696	-1	0	1161	1183	-14.65	aTTTCACGAcgcacccagagtca	x||||||||xxxxxxxxxxxxxx	cAAAGTGCTcatagtgcaggtag	RALY	RALY heterogeneous nuclear ribonucleoprotein [Source:NCBI gene;Acc:419148]	-	-	-	-	GO:0005634//nucleus	GO:0003676//nucleic acid binding;GO:0003723//RNA binding	GO:0006355//regulation of transcription, DNA-templated
gga-miR-20b-5p	ENSGALG00000029545	-1	0	1117	1140	-13.32	gTTTCACGTAGAAaagaataaaaa	x|||||||x||x|xxxxxxxxxxx	cAAAGTGC-TCATagtgcaggtag	SMAD7B	TGF-beta signal pathway antagonist Smad7 [Source:NCBI gene;Acc:395544]	Environmental Information Processing;Environmental Information Processing	Signal transduction;Signal transduction	ko04390//Hippo signaling pathway;ko04350//TGF-beta signaling pathway	K19631;K19631	GO:0005667//transcription factor complex	GO:0005515//protein binding	GO:0006355//regulation of transcription, DNA-templated;GO:0007179//transforming growth factor beta receptor signaling pathway
gga-miR-20b-5p	ENSGALG00000041449	-1	0	1068	1088	-10.9	tTTTCACGTG-AT-ACTTTCtag	x|||||||x|x||x||x|:|xxx	cAAAGTGCTCATAGTGCAGGtag	EXD1	exonuclease 3'-5' domain containing 1 [Source:HGNC Symbol;Acc:HGNC:28507]	-	-	-	-	GO:1990923//PET complex	GO:0003676//nucleic acid binding;GO:0008408//3'-5' exonuclease activity	GO:0006139//nucleobase-containing compound metabolic process;GO:0031047//gene silencing by RNA;GO:0034587//piRNA metabolic process;GO:0090305//nucleic acid phosphodiester bond hydrolysis
gga-miR-20b-5p	ENSGALG00000038582	-1	0	299	322	-12.72	aTTTCACGACTCCCCACCCCCcct	x||||||||x|xx|x||xx||xxx	cAAAGTGCTCATAG-TGCAGGtag	SLC36A1	solute carrier family 36 member 1 [Source:NCBI gene;Acc:770250]	Organismal Systems	Digestive system	ko04974//Protein digestion and absorption	K14209	GO:0005783//endoplasmic reticulum	GO:0005280//amino acid:proton symporter activity;GO:0005368//taurine transmembrane transporter activity;GO:0015180//L-alanine transmembrane transporter activity;GO:0015187//glycine transmembrane transporter activity;GO:0015193//L-proline transmembrane transporter activity;GO:0022858//alanine transmembrane transporter activity	GO:0015734//taurine transport;GO:0015808//L-alanine transport;GO:0015816//glycine transport;GO:0015824//proline transport;GO:0032328//alanine transport;GO:0089718//amino acid import across plasma membrane;GO:1902600//proton transmembrane transport
gga-miR-20b-5p	ENSGALG00000038467	-1	0	2865	2889	-16.88	gTTTCACGTTGGTTTCCCGaaggtt	x|||||||xx:||x||x||xxxxxx	cAAAGTGC--TCATAGTGCaggtag	SELENOO	selenoprotein O [Source:NCBI gene;Acc:417745]	-	-	-	-	GO:0005694//chromosome;GO:0005739//mitochondrion	GO:0070733//protein adenylyltransferase activity	GO:0018117//protein adenylylation
gga-miR-20b-5p	ENSGALG00000041372	-1	0	105	130	-18.28	aTTTCACGAGATGTTAGACGACTAat	x|||||||||x|:|:|xx||x|:|xx	cAAAGTGCTC-ATAGT--GCAGGTag	MYRIP	XP_015137212.1 rab effector MyRIP isoform X2 [Gallus gallus]	-	-	-	-	-	-	-
gga-miR-20b-5p	ENSGALG00000043079	-1	0	445	470	-17.46	gTTTCACGTAGTCTTTAAGCTTTAtt	x|||||||x|||x|:x|x|x|::|xx	cAAAGTGC-TCATAG-TGC-AGGTag	SP9	Sp9 transcription factor [Source:NCBI gene;Acc:100858518]	-	-	-	-	-	GO:1990837//sequence-specific double-stranded DNA binding	GO:0030326//embryonic limb morphogenesis
gga-miR-20b-5p	ENSGALG00000036234	-1	0	289	317	-18.02	tTTTCACGTCGTTGTGTGTGACCTCCAcc	x|||||||xxxxxxx||:|x||x||||xx	cAAAGTGCT------CATAGTGCAGGTag	RFWD3	ring finger and WD repeat domain 3 [Source:NCBI gene;Acc:415684]	-	-	-	-	GO:0005634//nucleus;GO:0005654//nucleoplasm;GO:0035861//site of double-strand break;GO:0090734//site of DNA damage	GO:0002039//p53 binding;GO:0004842//ubiquitin-protein transferase activity;GO:0005515//protein binding;GO:0061630//ubiquitin protein ligase activity;GO:0097371//MDM2/MDM4 family protein binding	GO:0000724//double-strand break repair via homologous recombination;GO:0006974//cellular response to DNA damage stimulus;GO:0010212//response to ionizing radiation;GO:0016567//protein ubiquitination;GO:0031052//chromosome breakage;GO:0031297//replication fork processing;GO:0031571//mitotic G1 DNA damage checkpoint;GO:0036297//interstrand cross-link repair;GO:2000001//regulation of DNA damage chec…
gga-miR-20b-5p	ENSGALG00000043283	-1	0	2023	2046	-19.96	aTTTCACGAGTAGTCGgcataacc	x|||||||||||x||:xxxxxxxx	cAAAGTGCTCAT-AGTgcaggtag	LGI2	leucine rich repeat LGI family member 2 [Source:NCBI gene;Acc:422809]	-	-	-	-	-	GO:0005515//protein binding	GO:1904862//inhibitory synapse assembly
gga-miR-20b-5p	ENSGALG00000042125	-1	0	432	455	-14.2	aTTTCACGTCACATTACGaaagct	x|||||||xxxx||:|||xxxxxx	cAAAGTGCTCA-TAGTGCaggtag	AP2B1	adaptor related protein complex 2 beta 1 subunit [Source:NCBI gene;Acc:417525]	Cellular Processes;Human Diseases;Organismal Systems;Organismal Systems	Transport and catabolism;Neurodegenerative diseases;Nervous system;Excretory system	ko04144//Endocytosis;ko05016//Huntington disease;ko04721//Synaptic vesicle cycle;ko04961//Endocrine and other factor-regulated calcium reabsorption	K11825;K11825;K11825;K11825	GO:0030117//membrane coat;GO:0030122//AP-2 adaptor complex;GO:0030131//clathrin adaptor complex;GO:0098978//glutamatergic synapse	GO:0005515//protein binding;GO:0030276//clathrin binding	GO:0001822//kidney development;GO:0003279//cardiac septum development;GO:0003281//ventricular septum development;GO:0006886//intracellular protein transport;GO:0007507//heart development;GO:0015031//protein transport;GO:0016192//vesicle-mediated transport;GO:0035904//aorta development;GO:0060976//coronary vasculature development;GO:0072583//clathrin-dependent endocytosis;GO:0098884//postsynaptic …
gga-miR-20b-5p	ENSGALG00000036133	-1	0	35	58	-17.82	gTTTCACGACAGTAGC-CGACGAca	x||||||||xx|||x|x||x|x|xx	cAAAGTGCT--CATAGTGCAGGTag	KLF15	Kruppel like factor 15 [Source:NCBI gene;Acc:427588]	-	-	-	-	GO:0005634//nucleus;GO:0005654//nucleoplasm;GO:0016607//nuclear speck;GO:0043231//intracellular membrane-bounded organelle	GO:0000976//transcription regulatory region sequence-specific DNA binding;GO:0000977//RNA polymerase II regulatory region sequence-specific DNA binding;GO:0000978//RNA polymerase II proximal promoter sequence-specific DNA binding;GO:0000981//DNA-binding transcription factor activity, RNA polymerase II-specific;GO:0001228//DNA-binding transcription activator activity, RNA polymerase II-specific;GO…	GO:0001678//cellular glucose homeostasis;GO:0006357//regulation of transcription by RNA polymerase II;GO:0010001//glial cell differentiation;GO:0010468//regulation of gene expression;GO:0014898//cardiac muscle hypertrophy in response to stress;GO:0030111//regulation of Wnt signaling pathway;GO:0032868//response to insulin;GO:0045893//positive regulation of transcription, DNA-templated;GO:0045944/…
gga-miR-20b-5p	ENSGALG00000015069	-1	0	204	224	-10.74	cTTTCACG--TATCTTCTTgtgg	x|||||||xx||||x:x|:xxxx	cAAAGTGCTCATAGTGCAGgtag	B4GALT4	beta-1,4-galactosyltransferase 4 [Source:NCBI gene;Acc:418341]	Metabolism;Metabolism;Metabolism	Global and overview maps;Glycan biosynthesis and metabolism;Glycan biosynthesis and metabolism	ko01100//Metabolic pathways;ko00601//Glycosphingolipid biosynthesis - lacto and neolacto series;ko00533//Glycosaminoglycan biosynthesis - keratan sulfate	K07969;K07969;K07969	GO:0000139//Golgi membrane;GO:0005794//Golgi apparatus	GO:0003945//N-acetyllactosamine synthase activity;GO:0016757//transferase activity, transferring glycosyl groups;GO:0035250//UDP-galactosyltransferase activity	GO:0001572//lactosylceramide biosynthetic process;GO:0005975//carbohydrate metabolic process;GO:0018146//keratan sulfate biosynthetic process
gga-miR-20b-5p	ENSGALG00000030376	-1	0	2986	3010	-17.09	tTTTCACGTCATTACTGTGTCCtta	x|||||||xx|x||x:::||||xxx	cAAAGTGC--TCATAGTGCAGGtag	DHRS3	dehydrogenase/reductase 3 [Source:NCBI gene;Acc:419480]	Metabolism;Metabolism	Global and overview maps;Metabolism of cofactors and vitamins	ko01100//Metabolic pathways;ko00830//Retinol metabolism	K11146;K11146	GO:0005811//lipid droplet	GO:0004745//retinol dehydrogenase activity;GO:0016491//oxidoreductase activity;GO:0016616//oxidoreductase activity, acting on the CH-OH group of donors, NAD or NADP as acceptor	GO:0001523//retinoid metabolic process;GO:0003151//outflow tract morphogenesis;GO:0030278//regulation of ossification;GO:0042572//retinol metabolic process;GO:0048385//regulation of retinoic acid receptor signaling pathway;GO:0048387//negative regulation of retinoic acid receptor signaling pathway;GO:0060021//roof of mouth development;GO:0060349//bone morphogenesis;GO:0060411//cardiac septum morp…
gga-miR-20b-5p	ENSGALG00000034502	-1	0	1108	1129	-26.24	tTTTCACGAG-GTCACGGCTGtc	x|||||||||x:|||||x|::xx	cAAAGTGCTCATAGTGCAGGTag	SCD5	stearoyl-CoA desaturase 5 [Source:NCBI gene;Acc:422598]	Metabolism;Environmental Information Processing;Organismal Systems;Organismal Systems;Metabolism;Metabolism	Global and overview maps;Signal transduction;Aging;Endocrine system;Global and overview maps;Lipid metabolism	ko01100//Metabolic pathways;ko04152//AMPK signaling pathway;ko04212//Longevity regulating pathway - worm;ko03320//PPAR signaling pathway;ko01212//Fatty acid metabolism;ko01040//Biosynthesis of unsaturated fatty acids	K00507;K00507;K00507;K00507;K00507;K00507	GO:0005789//endoplasmic reticulum membrane	GO:0004768//stearoyl-CoA 9-desaturase activity;GO:0016491//oxidoreductase activity;GO:0016717//oxidoreductase activity, acting on paired donors, with oxidation of a pair of donors resulting in the reduction of molecular oxygen to two molecules of water	GO:0006629//lipid metabolic process;GO:0006636//unsaturated fatty acid biosynthetic process
gga-miR-20b-5p	ENSGALG00000045846	-1	0	189	210	-15.8	gTTTCACGACGA-CGAGTTTGac	x||||||||xx|x|:x||:::xx	cAAAGTGCTCATAGTGCAGGTag	PDK2	pyruvate dehydrogenase (acetyl-transferring) kinase isozyme 2, mitochondrial [Source:NCBI gene;Acc:107050147]	-	-	-	-	GO:0005654//nucleoplasm;GO:0005739//mitochondrion;GO:0005829//cytosol;GO:0005967//mitochondrial pyruvate dehydrogenase complex	GO:0004672//protein kinase activity;GO:0004740//pyruvate dehydrogenase (acetyl-transferring) kinase activity;GO:0005524//ATP binding;GO:0042803//protein homodimerization activity	GO:0006111//regulation of gluconeogenesis;GO:0006885//regulation of pH;GO:0008286//insulin receptor signaling pathway;GO:0010510//regulation of acetyl-CoA biosynthetic process from pyruvate;GO:0010565//regulation of cellular ketone metabolic process;GO:0010906//regulation of glucose metabolic process;GO:0031670//cellular response to nutrient;GO:0034614//cellular response to reactive oxygen specie…
gga-miR-20b-5p	ENSGALG00000002525	-1	0	2036	2059	-12.73	cTTTCACGTTTTGTGACATTatta	x|||||||xx|x:|x||x|:xxxx	cAAAGTGCTCA-TAGTGCAGgtag	RASGEF1A	RasGEF domain family member 1A [Source:NCBI gene;Acc:423631]	-	-	-	-	-	GO:0005085//guanyl-nucleotide exchange factor activity	GO:0007264//small GTPase mediated signal transduction
gga-miR-20b-5p	ENSGALG00000045026	-1	0	232	257	-19.11	gTTTCACGGTTTTCGAACCTCACAat	x|||||||:x|x||xx||x||x||xx	cAAAGTGCTCATAG--TGCAG-GTag	--	EOB00520.1 Beta-keratin-related protein, partial [Anas platyrhynchos]	-	-	-	-	GO:0005882//intermediate filament	GO:0005200//structural constituent of cytoskeleton	GO:0007010//cytoskeleton organization
gga-miR-20b-5p	ENSGALG00000012607	-1	0	153	175	-14.8	gTTTCACGTGTTTTGTagagact	x|||||||x||x|:::xxxxxxx	cAAAGTGCTCATAGTGcaggtag	ZCCHC6	zinc finger CCHC-type containing 6 [Source:NCBI gene;Acc:100857368]	-	-	-	-	-	GO:0003676//nucleic acid binding;GO:0008270//zinc ion binding	-
gga-miR-20b-5p	ENSGALG00000032308	-1	0	67	88	-16.81	aTTTCACGGTTATGTCA-CCAtt	x|||||||:x|||xx|xx|||xx	cAAAGTGCTCATAGTGCAGGTag	LRMDA	leucine rich melanocyte differentiation associated [Source:HGNC Symbol;Acc:HGNC:23405]	-	-	-	-	-	GO:0005515//protein binding	GO:0030318//melanocyte differentiation
gga-miR-20b-5p	ENSGALG00000051550	-1	0	1577	1599	-18.78	gTTTCACGA-TGTAAGGTATCAat	x||||||||x|:|x|x||x:||xx	cAAAGTGCTCATAGTGCA-GGTag	ARMH4	XP_009968429.2 armadillo-like helical domain-containing protein 4 isoform X3 [Tyto alba alba]	-	-	-	-	GO:0016020//membrane;GO:0016021//integral component of membrane	-	-
gga-miR-20b-5p	ENSGALG00000030276	-1	0	731	754	-20.54	gTTTCACGATGTATTCTGACTttc	x||||||||x||||:x:|x|:xxx	cAAAGTGCT-CATAGTGCAGGtag	SHTN1	shootin 1 [Source:NCBI gene;Acc:423919]	-	-	-	-	-	-	-
gga-miR-20b-5p	ENSGALG00000026278	-1	0	1626	1651	-21.38	gTTTCACGTGTGTGATACAGTCactg	x|||||||x||:|xx:||x|||xxxx	cAAAGTGCTCATA--GTG-CAGgtag	RAB6A	RAB41, member RAS oncogene family [Source:NCBI gene;Acc:101751235]	-	-	-	-	-	GO:0003924//GTPase activity;GO:0005525//GTP binding	-
gga-miR-20b-5p	ENSGALG00000042624	-1	0	71	97	-15.84	aTTTCACGACTTATCTAAAAGTCAAca	x||||||||x|x|||xxx|x|||x|xx	cAAAGTGCTCA-TAG---TGCAGGTag	CEP85	centrosomal protein 85 [Source:NCBI gene;Acc:419547]	-	-	-	-	GO:0000242//pericentriolar material;GO:0000922//spindle pole;GO:0005730//nucleolus;GO:0005794//Golgi apparatus;GO:0005813//centrosome;GO:0005829//cytosol	-	GO:0006469//negative regulation of protein kinase activity;GO:0046602//regulation of mitotic centrosome separation
gga-miR-20b-5p	ENSGALG00000051142	-1	0	736	757	-17.59	aTTTCACG-GTATTGCcatgctt	x|||||||x||||::|xxxxxxx	cAAAGTGCTCATAGTGcaggtag	FAM180B	family with sequence similarity 180 member B [Source:NCBI gene;Acc:101748745]	-	-	-	-	-	-	-
gga-miR-20b-5p	ENSGALG00000028570	-1	0	1065	1087	-22.77	cTTTCACGAAAGTTATTTCCAtc	x||||||||xx:|:|:x||||xx	cAAAGTGCTCATAGTGCAGGTag	C6orf132	chromosome 6 open reading frame 132 [Source:NCBI gene;Acc:101750708]	-	-	-	-	-	-	-
gga-miR-20b-5p	ENSGALG00000029102	-1	0	593	615	-28.5	gTTTCACGATTTTCACGTCagtc	x||||||||x|x|||||||xxxx	cAAAGTGCTCATAGTGCAGgtag	PXYLP1	2-phosphoxylose phosphatase 1 [Source:NCBI gene;Acc:424815]	-	-	-	-	-	-	-
gga-miR-20b-5p	ENSGALG00000049372	-1	0	358	381	-14.59	tTTTCACGTCTCTACAGTTTCAcg	x|||||||xx|x|x||xx|:||xx	cAAAGTGCTCATA-GTGCAGGTag	dusp22	POI34331.1 hypothetical protein CIB84_001917 [Bambusicola thoracicus]	-	-	-	-	GO:0005829//cytosol	-	GO:0007179//transforming growth factor beta receptor signaling pathway;GO:0042127//regulation of cell proliferation;GO:0046330//positive regulation of JNK cascade
gga-miR-20b-5p	ENSGALG00000052154	-1	0	1302	1324	-13.7	cTTTCACGTCTTCCGTGGCCcgg	x|||||||xx|xx|::|x||xxx	cAAAGTGCTCATAGTGCAGGtag	PHF13	PHD finger protein 13-like [Source:NCBI gene;Acc:101747338]	-	-	-	-	-	-	-
gga-miR-20b-5p	ENSGALG00000048035	-1	0	237	259	-19.72	tTTTCACGTTTGTCCCGTCGAcg	x|||||||xx|:||x||||x|xx	cAAAGTGCTCATAGTGCAGGTag	GCNT2	glucosaminyl (N-acetyl) transferase 2, I-branching enzyme (I blood group) [Source:NCBI gene;Acc:428479]	Metabolism;Metabolism	Global and overview maps;Glycan biosynthesis and metabolism	ko01100//Metabolic pathways;ko00601//Glycosphingolipid biosynthesis - lacto and neolacto series	K00742;K00742	GO:0005794//Golgi apparatus;GO:0016020//membrane	GO:0008109//N-acetyllactosaminide beta-1,6-N-acetylglucosaminyltransferase activity;GO:0016757//transferase activity, transferring glycosyl groups	GO:0006486//protein glycosylation;GO:0007179//transforming growth factor beta receptor signaling pathway;GO:0010608//posttranscriptional regulation of gene expression;GO:0010718//positive regulation of epithelial to mesenchymal transition;GO:0010812//negative regulation of cell-substrate adhesion;GO:0030335//positive regulation of cell migration;GO:0034116//positive regulation of heterotypic cell…
gga-miR-20b-5p	ENSGALG00000041977	-1	0	1089	1109	-12.03	aTTTCACGTAG-A-CAT-TCTAca	x|||||||x||x|x||:x||:|xx	cAAAGTGC-TCATAGTGCAGGTag	RNF128	ring finger protein 128, E3 ubiquitin protein ligase [Source:NCBI gene;Acc:422382]	-	-	-	-	GO:0005770//late endosome;GO:0005783//endoplasmic reticulum;GO:0005794//Golgi apparatus	GO:0061630//ubiquitin protein ligase activity	GO:0001818//negative regulation of cytokine production;GO:0031647//regulation of protein stability
gga-miR-20b-5p	ENSGALG00000003227	-1	0	184	206	-12.1	cTTTCACGttccttcagattggt	x|||||||xxxxxxxxxxxxxxx	cAAAGTGCtcatagtgcaggtag	RAB11FIP4	RAB11 family interacting protein 4 (class II) [Source:NCBI gene;Acc:427808]	Cellular Processes	Transport and catabolism	ko04144//Endocytosis	K12485	GO:0005768//endosome;GO:0030139//endocytic vesicle;GO:0030496//midbody;GO:0032154//cleavage furrow;GO:0055038//recycling endosome membrane	GO:0031267//small GTPase binding;GO:0042803//protein homodimerization activity	GO:0032465//regulation of cytokinesis
gga-miR-20b-5p	ENSGALG00000001933	-1	0	511	535	-24.04	gTTTCACGACTCGTGACCGTCgggg	x||||||||x|x:|x||x|||xxxx	cAAAGTGCTCA-TAGTG-CAGgtag	CORO2A	coronin 2A [Source:NCBI gene;Acc:427373]	-	-	-	-	GO:0017053//transcriptional repressor complex	GO:0005515//protein binding;GO:0051015//actin filament binding	-
gga-miR-20b-5p	ENSGALG00000055058	-1	0	1372	1394	-15.67	cTTTCACGTCTCTTATTTCCtca	x|||||||xx|x|:|:x|||xxx	cAAAGTGCTCATAGTGCAGGtag	Proser2	proline and serine rich 2 [Source:NCBI gene;Acc:419101]	-	-	-	-	-	-	-
gga-miR-20b-5p	ENSGALG00000012932	-1	0	137	161	-15.73	aTTTCACGATTCTGTAAATACCAtc	x||||||||x|x|x:|xx|x|||xx	cAAAGTGCTCATA-GTGCA-GGTag	FGD4	FYVE, RhoGEF and PH domain containing 4 [Source:NCBI gene;Acc:107049013]	Human Diseases	Infectious diseases	ko05132//Salmonella infection	K05723	-	GO:0005085//guanyl-nucleotide exchange factor activity;GO:0008270//zinc ion binding;GO:0046872//metal ion binding	-
gga-miR-20b-5p	ENSGALG00000047827	-1	0	252	273	-20.27	aTTTCACGTC-ATCATGTCTtga	x|||||||xxx||||:|||:xxx	cAAAGTGCTCATAGTGCAGGtag	TMEM86A	transmembrane protein 86A [Source:NCBI gene;Acc:428847]	-	-	-	-	GO:0016021//integral component of membrane	-	-
gga-miR-20b-5p	ENSGALG00000050840	-1	0	664	691	-18.59	cTTTCACGACTTCGTTAATACGTCGAtt	x||||||||xxxx||x|x:|||||x|xx	cAAAGTGCT----CA-TAGTGCAGGTag	APCDD1	APC down-regulated 1 [Source:NCBI gene;Acc:426765]	-	-	-	-	GO:0005886//plasma membrane;GO:0005887//integral component of plasma membrane	GO:0017147//Wnt-protein binding;GO:0042802//identical protein binding	GO:0030178//negative regulation of Wnt signaling pathway
gga-miR-202-5p	ENSGALG00000002771	-1	0	187	208	-12.14	aAAGGATACCTCGTCGTAGGtt	x||||||||x|xxxx|x||:xx	tTTCCTATGCATATACTTCTtt	CRIP1	cysteine rich protein 1 [Source:NCBI gene;Acc:101747696]	-	-	-	-	-	-	-
gga-miR-202-5p	ENSGALG00000003242	-1	0	554	576	-13.82	gAAGGATAGGACGTTTGAAtttt	x|||||||x|xx:|x||||xxxx	tTTCCTATGCA-TATACTTcttt	STAR	steroidogenic acute regulatory protein [Source:NCBI gene;Acc:395421]	-	-	-	-	GO:0005739//mitochondrion;GO:0005758//mitochondrial intermembrane space	GO:0008289//lipid binding;GO:0015485//cholesterol binding;GO:0120020//intermembrane cholesterol transfer activity	GO:0006694//steroid biosynthetic process;GO:0006869//lipid transport;GO:0008203//cholesterol metabolic process;GO:0008211//glucocorticoid metabolic process;GO:0032367//intracellular cholesterol transport;GO:0044255//cellular lipid metabolic process;GO:0050810//regulation of steroid biosynthetic process;GO:0070859//positive regulation of bile acid biosynthetic process;GO:0120009//intermembrane lip…
gga-miR-202-5p	ENSGALG00000008733	-1	0	1141	1164	-11.55	tAAGGATAATCTCGTACCAGGGat	x|||||||xx|xx:||xx|:|:xx	tTTCCTAT--GCATATACTTCTtt	LPAR3	lysophosphatidic acid receptor 3 [Source:NCBI gene;Acc:771215]	Human Diseases;Environmental Information Processing;Environmental Information Processing;Environmental Information Processing;Environmental Information Processing	Cancers;Signal transduction;Signaling molecules and interaction;Signal transduction;Signal transduction	ko05200//Pathways in cancer;ko04151//PI3K-Akt signaling pathway;ko04080//Neuroactive ligand-receptor interaction;ko04015//Rap1 signaling pathway;ko04072//Phospholipase D signaling pathway	K04294;K04294;K04294;K04294;K04294	GO:0005737//cytoplasm;GO:0005886//plasma membrane;GO:0016020//membrane;GO:0016021//integral component of membrane;GO:0030424//axon	GO:0004930//G protein-coupled receptor activity;GO:0070915//lysophosphatidic acid receptor activity	GO:0007165//signal transduction;GO:0007186//G protein-coupled receptor signaling pathway;GO:0007189//adenylate cyclase-activating G protein-coupled receptor signaling pathway;GO:0010467//gene expression;GO:0019222//regulation of metabolic process;GO:0032060//bleb assembly;GO:0043410//positive regulation of MAPK cascade;GO:0048672//positive regulation of collateral sprouting
gga-miR-202-5p	ENSGALG00000015967	-1	0	1102	1124	-15.5	cAAGGATACGAATTTCGGAGtca	x|||||||||x||x|x|:||xxx	tTTCCTATGCATATA-CTTCttt	LRRTM1	leucine rich repeat transmembrane neuronal 1 [Source:NCBI gene;Acc:771502]	-	-	-	-	GO:0005783//endoplasmic reticulum;GO:0030424//axon;GO:0030426//growth cone;GO:0098982//GABA-ergic synapse;GO:0099060//integral component of postsynaptic specialization membrane	GO:0005515//protein binding	-
gga-miR-202-5p	ENSGALG00000027707	-1	0	1733	1754	-13.52	aAAGGATATTTATAGGGttgtc	x|||||||:x||||x|:xxxxx	tTTCCTATGCATATACTtcttt	ESM1	endothelial cell specific molecule 1 [Source:NCBI gene;Acc:430807]	-	-	-	-	GO:0005576//extracellular region	GO:0005171//hepatocyte growth factor receptor binding;GO:0005178//integrin binding;GO:0005520//insulin-like growth factor binding	GO:0001525//angiogenesis;GO:0002040//sprouting angiogenesis;GO:0008284//positive regulation of cell proliferation;GO:1902204//positive regulation of hepatocyte growth factor receptor signaling pathway
gga-miR-202-5p	ENSGALG00000028376	-1	0	811	832	-12.26	gAAGGATAaacgatggttgtat	x|||||||xxxxxxxxxxxxxx	tTTCCTATgcatatacttcttt	FGF19	fibroblast growth factor 19 [Source:NCBI gene;Acc:395394]	Human Diseases;Environmental Information Processing;Environmental Information Processing;Cellular Processes;Environmental Information Processing;Environmental Information Processing;Human Diseases;Human Diseases;Human Diseases	Cancers;Signal transduction;Signal transduction;Cell motility;Signal transduction;Signal transduction;Cancers;Cancers;Cancers	ko05200//Pathways in cancer;ko04151//PI3K-Akt signaling pathway;ko04010//MAPK signaling pathway;ko04810//Regulation of actin cytoskeleton;ko04015//Rap1 signaling pathway;ko04014//Ras signaling pathway;ko05226//Gastric cancer;ko05224//Breast cancer;ko05218//Melanoma	K22603;K22603;K22603;K22603;K22603;K22603;K22603;K22603;K22603	GO:0005576//extracellular region	GO:0005104//fibroblast growth factor receptor binding;GO:0008083//growth factor activity	GO:0001755//neural crest cell migration;GO:0001934//positive regulation of protein phosphorylation;GO:0007507//heart development;GO:0008284//positive regulation of cell proliferation;GO:0008543//fibroblast growth factor receptor signaling pathway;GO:0009617//response to bacterium;GO:0010629//negative regulation of gene expression;GO:0046326//positive regulation of glucose import;GO:0046330//posit…
gga-miR-202-5p	ENSGALG00000032645	-1	0	80	102	-10.11	tAAGGATATAATATATcttcgtt	x|||||||:xx|||||xxxxxxx	tTTCCTATGC-ATATActtcttt	H2A-VIII	histone cluster 1, H2A-IV-like 3 (similar to human histone cluster 2, class H2A, member C) [Source:NCBI gene;Acc:417955]	Cellular Processes;Human Diseases;Human Diseases	Cell growth and death;Immune diseases;Substance dependence	ko04217//Necroptosis;ko05322//Systemic lupus erythematosus;ko05034//Alcoholism	K11251;K11251;K11251	GO:0000786//nucleosome;GO:0005634//nucleus;GO:0005694//chromosome	GO:0003677//DNA binding;GO:0046982//protein heterodimerization activity	-
gga-miR-202-5p	ENSGALG00000033683	-1	0	1131	1152	-12.8	cAAGGATACGAAacctcatcaa	x|||||||||x|xxxxxxxxxx	tTTCCTATGCATatacttcttt	PHOSPHO1	phosphoethanolamine/phosphocholine phosphatase [Source:NCBI gene;Acc:395650]	Metabolism;Metabolism	Global and overview maps;Lipid metabolism	ko01100//Metabolic pathways;ko00564//Glycerophospholipid metabolism	K06124;K06124	GO:0031012//extracellular matrix;GO:0065010//extracellular membrane-bounded organelle	GO:0016462//pyrophosphatase activity;GO:0016791//phosphatase activity;GO:0052731//phosphocholine phosphatase activity;GO:0052732//phosphoethanolamine phosphatase activity	GO:0001958//endochondral ossification;GO:0030282//bone mineralization;GO:0035630//bone mineralization involved in bone maturation
gga-miR-202-5p	ENSGALG00000047320	-1	0	2246	2267	-12.64	gAAGGATAGGGAcgactttcgt	x|||||||x|x|xxxxxxxxxx	tTTCCTATGCATatacttcttt	MFAP5	microfibrillar associated protein 5 [Source:NCBI gene;Acc:418256]	-	-	-	-	GO:0001527//microfibril;GO:0005576//extracellular region;GO:0031012//extracellular matrix	-	GO:0048048//embryonic eye morphogenesis;GO:0060216//definitive hemopoiesis;GO:0097435//supramolecular fiber organization
gga-miR-202-5p	ENSGALG00000052425	-1	0	158	179	-13.24	aAAGGATATGACTACAAAaggg	x|||||||:|xx||xx||xxxx	tTTCCTATGCATATACTTcttt	BATF3	basic leucine zipper ATF-like transcription factor 3 [Source:NCBI gene;Acc:421368]	Human Diseases	Cancer: overview	ko05235//PD-L1 expression and PD-1 checkpoint pathway in cancer	K09034	GO:0005654//nucleoplasm;GO:0005730//nucleolus;GO:0005829//cytosol;GO:0090575//RNA polymerase II transcription factor complex	GO:0000978//RNA polymerase II proximal promoter sequence-specific DNA binding;GO:0001227//DNA-binding transcription repressor activity, RNA polymerase II-specific;GO:0003677//DNA binding;GO:0003700//DNA-binding transcription factor activity;GO:1990837//sequence-specific double-stranded DNA binding	GO:0000122//negative regulation of transcription by RNA polymerase II;GO:0006355//regulation of transcription, DNA-templated;GO:0006357//regulation of transcription by RNA polymerase II;GO:0009615//response to virus;GO:0043011//myeloid dendritic cell differentiation;GO:0097028//dendritic cell differentiation
gga-miR-202-3p	ENSGALG00000001449	-1	0	483	503	-15.97	cCTCCGTACTACG-ACgagata	x|||||||x:x||x||xxxxxx	aGAGGCATAGAGCATGggaaaa	STRA6	stimulated by retinoic acid 6 [Source:NCBI gene;Acc:415301]	-	-	-	-	GO:0005886//plasma membrane;GO:0005887//integral component of plasma membrane;GO:0016020//membrane;GO:0016021//integral component of membrane;GO:0032991//protein-containing complex	GO:0016918//retinal binding;GO:0019841//retinol binding;GO:0034632//retinol transmembrane transporter activity;GO:0038023//signaling receptor activity	GO:0001568//blood vessel development;GO:0001822//kidney development;GO:0003184//pulmonary valve morphogenesis;GO:0003281//ventricular septum development;GO:0007507//heart development;GO:0007612//learning;GO:0007631//feeding behavior;GO:0030324//lung development;GO:0030325//adrenal gland development;GO:0030540//female genitalia development;GO:0034633//retinol transport;GO:0042297//vocal learning;G…
gga-miR-202-3p	ENSGALG00000003770	-1	0	248	269	-18.31	cCTCCGTAggagttgttcgtgc	x|||||||xxxxxxxxxxxxxx	aGAGGCATagagcatgggaaaa	ANXA2	annexin A2 pseudogene 2 [Source:NCBI gene;Acc:396297]	Human Diseases	Infectious diseases	ko05132//Salmonella infection	K17092	GO:0005576//extracellular region;GO:0005604//basement membrane;GO:0016020//membrane	GO:0004859//phospholipase inhibitor activity;GO:0005509//calcium ion binding;GO:0005544//calcium-dependent phospholipid binding;GO:0008092//cytoskeletal protein binding	GO:0010951//negative regulation of endopeptidase activity;GO:0043086//negative regulation of catalytic activity
gga-miR-202-3p	ENSGALG00000019233	-1	0	130	151	-12.83	tCTCCGTAcataaattaggtta	x|||||||xxxxxxxxxxxxxx	aGAGGCATagagcatgggaaaa	PLA2G10	phospholipase A2 group X-like [Source:NCBI gene;Acc:418356]	Metabolism;Environmental Information Processing;Organismal Systems;Metabolism;Organismal Systems;Metabolism;Metabolism;Organismal Systems;Metabolism;Metabolism	Global and overview maps;Signal transduction;Circulatory system;Lipid metabolism;Digestive system;Lipid metabolism;Lipid metabolism;Digestive system;Lipid metabolism;Lipid metabolism	ko01100//Metabolic pathways;ko04014//Ras signaling pathway;ko04270//Vascular smooth muscle contraction;ko00564//Glycerophospholipid metabolism;ko04972//Pancreatic secretion;ko00590//Arachidonic acid metabolism;ko00565//Ether lipid metabolism;ko04975//Fat digestion and absorption;ko00591//Linoleic acid metabolism;ko00592//alpha-Linolenic acid metabolism	K01047;K01047;K01047;K01047;K01047;K01047;K01047;K01047;K01047;K01047	-	GO:0004623//phospholipase A2 activity;GO:0005509//calcium ion binding	GO:0006644//phospholipid metabolic process;GO:0016042//lipid catabolic process;GO:0050482//arachidonic acid secretion
gga-miR-202-3p	ENSGALG00000023882	-1	0	315	339	-19.55	cCTCCGTACGACGACGTCCCCTccc	x|||||||xxx|xx|||x||||xxx	aGAGGCATA--GA-GCATGGGAaaa	MALL	mal, T-cell differentiation protein like [Source:NCBI gene;Acc:421222]	-	-	-	-	GO:0016020//membrane	-	-
gga-miR-202-3p	ENSGALG00000025999	-1	0	82	103	-11.31	aCTCCGTAcaaacttataaagg	x|||||||xxxxxxxxxxxxxx	aGAGGCATagagcatgggaaaa	NDUFA4	NDUFA4, mitochondrial complex associated [Source:NCBI gene;Acc:772135]	Metabolism;Human Diseases;Human Diseases;Organismal Systems;Organismal Systems;Human Diseases;Human Diseases;Metabolism	Global and overview maps;Neurodegenerative diseases;Neurodegenerative diseases;Environmental adaptation;Nervous system;Endocrine and metabolic diseases;Neurodegenerative diseases;Energy metabolism	ko01100//Metabolic pathways;ko05010//Alzheimer disease;ko05016//Huntington disease;ko04714//Thermogenesis;ko04723//Retrograde endocannabinoid signaling;ko04932//Non-alcoholic fatty liver disease (NAFLD);ko05012//Parkinson disease;ko00190//Oxidative phosphorylation	K03948;K03948;K03948;K03948;K03948;K03948;K03948;K03948	-	-	-
gga-miR-202-3p	ENSGALG00000001459	-1	0	528	549	-13.41	tCTCCGTAaaggtttatttcat	x|||||||xxxxxxxxxxxxxx	aGAGGCATagagcatgggaaaa	TNNC1	troponin C1, slow skeletal and cardiac type [Source:NCBI gene;Acc:396032]	Environmental Information Processing;Human Diseases;Organismal Systems;Human Diseases;Organismal Systems	Signal transduction;Cardiovascular diseases;Circulatory system;Cardiovascular diseases;Circulatory system	ko04020//Calcium signaling pathway;ko05414//Dilated cardiomyopathy (DCM);ko04261//Adrenergic signaling in cardiomyocytes;ko05410//Hypertrophic cardiomyopathy (HCM);ko04260//Cardiac muscle contraction	K05865;K05865;K05865;K05865;K05865	GO:0005861//troponin complex	GO:0005509//calcium ion binding;GO:0046872//metal ion binding;GO:0048306//calcium-dependent protein binding;GO:0051015//actin filament binding	GO:0003009//skeletal muscle contraction;GO:0006937//regulation of muscle contraction
gga-miR-202-3p	ENSGALG00000041634	-1	0	124	146	-20.18	cCTCCGTAGTCGCTGACgacccc	x|||||||x||x|xx||xxxxxx	aGAGGCAT-AGAGCATGggaaaa	ACTG2	actin, gamma 2, smooth muscle, enteric [Source:NCBI gene;Acc:396084]	Organismal Systems	Circulatory system	ko04270//Vascular smooth muscle contraction	K12315	-	-	-
gga-miR-383-5p	ENSGALG00000000318	-1	0	609	630	-10.59	cCTAGTCTTaggtcgtgttttt	x||||||||xxxxxxxxxxxxx	aGATCAGAAggtgattgtggct	CSRP1	cysteine and glycine rich protein 1 [Source:NCBI gene;Acc:396176]	-	-	-	-	GO:0001725//stress fiber;GO:0005634//nucleus;GO:0005737//cytoplasm;GO:0005856//cytoskeleton;GO:0005925//focal adhesion;GO:0030018//Z disc;GO:0031252//cell leading edge	GO:0008307//structural constituent of muscle;GO:0042805//actinin binding;GO:0046872//metal ion binding;GO:0051219//phosphoprotein binding;GO:0051393//alpha-actinin binding	GO:0030036//actin cytoskeleton organization;GO:0045214//sarcomere organization;GO:0060537//muscle tissue development
gga-miR-383-5p	ENSGALG00000009415	-1	0	446	467	-17.2	cCTAGTCTACCGTCTTTACTtt	x|||||||x||::xxx:||:xx	aGATCAGAAGGTGATTGTGGct	SMOC1	SPARC related modular calcium binding 1 [Source:NCBI gene;Acc:768688]	-	-	-	-	-	GO:0005509//calcium ion binding;GO:0005515//protein binding;GO:0050840//extracellular matrix binding	GO:0001654//eye development;GO:0045667//regulation of osteoblast differentiation;GO:0060173//limb development
gga-miR-383-5p	ENSGALG00000010343	-1	0	223	246	-17.29	tCTAGTCTGGGTCACGAGggggga	x|||||||xxx:|||x|:xxxxxx	aGATCAGAA--GGTGATTgtggct	TSPAN1	tetraspanin 1 [Source:NCBI gene;Acc:424607]	-	-	-	-	GO:0005654//nucleoplasm;GO:0005737//cytoplasm;GO:0005886//plasma membrane;GO:0016020//membrane;GO:0016021//integral component of membrane;GO:0030054//cell junction;GO:0031982//vesicle;GO:0043231//intracellular membrane-bounded organelle;GO:0048471//perinuclear region of cytoplasm	-	GO:0050821//protein stabilization
gga-miR-383-5p	ENSGALG00000041255	-1	0	1069	1089	-20.43	tCTAGTCTGCATCGCA-ACCgt	x|||||||x|xx|xx|x|||xx	aGATCAGAAGGTGATTGTGGct	ADAM12	ADAM metallopeptidase domain 12 [Source:NCBI gene;Acc:425843]	-	-	-	-	-	GO:0004222//metalloendopeptidase activity;GO:0008237//metallopeptidase activity	GO:0006508//proteolysis
gga-miR-383-5p	ENSGALG00000006598	-1	0	2826	2847	-22.97	aCTAGTCTTCGACTGAGATgag	x|||||||||x|||:|x|:xxx	aGATCAGAAGGTGATTGTGgct	SORL1	sortilin related receptor 1 [Source:NCBI gene;Acc:395998]	-	-	-	-	GO:0005615//extracellular space;GO:0005641//nuclear envelope lumen;GO:0005768//endosome;GO:0005769//early endosome;GO:0005771//multivesicular body;GO:0005783//endoplasmic reticulum;GO:0005794//Golgi apparatus;GO:0005802//trans-Golgi network;GO:0005886//plasma membrane;GO:0009986//cell surface;GO:0016020//membrane;GO:0016021//integral component of membrane;GO:0031985//Golgi cisterna;GO:0055037//re…	GO:0001540//amyloid-beta binding;GO:0004888//transmembrane signaling receptor activity;GO:0005515//protein binding;GO:0030169//low-density lipoprotein particle binding;GO:0031267//small GTPase binding;GO:0042923//neuropeptide binding	GO:0002024//diet induced thermogenesis;GO:0006605//protein targeting;GO:0006622//protein targeting to lysosome;GO:0006892//post-Golgi vesicle-mediated transport;GO:0006898//receptor-mediated endocytosis;GO:0007218//neuropeptide signaling pathway;GO:0010897//negative regulation of triglyceride catabolic process;GO:0014910//regulation of smooth muscle cell migration;GO:0030514//negative regulation …
gga-miR-383-5p	ENSGALG00000022875	-1	0	266	285	-17.97	aCTAGTCT-CC-CTTACATaag	x|||||||x||x||x|||:xxx	aGATCAGAAGGTGATTGTGgct	Mog	myelin oligodendrocyte glycoprotein [Source:NCBI gene;Acc:421050]	-	-	-	-	-	-	-
gga-miR-383-5p	ENSGALG00000002118	-1	0	844	866	-15.03	tCTAGTCTTAACATGTATGTgag	x||||||||xx||:xx|:::xxx	aGATCAGAAG-GTGATTGTGgct	KCNMB1	potassium calcium-activated channel subfamily M regulatory beta subunit 1 [Source:NCBI gene;Acc:395301]	Environmental Information Processing;Organismal Systems;Organismal Systems	Signal transduction;Circulatory system;Endocrine system	ko04022//cGMP - PKG signaling pathway;ko04270//Vascular smooth muscle contraction;ko04911//Insulin secretion	K04937;K04937;K04937	GO:0016020//membrane	GO:0015269//calcium-activated potassium channel activity	GO:0006813//potassium ion transport
gga-miR-383-5p	ENSGALG00000010533	-1	0	2500	2521	-12	tCTAGTCTgattgtagagggag	x|||||||xxxxxxxxxxxxxx	aGATCAGAaggtgattgtggct	ELAVL4	ELAV like RNA binding protein 4 [Source:NCBI gene;Acc:395634]	-	-	-	-	GO:1990904//ribonucleoprotein complex	GO:0003676//nucleic acid binding;GO:0003723//RNA binding	-
gga-miR-211	ENSGALG00000005204	-1	0	201	225	-15.47	cAGGGAAACGAGACTAGccattgcg	x||||||||x||xx|||xxxxxxxx	tTCCCTTTG-TC--ATCctatgcct	GSTT1	glutathione S-transferase theta 1-like [Source:NCBI gene;Acc:769847]	Metabolism;Human Diseases;Human Diseases;Human Diseases;Organismal Systems;Human Diseases;Metabolism;Human Diseases;Metabolism;Metabolism;Metabolism	Global and overview maps;Cancers;Cancers;Cardiovascular diseases;Aging;Drug resistance;Xenobiotics biodegradation and metabolism;Cancers;Metabolism of other amino acids;Xenobiotics biodegradation and metabolism;Xenobiotics biodegradation and metabolism	ko01100//Metabolic pathways;ko05200//Pathways in cancer;ko05225//Hepatocellular carcinoma;ko05418//Fluid shear stress and atherosclerosis;ko04212//Longevity regulating pathway - worm;ko01524//Platinum drug resistance;ko00983//Drug metabolism - other enzymes;ko05204//Chemical carcinogenesis;ko00480//Glutathione metabolism;ko00980//Metabolism of xenobiotics by cytochrome P450;ko00982//Drug metaboli…	K00799;K00799;K00799;K00799;K00799;K00799;K00799;K00799;K00799;K00799;K00799	-	GO:0005515//protein binding	GO:0006749//glutathione metabolic process
gga-miR-211	ENSGALG00000006106	-1	0	710	732	-18.56	aAGGGAAAACAGCAGCAcgaggg	x|||||||x|||x||x|xxxxxx	tTCCCTTT-GTCATCCTatgcct	TNFRSF6B	TNF receptor superfamily member 6b [Source:NCBI gene;Acc:395096]	Environmental Information Processing	Signaling molecules and interaction	ko04060//Cytokine-cytokine receptor interaction	K05143	-	GO:0005515//protein binding	-
gga-miR-211	ENSGALG00000007611	-1	0	354	375	-13.37	gAGGGAAATAactcctccgttc	x|||||||:|xxxxxxxxxxxx	tTCCCTTTGTcatcctatgcct	RPL35A	ribosomal protein L35a [Source:NCBI gene;Acc:424924]	Genetic Information Processing	Translation	ko03010//Ribosome	K02917	GO:0005840//ribosome;GO:0022625//cytosolic large ribosomal subunit;GO:0022626//cytosolic ribosome	GO:0003735//structural constituent of ribosome	GO:0006364//rRNA processing;GO:0006412//translation;GO:0042273//ribosomal large subunit biogenesis
gga-miR-211	ENSGALG00000008815	-1	0	78	99	-11.8	aAGGGAAAAAaaaacgacttcc	x|||||||x|xxxxxxxxxxxx	tTCCCTTTGTcatcctatgcct	LRRN4	leucine rich repeat neuronal 4 [Source:NCBI gene;Acc:427686]	-	-	-	-	GO:0005887//integral component of plasma membrane	GO:0005515//protein binding	GO:0007616//long-term memory;GO:0008542//visual learning
gga-miR-211	ENSGALG00000015015	-1	0	374	393	-12.74	cAGGGAAA--GTATGGTtagat	x|||||||xx|||x|:|xxxxx	tTCCCTTTGTCATCCTAtgcct	CYTL1	cytokine like 1 [Source:NCBI gene;Acc:422849]	-	-	-	-	-	-	GO:0002062//chondrocyte differentiation;GO:0045944//positive regulation of transcription by RNA polymerase II;GO:0048839//inner ear development;GO:0050650//chondroitin sulfate proteoglycan biosynthetic process;GO:0051091//positive regulation of DNA-binding transcription factor activity;GO:1990079//cartilage homeostasis
gga-miR-211	ENSGALG00000019231	-1	0	474	496	-17.38	aAGGGAAACGATCCGTTTACaag	x||||||||:x|xx|x|x||xxx	tTCCCTTTGTCATCCTA-TGcct	CD200R1	CD200 receptor 1 [Source:NCBI gene;Acc:768673]	-	-	-	-	-	GO:0038023//signaling receptor activity	GO:0150077//regulation of neuroinflammatory response
gga-miR-211	ENSGALG00000005338	-1	0	1735	1756	-13.35	gAGGGAAAACCTATGAcgtaaa	x|||||||xxx||x||xxxxxx	tTCCCTTTGTCATCCTatgcct	RPS21	ribosomal protein S21 [Source:NCBI gene;Acc:419228]	Genetic Information Processing	Translation	ko03010//Ribosome	K02971	GO:0005840//ribosome;GO:0022626//cytosolic ribosome;GO:0022627//cytosolic small ribosomal subunit;GO:0042788//polysomal ribosome	GO:0003735//structural constituent of ribosome;GO:0047485//protein N-terminus binding	GO:0002181//cytoplasmic translation;GO:0006412//translation
gga-miR-211	ENSGALG00000016478	-1	0	384	404	-10.74	aAGGGAAA-ATTAcctgtctaa	x|||||||x|x||xxxxxxxxx	tTCCCTTTGTCATcctatgcct	MATN3	matrilin 3 [Source:NCBI gene;Acc:395954]	-	-	-	-	GO:0005576//extracellular region;GO:0031012//extracellular matrix;GO:0062023//collagen-containing extracellular matrix	GO:0005509//calcium ion binding	GO:0030198//extracellular matrix organization;GO:0051216//cartilage development
gga-miR-211	ENSGALG00000023882	-1	0	448	468	-13.16	aAGGGAAAT-GAACTAAACGtt	x|||||||:x|x|xx|x|||xx	tTCCCTTTGTCATCCTATGCct	MALL	mal, T-cell differentiation protein like [Source:NCBI gene;Acc:421222]	-	-	-	-	GO:0016020//membrane	-	-
gga-miR-211	ENSGALG00000027887	-1	0	1286	1306	-16.72	aAGGGAAAGAG-ACAACATGgt	x|||||||x||x|xx|x|:|xx	tTCCCTTTGTCATCCTATGCct	C1QTNF3	C1q and tumor necrosis factor related protein 3 [Source:NCBI gene;Acc:427430]	-	-	-	-	-	GO:0005515//protein binding	-
gga-miR-211	ENSGALG00000028721	-1	0	1071	1094	-20.09	tAGGGAAAGACGATAGGGgggggg	x|||||||xx|:x||||:xxxxxx	tTCCCTTT--GTCATCCTatgcct	LMOD1	leiomodin 1 [Source:NCBI gene;Acc:771476]	-	-	-	-	GO:0005829//cytosol;GO:0030016//myofibril	GO:0003779//actin binding;GO:0005523//tropomyosin binding	GO:0006936//muscle contraction;GO:0030838//positive regulation of actin filament polymerization;GO:0045010//actin nucleation;GO:0051694//pointed-end actin filament capping
gga-miR-211	ENSGALG00000036831	-1	0	101	122	-11.44	gAGGGAAAaccccaccccagag	x|||||||xxxxxxxxxxxxxx	tTCCCTTTgtcatcctatgcct	CYP2H1	cytochrome P450 2B4-like [Source:NCBI gene;Acc:101749846]	-	-	-	-	-	GO:0004497//monooxygenase activity;GO:0005506//iron ion binding;GO:0016705//oxidoreductase activity, acting on paired donors, with incorporation or reduction of molecular oxygen;GO:0016712//oxidoreductase activity, acting on paired donors, with incorporation or reduction of molecular oxygen, reduced flavin or flavoprotein as one donor, and incorporation of one atom of oxygen;GO:0020037//heme bind…	-
gga-miR-211	ENSGALG00000002118	-1	0	1790	1810	-12.08	gAGGGAAA-ATTATGcctaaac	x|||||||x|x||x|xxxxxxx	tTCCCTTTGTCATCCtatgcct	KCNMB1	potassium calcium-activated channel subfamily M regulatory beta subunit 1 [Source:NCBI gene;Acc:395301]	Environmental Information Processing;Organismal Systems;Organismal Systems	Signal transduction;Circulatory system;Endocrine system	ko04022//cGMP - PKG signaling pathway;ko04270//Vascular smooth muscle contraction;ko04911//Insulin secretion	K04937;K04937;K04937	GO:0016020//membrane	GO:0015269//calcium-activated potassium channel activity	GO:0006813//potassium ion transport
gga-miR-449a	ENSGALG00000005204	-1	0	359	378	-21.66	aCCGTCACCAA-AGTGGATct	x|||||||xx|x|:|x||:xx	tGGCAGTGTATGTTAGCTGgt	GSTT1	glutathione S-transferase theta 1-like [Source:NCBI gene;Acc:769847]	Metabolism;Human Diseases;Human Diseases;Human Diseases;Organismal Systems;Human Diseases;Metabolism;Human Diseases;Metabolism;Metabolism;Metabolism	Global and overview maps;Cancers;Cancers;Cardiovascular diseases;Aging;Drug resistance;Xenobiotics biodegradation and metabolism;Cancers;Metabolism of other amino acids;Xenobiotics biodegradation and metabolism;Xenobiotics biodegradation and metabolism	ko01100//Metabolic pathways;ko05200//Pathways in cancer;ko05225//Hepatocellular carcinoma;ko05418//Fluid shear stress and atherosclerosis;ko04212//Longevity regulating pathway - worm;ko01524//Platinum drug resistance;ko00983//Drug metabolism - other enzymes;ko05204//Chemical carcinogenesis;ko00480//Glutathione metabolism;ko00980//Metabolism of xenobiotics by cytochrome P450;ko00982//Drug metaboli…	K00799;K00799;K00799;K00799;K00799;K00799;K00799;K00799;K00799;K00799;K00799	-	GO:0005515//protein binding	GO:0006749//glutathione metabolic process
gga-miR-449a	ENSGALG00000006106	-1	0	884	903	-21.4	tCCGTCAC-TACccgtcacca	x|||||||x|||xxxxxxxxx	tGGCAGTGTATGttagctggt	TNFRSF6B	TNF receptor superfamily member 6b [Source:NCBI gene;Acc:395096]	Environmental Information Processing	Signaling molecules and interaction	ko04060//Cytokine-cytokine receptor interaction	K05143	-	GO:0005515//protein binding	-
gga-miR-449a	ENSGALG00000015967	-1	0	1054	1074	-14.92	cCCGTCACtctccgtgttcca	x|||||||xxxxxxxxxxxxx	tGGCAGTGtatgttagctggt	LRRTM1	leucine rich repeat transmembrane neuronal 1 [Source:NCBI gene;Acc:771502]	-	-	-	-	GO:0005783//endoplasmic reticulum;GO:0030424//axon;GO:0030426//growth cone;GO:0098982//GABA-ergic synapse;GO:0099060//integral component of postsynaptic specialization membrane	GO:0005515//protein binding	-
gga-miR-449a	ENSGALG00000023772	-1	0	24	44	-16.28	cCCGTCACCTTTAcgggcagg	x|||||||x|x:|xxxxxxxx	tGGCAGTGTATGTtagctggt	HSPB7	heat shock protein family B (small) member 7 [Source:NCBI gene;Acc:430280]	-	-	-	-	GO:0005634//nucleus;GO:0005654//nucleoplasm;GO:0005737//cytoplasm;GO:0015629//actin cytoskeleton;GO:0016235//aggresome	GO:0031005//filamin binding	GO:0007507//heart development
gga-miR-449a	ENSGALG00000006751	-1	0	1081	1100	-13.52	tCCGTCACCC-CACCCTACgt	x|||||||xxx||xx|x||xx	tGGCAGTGTATGTTAGCTGgt	THY1	Thy-1 cell surface antigen [Source:NCBI gene;Acc:378897]	Organismal Systems	Immune system	ko04670//Leukocyte transendothelial migration	K06514	GO:0005783//endoplasmic reticulum;GO:0009897//external side of plasma membrane;GO:0009986//cell surface;GO:0016324//apical plasma membrane;GO:0030425//dendrite;GO:0031362//anchored component of external side of plasma membrane;GO:0045121//membrane raft	GO:0005178//integrin binding	GO:0001525//angiogenesis;GO:0001952//regulation of cell-matrix adhesion;GO:0002693//positive regulation of cellular extravasation;GO:0007155//cell adhesion;GO:0007229//integrin-mediated signaling pathway;GO:0007267//cell-cell signaling;GO:0030334//regulation of cell migration;GO:0034116//positive regulation of heterotypic cell-cell adhesion;GO:0046549//retinal cone cell development;GO:0050860//ne…
gga-miR-449a	ENSGALG00000024449	-1	0	38	56	-18.95	gCCGTCACGCTCG-TC-ACat	x|||||||:xx|:x||x||xx	tGGCAGTGTATGTTAGCTGgt	RAMP2	receptor activity modifying protein 2 [Source:NCBI gene;Acc:420022]	Organismal Systems	Circulatory system	ko04270//Vascular smooth muscle contraction	K08448	GO:0005737//cytoplasm;GO:0005886//plasma membrane;GO:0009986//cell surface;GO:0016021//integral component of membrane;GO:0043235//receptor complex;GO:0150057//amylin receptor complex 2;GO:1903143//adrenomedullin receptor complex	GO:0001605//adrenomedullin receptor activity;GO:0015026//coreceptor activity;GO:0097643//amylin receptor activity;GO:1990409//adrenomedullin binding	GO:0001525//angiogenesis;GO:0001570//vasculogenesis;GO:0002040//sprouting angiogenesis;GO:0006816//calcium ion transport;GO:0006886//intracellular protein transport;GO:0007186//G protein-coupled receptor signaling pathway;GO:0007189//adenylate cyclase-activating G protein-coupled receptor signaling pathway;GO:0007507//heart development;GO:0008217//regulation of blood pressure;GO:0008277//regulati…
gga-miR-449a	ENSGALG00000028225	-1	0	584	604	-14.66	tCCGTCACACCTACCCTACag	x||||||||xx:|xx|x||xx	tGGCAGTGTATGTTAGCTGgt	SLC17A9	solute carrier family 17 member 9 [Source:NCBI gene;Acc:419236]	-	-	-	-	GO:0016021//integral component of membrane;GO:0030141//secretory granule;GO:0042584//chromaffin granule membrane	GO:0001409//guanine nucleotide transmembrane transporter activity;GO:0005347//ATP transmembrane transporter activity;GO:0015217//ADP transmembrane transporter activity;GO:0022857//transmembrane transporter activity	GO:0015866//ADP transport;GO:0015867//ATP transport;GO:0055085//transmembrane transport;GO:1903790//guanine nucleotide transmembrane transport
gga-miR-449a	ENSGALG00000027035	-1	0	795	815	-22.14	aCCGTCACGTGAGGTacagat	x|||||||:|:x::|xxxxxx	tGGCAGTGTATGTTAgctggt	RPL21	ribosomal protein L21 [Source:NCBI gene;Acc:418933]	Genetic Information Processing	Translation	ko03010//Ribosome	K02889	GO:0005840//ribosome	GO:0003735//structural constituent of ribosome	GO:0006412//translation
gga-miR-449a	ENSGALG00000017405	-1	0	1410	1429	-16.95	aCCGTCAC-TCTAATTtcagt	x|||||||x|x:|||:xxxxx	tGGCAGTGTATGTTAGctggt	NPR3	natriuretic peptide receptor 3 [Source:NCBI gene;Acc:431663]	-	-	-	-	GO:0016021//integral component of membrane;GO:0032991//protein-containing complex	GO:0016941//natriuretic peptide receptor activity;GO:0017046//peptide hormone binding;GO:0031404//chloride ion binding;GO:0042277//peptide binding;GO:0042562//hormone binding;GO:0042803//protein homodimerization activity	-
gga-miR-449a	ENSGALG00000027494	-1	0	254	275	-21	tCCGTCACCTTATAATCcttca	x|||||||x|x|:||||xxxxx	tGGCAGTGTA-TGTTAGctggt	SPTSSB	serine palmitoyltransferase, small subunit B [Source:NCBI gene;Acc:425008]	-	-	-	-	-	-	-
gga-miR-449a	ENSGALG00000041442	-1	0	26	46	-22.63	aCCGTCACCGACCAACcttct	x|||||||xx||x|x|xxxxx	tGGCAGTGTATGTTAGctggt	Krt17	XP_003642867.2 keratin, type I cytoskeletal 16 isoform X3 [Gallus gallus]	Human Diseases;Organismal Systems	Infectious diseases;Endocrine system	ko05150//Staphylococcus aureus infection;ko04915//Estrogen signaling pathway	K07604;K07604	GO:0005856//cytoskeleton;GO:0005882//intermediate filament;GO:0045095//keratin filament	GO:0005198//structural molecule activity	GO:0030855//epithelial cell differentiation;GO:0045109//intermediate filament organization
gga-miR-449a	ENSGALG00000037603	-1	0	1130	1151	-17.68	cCCGTCACACGACAcgttattt	x||||||||xx|||xxxxxxxx	tGGCAGTGTA-TGTtagctggt	SESN2	sestrin-2-like [Source:NCBI gene;Acc:100858796]	Environmental Information Processing;Organismal Systems;Cellular Processes	Signal transduction;Aging;Cell growth and death	ko04150//mTOR signaling pathway;ko04211//Longevity regulating pathway - mammal;ko04115//p53 signaling pathway	K20394;K20394;K20394	GO:0005634//nucleus;GO:0005737//cytoplasm;GO:0031588//nucleotide-activated protein kinase complex;GO:0031932//TORC2 complex;GO:1990316//Atg1/ULK1 kinase complex	GO:0005092//GDP-dissociation inhibitor activity;GO:0016684//oxidoreductase activity, acting on peroxide as acceptor;GO:0032542//sulfiredoxin activity;GO:0044877//protein-containing complex binding;GO:0070728//leucine binding	GO:0001932//regulation of protein phosphorylation;GO:0006111//regulation of gluconeogenesis;GO:0006635//fatty acid beta-oxidation;GO:0007005//mitochondrion organization;GO:0009749//response to glucose;GO:0016239//positive regulation of macroautophagy;GO:0030308//negative regulation of cell growth;GO:0030330//DNA damage response, signal transduction by p53 class mediator;GO:0032042//mitochondrial …
gga-miR-449a	ENSGALG00000051266	-1	0	310	330	-15.52	tCCGTCACGGGTCTTCtctgg	x|||||||:x::xx||xxxxx	tGGCAGTGTATGTTAGctggt	ATP5F1EP2	ATP synthase, H+ transporting, mitochondrial F1 complex, epsilon subunit [Source:NCBI gene;Acc:768660]	Metabolism;Human Diseases;Human Diseases;Organismal Systems;Human Diseases;Metabolism	Global and overview maps;Neurodegenerative diseases;Neurodegenerative diseases;Environmental adaptation;Neurodegenerative diseases;Energy metabolism	ko01100//Metabolic pathways;ko05010//Alzheimer disease;ko05016//Huntington disease;ko04714//Thermogenesis;ko05012//Parkinson disease;ko00190//Oxidative phosphorylation	K02135;K02135;K02135;K02135;K02135;K02135	GO:0000275//mitochondrial proton-transporting ATP synthase complex, catalytic core F(1);GO:0005743//mitochondrial inner membrane;GO:0045261//proton-transporting ATP synthase complex, catalytic core F(1)	GO:0046933//proton-transporting ATP synthase activity, rotational mechanism	GO:0006754//ATP biosynthetic process;GO:0015986//ATP synthesis coupled proton transport;GO:0042776//mitochondrial ATP synthesis coupled proton transport
gga-miR-449a	ENSGALG00000049487	-1	0	291	310	-17.49	tCCGTCACTGACAC-CGAgtt	x|||||||xx|||xx|||xxx	tGGCAGTGTATGTTAGCTggt	KCNK15	potassium two pore domain channel subfamily K member 15 [Source:NCBI gene;Acc:419191]	-	-	-	-	GO:0016020//membrane	GO:0005267//potassium channel activity	GO:0071805//potassium ion transmembrane transport
gga-miR-144-3p	ENSGALG00000001692	-1	0	499	524	-18.92	tATGTCATGTTGATACACTACATaat	x|||||||:|:xx|||xx|||||xxx	cTACAGTATAG--ATG--ATGTActc	CAMSAP1	calmodulin regulated spectrin associated protein 1 [Source:NCBI gene;Acc:417127]	-	-	-	-	GO:0005874//microtubule;GO:0036449//microtubule minus-end	GO:0005515//protein binding;GO:0005516//calmodulin binding;GO:0008017//microtubule binding;GO:0030507//spectrin binding;GO:0051011//microtubule minus-end binding	GO:0000226//microtubule cytoskeleton organization;GO:0007010//cytoskeleton organization;GO:0022604//regulation of cell morphogenesis;GO:0031113//regulation of microtubule polymerization;GO:0031175//neuron projection development
gga-miR-144-3p	ENSGALG00000003374	-1	0	1008	1029	-11.74	tATGTCATAAGCT-TTCGATGat	x||||||||xx||x:|xx|||xx	cTACAGTATA-GATGATGTACtc	ESRP2	epithelial splicing regulatory protein 2 [Source:NCBI gene;Acc:415710]	-	-	-	-	GO:0005634//nucleus;GO:0005654//nucleoplasm;GO:1990904//ribonucleoprotein complex	GO:0003676//nucleic acid binding;GO:0003723//RNA binding;GO:0003729//mRNA binding	GO:0006397//mRNA processing;GO:0008380//RNA splicing;GO:0043484//regulation of RNA splicing
gga-miR-144-3p	ENSGALG00000003548	-1	0	80	104	-10.56	cATGTCATTAATGTGAATTTATtaa	x|||||||xx||x|x|x|x:||xxx	cTACAGTA--TAGA-TGATGTActc	BAIAP2L1	BAI1 associated protein 2 like 1 [Source:NCBI gene;Acc:416437]	Human Diseases	Infectious diseases	ko05130//Pathogenic Escherichia coli infection	K20127	GO:0005654//nucleoplasm;GO:0005829//cytosol;GO:0005886//plasma membrane;GO:0015629//actin cytoskeleton	GO:0005515//protein binding;GO:0070064//proline-rich region binding	GO:0007009//plasma membrane organization;GO:0009617//response to bacterium;GO:0030833//regulation of actin filament polymerization;GO:0030838//positive regulation of actin filament polymerization;GO:0046626//regulation of insulin receptor signaling pathway;GO:2000251//positive regulation of actin cytoskeleton reorganization
gga-miR-144-3p	ENSGALG00000003560	-1	0	617	638	-11.77	tATGTCATTCCTGTTGGAAGaa	x|||||||xx||::|:x|x|xx	cTACAGTATAGATGATGTACtc	SLC6A2	solute carrier family 6 member 2 [Source:NCBI gene;Acc:395458]	Organismal Systems	Nervous system	ko04721//Synaptic vesicle cycle	K05035	GO:0005887//integral component of plasma membrane;GO:0016020//membrane;GO:0016021//integral component of membrane	GO:0005328//neurotransmitter:sodium symporter activity;GO:0015293//symporter activity	GO:0006836//neurotransmitter transport;GO:0055085//transmembrane transport;GO:0090277//positive regulation of peptide hormone secretion
gga-miR-144-3p	ENSGALG00000004794	-1	0	640	661	-17.05	gATGTCATGCATACGTCAaagt	x|||||||:xx|||xx||xxxx	cTACAGTATAGATGATGTactc	H2AFY2	H2A histone family, member Y2 [Source:NCBI gene;Acc:423721]	Cellular Processes;Human Diseases;Human Diseases	Cell growth and death;Immune diseases;Substance dependence	ko04217//Necroptosis;ko05322//Systemic lupus erythematosus;ko05034//Alcoholism	K11251;K11251;K11251	GO:0000785//chromatin;GO:0000786//nucleosome;GO:0005634//nucleus;GO:0005694//chromosome;GO:0016020//membrane;GO:0016021//integral component of membrane	GO:0003677//DNA binding;GO:0031490//chromatin DNA binding;GO:0046982//protein heterodimerization activity	GO:0006325//chromatin organization;GO:0006334//nucleosome assembly
gga-miR-144-3p	ENSGALG00000005086	-1	0	210	231	-10.72	cATGTCATAAC-ACGTACcctta	x||||||||x|x||x|||xxxxx	cTACAGTATAGATG-ATGtactc	PLAU	plasminogen activator, urokinase [Source:NCBI gene;Acc:396424]	Human Diseases;Human Diseases;Environmental Information Processing;Human Diseases;Human Diseases;Organismal Systems	Cancers;Cancers;Signal transduction;Cancers;Cancers;Immune system	ko05202//Transcriptional misregulation in cancers;ko05205//Proteoglycans in cancer;ko04064//NF-kappa B signaling pathway;ko05206//MicroRNAs in cancer;ko05215//Prostate cancer;ko04610//Complement and coagulation cascades	K01348;K01348;K01348;K01348;K01348;K01348	-	GO:0004252//serine-type endopeptidase activity;GO:0008236//serine-type peptidase activity	GO:0006508//proteolysis;GO:0031639//plasminogen activation
gga-miR-144-3p	ENSGALG00000005481	-1	0	134	157	-12.36	aATGTCATGATGTGCGTATGTtca	x|||||||x||x|:|x||::|xxx	cTACAGTA-TAGATG-ATGTActc	ARHGEF3	Rho guanine nucleotide exchange factor 3 [Source:NCBI gene;Acc:416000]	-	-	-	-	-	GO:0005085//guanyl-nucleotide exchange factor activity	GO:0035556//intracellular signal transduction
gga-miR-144-3p	ENSGALG00000005547	-1	0	156	180	-14.6	gATGTCATCTGGTTTTTTAGAgtca	x|||||||xxx:|:|x:||x|xxxx	cTACAGTA---TAGATGATGTactc	PIK3AP1	phosphoinositide-3-kinase adaptor protein 1 [Source:NCBI gene;Acc:374268]	-	-	-	-	GO:0005737//cytoplasm;GO:0005829//cytosol;GO:0005886//plasma membrane;GO:0016020//membrane	GO:0003953//NAD+ nucleosidase activity;GO:0036312//phosphatidylinositol 3-kinase regulatory subunit binding;GO:0042802//identical protein binding	GO:0007165//signal transduction;GO:0014068//positive regulation of phosphatidylinositol 3-kinase signaling;GO:0034134//toll-like receptor 2 signaling pathway;GO:0034142//toll-like receptor 4 signaling pathway;GO:0034154//toll-like receptor 7 signaling pathway;GO:0034162//toll-like receptor 9 signaling pathway;GO:0050727//regulation of inflammatory response
gga-miR-144-3p	ENSGALG00000005575	-1	0	918	939	-19.99	tATGTCATGTCGTCTTTGTGag	x|||||||:||xx||x::||xx	cTACAGTATAGATGATGTACtc	AKAP1	A-kinase anchoring protein 1 [Source:NCBI gene;Acc:417668]	-	-	-	-	GO:0005739//mitochondrion	GO:0003676//nucleic acid binding;GO:0003723//RNA binding;GO:0034237//protein kinase A regulatory subunit binding	GO:0006915//apoptotic process
gga-miR-144-3p	ENSGALG00000006502	-1	0	421	443	-13.03	cATGTCATGAGATACTAAATttg	x|||||||x|xx|||||x||xxx	cTACAGTA-TAGATGATGTActc	PCGF5	polycomb group ring finger 5 [Source:NCBI gene;Acc:423796]	Cellular Processes	Cellular community - eukaryotes	ko04550//Signaling pathways regulating pluripotency of stem cells	K11489	GO:0005634//nucleus;GO:0005654//nucleoplasm;GO:0005794//Golgi apparatus;GO:0005813//centrosome;GO:0031519//PcG protein complex	-	GO:0036353//histone H2A-K119 monoubiquitination;GO:0045944//positive regulation of transcription by RNA polymerase II
gga-miR-144-3p	ENSGALG00000007412	-1	0	1451	1474	-11.49	aATGTCATCGTTTCGCTGAATttc	x|||||||x:|:|x:||:x||xxx	cTACAGTA-TAGA-TGATGTActc	MPZL2	myelin protein zero like 2 [Source:NCBI gene;Acc:419779]	-	-	-	-	GO:0016020//membrane	-	GO:0098609//cell-cell adhesion
gga-miR-144-3p	ENSGALG00000007701	-1	0	96	115	-16.13	aATGTCATGTCT-TTAT-TGgc	x|||||||:|||x:||:x||xx	cTACAGTATAGATGATGTACtc	B3GNT7	UDP-GlcNAc:betaGal beta-1,3-N-acetylglucosaminyltransferase 7 [Source:NCBI gene;Acc:424930]	Metabolism	Glycan biosynthesis and metabolism	ko00533//Glycosaminoglycan biosynthesis - keratan sulfate	K09664	GO:0016020//membrane	GO:0008375//acetylglucosaminyltransferase activity;GO:0016758//transferase activity, transferring hexosyl groups	GO:0006486//protein glycosylation;GO:0018146//keratan sulfate biosynthetic process
gga-miR-144-3p	ENSGALG00000007976	-1	0	552	574	-12.64	tATGTCATGTTGTCCAACTTcgt	x|||||||:|:x|x|x||x|xxx	cTACAGTATAG-ATGATGTActc	ALG13	XP_015134150.1 putative bifunctional UDP-N-acetylglucosamine transferase and deubiquitinase ALG13 [Gallus gallus]	Metabolism;Metabolism;Metabolism	Global and overview maps;Glycan biosynthesis and metabolism;Glycan biosynthesis and metabolism	ko01100//Metabolic pathways;ko00510//N-Glycan biosynthesis;ko00513//Various types of N-glycan biosynthesis	K07432;K07432;K07432	-	GO:0004577//N-acetylglucosaminyldiphosphodolichol N-acetylglucosaminyltransferase activity	GO:0006488//dolichol-linked oligosaccharide biosynthetic process
gga-miR-144-3p	ENSGALG00000008440	-1	0	293	312	-14.8	cATGTCATGG--GGTCCATGgg	x|||||||:xxx:x|x||||xx	cTACAGTATAGATGATGTACtc	CHST1	carbohydrate sulfotransferase 1 [Source:NCBI gene;Acc:428866]	Metabolism	Glycan biosynthesis and metabolism	ko00533//Glycosaminoglycan biosynthesis - keratan sulfate	K01022	GO:0000139//Golgi membrane	GO:0008146//sulfotransferase activity;GO:0045130//keratan sulfotransferase activity	GO:0005975//carbohydrate metabolic process;GO:0006012//galactose metabolic process;GO:0006790//sulfur compound metabolic process;GO:0018146//keratan sulfate biosynthetic process;GO:0042339//keratan sulfate metabolic process
gga-miR-144-3p	ENSGALG00000008591	-1	0	554	577	-14.03	tATGTCATGTGTCATGGTCATGta	x|||||||:|x|xx|:xx||||xx	cTACAGTATAGATGAT--GTACtc	CACNB2	calcium voltage-gated channel auxiliary subunit beta 2 [Source:NCBI gene;Acc:428420]	Environmental Information Processing;Organismal Systems;Human Diseases;Organismal Systems;Human Diseases;Human Diseases;Organismal Systems	Signal transduction;Endocrine system;Cardiovascular diseases;Circulatory system;Cardiovascular diseases;Cardiovascular diseases;Circulatory system	ko04010//MAPK signaling pathway;ko04921//Oxytocin signaling pathway;ko05414//Dilated cardiomyopathy (DCM);ko04261//Adrenergic signaling in cardiomyocytes;ko05410//Hypertrophic cardiomyopathy (HCM);ko05412//Arrhythmogenic right ventricular cardiomyopathy (ARVC);ko04260//Cardiac muscle contraction	K04863;K04863;K04863;K04863;K04863;K04863;K04863	GO:0005891//voltage-gated calcium channel complex;GO:0098684//photoreceptor ribbon synapse;GO:1990454//L-type voltage-gated calcium channel complex	GO:0005245//voltage-gated calcium channel activity;GO:0005515//protein binding;GO:0008331//high voltage-gated calcium channel activity;GO:0051015//actin filament binding;GO:0086007//voltage-gated calcium channel activity involved in cardiac muscle cell action potential;GO:0086056//voltage-gated calcium channel activity involved in AV node cell action potential;GO:0099635//voltage-gated calcium ch…	GO:0007268//chemical synaptic transmission;GO:0007601//visual perception;GO:0051928//positive regulation of calcium ion transport;GO:0070509//calcium ion import;GO:0070588//calcium ion transmembrane transport;GO:0086045//membrane depolarization during AV node cell action potential;GO:0086091//regulation of heart rate by cardiac conduction;GO:0098912//membrane depolarization during atrial cardiac …
gga-miR-144-3p	ENSGALG00000009028	-1	0	1586	1609	-15.35	cATGTCATAATTCTGATAGATGgt	x||||||||xx|||:x||x|||xx	cTACAGTAT--AGATGATGTACtc	BTBD3	BTB domain containing 3 [Source:NCBI gene;Acc:427688]	-	-	-	-	GO:0005634//nucleus;GO:0005829//cytosol	GO:0005515//protein binding;GO:0042802//identical protein binding	GO:0021987//cerebral cortex development;GO:0048813//dendrite morphogenesis
gga-miR-144-3p	ENSGALG00000009405	-1	0	382	402	-10.93	tATGTCATGAAGG-TACAatcg	x|||||||:xxx:x||||xxxx	cTACAGTATAGATGATGTactc	GRIA2	glutamate ionotropic receptor AMPA type subunit 2 [Source:NCBI gene;Acc:414894]	Environmental Information Processing;Human Diseases;Environmental Information Processing;Organismal Systems;Organismal Systems;Organismal Systems;Organismal Systems;Human Diseases;Organismal Systems;Human Diseases;Organismal Systems;Human Diseases;Human Diseases;Human Diseases	Signaling molecules and interaction;Neurodegenerative diseases;Signal transduction;Nervous system;Nervous system;Nervous system;Environmental adaptation;Neurodegenerative disease;Nervous system;Substance dependence;Nervous system;Neurodegenerative diseases;Substance dependence;Substance dependence	ko04080//Neuroactive ligand-receptor interaction;ko05016//Huntington disease;ko04024//cAMP signaling pathway;ko04728//Dopaminergic synapse;ko04723//Retrograde endocannabinoid signaling;ko04724//Glutamatergic synapse;ko04713//Circadian entrainment;ko05017//Spinocerebellar ataxia;ko04720//Long-term potentiation;ko05031//Amphetamine addiction;ko04730//Long-term depression;ko05014//Amyotrophic latera…	K05198;K05198;K05198;K05198;K05198;K05198;K05198;K05198;K05198;K05198;K05198;K05198;K05198;K05198	GO:0016020//membrane	GO:0004970//ionotropic glutamate receptor activity;GO:0005216//ion channel activity;GO:0015276//ligand-gated ion channel activity;GO:0038023//signaling receptor activity	GO:0006811//ion transport
gga-miR-144-3p	ENSGALG00000009737	-1	0	244	263	-12.41	aATGTCATGT--AATATTTGgt	x|||||||:|xx|x||:x||xx	cTACAGTATAGATGATGTACtc	TAC1	tachykinin precursor 1 [Source:NCBI gene;Acc:420573]	Environmental Information Processing	Signaling molecules and interaction	ko04080//Neuroactive ligand-receptor interaction	K05239	-	-	GO:0007217//tachykinin receptor signaling pathway
gga-miR-144-3p	ENSGALG00000009830	-1	0	274	296	-14.5	aATGTCATTATATATTACAacag	x|||||||x||x||:||||xxxx	cTACAGTA-TAGATGATGTactc	MGAT4D	MGAT4 family member D [Source:NCBI gene;Acc:422448]	Metabolism;Metabolism;Metabolism	Global and overview maps;Glycan biosynthesis and metabolism;Glycan biosynthesis and metabolism	ko01100//Metabolic pathways;ko00510//N-Glycan biosynthesis;ko00513//Various types of N-glycan biosynthesis	K00738;K00738;K00738	-	-	-
gga-miR-144-3p	ENSGALG00000010875	-1	0	96	120	-12.26	aATGTCATAGGTTGTTTTACGTact	x||||||||xxx|x|x:|||:|xxx	cTACAGTAT---AGATGATGTActc	ITGB8	integrin subunit beta 8 [Source:NCBI gene;Acc:395470]	Environmental Information Processing;Human Diseases;Cellular Processes;Cellular Processes;Environmental Information Processing;Human Diseases;Human Diseases;Human Diseases;Environmental Information Processing	Signal transduction;Infectious diseases;Cellular community - eukaryotes;Cell motility;Signaling molecules and interaction;Cardiovascular diseases;Cardiovascular diseases;Cardiovascular diseases;Signaling molecules and interaction	ko04151//PI3K-Akt signaling pathway;ko05165//Human papillomavirus infection;ko04510//Focal adhesion;ko04810//Regulation of actin cytoskeleton;ko04514//Cell adhesion molecules (CAMs);ko05414//Dilated cardiomyopathy (DCM);ko05410//Hypertrophic cardiomyopathy (HCM);ko05412//Arrhythmogenic right ventricular cardiomyopathy (ARVC);ko04512//ECM-receptor interaction	K06591;K06591;K06591;K06591;K06591;K06591;K06591;K06591;K06591	GO:0008305//integrin complex	GO:0038023//signaling receptor activity	GO:0007155//cell adhesion;GO:0007160//cell-matrix adhesion;GO:0007229//integrin-mediated signaling pathway
gga-miR-144-3p	ENSGALG00000011041	-1	0	599	621	-13.07	cATGTCATAATTACGTATTTcgt	x||||||||x:|||x||:x|xxx	cTACAGTATAGATG-ATGTActc	DNAJC6	DnaJ heat shock protein family (Hsp40) member C6 [Source:NCBI gene;Acc:424698]	Cellular Processes	Transport and catabolism	ko04144//Endocytosis	K09526	-	GO:0016791//phosphatase activity	GO:0016311//dephosphorylation
gga-miR-144-3p	ENSGALG00000011052	-1	0	737	757	-11.58	aATGTCATGTG-ATTGTcgact	x|||||||:|xx|:|::xxxxx	cTACAGTATAGATGATGtactc	SLC38A11	solute carrier family 38 member 11 [Source:NCBI gene;Acc:424181]	-	-	-	-	-	-	-
gga-miR-144-3p	ENSGALG00000011254	-1	0	358	379	-12.81	gATGTCATTATTAATTTTTGtt	x|||||||xx:||x|x:x||xx	cTACAGTATAGATGATGTACtc	SATB1	SATB homeobox 1 [Source:NCBI gene;Acc:420647]	-	-	-	-	-	GO:0003677//DNA binding	GO:0006338//chromatin remodeling
gga-miR-144-3p	ENSGALG00000011962	-1	0	584	604	-11.99	tATGTCATAAAT-TTACActtt	x||||||||xx|x:||||xxxx	cTACAGTATAGATGATGTactc	NDNF	neuron-derived neurotrophic factor [Source:NCBI gene;Acc:422672]	-	-	-	-	GO:0005576//extracellular region;GO:0005615//extracellular space;GO:0031012//extracellular matrix	GO:0005515//protein binding;GO:0005539//glycosaminoglycan binding;GO:0008201//heparin binding	GO:0001525//angiogenesis;GO:0001764//neuron migration;GO:0002931//response to ischemia;GO:0007263//nitric oxide mediated signal transduction;GO:0010811//positive regulation of cell-substrate adhesion;GO:0010976//positive regulation of neuron projection development;GO:0019800//peptide cross-linking via chondroitin 4-sulfate glycosaminoglycan;GO:0021828//gonadotrophin-releasing hormone neuronal mig…
gga-miR-144-3p	ENSGALG00000012190	-1	0	653	673	-10.43	cATGTCATTATGAC-ACAcacg	x|||||||xx:x||x|||xxxx	cTACAGTATAGATGATGTactc	TMEM163	transmembrane protein 163 [Source:NCBI gene;Acc:424287]	-	-	-	-	GO:0030285//integral component of synaptic vesicle membrane	-	-
gga-miR-144-3p	ENSGALG00000012273	-1	0	1099	1120	-13.5	gATGTCATGATGGTCATTTtgt	x|||||||:x:x::x|:x|xxx	cTACAGTATAGATGATGTActc	SOS2	SOS Ras/Rho guanine nucleotide exchange factor 2 [Source:NCBI gene;Acc:423572]	Human Diseases;Environmental Information Processing;Human Diseases;Environmental Information Processing;Human Diseases;Human Diseases;Cellular Processes;Cellular Processes;Environmental Information Processing;Environmental Information Processing;Organismal Systems;Environmental Information Processing;Human Diseases;Human Diseases;Organismal Systems;Human Diseases;Organismal Systems;Environmental …	Cancers;Signal transduction;Infectious diseases;Signal transduction;Infectious diseases;Cancers;Cellular community - eukaryotes;Cell motility;Signal transduction;Signal transduction;Environmental adaptation;Signal transduction;Infectious diseases;Cancers;Immune system;Cancers;Endocrine system;Signal transduction;Immune system;Nervous system;Immune system;Infectious diseases;Cancers;Cancers;Endocr…	ko05200//Pathways in cancer;ko04151//PI3K-Akt signaling pathway;ko05165//Human papillomavirus infection;ko04010//MAPK signaling pathway;ko05163//Human cytomegalovirus infection;ko05205//Proteoglycans in cancer;ko04510//Focal adhesion;ko04810//Regulation of actin cytoskeleton;ko04014//Ras signaling pathway;ko04072//Phospholipase D signaling pathway;ko04714//Thermogenesis;ko04150//mTOR signaling pa…	K03099;K03099;K03099;K03099;K03099;K03099;K03099;K03099;K03099;K03099;K03099;K03099;K03099;K03099;K03099;K03099;K03099;K03099;K03099;K03099;K03099;K03099;K03099;K03099;K03099;K03099;K03099;K03099;K03099;K03099;K03099;K03099;K03099;K03099;K03099;K03099;K03099;K03099;K03099;K03099;K03099;K03099;K03099;K03099;K03099;K03099;K03099;K03099	-	GO:0003677//DNA binding;GO:0005085//guanyl-nucleotide exchange factor activity;GO:0046982//protein heterodimerization activity	GO:0001782//B cell homeostasis;GO:0002260//lymphocyte homeostasis;GO:0007264//small GTPase mediated signal transduction;GO:0033081//regulation of T cell differentiation in thymus;GO:0042129//regulation of T cell proliferation;GO:2000973//regulation of pro-B cell differentiation
gga-miR-144-3p	ENSGALG00000013069	-1	0	1158	1179	-15.13	gATGTCATGTGGGTGTCAAGtc	x|||||||:|xx::xx||x|xx	cTACAGTATAGATGATGTACtc	BPGM	bisphosphoglycerate mutase [Source:NCBI gene;Acc:418172]	Metabolism;Metabolism;Metabolism	Global and overview maps;Carbohydrate metabolism;Amino acid metabolism	ko01100//Metabolic pathways;ko00010//Glycolysis / Gluconeogenesis;ko00260//Glycine, serine and threonine metabolism	K01837;K01837;K01837	-	GO:0003824//catalytic activity;GO:0004082//bisphosphoglycerate mutase activity;GO:0004619//phosphoglycerate mutase activity;GO:0016787//hydrolase activity;GO:0016853//isomerase activity;GO:0016868//intramolecular transferase activity, phosphotransferases	GO:0006096//glycolytic process
gga-miR-144-3p	ENSGALG00000013640	-1	0	1123	1144	-18.03	gATGTCATGTTGTCAATTTGca	x|||||||:|:xx|x|:x||xx	cTACAGTATAGATGATGTACtc	MBP	myelin basic protein [Source:NCBI gene;Acc:396217]	-	-	-	-	GO:0005886//plasma membrane;GO:0016020//membrane;GO:0033269//internode region of axon;GO:0043025//neuronal cell body;GO:0043209//myelin sheath;GO:0043218//compact myelin;GO:0071944//cell periphery	GO:0019911//structural constituent of myelin sheath	GO:0042552//myelination
gga-miR-144-3p	ENSGALG00000014750	-1	0	137	158	-13.59	gATGTCATAaaggtaaaggaaa	x||||||||xxxxxxxxxxxxx	cTACAGTATagatgatgtactc	TRB	POI20273.1 hypothetical protein CIB84_015982 [Bambusicola thoracicus]	Environmental Information Processing;Human Diseases;Human Diseases;Human Diseases;Human Diseases;Environmental Information Processing;Environmental Information Processing;Environmental Information Processing;Human Diseases;Environmental Information Processing;Human Diseases;Human Diseases;Organismal Systems;Human Diseases;Human Diseases;Human Diseases;Human Diseases;Human Diseases;Organismal Syst…	Signal transduction;Infectious diseases;Infectious diseases;Cancers;Infectious disease: viral;Signal transduction;Signal transduction;Signaling molecules and interaction;Cardiovascular diseases;Signal transduction;Infectious disease: bacterial;Immune diseases;Immune system;Immune diseases;Immune diseases;Immune diseases;Infectious diseases;Infectious diseases;Immune system;Immune system;Infectiou…	ko04020//Calcium signaling pathway;ko05169//Epstein-Barr virus infection;ko05166//HTLV-I infection;ko05202//Transcriptional misregulation in cancers;ko05170//Human immunodeficiency virus 1 infection;ko04015//Rap1 signaling pathway;ko04014//Ras signaling pathway;ko04514//Cell adhesion molecules (CAMs);ko05416//Viral myocarditis;ko04064//NF-kappa B signaling pathway;ko05135//Yersinia infection;ko05…	K10785;K10785;K10785;K10785;K10785;K10785;K10785;K10785;K10785;K10785;K10785;K10785;K10785;K10785;K10785;K10785;K10785;K10785;K10785;K10785;K10785;K10785;K10785;K10785;K10785;K10785;K10785;K10785;K10785	GO:0005886//plasma membrane	-	GO:0007166//cell surface receptor signaling pathway
gga-miR-144-3p	ENSGALG00000014795	-1	0	212	233	-11.41	gATGTCATCGAAATTTCAaata	x|||||||xxxx|:|x||xxxx	cTACAGTATAGATGATGTactc	TGIF1	TGFB induced factor homeobox 1 [Source:NCBI gene;Acc:396339]	Environmental Information Processing	Signal transduction	ko04350//TGF-beta signaling pathway	K19383	GO:0005634//nucleus	GO:0000978//RNA polymerase II proximal promoter sequence-specific DNA binding;GO:0000981//DNA-binding transcription factor activity, RNA polymerase II-specific;GO:0003677//DNA binding	GO:0006355//regulation of transcription, DNA-templated;GO:0006357//regulation of transcription by RNA polymerase II;GO:0045892//negative regulation of transcription, DNA-templated
gga-miR-144-3p	ENSGALG00000014908	-1	0	923	944	-15.63	cATGTCATATATACGACtcgtg	x|||||||||x|||x||xxxxx	cTACAGTATAGATGATGtactc	FST	follistatin [Source:NCBI gene;Acc:396119]	Environmental Information Processing	Signal transduction	ko04350//TGF-beta signaling pathway	K04661	-	GO:0005515//protein binding	-
gga-miR-144-3p	ENSGALG00000015013	-1	0	283	305	-13.48	tATGTCATATAATGTATCATGtg	x|||||||||xxxx||x||||xx	cTACAGTATAGATGAT-GTACtc	MSX1	msh homeobox 1 [Source:NCBI gene;Acc:396484]	Human Diseases	Infectious diseases	ko05166//HTLV-I infection	K09341	GO:0005634//nucleus;GO:0005654//nucleoplasm	GO:0000977//RNA polymerase II regulatory region sequence-specific DNA binding;GO:0000981//DNA-binding transcription factor activity, RNA polymerase II-specific;GO:0000987//proximal promoter sequence-specific DNA binding;GO:0001227//DNA-binding transcription repressor activity, RNA polymerase II-specific;GO:0001228//DNA-binding transcription activator activity, RNA polymerase II-specific;GO:000203…	GO:0000122//negative regulation of transcription by RNA polymerase II;GO:0000902//cell morphogenesis;GO:0001837//epithelial to mesenchymal transition;GO:0003007//heart morphogenesis;GO:0003198//epithelial to mesenchymal transition involved in endocardial cushion formation;GO:0006355//regulation of transcription, DNA-templated;GO:0006357//regulation of transcription by RNA polymerase II;GO:0007507…
gga-miR-144-3p	ENSGALG00000015599	-1	0	618	642	-11.48	aATGTCATCCCGTCGTCTATTTtat	x|||||||xxx:||xx|||:x|xxx	cTACAGTA---TAGATGATGTActc	SOHO-1	sensory organ homeobox protein SOHo [Source:NCBI gene;Acc:396346]	-	-	-	-	-	GO:0000981//DNA-binding transcription factor activity, RNA polymerase II-specific;GO:0003677//DNA binding	GO:0006355//regulation of transcription, DNA-templated
gga-miR-144-3p	ENSGALG00000016828	-1	0	118	140	-13.2	tATGTCATGTTTCGCAATTTttg	x|||||||:|:|x:|x|:x|xxx	cTACAGTATAGA-TGATGTActc	GRTP1	growth hormone regulated TBC protein 1 [Source:NCBI gene;Acc:418742]	-	-	-	-	-	-	-
gga-miR-144-3p	ENSGALG00000016884	-1	0	302	322	-15.07	tATGTCATATTT-TTATGTaga	x|||||||||:|x:||::|xxx	cTACAGTATAGATGATGTActc	SLC15A1	solute carrier family 15 member 1 [Source:NCBI gene;Acc:378789]	Organismal Systems	Digestive system	ko04974//Protein digestion and absorption	K14206	GO:0005886//plasma membrane;GO:0005903//brush border;GO:0016020//membrane;GO:0016021//integral component of membrane	GO:0005427//proton-dependent oligopeptide secondary active transmembrane transporter activity;GO:0015333//peptide:proton symporter activity;GO:0022857//transmembrane transporter activity;GO:0035673//oligopeptide transmembrane transporter activity;GO:0071916//dipeptide transmembrane transporter activity	GO:0006857//oligopeptide transport;GO:0055085//transmembrane transport;GO:0140206//dipeptide import across plasma membrane
gga-miR-144-3p	ENSGALG00000006009	-1	0	270	290	-13.76	gATGTCAT-TC-ACGTAAATttc	x|||||||x||x||x||x||xxx	cTACAGTATAGATG-ATGTActc	PODXL2	podocalyxin like 2 [Source:NCBI gene;Acc:770690]	-	-	-	-	-	-	-
gga-miR-144-3p	ENSGALG00000016708	-1	0	90	115	-13.79	cATGTCATAAAATGTGTCTATAacaa	x||||||||xxx|x|:x|||:|xxxx	cTACAGTAT---AGAT-GATGTactc	ENPP4	ectonucleotide pyrophosphatase/phosphodiesterase 4 (putative) [Source:NCBI gene;Acc:422055]	Metabolism;Metabolism	Global and overview maps;Nucleotide metabolism	ko01100//Metabolic pathways;ko00230//Purine metabolism	K18424;K18424	GO:0005886//plasma membrane;GO:0016020//membrane;GO:0016021//integral component of membrane	GO:0003824//catalytic activity;GO:0016787//hydrolase activity;GO:0046872//metal ion binding;GO:0047710//bis(5'-adenosyl)-triphosphatase activity	GO:0007596//blood coagulation;GO:0007599//hemostasis;GO:0030194//positive regulation of blood coagulation
gga-miR-144-3p	ENSGALG00000014324	-1	0	733	754	-10.18	cATGTCATAAGGAAGAGATGtc	x||||||||xxx|xx|x|||xx	cTACAGTATAGATGATGTACtc	SLC2A14	solute carrier family 2 member 14 [Source:NCBI gene;Acc:396517]	-	-	-	-	GO:0002080//acrosomal membrane;GO:0005737//cytoplasm;GO:0005886//plasma membrane;GO:0016020//membrane;GO:0016021//integral component of membrane	GO:0005355//glucose transmembrane transporter activity;GO:0022857//transmembrane transporter activity;GO:0033300//dehydroascorbic acid transmembrane transporter activity;GO:0055056//D-glucose transmembrane transporter activity	GO:0055085//transmembrane transport;GO:0070837//dehydroascorbic acid transport;GO:1904659//glucose transmembrane transport
gga-miR-144-3p	ENSGALG00000004254	-1	0	720	741	-10.97	aATGTCATCTAGGGTGTAAGag	x|||||||x|xx:x|::|x|xx	cTACAGTATAGATGATGTACtc	TMEM120B	transmembrane protein 120B [Source:NCBI gene;Acc:416847]	-	-	-	-	GO:0016021//integral component of membrane	-	-
gga-miR-144-3p	ENSGALG00000008837	-1	0	1428	1449	-12.84	tATGTCATGTATACTttttttg	x|||||||:|x||||xxxxxxx	cTACAGTATAGATGAtgtactc	PELI3	pellino E3 ubiquitin protein ligase family member 3 [Source:NCBI gene;Acc:421279]	-	-	-	-	GO:0005634//nucleus	GO:0004842//ubiquitin-protein transferase activity;GO:0061630//ubiquitin protein ligase activity	GO:0000209//protein polyubiquitination;GO:0001819//positive regulation of cytokine production;GO:0008592//regulation of Toll signaling pathway;GO:0030890//positive regulation of B cell proliferation;GO:0031398//positive regulation of protein ubiquitination;GO:0032088//negative regulation of NF-kappaB transcription factor activity;GO:0032496//response to lipopolysaccharide;GO:0034141//positive reg…
gga-miR-144-3p	ENSGALG00000024047	-1	0	463	484	-13.83	tATGTCATATTTTTTGTGTcgg	x|||||||||:|x:|:::|xxx	cTACAGTATAGATGATGTActc	MYCL	v-myc avian myelocytomatosis viral oncogene lung carcinoma derived homolog [Source:NCBI gene;Acc:428231]	-	-	-	-	GO:0005654//nucleoplasm;GO:0005694//chromosome	GO:0003700//DNA-binding transcription factor activity;GO:0046983//protein dimerization activity	GO:0006355//regulation of transcription, DNA-templated;GO:0045607//regulation of inner ear auditory receptor cell differentiation
gga-miR-144-3p	ENSGALG00000029168	-1	0	440	461	-10.18	tATGTCATATagtcgtttgtct	x|||||||||xxxxxxxxxxxx	cTACAGTATAgatgatgtactc	CLTRN	transmembrane protein 27 [Source:NCBI gene;Acc:418622]	-	-	-	-	GO:0005886//plasma membrane;GO:0031526//brush border membrane	GO:0042803//protein homodimerization activity	GO:0051957//positive regulation of amino acid transport
gga-miR-144-3p	ENSGALG00000028822	-1	0	298	320	-14.82	aATGTCATGTTGGTCGATGTGtc	x|||||||:|:x:x|x|::||xx	cTACAGTATAGAT-GATGTACtc	RNF152	ring finger protein 152 [Source:NCBI gene;Acc:420909]	Environmental Information Processing	Signal transduction	ko04150//mTOR signaling pathway	K15705	GO:0005764//lysosome;GO:0005765//lysosomal membrane;GO:0016020//membrane;GO:0016021//integral component of membrane;GO:0031301//integral component of organelle membrane	GO:0004842//ubiquitin-protein transferase activity;GO:0016740//transferase activity;GO:0031267//small GTPase binding;GO:0046872//metal ion binding;GO:0061630//ubiquitin protein ligase activity	GO:0000209//protein polyubiquitination;GO:0006915//apoptotic process;GO:0010508//positive regulation of autophagy;GO:0016567//protein ubiquitination;GO:0034198//cellular response to amino acid starvation;GO:0070534//protein K63-linked ubiquitination;GO:0070936//protein K48-linked ubiquitination;GO:1904262//negative regulation of TORC1 signaling
gga-miR-144-3p	ENSGALG00000012946	-1	0	561	583	-17.42	aATGTCATCTCTACAGACGTcag	x|||||||x|||||xx||:|xxx	cTACAGTATAGATGA-TGTActc	FAM60A	family with sequence similarity 60 member A [Source:NCBI gene;Acc:418140]	-	-	-	-	-	-	-
gga-miR-144-3p	ENSGALG00000036883	-1	0	1307	1324	-11.56	tATGTCAT--C-A-TACGTGtc	x|||||||xx|x|x|||:||xx	cTACAGTATAGATGATGTACtc	MET	MET proto-oncogene, receptor tyrosine kinase [Source:NCBI gene;Acc:396134]	Human Diseases;Environmental Information Processing;Environmental Information Processing;Human Diseases;Human Diseases;Cellular Processes;Environmental Information Processing;Environmental Information Processing;Organismal Systems;Human Diseases;Human Diseases;Human Diseases;Organismal Systems;Cellular Processes;Human Diseases;Human Diseases;Human Diseases;Human Diseases;Human Diseases;Human Dise…	Cancers;Signal transduction;Signal transduction;Cancers;Cancers;Cellular community - eukaryotes;Signal transduction;Signal transduction;Development;Cancers;Cancers;Cancers;Development and regeneration;Cellular community - eukaryotes;Infectious diseases;Drug resistance;Infectious diseases;Cancers;Cancers;Cancers;Infectious diseases	ko05200//Pathways in cancer;ko04151//PI3K-Akt signaling pathway;ko04010//MAPK signaling pathway;ko05202//Transcriptional misregulation in cancers;ko05205//Proteoglycans in cancer;ko04510//Focal adhesion;ko04015//Rap1 signaling pathway;ko04014//Ras signaling pathway;ko04360//Axon guidance;ko05225//Hepatocellular carcinoma;ko05206//MicroRNAs in cancer;ko05226//Gastric cancer;ko04361//Axon regenerat…	K05099;K05099;K05099;K05099;K05099;K05099;K05099;K05099;K05099;K05099;K05099;K05099;K05099;K05099;K05099;K05099;K05099;K05099;K05099;K05099;K05099	GO:0009925//basal plasma membrane;GO:0016021//integral component of membrane	GO:0004672//protein kinase activity;GO:0004713//protein tyrosine kinase activity;GO:0004714//transmembrane receptor protein tyrosine kinase activity;GO:0005515//protein binding;GO:0005524//ATP binding;GO:0017154//semaphorin receptor activity;GO:0019903//protein phosphatase binding;GO:0042802//identical protein binding	GO:0001886//endothelial cell morphogenesis;GO:0006468//protein phosphorylation;GO:0007169//transmembrane receptor protein tyrosine kinase signaling pathway;GO:0031116//positive regulation of microtubule polymerization;GO:0035024//negative regulation of Rho protein signal transduction;GO:0045944//positive regulation of transcription by RNA polymerase II;GO:0048754//branching morphogenesis of an ep…
gga-miR-144-3p	ENSGALG00000011248	-1	0	228	249	-11.76	aATGTCATAGAAAATGTATGta	x||||||||xxx|x|::|||xx	cTACAGTATAGATGATGTACtc	PLCL2	phospholipase C like 2 [Source:NCBI gene;Acc:420645]	-	-	-	-	-	GO:0004435//phosphatidylinositol phospholipase C activity;GO:0008081//phosphoric diester hydrolase activity;GO:0050811//GABA receptor binding;GO:0070679//inositol 1,4,5 trisphosphate binding	GO:0006629//lipid metabolic process;GO:0007165//signal transduction;GO:0032228//regulation of synaptic transmission, GABAergic;GO:0035556//intracellular signal transduction
gga-miR-144-3p	ENSGALG00000005140	-1	0	2489	2511	-21.79	tATGTCATGTCTACTCGGATGta	x|||||||:||||||x:x|||xx	cTACAGTATAGATGA-TGTACtc	RRAD	RRAD, Ras related glycolysis inhibitor and calcium channel regulator [Source:NCBI gene;Acc:415790]	-	-	-	-	-	GO:0003924//GTPase activity;GO:0005525//GTP binding	GO:1901841//regulation of high voltage-gated calcium channel activity;GO:1901842//negative regulation of high voltage-gated calcium channel activity
gga-miR-144-3p	ENSGALG00000041183	-1	0	279	300	-12.79	tATGTCATA-CTGTCTGTAAGgt	x||||||||x||:x||::|x|xx	cTACAGTATAGAT-GATGTACtc	SGPP1	sphingosine-1-phosphate phosphatase 1 [Source:HGNC Symbol;Acc:HGNC:17720]	Metabolism;Environmental Information Processing;Metabolism	Global and overview maps;Signal transduction;Lipid metabolism	ko01100//Metabolic pathways;ko04071//Sphingolipid signaling pathway;ko00600//Sphingolipid metabolism	K04716;K04716;K04716	GO:0005783//endoplasmic reticulum;GO:0005789//endoplasmic reticulum membrane;GO:0016020//membrane;GO:0016021//integral component of membrane	GO:0042392//sphingosine-1-phosphate phosphatase activity	GO:0006665//sphingolipid metabolic process;GO:0006668//sphinganine-1-phosphate metabolic process;GO:0006670//sphingosine metabolic process;GO:0035621//ER to Golgi ceramide transport;GO:0045616//regulation of keratinocyte differentiation;GO:0045682//regulation of epidermis development;GO:0046839//phospholipid dephosphorylation;GO:0097191//extrinsic apoptotic signaling pathway;GO:0097193//intrinsic…
gga-miR-144-3p	ENSGALG00000035599	-1	0	121	141	-10.95	aATGTCATACCT-CACCTTGgt	x||||||||x||x|xx|x||xx	cTACAGTATAGATGATGTACtc	CD24	CD24 molecule [Source:NCBI gene;Acc:100859742]	Organismal Systems	Immune system	ko04640//Hematopoietic cell lineage	K06469	-	-	GO:0007155//cell adhesion
gga-miR-144-3p	ENSGALG00000041273	-1	0	71	92	-10.04	tATGTCATACTTcgggacccgg	x||||||||x:|xxxxxxxxxx	cTACAGTATAGAtgatgtactc	KIAA0319	KIAA0319 [Source:NCBI gene;Acc:428476]	-	-	-	-	-	-	-
gga-miR-144-3p	ENSGALG00000032618	-1	0	237	256	-11	tATGTCATCAC--CGACGTGtg	x|||||||xx|xx|x||:||xx	cTACAGTATAGATGATGTACtc	DUSP5	dual specificity phosphatase 5 [Source:NCBI gene;Acc:423890]	Environmental Information Processing;Organismal Systems	Signal transduction;Development and regeneration	ko04010//MAPK signaling pathway;ko04361//Axon regeneration	K04459;K04459	-	GO:0004725//protein tyrosine phosphatase activity;GO:0008138//protein tyrosine/serine/threonine phosphatase activity;GO:0016791//phosphatase activity;GO:0017017//MAP kinase tyrosine/serine/threonine phosphatase activity	GO:0006470//protein dephosphorylation;GO:0016311//dephosphorylation;GO:0035335//peptidyl-tyrosine dephosphorylation;GO:0035970//peptidyl-threonine dephosphorylation
gga-miR-144-3p	ENSGALG00000036441	-1	0	559	582	-19.17	gATGTCATATTTTGTTTTAATGaa	x|||||||||:|x::|x:|x||xx	cTACAGTATAGA-TGATGT-ACtc	WIPF1	WAS/WASL interacting protein family member 1 [Source:NCBI gene;Acc:424143]	Cellular Processes;Human Diseases;Human Diseases	Transport and catabolism;Infectious diseases;Infectious disease: bacterial	ko04144//Endocytosis;ko05130//Pathogenic Escherichia coli infection;ko05135//Yersinia infection	K19475;K19475;K19475	GO:0005884//actin filament;GO:0015629//actin cytoskeleton	GO:0003779//actin binding;GO:0017124//SH3 domain binding	GO:0008154//actin polymerization or depolymerization;GO:0030048//actin filament-based movement;GO:0051707//response to other organism
gga-miR-144-3p	ENSGALG00000030175	-1	0	161	181	-13.88	aATGTCAT-TCTGAAAAATGga	x|||||||x|||:xx|x|||xx	cTACAGTATAGATGATGTACtc	FBXL2	F-box and leucine rich repeat protein 2 [Source:NCBI gene;Acc:420722]	-	-	-	-	GO:0016020//membrane;GO:0019005//SCF ubiquitin ligase complex	GO:0005515//protein binding;GO:0019903//protein phosphatase binding;GO:0036312//phosphatidylinositol 3-kinase regulatory subunit binding	GO:0006511//ubiquitin-dependent protein catabolic process;GO:0006513//protein monoubiquitination;GO:0010506//regulation of autophagy;GO:0014066//regulation of phosphatidylinositol 3-kinase signaling;GO:0016567//protein ubiquitination;GO:0031146//SCF-dependent proteasomal ubiquitin-dependent protein catabolic process;GO:0044830//modulation by host of viral RNA genome replication
gga-miR-144-3p	ENSGALG00000010078	-1	0	1829	1851	-14.21	aATGTCATCTCGGACTCCACGaa	x|||||||x||xx|||x||x|xx	cTACAGTATAGA-TGATGTACtc	GLP1R	glucagon like peptide 1 receptor [Source:NCBI gene;Acc:428573]	Environmental Information Processing;Environmental Information Processing;Organismal Systems	Signaling molecules and interaction;Signal transduction;Endocrine system	ko04080//Neuroactive ligand-receptor interaction;ko04024//cAMP signaling pathway;ko04911//Insulin secretion	K04581;K04581;K04581	GO:0005886//plasma membrane;GO:0005887//integral component of plasma membrane;GO:0016020//membrane;GO:0016021//integral component of membrane	GO:0004888//transmembrane signaling receptor activity;GO:0004930//G protein-coupled receptor activity;GO:0004967//glucagon receptor activity;GO:0008528//G protein-coupled peptide receptor activity;GO:0017046//peptide hormone binding;GO:0038023//signaling receptor activity;GO:0044508//glucagon-like peptide 1 receptor activity	GO:0007165//signal transduction;GO:0007166//cell surface receptor signaling pathway;GO:0007186//G protein-coupled receptor signaling pathway;GO:0007188//adenylate cyclase-modulating G protein-coupled receptor signaling pathway;GO:0007189//adenylate cyclase-activating G protein-coupled receptor signaling pathway;GO:0007204//positive regulation of cytosolic calcium ion concentration;GO:0007611//lea…
gga-miR-144-3p	ENSGALG00000039536	-1	0	423	445	-11.23	tATGTCATCTTATCTTACAaaca	x|||||||x|:x|x:||||xxxx	cTACAGTATAG-ATGATGTactc	C2H8ORF22	chromosome 2 open reading frame, human C8orf22 [Source:NCBI gene;Acc:425711]	-	-	-	-	-	-	GO:0007275//multicellular organism development;GO:0030154//cell differentiation
gga-miR-144-3p	ENSGALG00000017034	-1	0	2383	2408	-13.12	cATGTCATCGTCATTTATTATTTGtc	x|||||||xxxx||:||:||:x||xx	cTACAGTA----TAGATGATGTACtc	FOXO1	forkhead box O1 [Source:NCBI gene;Acc:374231]	Human Diseases;Human Diseases;Human Diseases;Human Diseases;Cellular Processes;Organismal Systems;Environmental Information Processing;Environmental Information Processing;Human Diseases;Organismal Systems;Human Diseases;Organismal Systems;Organismal Systems;Human Diseases;Organismal Systems	Cancers;Infectious diseases;Infectious diseases;Cancers;Cell growth and death;Endocrine system;Signal transduction;Signal transduction;Endocrine and metabolic diseases;Endocrine system;Endocrine and metabolic diseases;Endocrine system;Aging;Cancers;Aging	ko05200//Pathways in cancer;ko05165//Human papillomavirus infection;ko05131//Shigellosis;ko05202//Transcriptional misregulation in cancers;ko04218//Cellular senescence;ko04910//Insulin signaling pathway;ko04152//AMPK signaling pathway;ko04068//FoxO signaling pathway;ko04931//Insulin resistance;ko04919//Thyroid hormone signaling pathway;ko04933//AGE-RAGE signaling pathway in diabetic complications…	K07201;K07201;K07201;K07201;K07201;K07201;K07201;K07201;K07201;K07201;K07201;K07201;K07201;K07201;K07201	GO:0005634//nucleus;GO:0005737//cytoplasm	GO:0000978//RNA polymerase II proximal promoter sequence-specific DNA binding;GO:0001227//DNA-binding transcription repressor activity, RNA polymerase II-specific;GO:0001228//DNA-binding transcription activator activity, RNA polymerase II-specific;GO:0003677//DNA binding;GO:0003700//DNA-binding transcription factor activity;GO:0008013//beta-catenin binding;GO:0031490//chromatin DNA binding;GO:003…	GO:0001568//blood vessel development;GO:0006111//regulation of gluconeogenesis;GO:0006355//regulation of transcription, DNA-templated;GO:0006357//regulation of transcription by RNA polymerase II;GO:0006915//apoptotic process;GO:0006974//cellular response to DNA damage stimulus;GO:0008286//insulin receptor signaling pathway;GO:0009267//cellular response to starvation;GO:0010508//positive regulatio…
gga-miR-144-3p	ENSGALG00000005901	-1	0	2572	2594	-18.74	gATGTCATGCTCACGAACACGtg	x|||||||:x:x||x|x||x|xx	cTACAGTATAGATGAT-GTACtc	PCMTD2	protein-L-isoaspartate (D-aspartate) O-methyltransferase domain containing 2 [Source:NCBI gene;Acc:419248]	-	-	-	-	-	GO:0004719//protein-L-isoaspartate (D-aspartate) O-methyltransferase activity	GO:0006464//cellular protein modification process
gga-miR-144-3p	ENSGALG00000002525	-1	0	2015	2037	-19.63	tATGTCATATTTATAAGAATGag	x|||||||||:||:x|x|x||xx	cTACAGTATAGATGATGT-ACtc	RASGEF1A	RasGEF domain family member 1A [Source:NCBI gene;Acc:423631]	-	-	-	-	-	GO:0005085//guanyl-nucleotide exchange factor activity	GO:0007264//small GTPase mediated signal transduction
gga-miR-144-3p	ENSGALG00000022891	-1	0	621	643	-20.16	gATGTCAT-TCTTGAGTGTGTGag	x|||||||x|||xx|x|:::||xx	cTACAGTATAGA--TGATGTACtc	B4galt3	beta-1,4-galactosyltransferase 3 [Source:NCBI gene;Acc:418342]	Metabolism;Metabolism;Metabolism;Metabolism;Metabolism;Metabolism;Metabolism	Global and overview maps;Glycan biosynthesis and metabolism;Glycan biosynthesis and metabolism;Glycan biosynthesis and metabolism;Glycan biosynthesis and metabolism;Glycan biosynthesis and metabolism;Glycan biosynthesis and metabolism	ko01100//Metabolic pathways;ko00510//N-Glycan biosynthesis;ko00514//Other types of O-glycan biosynthesis;ko00513//Various types of N-glycan biosynthesis;ko00515//Mannose type O-glycan biosyntheis;ko00601//Glycosphingolipid biosynthesis - lacto and neolacto series;ko00533//Glycosaminoglycan biosynthesis - keratan sulfate	K07968;K07968;K07968;K07968;K07968;K07968;K07968	-	GO:0016757//transferase activity, transferring glycosyl groups	GO:0005975//carbohydrate metabolic process
gga-miR-144-3p	ENSGALG00000051550	-1	0	1560	1579	-11.68	aATGTCATA-CTCCT-CAacca	x||||||||x||x||x||xxxx	cTACAGTATAGATGATGTactc	ARMH4	XP_009968429.2 armadillo-like helical domain-containing protein 4 isoform X3 [Tyto alba alba]	-	-	-	-	GO:0016020//membrane;GO:0016021//integral component of membrane	-	-
gga-miR-144-3p	ENSGALG00000054783	-1	0	1076	1097	-12.94	aATGTCATGACAGCGACGTagt	x|||||||:x|x:|x||:|xxx	cTACAGTATAGATGATGTActc	NDRG1	N-myc downstream regulated 1 [Source:NCBI gene;Acc:420321]	-	-	-	-	GO:0005634//nucleus;GO:0005737//cytoplasm;GO:0005813//centrosome;GO:0005829//cytosol;GO:0005874//microtubule;GO:0005886//plasma membrane;GO:0005912//adherens junction;GO:0015630//microtubule cytoskeleton;GO:0048471//perinuclear region of cytoplasm;GO:0055038//recycling endosome membrane	GO:0008017//microtubule binding;GO:0031267//small GTPase binding;GO:0043015//gamma-tubulin binding;GO:0045296//cadherin binding	GO:0008285//negative regulation of cell proliferation;GO:0030330//DNA damage response, signal transduction by p53 class mediator;GO:0032287//peripheral nervous system myelin maintenance;GO:0042127//regulation of cell proliferation;GO:0045576//mast cell activation;GO:0071456//cellular response to hypoxia
gga-miR-144-3p	ENSGALG00000003803	-1	0	696	717	-16.49	gATGTCATCTggggatgacgag	x|||||||x|xxxxxxxxxxxx	cTACAGTATAgatgatgtactc	DAB2	DAB2, clathrin adaptor protein [Source:NCBI gene;Acc:427449]	Cellular Processes	Transport and catabolism	ko04144//Endocytosis	K12475	GO:0001650//fibrillar center;GO:0005886//plasma membrane;GO:0005905//clathrin-coated pit;GO:0030136//clathrin-coated vesicle;GO:0043231//intracellular membrane-bounded organelle	GO:0008022//protein C-terminus binding;GO:0035615//clathrin adaptor activity;GO:0038024//cargo receptor activity;GO:0046332//SMAD binding	GO:0000122//negative regulation of transcription by RNA polymerase II;GO:0001934//positive regulation of protein phosphorylation;GO:0010718//positive regulation of epithelial to mesenchymal transition;GO:0010862//positive regulation of pathway-restricted SMAD protein phosphorylation;GO:0030335//positive regulation of cell migration;GO:0030511//positive regulation of transforming growth factor bet…
gga-miR-144-3p	ENSGALG00000010939	-1	0	1569	1590	-10.93	tATGTCATTATAACAAAGTGat	x|||||||xx:x||x|x:||xx	cTACAGTATAGATGATGTACtc	LIN7A	lin-7 homolog A, crumbs cell polarity complex component [Source:NCBI gene;Acc:417874]	-	-	-	-	-	GO:0005515//protein binding	-
gga-miR-144-3p	ENSGALG00000014094	-1	0	320	342	-13.86	aATGTCATGTTTGTTTCGGTGtc	x|||||||:|:|::|x|:x||xx	cTACAGTATAGATGATGT-ACtc	STK38L	serine/threonine kinase 38 like [Source:NCBI gene;Acc:418217]	-	-	-	-	GO:0005737//cytoplasm;GO:0005829//cytosol;GO:0015629//actin cytoskeleton	GO:0000166//nucleotide binding;GO:0000287//magnesium ion binding;GO:0004672//protein kinase activity;GO:0004674//protein serine/threonine kinase activity;GO:0005524//ATP binding;GO:0016301//kinase activity;GO:0016740//transferase activity	GO:0006468//protein phosphorylation;GO:0016310//phosphorylation;GO:0018105//peptidyl-serine phosphorylation;GO:0035556//intracellular signal transduction;GO:0051128//regulation of cellular component organization
gga-miR-144-3p	ENSGALG00000041977	-1	0	649	670	-10.36	aATGTCATAAC-ACGTTCAgttt	x||||||||x|x||x|x||xxxx	cTACAGTATAGATG-ATGTactc	RNF128	ring finger protein 128, E3 ubiquitin protein ligase [Source:NCBI gene;Acc:422382]	-	-	-	-	GO:0005770//late endosome;GO:0005783//endoplasmic reticulum;GO:0005794//Golgi apparatus	GO:0061630//ubiquitin protein ligase activity	GO:0001818//negative regulation of cytokine production;GO:0031647//regulation of protein stability
gga-miR-144-3p	ENSGALG00000003227	-1	0	62	85	-14.52	aATGTCATAGTCTCACAACAaatc	x||||||||x|||x||x|||xxxx	cTACAGTAT-AGA-TGATGTactc	RAB11FIP4	RAB11 family interacting protein 4 (class II) [Source:NCBI gene;Acc:427808]	Cellular Processes	Transport and catabolism	ko04144//Endocytosis	K12485	GO:0005768//endosome;GO:0030139//endocytic vesicle;GO:0030496//midbody;GO:0032154//cleavage furrow;GO:0055038//recycling endosome membrane	GO:0031267//small GTPase binding;GO:0042803//protein homodimerization activity	GO:0032465//regulation of cytokinesis
gga-miR-144-3p	ENSGALG00000007227	-1	0	941	960	-12.56	aATGTCAT-TTTCC-ACATGtt	x|||||||x|:|x|x|||||xx	cTACAGTATAGATGATGTACtc	MSI1	musashi RNA binding protein 1 [Source:NCBI gene;Acc:416979]	Genetic Information Processing	Translation	ko03015//mRNA surveillance pathway	K14411	-	GO:0003676//nucleic acid binding;GO:0003723//RNA binding	-
gga-miR-144-3p	ENSGALG00000050840	-1	0	1597	1617	-13.65	tATGTCATACCT-CTGAGTGca	x||||||||x||x||:x:||xx	cTACAGTATAGATGATGTACtc	APCDD1	APC down-regulated 1 [Source:NCBI gene;Acc:426765]	-	-	-	-	GO:0005886//plasma membrane;GO:0005887//integral component of plasma membrane	GO:0017147//Wnt-protein binding;GO:0042802//identical protein binding	GO:0030178//negative regulation of Wnt signaling pathway
gga-miR-144-3p	ENSGALG00000048849	-1	0	60	79	-12.42	aATGTCAT-TCAA--ACGATGag	x|||||||x||x|xx||x|||xx	cTACAGTATAGATGATG-TACtc	Cpxm2	XP_421810.6 LOW QUALITY PROTEIN: inactive carboxypeptidase-like protein X2 [Gallus gallus]	-	-	-	-	-	-	-
gga-miR-144-3p	ENSGALG00000051748	-1	0	2821	2842	-14.02	gATGTCATTTCaggtctctctg	x|||||||x||xxxxxxxxxxx	cTACAGTATAGatgatgtactc	NTMT2	methyltransferase like 11B [Source:NCBI gene;Acc:429066]	-	-	-	-	GO:0005634//nucleus	GO:0008168//methyltransferase activity;GO:0071885//N-terminal protein N-methyltransferase activity	GO:0006480//N-terminal protein amino acid methylation
gga-miR-551-3p	ENSGALG00000016662	-1	0	3627	3646	-14.99	tGCTGGGTCT-ACTCAcgacg	x|||||||x|x|x:||xxxxx	gCGACCCATACTTGGTttcag	GATA4	GATA binding protein 4 [Source:NCBI gene;Acc:396392]	Cellular Processes;Cellular Processes;Environmental Information Processing;Organismal Systems	Cell growth and death;Cellular community - eukaryotes;Signal transduction;Endocrine system	ko04218//Cellular senescence;ko04530//Tight junction;ko04022//cGMP - PKG signaling pathway;ko04919//Thyroid hormone signaling pathway	K09183;K09183;K09183;K09183	GO:0005634//nucleus;GO:0016604//nuclear body;GO:0090575//RNA polymerase II transcription factor complex	GO:0000976//transcription regulatory region sequence-specific DNA binding;GO:0000977//RNA polymerase II regulatory region sequence-specific DNA binding;GO:0000978//RNA polymerase II proximal promoter sequence-specific DNA binding;GO:0000981//DNA-binding transcription factor activity, RNA polymerase II-specific;GO:0001216//bacterial-type RNA polymerase transcriptional activator activity, sequence-…	GO:0003180//aortic valve morphogenesis;GO:0003197//endocardial cushion development;GO:0003290//atrial septum secundum morphogenesis;GO:0006355//regulation of transcription, DNA-templated;GO:0006357//regulation of transcription by RNA polymerase II;GO:0008584//male gonad development;GO:0009410//response to xenobiotic stimulus;GO:0045893//positive regulation of transcription, DNA-templated;GO:00459…
gga-miR-551-3p	ENSGALG00000006009	-1	0	2751	2773	-24.81	cGCTGGGTAGACGTCCCGAAcgt	x||||||||xxx|xx||:||xxx	gCGACCCATA--CTTGGTTTcag	PODXL2	podocalyxin like 2 [Source:NCBI gene;Acc:770690]	-	-	-	-	-	-	-
gga-miR-551-3p	ENSGALG00000030812	-1	0	557	577	-15.96	gGCTGGGTCAGTATCcgcatc	x|||||||xx|x|:|xxxxxx	gCGACCCATACTTGGtttcag	CSNK1G1	casein kinase 1 gamma 1 [Source:NCBI gene;Acc:415328]	Environmental Information Processing;Environmental Information Processing	Signal transduction;Signal transduction	ko04340//Hedgehog signaling pathway;ko04341//Hedgehog signaling pathway - fly	K08958;K08958	-	GO:0005524//ATP binding	-
gga-miR-551-3p	ENSGALG00000038582	-1	0	1338	1360	-25.63	cGCTGGGTGTGACTGTTATAGgt	x|||||||:|||xx:::|x||xx	gCGACCCATACT--TGGTTTCag	SLC36A1	solute carrier family 36 member 1 [Source:NCBI gene;Acc:770250]	Organismal Systems	Digestive system	ko04974//Protein digestion and absorption	K14209	GO:0005783//endoplasmic reticulum	GO:0005280//amino acid:proton symporter activity;GO:0005368//taurine transmembrane transporter activity;GO:0015180//L-alanine transmembrane transporter activity;GO:0015187//glycine transmembrane transporter activity;GO:0015193//L-proline transmembrane transporter activity;GO:0022858//alanine transmembrane transporter activity	GO:0015734//taurine transport;GO:0015808//L-alanine transport;GO:0015816//glycine transport;GO:0015824//proline transport;GO:0032328//alanine transport;GO:0089718//amino acid import across plasma membrane;GO:1902600//proton transmembrane transport
gga-miR-551-3p	ENSGALG00000036743	-1	0	372	392	-17.72	gGCTGGGTGTTGTCTActtcc	x|||||||:|x:x|:|xxxxx	gCGACCCATACTTGGTttcag	MGAT3	mannosyl (beta-1,4-)-glycoprotein beta-1,4-N-acetylglucosaminyltransferase [Source:NCBI gene;Acc:418013]	Metabolism;Metabolism	Global and overview maps;Glycan biosynthesis and metabolism	ko01100//Metabolic pathways;ko00510//N-Glycan biosynthesis	K00737;K00737	GO:0016020//membrane	GO:0003830//beta-1,4-mannosylglycoprotein 4-beta-N-acetylglucosaminyltransferase activity	GO:0006487//protein N-linked glycosylation;GO:0008104//protein localization;GO:0030334//regulation of cell migration
gga-miR-551-3p	ENSGALG00000036133	-1	0	480	500	-19.98	cGCTGGGTTTttgtttcctca	x|||||||x|xxxxxxxxxxx	gCGACCCATActtggtttcag	KLF15	Kruppel like factor 15 [Source:NCBI gene;Acc:427588]	-	-	-	-	GO:0005634//nucleus;GO:0005654//nucleoplasm;GO:0016607//nuclear speck;GO:0043231//intracellular membrane-bounded organelle	GO:0000976//transcription regulatory region sequence-specific DNA binding;GO:0000977//RNA polymerase II regulatory region sequence-specific DNA binding;GO:0000978//RNA polymerase II proximal promoter sequence-specific DNA binding;GO:0000981//DNA-binding transcription factor activity, RNA polymerase II-specific;GO:0001228//DNA-binding transcription activator activity, RNA polymerase II-specific;GO…	GO:0001678//cellular glucose homeostasis;GO:0006357//regulation of transcription by RNA polymerase II;GO:0010001//glial cell differentiation;GO:0010468//regulation of gene expression;GO:0014898//cardiac muscle hypertrophy in response to stress;GO:0030111//regulation of Wnt signaling pathway;GO:0032868//response to insulin;GO:0045893//positive regulation of transcription, DNA-templated;GO:0045944/…
gga-miR-551-3p	ENSGALG00000005739	-1	0	1297	1319	-23.19	tGCTGGGTTGGCGGACTTGAGga	x|||||||xx:x|:||:x:||xx	gCGACCCA--TACTTGGTTTCag	SCD	stearoyl-CoA desaturase [Source:NCBI gene;Acc:395706]	Metabolism;Environmental Information Processing;Organismal Systems;Organismal Systems;Metabolism;Metabolism	Global and overview maps;Signal transduction;Aging;Endocrine system;Global and overview maps;Lipid metabolism	ko01100//Metabolic pathways;ko04152//AMPK signaling pathway;ko04212//Longevity regulating pathway - worm;ko03320//PPAR signaling pathway;ko01212//Fatty acid metabolism;ko01040//Biosynthesis of unsaturated fatty acids	K00507;K00507;K00507;K00507;K00507;K00507	-	GO:0016717//oxidoreductase activity, acting on paired donors, with oxidation of a pair of donors resulting in the reduction of molecular oxygen to two molecules of water	GO:0006629//lipid metabolic process
gga-miR-551-3p	ENSGALG00000045846	-1	0	325	345	-18.08	aGCTGGGTAacccctcgtacc	x||||||||xxxxxxxxxxxx	gCGACCCATacttggtttcag	PDK2	pyruvate dehydrogenase (acetyl-transferring) kinase isozyme 2, mitochondrial [Source:NCBI gene;Acc:107050147]	-	-	-	-	GO:0005654//nucleoplasm;GO:0005739//mitochondrion;GO:0005829//cytosol;GO:0005967//mitochondrial pyruvate dehydrogenase complex	GO:0004672//protein kinase activity;GO:0004740//pyruvate dehydrogenase (acetyl-transferring) kinase activity;GO:0005524//ATP binding;GO:0042803//protein homodimerization activity	GO:0006111//regulation of gluconeogenesis;GO:0006885//regulation of pH;GO:0008286//insulin receptor signaling pathway;GO:0010510//regulation of acetyl-CoA biosynthetic process from pyruvate;GO:0010565//regulation of cellular ketone metabolic process;GO:0010906//regulation of glucose metabolic process;GO:0031670//cellular response to nutrient;GO:0034614//cellular response to reactive oxygen specie…
gga-miR-1458	ENSGALG00000001311	-1	0	166	186	-18.03	aAGGACAC-ATGTAATACTgga	x|||||||x|:|x|x||||xxx	tTCCTGTGATGC-TCATGAgaa	ARHGAP44	Rho GTPase activating protein 44 [Source:NCBI gene;Acc:427797]	-	-	-	-	GO:0005737//cytoplasm	GO:0005515//protein binding	GO:0007165//signal transduction
gga-miR-1458	ENSGALG00000001620	-1	0	105	125	-17.28	gAGGACACGACatcgtgtggg	x|||||||x||xxxxxxxxxx	tTCCTGTGATGctcatgagaa	cuta	cutA divalent cation tolerance homolog [Source:NCBI gene;Acc:417124]	-	-	-	-	-	-	GO:0010038//response to metal ion
gga-miR-1458	ENSGALG00000001727	-1	0	891	916	-22.61	gAGGACACCACCCCTCGGGTACCCtc	x|||||||x||xxxxx|:||||x|xx	tTCCTGTGATG-----CTCATGAGaa	LZTS1	leucine zipper tumor suppressor 1 [Source:NCBI gene;Acc:431331]	-	-	-	-	-	GO:0008017//microtubule binding	GO:0016242//negative regulation of macroautophagy;GO:0044772//mitotic cell cycle phase transition
gga-miR-1458	ENSGALG00000003559	-1	0	237	257	-19.44	aAGGACACAAGGAGGAacaac	x|||||||x|x|||x|xxxxx	tTCCTGTGATGCTCATgagaa	ACTR5	ARP5 actin-related protein 5 homolog [Source:NCBI gene;Acc:419169]	-	-	-	-	GO:0005634//nucleus;GO:0005737//cytoplasm;GO:0031011//Ino80 complex	-	GO:0006275//regulation of DNA replication;GO:0006302//double-strand break repair;GO:0006338//chromatin remodeling;GO:0033044//regulation of chromosome organization;GO:0042766//nucleosome mobilization;GO:0045893//positive regulation of transcription, DNA-templated;GO:0051726//regulation of cell cycle;GO:0060382//regulation of DNA strand elongation;GO:0070914//UV-damage excision repair
gga-miR-1458	ENSGALG00000005648	-1	0	991	1008	-15.38	gAGGACAC---GGGTCCCCct	x|||||||xxx|:||x|x|xx	tTCCTGTGATGCTCATGAGaa	Sesn3	sestrin 2 [Source:NCBI gene;Acc:422211]	Organismal Systems;Cellular Processes	Aging;Cell growth and death	ko04211//Longevity regulating pathway - mammal;ko04115//p53 signaling pathway	K10141;K10141	GO:0005634//nucleus	-	GO:1901031//regulation of response to reactive oxygen species
gga-miR-1458	ENSGALG00000005718	-1	0	1161	1180	-17.69	tAGGACACT-CGATTcaagac	x||||||||x|||x|xxxxxx	tTCCTGTGATGCTCAtgagaa	BHLHE23	basic helix-loop-helix family member e23 [Source:NCBI gene;Acc:395165]	-	-	-	-	-	GO:0046983//protein dimerization activity	GO:0006355//regulation of transcription, DNA-templated;GO:0045944//positive regulation of transcription by RNA polymerase II;GO:0046548//retinal rod cell development;GO:0046671//negative regulation of retinal cell programmed cell death;GO:0048050//post-embryonic eye morphogenesis;GO:0048468//cell development
gga-miR-1458	ENSGALG00000005762	-1	0	625	642	-18.85	tAGGACACTG---GTTCTCgt	x||||||||:xxx||x|||xx	tTCCTGTGATGCTCATGAGaa	BIRC7	baculoviral IAP repeat containing 7 [Source:NCBI gene;Acc:419239]	Human Diseases;Genetic Information Processing;Human Diseases;Human Diseases;Cellular Processes	Cancers;Folding, sorting and degradation;Infectious diseases;Cancers;Cell growth and death	ko05200//Pathways in cancer;ko04120//Ubiquitin mediated proteolysis;ko05145//Toxoplasmosis;ko05222//Small cell lung cancer;ko04215//Apoptosis - multiple species	K16061;K16061;K16061;K16061;K16061	-	-	-
gga-miR-1458	ENSGALG00000006670	-1	0	394	414	-20.75	aAGGACACTGTAGAG-ACACgc	x||||||||::x|||x||x|xx	tTCCTGTGATG-CTCATGAGaa	PPP1R3C	protein phosphatase 1 regulatory subunit 3C [Source:NCBI gene;Acc:425328]	Organismal Systems;Human Diseases	Endocrine system;Endocrine and metabolic diseases	ko04910//Insulin signaling pathway;ko04931//Insulin resistance	K07189;K07189	-	GO:0005515//protein binding;GO:0019903//protein phosphatase binding;GO:2001069//glycogen binding	GO:0005977//glycogen metabolic process;GO:0005978//glycogen biosynthetic process
gga-miR-1458	ENSGALG00000008175	-1	0	391	411	-14.29	aAGGACACctctccttcactt	x|||||||xxxxxxxxxxxxx	tTCCTGTGatgctcatgagaa	ORC5	origin recognition complex subunit 5 [Source:NCBI gene;Acc:417714]	Cellular Processes	Cell growth and death	ko04110//Cell cycle	K02607	GO:0000808//origin recognition complex;GO:0005634//nucleus	-	GO:0006260//DNA replication
gga-miR-1458	ENSGALG00000008602	-1	0	228	251	-19.07	gAGGACACTCAAACTCGTACCCcc	x||||||||xxx||xx||||x|xx	tTCCTGTGA---TGCTCATGAGaa	SLC39A12	solute carrier family 39 member 12 [Source:NCBI gene;Acc:420514]	-	-	-	-	GO:0016020//membrane	GO:0046873//metal ion transmembrane transporter activity	GO:0030001//metal ion transport;GO:0055085//transmembrane transport
gga-miR-1458	ENSGALG00000009538	-1	0	1143	1161	-19.75	tAGGACACT-CGA-TACcgtg	x||||||||x|||x|||xxxx	tTCCTGTGATGCTCATGagaa	RDH12	retinol dehydrogenase 11 (all-trans/9-cis/11-cis) [Source:NCBI gene;Acc:423274]	Metabolism;Metabolism	Global and overview maps;Metabolism of cofactors and vitamins	ko01100//Metabolic pathways;ko00830//Retinol metabolism	K11153;K11153	-	GO:0016491//oxidoreductase activity	-
gga-miR-1458	ENSGALG00000009687	-1	0	1097	1120	-16.34	aAGGACACATTTTAT-AGTATACca	x|||||||xxxx||:x||||:x|xx	tTCCTGTG----ATGCTCATGAGaa	KCNK2	potassium two pore domain channel subfamily K member 2 [Source:NCBI gene;Acc:770954]	Human Diseases;Organismal Systems;Organismal Systems	Endocrine and metabolic diseases;Digestive system;Endocrine system	ko04934//Cushing syndrome;ko04971//Gastric acid secretion;ko04927//Cortisol synthesis and secretion	K04913;K04913;K04913	GO:0005886//plasma membrane;GO:0008076//voltage-gated potassium channel complex;GO:0016020//membrane	GO:0005249//voltage-gated potassium channel activity;GO:0005267//potassium channel activity	GO:0006813//potassium ion transport;GO:0007186//G protein-coupled receptor signaling pathway;GO:0042391//regulation of membrane potential;GO:0071805//potassium ion transmembrane transport
gga-miR-1458	ENSGALG00000009700	-1	0	1208	1231	-15.32	gAGGACACCGTTAAGGGGAaaacg	x|||||||xxx||x|:|x|xxxxx	tTCCTGTG---ATGCTCATgagaa	PDK4	pyruvate dehydrogenase kinase 4 [Source:NCBI gene;Acc:420570]	-	-	-	-	-	GO:0004672//protein kinase activity;GO:0005524//ATP binding	GO:0006885//regulation of pH;GO:0008286//insulin receptor signaling pathway;GO:0009267//cellular response to starvation;GO:0010510//regulation of acetyl-CoA biosynthetic process from pyruvate;GO:0010565//regulation of cellular ketone metabolic process;GO:0010906//regulation of glucose metabolic process;GO:0042304//regulation of fatty acid biosynthetic process;GO:0042593//glucose homeostasis;GO:00…
gga-miR-1458	ENSGALG00000011035	-1	0	567	587	-14.43	gAGGACACAAAAGGAAgggag	x|||||||x|xx:|x|xxxxx	tTCCTGTGATGCTCATgagaa	AK4	adenylate kinase 4 [Source:NCBI gene;Acc:424697]	Metabolism;Metabolism;Metabolism	Global and overview maps;Nucleotide metabolism;Metabolism of cofactors and vitamins	ko01100//Metabolic pathways;ko00230//Purine metabolism;ko00730//Thiamine metabolism	K00939;K00939;K00939	GO:0005759//mitochondrial matrix	GO:0004017//adenylate kinase activity;GO:0005524//ATP binding;GO:0019205//nucleobase-containing compound kinase activity	GO:0006139//nucleobase-containing compound metabolic process
gga-miR-1458	ENSGALG00000011914	-1	0	825	847	-20.17	gAGGACACCGGACGGACATTCcc	x|||||||xxx|||:xx|:||xx	tTCCTGTGA--TGCTCATGAGaa	CENPM	centromere protein M [Source:NCBI gene;Acc:417982]	-	-	-	-	GO:0000775//chromosome, centromeric region;GO:0005634//nucleus;GO:0005694//chromosome	-	-
gga-miR-1458	ENSGALG00000012481	-1	0	486	504	-13.12	cAGGACACGAA-AG-ACACga	x|||||||x|xx||x||x|xx	tTCCTGTGATGCTCATGAGaa	TNFAIP6	TNF alpha induced protein 6 [Source:NCBI gene;Acc:424315]	-	-	-	-	GO:0005576//extracellular region;GO:0005615//extracellular space	GO:0001968//fibronectin binding;GO:0005509//calcium ion binding;GO:0005540//hyaluronic acid binding;GO:0052689//carboxylic ester hydrolase activity	GO:0007155//cell adhesion;GO:0030212//hyaluronan metabolic process;GO:0030514//negative regulation of BMP signaling pathway;GO:0045668//negative regulation of osteoblast differentiation;GO:0045671//negative regulation of osteoclast differentiation;GO:0050728//negative regulation of inflammatory response;GO:0090024//negative regulation of neutrophil chemotaxis;GO:1903911//positive regulation of re…
gga-miR-1458	ENSGALG00000013900	-1	0	1550	1568	-16.75	gAGGACACATCC--TACTTgt	x|||||||xx|xxx||||:xx	tTCCTGTGATGCTCATGAGaa	MAP7	microtubule associated protein 7 [Source:NCBI gene;Acc:421689]	-	-	-	-	GO:0015630//microtubule cytoskeleton	-	GO:0000226//microtubule cytoskeleton organization
gga-miR-1458	ENSGALG00000014537	-1	0	1111	1133	-17	aAGGACACGACCAGGTTACcgca	x|||||||x||x||xx|||xxxx	tTCCTGTGATGCTC--ATGagaa	BMF	Bcl2 modifying factor [Source:NCBI gene;Acc:769140]	-	-	-	-	-	-	GO:0006915//apoptotic process
gga-miR-1458	ENSGALG00000015546	-1	0	12	32	-19.3	aAGGACACGCAGTGACCTCcg	x|||||||xxx|x|xx|||xx	tTCCTGTGATGCTCATGAGaa	TBC1D14	TBC1 domain family member 14 [Source:NCBI gene;Acc:422862]	-	-	-	-	-	-	-
gga-miR-1458	ENSGALG00000016507	-1	0	1043	1061	-27.04	tAGGACACTACGA--ACTCag	x||||||||||||xx||||xx	tTCCTGTGATGCTCATGAGaa	FNDC4	fibronectin type III domain containing 4 [Source:NCBI gene;Acc:421981]	-	-	-	-	-	GO:0005515//protein binding	-
gga-miR-1458	ENSGALG00000016702	-1	0	155	175	-17.93	tAGGACACGA-GTGTCATTgca	x|||||||x|x|x||x|:|xxx	tTCCTGTGATGCTCA-TGAgaa	PPP2R3B	protein phosphatase 2 regulatory subunit B''beta [Source:NCBI gene;Acc:418670]	Environmental Information Processing;Human Diseases;Organismal Systems;Organismal Systems;Environmental Information Processing;Environmental Information Processing;Genetic Information Processing	Signal transduction;Infectious diseases;Circulatory system;Nervous system;Signal transduction;Signal transduction;Translation	ko04151//PI3K-Akt signaling pathway;ko05165//Human papillomavirus infection;ko04261//Adrenergic signaling in cardiomyocytes;ko04728//Dopaminergic synapse;ko04152//AMPK signaling pathway;ko04071//Sphingolipid signaling pathway;ko03015//mRNA surveillance pathway	K11583;K11583;K11583;K11583;K11583;K11583;K11583	-	GO:0005509//calcium ion binding	-
gga-miR-1458	ENSGALG00000016771	-1	0	334	356	-18.74	gAGGACACTCCACGACTtgattg	x||||||||xx||||x|xxxxxx	tTCCTGTGA--TGCTCAtgagaa	H2AX	OXB75155.1 hypothetical protein H355_009729 [Colinus virginianus]	Cellular Processes;Human Diseases;Human Diseases	Cell growth and death;Immune diseases;Substance dependence	ko04217//Necroptosis;ko05322//Systemic lupus erythematosus;ko05034//Alcoholism	K11251;K11251;K11251	GO:0000786//nucleosome;GO:0005634//nucleus;GO:0005694//chromosome	GO:0003677//DNA binding;GO:0046982//protein heterodimerization activity	-
gga-miR-1458	ENSGALG00000012607	-1	0	75	96	-15.78	cAGGACACTTAGGTCTACgaaa	x||||||||x|x|xx|||xxxx	tTCCTGTGA-TGCTCATGagaa	ZCCHC6	zinc finger CCHC-type containing 6 [Source:NCBI gene;Acc:100857368]	-	-	-	-	GO:0005654//nucleoplasm;GO:0005737//cytoplasm;GO:0005829//cytosol	GO:0003676//nucleic acid binding;GO:0008270//zinc ion binding;GO:0035198//miRNA binding;GO:0050265//RNA uridylyltransferase activity;GO:0070569//uridylyltransferase activity	GO:0010526//negative regulation of transposition, RNA-mediated;GO:0010586//miRNA metabolic process;GO:0031054//pre-miRNA processing;GO:0031123//RNA 3'-end processing;GO:0071076//RNA 3' uridylation
gga-miR-1458	ENSGALG00000002679	-1	0	119	139	-25.35	gAGGACACTACGACCACgtaa	x||||||||||||xx||xxxx	tTCCTGTGATGCTCATGagaa	GLT1D1	glycosyltransferase 1 domain containing 1 [Source:NCBI gene;Acc:416807]	-	-	-	-	-	GO:0016757//transferase activity, transferring glycosyl groups	-
gga-miR-1458	ENSGALG00000006009	-1	0	1972	1992	-20.86	tAGGACACTTCGGGTTTTacg	x||||||||x||:||x:|xxx	tTCCTGTGATGCTCATGAgaa	PODXL2	podocalyxin like 2 [Source:NCBI gene;Acc:770690]	-	-	-	-	-	-	-
gga-miR-1458	ENSGALG00000012401	-1	0	833	855	-19.03	aAGGACACGTGTGAAGACGTCtc	x|||||||x|::||xx||x||xx	tTCCTGTG-ATGCTCATG-AGaa	GPR137C	G protein-coupled receptor 137C [Source:NCBI gene;Acc:428932]	-	-	-	-	GO:0005765//lysosomal membrane	-	-
gga-miR-1458	ENSGALG00000011176	-1	0	17	37	-16.25	aAGGACACTtttccgattgtc	x||||||||xxxxxxxxxxxx	tTCCTGTGAtgctcatgagaa	SCRN1	secernin 1 [Source:NCBI gene;Acc:420635]	-	-	-	-	GO:0005634//nucleus;GO:0031965//nuclear membrane	GO:0016805//dipeptidase activity;GO:0070004//cysteine-type exopeptidase activity	GO:0006508//proteolysis
gga-miR-1458	ENSGALG00000024047	-1	0	209	231	-18.51	tAGGACACCCTACCTGCGCTCcc	x|||||||xx|||xx|x:|||xx	tTCCTGTG--ATGCTCATGAGaa	MYCL	v-myc avian myelocytomatosis viral oncogene lung carcinoma derived homolog [Source:NCBI gene;Acc:428231]	-	-	-	-	GO:0005654//nucleoplasm;GO:0005694//chromosome	GO:0003700//DNA-binding transcription factor activity;GO:0046983//protein dimerization activity	GO:0006355//regulation of transcription, DNA-templated;GO:0045607//regulation of inner ear auditory receptor cell differentiation
gga-miR-1458	ENSGALG00000001604	-1	0	2098	2114	-20.14	tAGGACAC---GAGT-CTCac	x|||||||xxx||||x|||xx	tTCCTGTGATGCTCATGAGaa	GLB1L2	galactosidase beta 1 like 2 [Source:NCBI gene;Acc:428238]	-	-	-	-	-	GO:0004553//hydrolase activity, hydrolyzing O-glycosyl compounds;GO:0004565//beta-galactosidase activity	GO:0005975//carbohydrate metabolic process
gga-miR-1458	ENSGALG00000035378	-1	0	436	455	-20.05	gAGGACACTTTGAA-ATTCag	x||||||||x:||xx|:||xx	tTCCTGTGATGCTCATGAGaa	DNAJC5	DnaJ heat shock protein family (Hsp40) member C5 [Source:NCBI gene;Acc:419256]	Genetic Information Processing	Folding, sorting and degradation	ko04141//Protein processing in endoplasmic reticulum	K09525	-	-	-
gga-miR-1458	ENSGALG00000033790	-1	0	831	848	-18.2	tAGGACAC--CGAG-ACgaag	x|||||||xx||||x||xxxx	tTCCTGTGATGCTCATGagaa	MAN2A2	mannosidase alpha class 2A member 2 [Source:NCBI gene;Acc:415585]	Metabolism;Metabolism;Metabolism	Global and overview maps;Glycan biosynthesis and metabolism;Glycan biosynthesis and metabolism	ko01100//Metabolic pathways;ko00510//N-Glycan biosynthesis;ko00513//Various types of N-glycan biosynthesis	K01231;K01231;K01231	-	GO:0003824//catalytic activity;GO:0004559//alpha-mannosidase activity;GO:0030246//carbohydrate binding	GO:0005975//carbohydrate metabolic process;GO:0006013//mannose metabolic process
gga-miR-1458	ENSGALG00000010323	-1	0	285	309	-21.66	aAGGACACGGACCTCGAGGACTacg	x|||||||x:xxxx||||x|||xxx	tTCCTGTGAT----GCTCATGAgaa	BATF	basic leucine zipper ATF-like transcription factor [Source:NCBI gene;Acc:423364]	Human Diseases	Cancer: overview	ko05235//PD-L1 expression and PD-1 checkpoint pathway in cancer	K09034	GO:0005737//cytoplasm	GO:0003677//DNA binding;GO:0003700//DNA-binding transcription factor activity	GO:0006355//regulation of transcription, DNA-templated;GO:0006357//regulation of transcription by RNA polymerase II;GO:0030154//cell differentiation
gga-miR-1458	ENSGALG00000037975	-1	0	72	96	-18.24	cAGGACACATTTTACGTTGT-CTCct	x|||||||xxxx||||xx||x|||xx	tTCCTGTG----ATGCT-CATGAGaa	CA3B	carbonic anhydrase 3B [Source:NCBI gene;Acc:420209]	Metabolism;Metabolism	Global and overview maps;Energy metabolism	ko01100//Metabolic pathways;ko00910//Nitrogen metabolism	K01672;K01672	GO:0005737//cytoplasm	GO:0004089//carbonate dehydratase activity;GO:0008270//zinc ion binding	-
gga-miR-1458	ENSGALG00000038054	-1	0	277	297	-14.61	tAGGACACATCAAGTAgagga	x|||||||xx|x||||xxxxx	tTCCTGTGATGCTCATgagaa	FAM175B	family with sequence similarity 175 member B [Source:NCBI gene;Acc:423954]	-	-	-	-	GO:0005634//nucleus;GO:0005737//cytoplasm;GO:0005813//centrosome;GO:0030496//midbody;GO:0031616//spindle pole centrosome;GO:0036449//microtubule minus-end;GO:0070552//BRISC complex	GO:0008017//microtubule binding;GO:0031593//polyubiquitin modification-dependent protein binding	GO:0000278//mitotic cell cycle;GO:0002931//response to ischemia;GO:0007059//chromosome segregation;GO:0008608//attachment of spindle microtubules to kinetochore;GO:0070536//protein K63-linked deubiquitination;GO:0090307//mitotic spindle assembly
gga-miR-1458	ENSGALG00000045196	-1	0	1452	1472	-17.31	cAGGACACAAGGGGACCTTtc	x|||||||x|x|:|xx||:xx	tTCCTGTGATGCTCATGAGaa	LAPTM4B	lysosomal protein transmembrane 4 beta [Source:NCBI gene;Acc:770893]	Cellular Processes	Transport and catabolism	ko04142//Lysosome	K12387	GO:0005764//lysosome;GO:0005765//lysosomal membrane;GO:0005768//endosome;GO:0005769//early endosome;GO:0005886//plasma membrane;GO:0016021//integral component of membrane;GO:0031902//late endosome membrane;GO:0032585//multivesicular body membrane;GO:0042995//cell projection;GO:0097487//multivesicular body, internal vesicle	GO:0019900//kinase binding;GO:0031625//ubiquitin protein ligase binding;GO:0097001//ceramide binding;GO:1902936//phosphatidylinositol bisphosphate binding	GO:0007032//endosome organization;GO:0032509//endosome transport via multivesicular body sorting pathway;GO:0032911//negative regulation of transforming growth factor beta1 production;GO:0097213//regulation of lysosomal membrane permeability;GO:1905166//negative regulation of lysosomal protein catabolic process;GO:1905671//regulation of lysosome organization
gga-miR-1458	ENSGALG00000042029	-1	0	119	138	-18.91	gAGGACACGA-GTCTACTgta	x|||||||x|x|xx||||xxx	tTCCTGTGATGCTCATGAgaa	SERINC4	serine incorporator 4 [Source:NCBI gene;Acc:430755]	-	-	-	-	GO:0016020//membrane	-	-
gga-miR-1458	ENSGALG00000038467	-1	0	2044	2064	-15.39	gAGGACAC-AGGTTTATGTCac	x|||||||x|x|xx||:x||xx	tTCCTGTGATGCTCATG-AGaa	SELENOO	selenoprotein O [Source:NCBI gene;Acc:417745]	-	-	-	-	GO:0005694//chromosome;GO:0005739//mitochondrion	GO:0070733//protein adenylyltransferase activity	GO:0018117//protein adenylylation
gga-miR-1458	ENSGALG00000041273	-1	0	99	117	-17.69	aAGGACACCAT-AC-ACTCtc	x|||||||x|:x|xx||||xx	tTCCTGTGATGCTCATGAGaa	KIAA0319	KIAA0319 [Source:NCBI gene;Acc:428476]	-	-	-	-	-	-	-
gga-miR-1458	ENSGALG00000030534	-1	0	295	315	-14.75	cAGGACACCGTGGaggtggac	x|||||||x::|:xxxxxxxx	tTCCTGTGATGCTcatgagaa	SYT17	synaptotagmin 17 [Source:NCBI gene;Acc:416608]	-	-	-	-	GO:0005802//trans-Golgi network;GO:0016020//membrane	-	GO:0006887//exocytosis;GO:1903861//positive regulation of dendrite extension
gga-miR-1458	ENSGALG00000030376	-1	0	152	174	-18.78	tAGGACACGTTTCCAGTACaatg	x|||||||xx|x|x|||||xxxx	tTCCTGTG--ATGCTCATGagaa	DHRS3	dehydrogenase/reductase 3 [Source:NCBI gene;Acc:419480]	Metabolism;Metabolism	Global and overview maps;Metabolism of cofactors and vitamins	ko01100//Metabolic pathways;ko00830//Retinol metabolism	K11146;K11146	GO:0005811//lipid droplet	GO:0004745//retinol dehydrogenase activity;GO:0016491//oxidoreductase activity;GO:0016616//oxidoreductase activity, acting on the CH-OH group of donors, NAD or NADP as acceptor	GO:0001523//retinoid metabolic process;GO:0042572//retinol metabolic process;GO:0048385//regulation of retinoic acid receptor signaling pathway
gga-miR-1458	ENSGALG00000036743	-1	0	784	804	-18.27	gAGGACACCTCGttcggtcac	x|||||||xx||xxxxxxxxx	tTCCTGTGATGCtcatgagaa	MGAT3	mannosyl (beta-1,4-)-glycoprotein beta-1,4-N-acetylglucosaminyltransferase [Source:NCBI gene;Acc:418013]	Metabolism;Metabolism	Global and overview maps;Glycan biosynthesis and metabolism	ko01100//Metabolic pathways;ko00510//N-Glycan biosynthesis	K00737;K00737	GO:0016020//membrane	GO:0003830//beta-1,4-mannosylglycoprotein 4-beta-N-acetylglucosaminyltransferase activity	GO:0006487//protein N-linked glycosylation;GO:0008104//protein localization;GO:0030334//regulation of cell migration
gga-miR-1458	ENSGALG00000010078	-1	0	3045	3066	-12.63	tAGGACACCCACAAAAATTTta	x|||||||xx||x|xx|:|:xx	tTCCTGTGA-TGCTCATGAGaa	GLP1R	glucagon like peptide 1 receptor [Source:NCBI gene;Acc:428573]	Environmental Information Processing;Environmental Information Processing;Organismal Systems	Signaling molecules and interaction;Signal transduction;Endocrine system	ko04080//Neuroactive ligand-receptor interaction;ko04024//cAMP signaling pathway;ko04911//Insulin secretion	K04581;K04581;K04581	GO:0005886//plasma membrane;GO:0005887//integral component of plasma membrane;GO:0016020//membrane;GO:0016021//integral component of membrane	GO:0004888//transmembrane signaling receptor activity;GO:0004930//G protein-coupled receptor activity;GO:0004967//glucagon receptor activity;GO:0008528//G protein-coupled peptide receptor activity;GO:0017046//peptide hormone binding;GO:0038023//signaling receptor activity;GO:0044508//glucagon-like peptide 1 receptor activity	GO:0007165//signal transduction;GO:0007166//cell surface receptor signaling pathway;GO:0007186//G protein-coupled receptor signaling pathway;GO:0007188//adenylate cyclase-modulating G protein-coupled receptor signaling pathway;GO:0007189//adenylate cyclase-activating G protein-coupled receptor signaling pathway;GO:0007204//positive regulation of cytosolic calcium ion concentration;GO:0007611//lea…
gga-miR-1458	ENSGALG00000032028	-1	0	1458	1477	-22.87	aAGGACACTA-GAGAGGTCac	x|||||||||x|||x:x||xx	tTCCTGTGATGCTCATGAGaa	SERTM1	serine rich and transmembrane domain containing 1 [Source:NCBI gene;Acc:418900]	-	-	-	-	GO:0043231//intracellular membrane-bounded organelle	-	-
gga-miR-1458	ENSGALG00000036133	-1	0	313	333	-17.95	aAGGACACGTCGTCTTTTgtc	x|||||||xx||xx|x:|xxx	tTCCTGTGATGCTCATGAgaa	KLF15	Kruppel like factor 15 [Source:NCBI gene;Acc:427588]	-	-	-	-	GO:0005634//nucleus;GO:0005654//nucleoplasm;GO:0016607//nuclear speck;GO:0043231//intracellular membrane-bounded organelle	GO:0000976//transcription regulatory region sequence-specific DNA binding;GO:0000977//RNA polymerase II regulatory region sequence-specific DNA binding;GO:0000978//RNA polymerase II proximal promoter sequence-specific DNA binding;GO:0000981//DNA-binding transcription factor activity, RNA polymerase II-specific;GO:0001228//DNA-binding transcription activator activity, RNA polymerase II-specific;GO…	GO:0001678//cellular glucose homeostasis;GO:0006357//regulation of transcription by RNA polymerase II;GO:0010001//glial cell differentiation;GO:0010468//regulation of gene expression;GO:0014898//cardiac muscle hypertrophy in response to stress;GO:0030111//regulation of Wnt signaling pathway;GO:0032868//response to insulin;GO:0045893//positive regulation of transcription, DNA-templated;GO:0045944/…
gga-miR-1458	ENSGALG00000005739	-1	0	1037	1056	-24.2	aAGGACACAA-GAGAACTCtc	x|||||||x|x|||x||||xx	tTCCTGTGATGCTCATGAGaa	SCD	stearoyl-CoA desaturase [Source:NCBI gene;Acc:395706]	Metabolism;Environmental Information Processing;Organismal Systems;Organismal Systems;Metabolism;Metabolism	Global and overview maps;Signal transduction;Aging;Endocrine system;Global and overview maps;Lipid metabolism	ko01100//Metabolic pathways;ko04152//AMPK signaling pathway;ko04212//Longevity regulating pathway - worm;ko03320//PPAR signaling pathway;ko01212//Fatty acid metabolism;ko01040//Biosynthesis of unsaturated fatty acids	K00507;K00507;K00507;K00507;K00507;K00507	-	GO:0016717//oxidoreductase activity, acting on paired donors, with oxidation of a pair of donors resulting in the reduction of molecular oxygen to two molecules of water	GO:0006629//lipid metabolic process
gga-miR-1458	ENSGALG00000010129	-1	0	3351	3374	-22	aAGGACACTATTGCGACTACaaag	x|||||||||xxx|||x|||xxxx	tTCCTGTGAT---GCTCATGagaa	PLK3	polo like kinase 3 [Source:NCBI gene;Acc:424586]	Human Diseases;Environmental Information Processing;Organismal Systems	Infectious diseases;Signal transduction;Immune system	ko05152//Tuberculosis;ko04068//FoxO signaling pathway;ko04625//C-type lectin receptor signaling pathway	K08862;K08862;K08862	GO:0005634//nucleus;GO:0005730//nucleolus;GO:0005737//cytoplasm;GO:0005795//Golgi stack;GO:0005813//centrosome	GO:0002039//p53 binding;GO:0004672//protein kinase activity;GO:0004674//protein serine/threonine kinase activity;GO:0005515//protein binding;GO:0005524//ATP binding	GO:0000082//G1/S transition of mitotic cell cycle;GO:0000122//negative regulation of transcription by RNA polymerase II;GO:0000302//response to reactive oxygen species;GO:0006468//protein phosphorylation;GO:0006970//response to osmotic stress;GO:0006974//cellular response to DNA damage stimulus;GO:0009314//response to radiation;GO:0031122//cytoplasmic microtubule organization;GO:0032465//regulati…
gga-miR-1458	ENSGALG00000003537	-1	0	503	523	-17.63	gAGGACACTAgtctgacaggg	x|||||||||xxxxxxxxxxx	tTCCTGTGATgctcatgagaa	SGK2	SGK2, serine/threonine kinase 2 [Source:NCBI gene;Acc:419166]	Environmental Information Processing;Environmental Information Processing	Signal transduction;Signal transduction	ko04151//PI3K-Akt signaling pathway;ko04068//FoxO signaling pathway	K13303;K13303	-	GO:0004672//protein kinase activity;GO:0004674//protein serine/threonine kinase activity;GO:0005524//ATP binding	GO:0006468//protein phosphorylation
gga-miR-1458	ENSGALG00000000208	-1	0	589	609	-16.51	gAGGACACTttatttggtagg	x||||||||xxxxxxxxxxxx	tTCCTGTGAtgctcatgagaa	MCC	mutated in colorectal cancers [Source:NCBI gene;Acc:415603]	-	-	-	-	-	-	-
gga-miR-1458	ENSGALG00000010226	-1	0	40	62	-18.15	cAGGACACGTCCTGAGTGgcgtc	x|||||||x|x|x||||:xxxxx	tTCCTGTG-ATG-CTCATgagaa	MUTYH	mutY DNA glycosylase [Source:NCBI gene;Acc:424594]	Genetic Information Processing	Replication and repair	ko03410//Base excision repair	K03575	GO:0005634//nucleus	GO:0000701//purine-specific mismatch base pair DNA N-glycosylase activity;GO:0003677//DNA binding;GO:0003824//catalytic activity;GO:0016787//hydrolase activity;GO:0016798//hydrolase activity, acting on glycosyl bonds;GO:0032357//oxidized purine DNA binding;GO:0034039//8-oxo-7,8-dihydroguanine DNA N-glycosylase activity;GO:0035485//adenine/guanine mispair binding;GO:0046872//metal ion binding;GO:0…	GO:0006281//DNA repair;GO:0006284//base-excision repair;GO:0006298//mismatch repair;GO:0006950//response to stress;GO:0006974//cellular response to DNA damage stimulus;GO:0008152//metabolic process;GO:0060546//negative regulation of necroptotic process
gga-miR-1458	ENSGALG00000005547	-1	0	508	527	-13.44	gAGGACACCAA-ATTATTaac	x|||||||x|xx|x||:|xxx	tTCCTGTGATGCTCATGAgaa	PIK3AP1	phosphoinositide-3-kinase adaptor protein 1 [Source:NCBI gene;Acc:374268]	-	-	-	-	-	-	-
gga-miR-1458	ENSGALG00000050857	-1	0	501	523	-17.66	aAGGACACGACCTCGTTACTgac	x|||||||x||xxx:x||||xxx	tTCCTGTGATGC--TCATGAgaa	PTPN20	FERM and PDZ domain containing 2 [Source:NCBI gene;Acc:423777]	-	-	-	-	-	GO:0004725//protein tyrosine phosphatase activity;GO:0016791//phosphatase activity	GO:0006470//protein dephosphorylation;GO:0016311//dephosphorylation;GO:0035335//peptidyl-tyrosine dephosphorylation
gga-miR-1458	ENSGALG00000051550	-1	0	1229	1250	-17.92	cAGGACACGGTTCAGTCCTCtc	x|||||||x::xx|||x|||xx	tTCCTGTGATGC-TCATGAGaa	ARMH4	XP_009968429.2 armadillo-like helical domain-containing protein 4 isoform X3 [Tyto alba alba]	-	-	-	-	GO:0016020//membrane;GO:0016021//integral component of membrane	-	-
gga-miR-1458	ENSGALG00000055058	-1	0	1077	1097	-20.37	gAGGACACTGAGGTAAATCgg	x||||||||:x|:xx|x||xx	tTCCTGTGATGCTCATGAGaa	Proser2	proline and serine rich 2 [Source:NCBI gene;Acc:419101]	-	-	-	-	-	-	-
gga-miR-1458	ENSGALG00000051748	-1	0	959	978	-22.18	gAGGACACGA-GGGTGTcacg	x|||||||x|x|:||::xxxx	tTCCTGTGATGCTCATGagaa	NTMT2	methyltransferase like 11B [Source:NCBI gene;Acc:429066]	-	-	-	-	GO:0005634//nucleus	GO:0008168//methyltransferase activity;GO:0071885//N-terminal protein N-methyltransferase activity	GO:0006480//N-terminal protein amino acid methylation
gga-miR-1458	ENSGALG00000006490	-1	0	1141	1160	-15.21	aAGGACACGTCTT-TACACag	x|||||||xx|xxx|||x|xx	tTCCTGTGATGCTCATGAGaa	SCN3B	sodium voltage-gated channel beta subunit 3 [Source:NCBI gene;Acc:419744]	-	-	-	-	GO:0001518//voltage-gated sodium channel complex;GO:0005886//plasma membrane;GO:0030018//Z disc	GO:0017080//sodium channel regulator activity;GO:0044325//ion channel binding;GO:0086006//voltage-gated sodium channel activity involved in cardiac muscle cell action potential	GO:0006814//sodium ion transport;GO:0010460//positive regulation of heart rate;GO:0010765//positive regulation of sodium ion transport;GO:0035725//sodium ion transmembrane transport;GO:0051899//membrane depolarization;GO:0060048//cardiac muscle contraction;GO:0060371//regulation of atrial cardiac muscle cell membrane depolarization;GO:0060373//regulation of ventricular cardiac muscle cell membran…
gga-miR-1458	ENSGALG00000040152	-1	0	109	130	-16.16	cAGGACACCTACTCATTCTgta	x|||||||x|||xxx|x||xxx	tTCCTGTG-ATGCTCATGAgaa	CCNJL	cyclin J-like [Source:NCBI gene;Acc:416155]	-	-	-	-	-	-	-
gga-miR-1571	ENSGALG00000000394	-1	0	967	992	-18.2	tCAAAGGACTCTCGGTTTCGTCccga	x|||||||xxx|x|||:x||||xxxx	tGTTTCCT---ATCCAG-GCAGcact	SLC6A17	solute carrier family 6 member 17 [Source:NCBI gene;Acc:419805]	-	-	-	-	GO:0005887//integral component of plasma membrane;GO:0016021//integral component of membrane	-	GO:0007420//brain development
gga-miR-1571	ENSGALG00000000619	-1	0	64	83	-15.61	aCAAAGGACA--TTTGTGGTtg	x|||||||x|xx|::||x||xx	tGTTTCCTATCCAGGCAGCAct	ANGPTL4	angiopoietin like 4 [Source:NCBI gene;Acc:769087]	Organismal Systems;Organismal Systems	Endocrine system;Digestive system	ko03320//PPAR signaling pathway;ko04979//Cholesterol metabolism	K08767;K08767	GO:0005576//extracellular region;GO:0005615//extracellular space	GO:0004857//enzyme inhibitor activity;GO:0042802//identical protein binding	GO:0001525//angiogenesis;GO:0043066//negative regulation of apoptotic process;GO:0043335//protein unfolding;GO:0051005//negative regulation of lipoprotein lipase activity;GO:0070328//triglyceride homeostasis;GO:2000352//negative regulation of endothelial cell apoptotic process
gga-miR-1571	ENSGALG00000000667	-1	0	1791	1812	-12.07	tCAAAGGAAACCTTGTTTGgga	x|||||||x|xx|:xx|:|xxx	tGTTTCCTATCCAGGCAGCact	EDN2	endothelin 2 [Source:NCBI gene;Acc:419559]	Environmental Information Processing;Environmental Information Processing;Organismal Systems;Organismal Systems	Signaling molecules and interaction;Signal transduction;Circulatory system;Endocrine system	ko04080//Neuroactive ligand-receptor interaction;ko04024//cAMP signaling pathway;ko04270//Vascular smooth muscle contraction;ko04924//Renin secretion	K16367;K16367;K16367;K16367	GO:0005576//extracellular region;GO:0005615//extracellular space	GO:0005179//hormone activity;GO:0031708//endothelin B receptor binding	GO:0001516//prostaglandin biosynthetic process;GO:0001525//angiogenesis;GO:0001659//temperature homeostasis;GO:0001944//vasculature development;GO:0002690//positive regulation of leukocyte chemotaxis;GO:0003100//regulation of systemic arterial blood pressure by endothelin;GO:0007204//positive regulation of cytosolic calcium ion concentration;GO:0008284//positive regulation of cell proliferation;G…
gga-miR-1571	ENSGALG00000001604	-1	0	407	429	-12.71	cCAAAGGAGTAGaccaatgagta	x|||||||x|||xxxxxxxxxxx	tGTTTCCT-ATCcaggcagcact	GLB1L2	galactosidase beta 1 like 2 [Source:NCBI gene;Acc:428238]	-	-	-	-	-	GO:0004553//hydrolase activity, hydrolyzing O-glycosyl compounds;GO:0004565//beta-galactosidase activity	GO:0005975//carbohydrate metabolic process
gga-miR-1571	ENSGALG00000001768	-1	0	514	535	-14.37	tCAAAGGAAATGataaaggtca	x|||||||x|x|xxxxxxxxxx	tGTTTCCTATCCaggcagcact	TENM2	teneurin transmembrane protein 2 [Source:NCBI gene;Acc:373854]	-	-	-	-	GO:0005887//integral component of plasma membrane;GO:0016021//integral component of membrane	GO:0005509//calcium ion binding	GO:0007165//signal transduction
gga-miR-1571	ENSGALG00000005011	-1	0	1018	1039	-14.4	gCAAAGGAAATTTTCtgaaatc	x|||||||x|xx|:|xxxxxxx	tGTTTCCTATCCAGGcagcact	SHC4	SHC adaptor protein 4 [Source:NCBI gene;Acc:426482]	Cellular Processes;Environmental Information Processing;Environmental Information Processing;Human Diseases;Organismal Systems;Human Diseases;Organismal Systems;Organismal Systems;Organismal Systems;Human Diseases;Human Diseases;Organismal Systems;Organismal Systems;Human Diseases;Organismal Systems;Human Diseases;Environmental Information Processing;Human Diseases;Human Diseases;Human Diseases;O…	Cellular community - eukaryotes;Signal transduction;Signal transduction;Cancers;Immune system;Cancers;Endocrine system;Nervous system;Immune system;Cancers;Cancers;Endocrine system;Endocrine system;Substance dependence;Endocrine system;Infectious diseases;Signal transduction;Drug resistance;Drug resistance;Cancers;Endocrine system;Cancers	ko04510//Focal adhesion;ko04014//Ras signaling pathway;ko04072//Phospholipase D signaling pathway;ko05225//Hepatocellular carcinoma;ko04062//Chemokine signaling pathway;ko05206//MicroRNAs in cancer;ko04910//Insulin signaling pathway;ko04722//Neurotrophin signaling pathway;ko04650//Natural killer cell mediated cytotoxicity;ko05226//Gastric cancer;ko05224//Breast cancer;ko04926//Relaxin signaling p…	K17449;K17449;K17449;K17449;K17449;K17449;K17449;K17449;K17449;K17449;K17449;K17449;K17449;K17449;K17449;K17449;K17449;K17449;K17449;K17449;K17449;K17449	-	GO:0030971//receptor tyrosine kinase binding	GO:0008284//positive regulation of cell proliferation;GO:0048863//stem cell differentiation
gga-miR-1571	ENSGALG00000005762	-1	0	703	724	-10.26	tCAAAGGAAACTTCTCTTaaga	x|||||||x|xx||:x|:xxxx	tGTTTCCTATCCAGGCAGcact	BIRC7	baculoviral IAP repeat containing 7 [Source:NCBI gene;Acc:419239]	Human Diseases;Genetic Information Processing;Human Diseases;Human Diseases;Cellular Processes	Cancers;Folding, sorting and degradation;Infectious diseases;Cancers;Cell growth and death	ko05200//Pathways in cancer;ko04120//Ubiquitin mediated proteolysis;ko05145//Toxoplasmosis;ko05222//Small cell lung cancer;ko04215//Apoptosis - multiple species	K16061;K16061;K16061;K16061;K16061	-	-	-
gga-miR-1571	ENSGALG00000007747	-1	0	2706	2727	-18.8	tCAAAGGAAGGGaattagtgag	x|||||||x:||xxxxxxxxxx	tGTTTCCTATCCaggcagcact	TMEM104	transmembrane protein 104 [Source:NCBI gene;Acc:422110]	-	-	-	-	-	-	-
gga-miR-1571	ENSGALG00000008401	-1	0	1588	1609	-17.13	cCAAAGGACAGGGTCaagatgt	x|||||||x|||x:|xxxxxxx	tGTTTCCTATCCAGGcagcact	ASB13	ankyrin repeat and SOCS box containing 13 [Source:NCBI gene;Acc:416691]	-	-	-	-	-	GO:0005515//protein binding	GO:0035556//intracellular signal transduction
gga-miR-1571	ENSGALG00000009082	-1	0	667	688	-16.26	aCAAAGGATAcaaacgaaacgt	x|||||||||xxxxxxxxxxxx	tGTTTCCTATccaggcagcact	COQ8A	coenzyme Q8A [Source:NCBI gene;Acc:416745]	-	-	-	-	GO:0005739//mitochondrion	GO:0016301//kinase activity;GO:0043531//ADP binding	GO:0006744//ubiquinone biosynthetic process;GO:0016310//phosphorylation
gga-miR-1571	ENSGALG00000009241	-1	0	355	375	-16.97	aCAAAGGATGAAAACGT-GTtg	x||||||||:xxxx|||x||xx	tGTTTCCTATCCAGGCAGCAct	SFRP2	secreted frizzled related protein 2 [Source:NCBI gene;Acc:395546]	Environmental Information Processing	Signal transduction	ko04310//Wnt signaling pathway	K02176	GO:0005615//extracellular space	GO:0005515//protein binding;GO:0008047//enzyme activator activity;GO:0017147//Wnt-protein binding;GO:0048018//receptor ligand activity;GO:0061133//endopeptidase activator activity	GO:0001569//branching involved in blood vessel morphogenesis;GO:0001756//somitogenesis;GO:0001843//neural tube closure;GO:0002063//chondrocyte development;GO:0003151//outflow tract morphogenesis;GO:0003214//cardiac left ventricle morphogenesis;GO:0006915//apoptotic process;GO:0008284//positive regulation of cell proliferation;GO:0008285//negative regulation of cell proliferation;GO:0008584//male …
gga-miR-1571	ENSGALG00000009700	-1	0	221	242	-11.03	tCAAAGGAGATATGTGTataga	x|||||||x|xx|x:||xxxxx	tGTTTCCTATCCAGGCAgcact	PDK4	pyruvate dehydrogenase kinase 4 [Source:NCBI gene;Acc:420570]	-	-	-	-	-	GO:0004672//protein kinase activity;GO:0005524//ATP binding	GO:0006885//regulation of pH;GO:0008286//insulin receptor signaling pathway;GO:0009267//cellular response to starvation;GO:0010510//regulation of acetyl-CoA biosynthetic process from pyruvate;GO:0010565//regulation of cellular ketone metabolic process;GO:0010906//regulation of glucose metabolic process;GO:0042304//regulation of fatty acid biosynthetic process;GO:0042593//glucose homeostasis;GO:00…
gga-miR-1571	ENSGALG00000009830	-1	0	433	452	-14.73	aCAAAGGA-AG-TCaacatcag	x|||||||x||x||xxxxxxxx	tGTTTCCTATCCAGgcagcact	MGAT4D	MGAT4 family member D [Source:NCBI gene;Acc:422448]	Metabolism;Metabolism;Metabolism	Global and overview maps;Glycan biosynthesis and metabolism;Glycan biosynthesis and metabolism	ko01100//Metabolic pathways;ko00510//N-Glycan biosynthesis;ko00513//Various types of N-glycan biosynthesis	K00738;K00738;K00738	-	-	-
gga-miR-1571	ENSGALG00000010068	-1	0	559	583	-15.9	tCAAAGGAATTGTTTTGGTTTGTaa	x|||||||x|x|x|::|xx|:||xx	tGTTTCCT-ATCCAGGC--AGCAct	KCNK17	potassium two pore domain channel subfamily K member 17 [Source:NCBI gene;Acc:421423]	-	-	-	-	GO:0016020//membrane	GO:0005267//potassium channel activity	GO:0006813//potassium ion transport;GO:0071805//potassium ion transmembrane transport
[truncated: 1,426 more rows]

## Sheet: GO terms of target genes
Class	GO ID	Description	pvalue
[truncated: 2,099 more rows]

## Sheet: KEGG of target genes
Pathway ID	Pathway	Pvalue
[truncated: 76 more rows]
